# Supplementary material for: Breed, Diet, and Interaction Effects on Adipose Tissue Transcriptome in Iberian and Duroc Pigs Fed Different Energy Sources
Source: Genes (Basel). 2019 Aug 4;10(8):589. doi: 10.3390/genes10080589 (PMC6723240; doi:10.3390/genes10080589)
Supplement: Supplementary file 1 [file genes-10-00589-s001.zip]

Archive with 12 entries (12 files):
- Table S1_Diet composition.docx
- Table S10_Functions-diet effect.xlsx
- Table S11_Upstream regulators-diet effect.xlsx
- Table S12_seleccion interaccion.xlsx
- Table S2_Primers.docx
- Table S3_DEG_Breed effect.xlsx
- Table S4_Pathways_Breed effects.xlsx
- Table S5_Functions_Breed effects.xlsx
- Table S6_Upstream regulators_Breed effects.xlsx
- Table S7_DEG_Diet effect_Iberian.xlsx
- Table S8_DEG_Diet effect_Duroc.xlsx
- Table S9_Pathways-diet effect.xlsx
