# Supplementary material for: Breed, Diet, and Interaction Effects on Adipose Tissue Transcriptome in Iberian and Duroc Pigs Fed Different Energy Sources
Source: Genes (Basel). 2019 Aug 4;10(8):589. doi: 10.3390/genes10080589 (PMC6723240; doi:10.3390/genes10080589)
Supplement: Supplementary file 1 [file genes-10-00589-s001.zip › Table S10_Functions-diet effect.xlsx]

## Sheet: Functions-diet effect_Iberian
Categories	Diseases or Functions Annotation	p-value	Predicted Activation State	Activation z-score	Molecules	# Molecules
Cell Death and Survival	Cell death of neuroblastoma cell lines	0.00481	Activated HO diet	-2.438	CCT6A,CDKN1A,CYCS,DNAJB1,HSPA8,IGFBP3,OXR1	7
Cellular Movement,Hematological System Development and Function,Immune Cell Trafficking,Inflammatory Response	Chemotaxis of leukocytes	0.000427	Activated HO diet	-2.073	ACKR2,CCDC88A,CCL14,CCL24,CCL26,CDKN1A,CXCL14,ELN,KIT,SELE,SERPINE1,THBS2	12
Cellular Movement	Chemotaxis of myeloid cells	0.000209	Activated HO diet	-2.027	CCDC88A,CCL14,CCL24,CCL26,CDKN1A,CXCL14,ELN,KIT,SELE,SERPINE1,THBS2	11
Inflammatory Response	Immune response of cells	1.38e-05		-1.949	ABCA1,C1QA,CD14,CDKN1A,CSF1R,CSF2RB,FBXO32,HSPA8,IL10RA,ISG15,MRC1,PLD4,PRDM1,PRKAA2,SERPINE1,SLC6A4,TIMD4,TRIM25,WNT4	19
Cellular Movement,Hematological System Development and Function,Immune Cell Trafficking,Inflammatory Response	Chemotaxis of phagocytes	0.00026		-1.787	CCDC88A,CCL14,CCL24,CCL26,CDKN1A,CXCL14,ELN,KIT,SELE,SERPINE1,THBS2	11
Cellular Function and Maintenance	Endocytosis by eukaryotic cells	0.000461		-1.783	ABCA1,CD14,CD163,CSF1R,CSF2RB,ISG15,MRC1,PRKAA2,SERPINE1,SLC6A4,TIMD4	11
Cellular Function and Maintenance	Internalization of cells	0.000124		-1.775	ABCA1,CD14,CD209,CSF1R,CSF2RB,ISG15,MRC1,SERPINE1,SLC6A4,TIMD4	10
Cellular Function and Maintenance	Endocytosis	0.000122		-1.77	ABCA1,ANK1,CAV2,CD14,CD163,CSF1R,CSF2RB,HBB,HSPH1,ISG15,MRC1,PRKAA2,SCARA5,SERPINE1,SLC6A4,SNX10,TIMD4	17
Cellular Function and Maintenance	Engulfment of cells	0.000263		-1.686	ABCA1,C1QA,CD14,CD163,CSF1R,CSF2RB,HSPA8,ISG15,MRC1,PLD4,PRKAA2,SERPINE1,SLC6A4,TIMD4	14
Cellular Function and Maintenance	Engulfment of phagocytes	5.86e-05		-1.476	ABCA1,CD14,CSF1R,CSF2RB,ISG15,MRC1,SERPINE1,SLC6A4,TIMD4	9
Skeletal and Muscular System Development and Function	Quantity of bone	0.00209		-1.446	BMP7,CTHRC1,F13A1,LHCGR,MFAP2,MFAP5,PDK4,PRDM1,ZBTB16	9
Cellular Function and Maintenance,Hematological System Development and Function	Engulfment of myeloid cells	4.63e-05		-1.434	ABCA1,CD14,CSF1R,CSF2RB,ISG15,MRC1,SERPINE1,SLC6A4,TIMD4	9
Cellular Movement	Homing of cells	0.000729		-1.43	ACKR2,ANOS1,C4A/C4B,CCDC88A,CCL14,CCL24,CCL26,CDKN1A,CXCL14,ELN,IGFBP3,KIT,RGS3,SELE,SERPINE1,THBS2	16
Cellular Movement	Chemotaxis of tumor cell lines	0.00349		-1.4	CCL14,CCL24,CCL26,CXCL14,KIT,RGS3	6
Cellular Movement,Hematological System Development and Function,Immune Cell Trafficking,Inflammatory Response	Chemotaxis of mononuclear leukocytes	0.00157		-1.387	ACKR2,CCL14,CCL24,CCL26,ELN,SELE,SERPINE1	7
Cell-To-Cell Signaling and Interaction,Cellular Function and Maintenance,Inflammatory Response	Phagocytosis of cells	8.37e-06		-1.347	ABCA1,C1QA,CD14,CSF1R,CSF2RB,HSPA8,ISG15,MRC1,PLD4,PRKAA2,SERPINE1,SLC6A4,TIMD4	13
Cellular Movement	Chemotaxis	0.00108		-1.322	ACKR2,ANOS1,C4A/C4B,CCDC88A,CCL14,CCL24,CCL26,CDKN1A,CXCL14,ELN,KIT,RGS3,SELE,SERPINE1,THBS2	15
Cellular Movement	Cell movement of myeloid cells	2.05e-05		-1.319	ACKR2,C4A/C4B,CCDC88A,CCL14,CCL24,CCL26,CDKN1A,CSF1R,CXCL14,ELN,IGFBP3,KIT,PCOLCE2,PDK4,PRDM1,SELE,SERPINE1,THBS2,ZBTB16	19
Cellular Function and Maintenance	Engulfment of antigen presenting cells	0.000131		-1.26	ABCA1,CD14,CSF1R,ISG15,MRC1,SERPINE1,SLC6A4,TIMD4	8
Cell-To-Cell Signaling and Interaction	Aggregation of cells	0.00471		-1.254	BMP7,CD209,CDKN1A,EMILIN2,KIT,MUC4,NANOS1,SCUBE1,THBS2	9
Cell-To-Cell Signaling and Interaction,Cellular Function and Maintenance,Inflammatory Response	Phagocytosis of phagocytes	0.000185		-1.21	ABCA1,CD14,CSF1R,CSF2RB,ISG15,SERPINE1,SLC6A4,TIMD4	8
Cell-To-Cell Signaling and Interaction,Cellular Function and Maintenance,Hematological System Development and Function	Phagocytosis of myeloid cells	0.000185		-1.21	ABCA1,CD14,CSF1R,CSF2RB,ISG15,SERPINE1,SLC6A4,TIMD4	8
Cell-To-Cell Signaling and Interaction,Cellular Movement,Hematological System Development and Function,Immune Cell Trafficking	Recruitment of leukocytes	0.000117		-1.204	B4GALT6,CCL24,CD14,CR2,CSF1R,CSF2RB,CYP1A1,F13A1,MPZ,SELE,SERPINE1,THBS2	12
Hematological System Development and Function,Tissue Morphology	Quantity of mononuclear leukocytes	6.42e-05		-1.158	ACKR2,APBB1IP,CDKN1A,CR2,CSF1R,CSF2RB,CXCL14,CYP1A1,DUSP10,IGFBP3,IL10RA,ISG15,KIT,KLHL6,LHCGR,MFAP2,MFAP5,MPZ,PRDM1,SELE,TIMD4,VSIG4,WNT4	23
Cellular Movement	Cell movement of tumor cell lines	0.000457		-1.158	ABCA1,BMP7,CCDC88A,CCL14,CCL24,CCL26,CDK7,CDKN1A,CERS6,CSF1R,CXCL14,DNAJB4,IGFBP3,KIT,KRT8,LGALS3BP,LTBP2,LYVE1,MUC4,MX1,NANOS1,RGS3,SELE,SERPINE1,SLC16A1,THBS2	26
Lipid Metabolism,Small Molecule Biochemistry	Fatty acid metabolism	6.29e-05		-1.137	ABCA1,B4GALT6,CAV2,CD14,CD209,CYP1A1,DLAT,DLD,HSPA8,KIT,KLF11,LIPG,ME1,NUDT7,PCOLCE2,PDHB,PDK4,PRKAA2	18
Cancer,Organismal Injury and Abnormalities	Neoplasia of cells	1.3e-05		-1.134	ABCA1,ACKR2,ADAMTS1,ADAMTS16,ADAMTSL1,AMD1,ANOS1,APOD,C4A/C4B,CADM2,CAV2,CCDC88A,CCL24,CCL26,CD14,CD163,CDKN1A,CGNL1,CNTNAP2,CPXM2,CR2,CSF1R,CSF2RB,CTHRC1,CXCL14,CYP1A1,DLAT,DNAJB4,ECHDC1,EEF1A2,EMILIN2,F13A1,FAM107B,FGD2,FLRT3,GAS2,GPD2,HBB,HSPA13,HTRA3,IFI6,IGFBP3,ISG15,KIT,KLF11,KLHL6,KRT8,LHCGR,LIPG,LOXL1,LTBP2,MANEA,ME1,MFAP5,MRC1,MS4A2,MUC4,MX1,MYH4,MYL1,NR1D2,NUFIP2,NUPR1,PANK3,PCDH9,PCOLC…	85
Cellular Movement,Hematological System Development and Function,Immune Cell Trafficking,Inflammatory Response	Chemotaxis of monocytes	0.00111		-1.067	CCL14,CCL26,ELN,SELE,SERPINE1	5
Cell Death and Survival	Apoptosis	0.00498		-1.062	ABCA1,ADAMTSL4,ARNT2,BMP7,C1QA,CCDC88A,CD14,CDKN1A,CERS6,CPE,CR2,CSF1R,CSF2RB,CYCS,DNAJA1,DNAJB1,EEF1A2,EMILIN2,FBXO32,FGD2,HSPA8,HSPH1,IFI6,IGFBP3,ISG15,KIT,KLF11,KRT8,LGALS3BP,LHCGR,MPZ,MS4A2,MUC4,MX1,NUPR1,OXR1,PRDM1,PRKAA2,RAPGEF4,RGS3,RXFP2,SERPINE1,SLC20A1,TFRC,THBS2,TIMD4,TRIM25,ZBTB16	48
Cellular Function and Maintenance	Cellular homeostasis	0.000689		-1.026	ADAMTS1,ANK1,C1QTNF3,CCL14,CCL24,CCL26,CD209,CDKN1A,CPE,CSF2RB,CYCS,DLD,DNAJB1,DUSP10,GBE1,GPD2,HSPA8,IFI6,IGFBP3,IL10RA,KIT,KRT8,MS4A2,NUPR1,PDK4,PRDM1,PRKAA2,SCARA5,SLC16A1,SNX10,TFRC,THBS2,TRPM5,WNT4,ZBTB16	35
Hematological System Development and Function,Inflammatory Response,Tissue Morphology	Quantity of monocytes	0.00109		-1.026	CDKN1A,CSF1R,MFAP2,MFAP5,MPZ,SELE	6
Cell-To-Cell Signaling and Interaction,Cellular Movement	Recruitment of myeloid cells	0.000118		-1.005	B4GALT6,CCL24,CD14,CR2,CSF1R,CSF2RB,CYP1A1,MPZ,SELE,SERPINE1,THBS2	11
Skeletal and Muscular System Development and Function,Tissue Morphology	Quantity of trabecula	0.00247		-1	CTHRC1,LHCGR,MFAP2,MFAP5	4
Cell-To-Cell Signaling and Interaction,Cellular Function and Maintenance,Hematological System Development and Function,Inflammatory Response	Phagocytosis by macrophages	0.000328		-0.969	ABCA1,CD14,CSF1R,ISG15,SERPINE1,SLC6A4,TIMD4	7
Cellular Movement	Homing of tumor cell lines	0.00106		-0.928	CCDC88A,CCL14,CCL24,CCL26,CXCL14,KIT,RGS3	7
Cell-To-Cell Signaling and Interaction,Hematological System Development and Function,Immune Cell Trafficking	Binding of antigen presenting cells	0.00494		-0.9	CD14,CD209,MRC1,SERPINE1	4
Cell-To-Cell Signaling and Interaction,Cellular Movement,Hematological System Development and Function,Immune Cell Trafficking	Recruitment of granulocytes	0.00503		-0.895	CCL24,CD14,CR2,CSF2RB,CYP1A1,SELE,SERPINE1	7
Free Radical Scavenging	Metabolism of reactive oxygen species	0.00111		-0.864	ABCA1,CD14,CDKN1A,CR2,CXCL14,CYCS,CYP1A1,ESRRG,HBB,MRC1,PRKAA2,SELE,TFRC	13
Free Radical Scavenging	Synthesis of reactive oxygen species	0.00227		-0.864	ABCA1,CD14,CDKN1A,CR2,CXCL14,CYP1A1,ESRRG,HBB,MRC1,PRKAA2,SELE,TFRC	12
Cellular Movement,Hematological System Development and Function,Immune Cell Trafficking,Inflammatory Response	Cell movement of phagocytes	2.05e-05		-0.82	ACKR2,C4A/C4B,CCDC88A,CCL14,CCL24,CCL26,CDKN1A,CSF1R,CSF2RB,CXCL14,ELN,IL10RA,KIT,PCOLCE2,PDK4,PRDM1,SELE,SERPINE1,THBS2	19
Organismal Functions	Energy homeostasis	0.00176		-0.816	CERS6,CPE,GPAT3,GPD2,NR1D2,PRKAA2,SERPINE1,SLN	8
Reproductive System Development and Function	Fertility	0.000931		-0.74	ABCA1,ADAMTS1,CPE,CSF1R,DNAJA1,F13A1,GPD2,KIT,KRT8,LHCGR,SCARA5,WNT4	12
Cell-To-Cell Signaling and Interaction,Cellular Movement,Hematological System Development and Function,Immune Cell Trafficking,Inflammatory Response	Recruitment of phagocytes	0.000232		-0.736	B4GALT6,CD14,CR2,CSF1R,CYP1A1,F13A1,MPZ,SELE,SERPINE1,THBS2	10
Hematological System Development and Function,Lymphoid Tissue Structure and Development,Tissue Morphology	Quantity of lymphocytes	0.000272		-0.688	ACKR2,APBB1IP,CDKN1A,CR2,CSF1R,CSF2RB,CXCL14,CYP1A1,DUSP10,IGFBP3,IL10RA,ISG15,KIT,KLHL6,LHCGR,MPZ,PRDM1,SELE,TIMD4,VSIG4,WNT4	21
Cell Death and Survival	Cell death of tumor cell lines	0.00285		-0.657	ADAMTS16,BMP7,CCT6A,CD14,CDK7,CDKN1A,CERS6,CPE,CSF1R,CSF2RB,CYCS,DNAJB1,EEF1A2,EMILIN2,FBXO32,GBE1,HSPA8,HTRA3,IFI6,IGFBP3,KIT,LGALS3BP,MUC4,NUPR1,OXR1,PRDM1,PRKAA2,PSMD14,RAPGEF4,RGS3,SERPINE1,TFRC,TRIM25,ZBTB16	34
Cellular Development,Cellular Growth and Proliferation	Proliferation of myeloid cells	0.0038		-0.656	CDKN1A,CSF1R,CSF2RB,KIT,PRDM1,SERPINE1	6
Tissue Morphology	Quantity of epithelial tissue	0.000315		-0.613	ABCA1,BMP7,CAV2,CDKN1A,CSF1R,LHCGR,MPZ,PRDM1	8
Lipid Metabolism,Molecular Transport,Small Molecule Biochemistry	Quantity of steroid	0.00116		-0.605	ABCA1,BMP7,CDKN1A,CXCL14,GPAT3,GPD2,LHCGR,LIPG,MRC1,PRKAA2,SERPINE1,SLC6A4,WNT4,ZBTB16	14
Cellular Development,Cellular Growth and Proliferation	Expansion of blood cells	0.00238		-0.563	CD163,CD209,CR2,CSF1R,CSF2RB,IL10RA,SERPINE1,ZBTB16	8
Cellular Movement	Cell movement of blood cells	1.31e-06		-0.549	ACKR2,APBB1IP,B4GALT6,C4A/C4B,CCDC88A,CCL14,CCL24,CCL26,CD14,CDKN1A,CR2,CSF1R,CSF2RB,CXCL14,CYP1A1,ELN,F13A1,IGFBP3,IL10RA,KIT,MPZ,PCOLCE2,PDK4,PRDM1,RGS3,SELE,SERPINE1,SLC16A1,THBS2,ZBTB16	30
Connective Tissue Disorders,Inflammatory Disease,Organismal Injury and Abnormalities,Skeletal and Muscular Disorders	Rheumatic Disease	3.65e-06		-0.537	ACTA1,ADAMTS1,ADAMTS16,ADAMTSL1,C1QA,C1QB,C1QTNF3,C4A/C4B,CADM2,CCL14,CCL24,CD163,CDKN1A,CERS6,CPE,CR2,CSF1R,CSF2RB,CXCL14,ECHDC1,F13A1,HBB,HSPA8,IFI6,IL10RA,ISG15,KIT,MRC1,MX1,PRDM1,SCUBE1,SELE,SLC6A4,TFRC,THBS2,TRIM25,VSIG4	37
Connective Tissue Disorders,Inflammatory Disease,Inflammatory Response,Organismal Injury and Abnormalities,Skeletal and Muscular Disorders	Inflammation of joint	4.38e-05		-0.537	ACTA1,ADAMTS1,ADAMTS16,C1QA,C1QTNF3,C4A/C4B,CCL14,CCL24,CD163,CDKN1A,CERS6,CPE,CR2,CSF1R,CSF2RB,CXCL14,ECHDC1,F13A1,HBB,HSPA8,IL10RA,KIT,MRC1,PRDM1,SELE,SLC6A4,TFRC,THBS2,VSIG4	29
Organ Development,Reproductive System Development and Function	Growth of genital organ	8.77e-05		-0.508	BMP7,CDKN1A,GAS2,KIT,LHCGR,TRIM25,ZBTB16	7
Lipid Metabolism,Small Molecule Biochemistry	Synthesis of fatty acid	0.000117		-0.494	ABCA1,CAV2,CD14,CD209,CYP1A1,DLAT,DLD,KIT,KLF11,PDHB,PDK4,PRKAA2	12
Metabolic Disease,Organismal Injury and Abnormalities	Glucose metabolism disorder	0.000175		-0.484	ABCA1,ADGRD1,APOD,BMP7,C1QA,C4A/C4B,CCDC88A,CDKN1A,CNTNAP2,CPE,CR2,CTHRC1,CXCL14,GBE1,GPD2,GPR1,HBB,IGFBP3,IL10RA,KLF11,KRT8,MRC1,PLD4,PRKAA2,PSMD14,SELE,SERPINE1,SLC16A1,SLC6A4,THBS2,TMEM140,WNT4,ZBTB16	33
Cellular Movement	Migration of cells	0.00037		-0.476	ACKR2,ADAMTS1,APBB1IP,B4GALT6,C4A/C4B,CCDC88A,CCL14,CCL24,CCL26,CD14,CDK7,CDKN1A,CERS6,CNTNAP2,CR2,CSF1R,CSF2RB,CXCL14,CYP1A1,ELN,F13A1,HSPA8,IGFBP3,IL10RA,KIT,KRT8,LGALS3BP,LTBP2,LYVE1,MPZ,MUC4,NANOS1,PCOLCE2,PDK4,PRDM1,RAPGEF4,RGS3,SELE,SERPINE1,SLC16A1,THBS2,WNT4,ZBTB16	43
Lipid Metabolism,Molecular Transport,Small Molecule Biochemistry	Release of lipid	0.0022		-0.469	ABCA1,APOD,CAV2,CD209,LIPG,MRC1,MS4A2	7
Hematological System Development and Function,Tissue Morphology	Quantity of leukocytes	1.56e-08		-0.467	ABCA1,ACKR2,APBB1IP,C1QA,C4A/C4B,CCL24,CDKN1A,CR2,CSF1R,CSF2RB,CXCL14,CYP1A1,DUSP10,F13A1,HBB,IGFBP3,IL10RA,ISG15,KIT,KLHL6,LHCGR,LIPG,MFAP2,MFAP5,MPZ,PRDM1,RAPGEF4,SELE,SERPINE1,TIMD4,TRPM5,VSIG4,WNT4,ZBTB16	34
Cellular Movement	Cell movement	2.53e-05		-0.436	ABCA1,ACKR2,ADAMTS1,AMD1,ANOS1,APBB1IP,B4GALT6,BMP7,C4A/C4B,CCDC88A,CCL14,CCL24,CCL26,CD14,CDK7,CDKN1A,CERS6,CNTNAP2,CR2,CSF1R,CSF2RB,CXCL14,CYP1A1,DNAJA1,DNAJB4,ELN,F13A1,HSPA8,IGFBP3,IL10RA,KIT,KRT8,LGALS3BP,LTBP2,LYVE1,MPZ,MUC4,MX1,NANOS1,PCOLCE2,PDK4,PRDM1,PRKAA2,RAPGEF4,RGS3,SELE,SERPINE1,SLC16A1,THBS2,WNT4,ZBTB16	51
Lymphoid Tissue Structure and Development,Tissue Morphology	Quantity of lymphatic system cells	4.25e-05		-0.426	ACKR2,APBB1IP,CDKN1A,CR2,CSF1R,CSF2RB,CXCL14,CYP1A1,DUSP10,IGFBP3,IL10RA,ISG15,KIT,KLHL6,LHCGR,MPZ,PRDM1,SELE,SLC20A1,THBS2,TIMD4,VSIG4,WNT4,ZBTB16	24
Cancer,Gastrointestinal Disease,Organismal Injury and Abnormalities	Digestive organ tumor	9.51e-06		-0.414	ABCA1,ACTA1,ADAMTS1,ADAMTS16,ADAMTSL1,ADAMTSL4,ADAMTSL5,ADGRD1,AHRR,AMD1,ANK1,APBB1IP,APOD,ARNT2,B4GALT6,BMP7,C1QC,C1QTNF3,C4A/C4B,C4BPA,C4BPB,CADM2,CCDC88A,CCT6A,CD14,CD163,CD209,CDK7,CDKN1A,CGNL1,CHORDC1,CNTNAP2,CPE,CPXM2,CR2,CSF1R,CSF2RB,CTHRC1,CXCL14,CYCS,CYP1A1,DACT2,DLAT,DLD,DNAJA1,DNAJB4,DUSP10,EBP,ECHDC1,EEF1A2,ELN,EMILIN2,ESRRG,F13A1,FAM107B,FBXO32,FGD2,FLRT3,GAS2,GBE1,GPD2,GPR85,GPRC5D,…	159
Connective Tissue Development and Function,Tissue Morphology	Quantity of connective tissue	4.25e-05		-0.37	ABCA1,ACTA1,ADAMTS1,CD14,CDKN1A,CERS6,CPE,CXCL14,F13A1,GPAT3,GPD2,HBB,IGFBP3,MFAP2,PDK4,PRDM1,SELE,SERPINE1,SLC20A1,TFRC	20
Cellular Movement,Immune Cell Trafficking	Leukocyte migration	3.24e-06		-0.352	ACKR2,APBB1IP,B4GALT6,C4A/C4B,CCDC88A,CCL14,CCL24,CCL26,CD14,CDKN1A,CR2,CSF1R,CSF2RB,CXCL14,CYP1A1,ELN,F13A1,IGFBP3,IL10RA,KIT,MPZ,PCOLCE2,PDK4,PRDM1,RGS3,SELE,SERPINE1,SLC16A1,THBS2	29
Cellular Development,Cellular Growth and Proliferation,Connective Tissue Development and Function,Tissue Development	Development of connective tissue cells	0.00383		-0.277	BMP7,CDKN1A,CSF1R,CYP1A1,F13A1,PRDM1,SERPINE1,SLN	8
Cancer,Gastrointestinal Disease,Organismal Injury and Abnormalities	Digestive system cancer	3.05e-06		-0.254	ABCA1,ACTA1,ADAMTS1,ADAMTS16,ADAMTSL1,ADAMTSL4,ADAMTSL5,ADGRD1,AHRR,AMD1,ANK1,APBB1IP,APOD,ARNT2,B4GALT6,BMP7,C1QC,C1QTNF3,C4A/C4B,C4BPA,C4BPB,CADM2,CCDC88A,CCT6A,CD14,CD163,CD209,CDK7,CDKN1A,CGNL1,CHORDC1,CNTNAP2,CPE,CPXM2,CR2,CSF1R,CSF2RB,CTHRC1,CXCL14,CYP1A1,DACT2,DLAT,DLD,DNAJA1,DNAJB4,DUSP10,EBP,ECHDC1,EEF1A2,ELN,EMILIN2,ESRRG,F13A1,FAM107B,FBXO32,FGD2,FLRT3,GAS2,GBE1,GPD2,GPR85,GPRC5D,HBB,H…	158
Cellular Development,Cellular Growth and Proliferation,Hematological System Development and Function,Lymphoid Tissue Structure and Development	Expansion of leukocytes	0.003		-0.239	CD209,CR2,CSF1R,CSF2RB,IL10RA,SERPINE1,ZBTB16	7
Inflammatory Response	Inflammatory response	6.94e-06		-0.214	ACKR2,C1QTNF3,CCDC88A,CCL14,CCL24,CCL26,CD14,CDKN1A,CERS6,CSF1R,CXCL14,ELN,ISG15,KIT,LGALS3BP,MS4A2,NR1D2,NUPR1,PDK4,PRDM1,SELE,SERPINE1,THBS2,ZBTB16	24
Cellular Growth and Proliferation	Expansion of cells	0.00463		-0.213	CD163,CD209,CDKN1A,CR2,CSF1R,CSF2RB,IL10RA,SERPINE1,ZBTB16	9
Tissue Morphology	Quantity of cells	2.12e-06		-0.203	ABCA1,ACKR2,ADAMTS1,APBB1IP,APOD,BMP7,C1QA,C4A/C4B,CAV2,CCL24,CDKN1A,CNTNAP2,CR2,CSF1R,CSF2RB,CXCL14,CYP1A1,DUSP10,ESRRG,F13A1,HBB,IGFBP3,IL10RA,ISG15,KIT,KLHL6,KRT8,LHCGR,LIPG,MFAP2,MFAP5,MPZ,MYH4,PCDH9,PDK4,PRDM1,RAPGEF4,SELE,SERPINE1,SLC20A1,TFRC,THBS2,TIMD4,TRPM5,VSIG4,WNT4,ZBTB16	47
Embryonic Development,Organismal Development	Development of body trunk	0.00261		-0.158	ABCA1,ADAMTS1,BMP7,CAV2,CD14,CDKN1A,CSF1R,CSF2RB,CYCS,ELN,ESRRG,FLRT3,HBB,KIT,KLF11,KRT8,LHCGR,LOXL1,PRDM1,RXFP2,SELE,SERPINE1,SLC20A1,TRIM25,WNT4	25
Organ Morphology,Renal and Urological System Development and Function	Quantity of renal glomerulus	0.00041		-0.152	BMP7,CDKN1A,PRDM1,WNT4	4
Energy Production,Lipid Metabolism,Small Molecule Biochemistry	Oxidation of long chain fatty acid	0.00374		-0.152	ABCA1,ESRRG,PDK4,PRKAA2	4
Immunological Disease	Hypersensitive reaction	0.0051		-0.152	ABCA1,C4A/C4B,CSF2RB,DUSP10,HBB,KIT,LGALS3BP,MS4A2,MX1,PDK4,SELE,SLC6A4	12
Endocrine System Disorders,Metabolic Disease,Organismal Injury and Abnormalities	Insulin resistance	0.00141		-0.128	BMP7,C1QA,CCDC88A,CDKN1A,CPE,CTHRC1,GBE1,KLF11,PRKAA2,SELE,SERPINE1	11
Hematological System Development and Function,Tissue Morphology	Quantity of blood cells	8.85e-09		-0.127	ABCA1,ACKR2,APBB1IP,C1QA,C4A/C4B,CCL24,CDKN1A,CR2,CSF1R,CSF2RB,CXCL14,CYP1A1,DUSP10,F13A1,HBB,IGFBP3,IL10RA,ISG15,KIT,KLHL6,LHCGR,LIPG,MFAP2,MFAP5,MPZ,PRDM1,RAPGEF4,SELE,SERPINE1,SLC20A1,TFRC,THBS2,TIMD4,TRPM5,VSIG4,WNT4,ZBTB16	37
Cardiovascular Disease,Inflammatory Response,Organismal Injury and Abnormalities	Inflammation of heart	0.000813		-0.106	CSF1R,FBXO32,SERPINE1,THBS2	4
Connective Tissue Development and Function,Tissue Morphology	Quantity of adipose tissue	0.00103		-0.094	ACTA1,ADAMTS1,CD14,CDKN1A,CERS6,CPE,CXCL14,GPAT3,GPD2,SERPINE1	10
Cellular Movement,Hematological System Development and Function,Immune Cell Trafficking	Cell movement of leukocytes	4.85e-05		-0.07	ACKR2,APBB1IP,C4A/C4B,CCDC88A,CCL14,CCL24,CCL26,CD14,CDKN1A,CR2,CSF1R,CSF2RB,CXCL14,ELN,IGFBP3,IL10RA,KIT,PCOLCE2,PDK4,PRDM1,SELE,SERPINE1,THBS2	23
Organ Morphology,Reproductive System Development and Function	Quantity of ovary	0.00348		-0.063	ADAMTS1,BMP7,KIT,LHCGR,WNT4	5
Cell-To-Cell Signaling and Interaction	Aggregation of tumor cell lines	0.000189		0	BMP7,CD209,CDKN1A,MUC4,NANOS1	5
Lipid Metabolism,Molecular Transport,Small Molecule Biochemistry	Release of arachidonic acid	0.00322		0	APOD,CD209,LIPG,MRC1	4
Inflammatory Response	Inflammation of absolute anatomical region	0.00116		0.014	ABCA1,ACKR2,ADGRE1,C4A/C4B,CD14,CR2,CSF1R,CSF2RB,CYP1A1,DUSP10,FBXO32,IGFBP3,IL10RA,KIT,KRT8,LHCGR,MS4A2,PRDM1,SCARA5,SELE,SERPINE1,SLC6A4,TFRC,THBS2,UPP1,WNT4	26
Hematological System Development and Function,Inflammatory Response,Tissue Morphology	Quantity of neutrophils	0.000258		0.043	C1QA,C4A/C4B,CR2,CYP1A1,IGFBP3,KIT,MFAP2,MFAP5,RAPGEF4,SELE	10
Lipid Metabolism,Molecular Transport,Small Molecule Biochemistry	Release of fatty acid	0.00283		0.071	APOD,CAV2,CD209,LIPG,MRC1,MS4A2	6
Cancer,Organismal Injury and Abnormalities	Abdominal neoplasm	8.75e-05		0.075	ABCA1,ACTA1,ADAMTS1,ADAMTS16,ADAMTSL1,ADAMTSL4,ADAMTSL5,ADGRD1,AHRR,AMD1,ANK1,ANXA8/ANXA8L1,APBB1IP,APOD,ARNT2,B4GALT6,BMP7,C1QC,C1QTNF3,C4A/C4B,C4BPA,C4BPB,CADM2,CCDC88A,CCT6A,CD14,CD163,CD209,CDK7,CDKN1A,CGNL1,CHORDC1,CNTNAP2,CPE,CPXM2,CR2,CSF1R,CSF2RB,CTHRC1,CXCL14,CYCS,CYP1A1,DACT2,DLAT,DLD,DNAJA1,DNAJB4,DUSP10,EBP,ECHDC1,EEF1A2,ELN,EMILIN2,ESRRG,F13A1,FAM107B,FBXO32,FGD2,FLRT3,GAS2,GBE1,GPD2…	163
Hematological System Development and Function,Tissue Morphology	Quantity of granulocytes	9.78e-07		0.155	C1QA,C4A/C4B,CCL24,CDKN1A,CR2,CSF1R,CSF2RB,CYP1A1,IGFBP3,KIT,MFAP2,MFAP5,RAPGEF4,SELE,SERPINE1,ZBTB16	16
Cellular Movement,Hematological System Development and Function,Immune Cell Trafficking	Cell movement of antigen presenting cells	0.000108		0.218	ACKR2,CCDC88A,CDKN1A,CSF1R,CSF2RB,CXCL14,IL10RA,KIT,PCOLCE2,PDK4,PRDM1,SERPINE1,THBS2	13
Endocrine System Development and Function,Small Molecule Biochemistry	Synthesis of hormone	0.00369		0.23	BMP7,CD14,CYP1A1,HSD3B1,LHCGR,WNT4	6
Cancer,Organismal Injury and Abnormalities	Abdominal cancer	0.000103		0.243	ABCA1,ACTA1,ADAMTS1,ADAMTS16,ADAMTSL1,ADAMTSL4,ADAMTSL5,ADGRD1,AHRR,AMD1,ANK1,ANXA8/ANXA8L1,APBB1IP,APOD,ARNT2,B4GALT6,BMP7,C1QC,C1QTNF3,C4A/C4B,C4BPA,C4BPB,CADM2,CCDC88A,CCT6A,CD14,CD163,CD209,CDK7,CDKN1A,CGNL1,CHORDC1,CNTNAP2,CPE,CPXM2,CR2,CSF1R,CSF2RB,CTHRC1,CXCL14,CYP1A1,DACT2,DLAT,DLD,DNAJA1,DNAJB4,DUSP10,EBP,ECHDC1,EEF1A2,ELN,EMILIN2,ESRRG,F13A1,FAM107B,FBXO32,FGD2,FLRT3,GAS2,GBE1,GPD2,GPR8…	161
Dermatological Diseases and Conditions,Inflammatory Disease,Inflammatory Response,Organismal Injury and Abnormalities	Dermatitis	0.000499		0.246	ABCA1,ACKR2,CSF2RB,DUSP10,HBB,KIT,MS4A2,MX1,PDK4,PRDM1,SCARA5,SELE,SLC6A4,THBS2	14
Embryonic Development,Organ Development,Organismal Development,Reproductive System Development and Function,Tissue Development	Development of internal genitalia	0.00145		0.254	ADAMTS1,DNAJA1,KIT,LHCGR,NUPR1,RXFP2,SERPINE1,TRIM25,WNT4	9
Connective Tissue Development and Function,Skeletal and Muscular System Development and Function	Bone mineral density	0.00292		0.277	CD14,CSF1R,LHCGR,MFAP2,MFAP5,PRDM1,THBS2	7
Carbohydrate Metabolism	Quantity of carbohydrate	0.000149		0.314	ABCA1,ACTA1,C1QA,C1QTNF3,CERS6,CPE,CR2,CTHRC1,CXCL14,EEF1A2,GBE1,GPAT3,GPD2,IGFBP3,LIPG,PDK4,PRKAA2	17
Inflammatory Response	Inflammation of body cavity	0.000105		0.323	ABCA1,ACKR2,ADGRE1,C4A/C4B,CD14,CR2,CSF1R,CSF2RB,CYP1A1,DUSP10,FBXO32,IGFBP3,IL10RA,KIT,KRT8,LHCGR,MS4A2,PRDM1,SCARA5,SELE,SERPINE1,SLC6A4,TFRC,THBS2,WNT4	25
Cell-To-Cell Signaling and Interaction,Hematological System Development and Function,Inflammatory Response	Binding of professional phagocytic cells	0.00192		0.341	CD14,CD209,KIT,LIPG,MRC1,SELE,SERPINE1	7
Lipid Metabolism,Molecular Transport,Small Molecule Biochemistry	Concentration of lipid	0.000149		0.369	ABCA1,APOD,B4GALT6,BMP7,C1QA,CDKN1A,CERS6,CPE,CR2,CXCL14,CYP1A1,EEF1A2,GPAT3,GPD2,LHCGR,LIPG,MRC1,PDK4,PRKAA2,SERPINE1,SLC6A4,WNT4,ZBTB16	23
Inflammatory Response,Organismal Injury and Abnormalities	Inflammation of organ	0.000441		0.381	ABCA1,ACKR2,ADGRE1,C1QA,C4A/C4B,CCL24,CCL26,CD14,CDKN1A,CR2,CSF1R,CSF2RB,CYP1A1,DUSP10,FBXO32,HBB,IGFBP3,IL10RA,KIT,KRT8,LHCGR,MS4A2,MX1,PDK4,PRDM1,SCARA5,SELE,SERPINE1,SLC6A4,TFRC,THBS2,UPP1,WNT4	33
Cell-To-Cell Signaling and Interaction	Adhesion of blood cells	0.00165		0.386	APBB1IP,C4A/C4B,CD14,CD209,CR2,CSF2RB,KIT,LIPG,MRC1,SELE,SERPINE1	11
Cell-To-Cell Signaling and Interaction,Renal and Urological System Development and Function	Binding of kidney cell lines	0.000132		0.447	ABCA1,CSF2RB,IGFBP3,LHCGR,LIPG,MRC1	6
Protein Synthesis	Quantity of protein in blood	1.2e-05		0.484	ABCA1,CD14,CERS6,CPE,CXCL14,CYP1A1,ELN,GPAT3,GPD2,IGFBP3,IL10RA,LGALS3BP,LHCGR,LIPG,MRC1,PDK4,PRKAA2,SELE,SERPINE1	19
Inflammatory Disease,Inflammatory Response,Organismal Injury and Abnormalities,Respiratory Disease	Inflammation of lung	0.00348		0.503	C4A/C4B,CD14,CSF1R,CSF2RB,IGFBP3,KIT,MS4A2,SCARA5,SELE,SERPINE1,THBS2,WNT4	12
Inflammatory Response,Respiratory Disease	Inflammation of respiratory system component	0.00323		0.503	C4A/C4B,CD14,CSF1R,CSF2RB,IGFBP3,KIT,MS4A2,SCARA5,SELE,SERPINE1,SLC6A4,THBS2,WNT4	13
Carbohydrate Metabolism,Molecular Transport	Quantity of glycogen	0.00257		0.512	ACTA1,CTHRC1,GBE1,PDK4,PRKAA2	5
Hematological System Development and Function,Inflammatory Response,Tissue Morphology	Quantity of phagocytes	9.2e-07		0.512	ABCA1,C1QA,C4A/C4B,CDKN1A,CR2,CSF1R,CXCL14,CYP1A1,IGFBP3,KIT,LHCGR,LIPG,MFAP2,MFAP5,MPZ,PRDM1,RAPGEF4,SELE,TRPM5	19
Gastrointestinal Disease,Hepatic System Disease,Organismal Injury and Abnormalities	Liver lesion	0.000119		0.534	ABCA1,ACTA1,ADAMTS1,ADAMTS16,ADAMTSL1,ADAMTSL4,ADAMTSL5,ANK1,APBB1IP,ARNT2,B4GALT6,BMP7,C1QTNF3,C4A/C4B,C4BPA,C4BPB,CADM2,CCT6A,CD14,CD163,CD209,CDKN1A,CHORDC1,CNTNAP2,CPXM2,CSF1R,CSF2RB,CTHRC1,CXCL14,CYCS,DACT2,DLAT,DNAJA1,EEF1A2,ELN,ESRRG,FAM107B,GBE1,GPD2,HBB,HEPACAM,HSPA8,HSPH1,IGFBP3,ISG15,KIT,KLHL31,KRT8,LOXL1,LTBP2,LYVE1,MATN4,MFSD4B,MRC1,MUC4,MUM1L1,MX1,MYH4,NIPA1,NUFIP2,NUPR1,OXR1,PAH,PA…	93
Cellular Movement,Hematological System Development and Function,Immune Cell Trafficking,Inflammatory Response	Cell movement of macrophages	0.00236		0.555	ACKR2,CCDC88A,CDKN1A,CSF1R,PCOLCE2,PDK4,PRDM1,SERPINE1,THBS2	9
Cancer,Organismal Injury and Abnormalities	Non-melanoma solid tumor	1.1e-07		0.578	ABCA1,ACKR2,ACTA1,ADAMTS1,ADAMTS16,ADAMTSL1,ADAMTSL4,ADAMTSL5,ADGRD1,AHRR,AMD1,ANK1,ANOS1,ANXA8/ANXA8L1,APBB1IP,APOD,ARNT2,B4GALT6,BMP7,C16orf74,C1QA,C1QB,C1QC,C1QTNF3,C4A/C4B,C4BPA,C4BPB,CADM2,CAV2,CCDC88A,CCL24,CCL26,CCT6A,CD14,CD163,CD209,CDK7,CDKN1A,CGNL1,CHORDC1,CNTNAP2,CPE,CPXM2,CR2,CSF1R,CSF2RB,CTHRC1,CXCL14,CYCS,CYP1A1,DACT2,DLAT,DLD,DNAJA1,DNAJB1,DNAJB4,DUSP10,EBP,ECHDC1,EEF1A2,ELN,EMILI…	177
Cell-To-Cell Signaling and Interaction	Binding of blood cells	0.00158		0.588	APBB1IP,C4A/C4B,CD14,CD209,CR2,CSF2RB,KIT,LIPG,MRC1,SELE,SERPINE1,TFRC	12
Hematological System Development and Function,Tissue Morphology	Quantity of myeloid cells	2.3e-08		0.595	ABCA1,C1QA,C4A/C4B,CCL24,CDKN1A,CR2,CSF1R,CSF2RB,CXCL14,CYP1A1,IGFBP3,KIT,LHCGR,LIPG,MFAP2,MFAP5,MPZ,RAPGEF4,SELE,SERPINE1,SLC20A1,THBS2,ZBTB16	23
Cancer,Organismal Injury and Abnormalities	Cancer of cells	0.000101		0.6	ABCA1,ACKR2,ADAMTS1,ADAMTS16,ADAMTSL1,AMD1,ANOS1,APOD,CADM2,CAV2,CCDC88A,CCL24,CCL26,CD14,CD163,CDKN1A,CGNL1,CNTNAP2,CPXM2,CR2,CSF1R,CSF2RB,CTHRC1,CXCL14,CYP1A1,DLAT,ECHDC1,EEF1A2,EMILIN2,F13A1,FAM107B,FGD2,FLRT3,GAS2,GPD2,HBB,HSPA13,HTRA3,IFI6,IGFBP3,ISG15,KIT,KLF11,KLHL6,KRT8,LHCGR,LIPG,LOXL1,LTBP2,MANEA,ME1,MFAP5,MRC1,MUC4,MX1,MYH4,MYL1,NR1D2,NUFIP2,PANK3,PCDH9,PCOLCE2,PDK4,PRDM1,PRELP,RBM47,R…	80
Connective Tissue Development and Function	Mass of fat pad	0.00136		0.6	ABCA1,CDKN1A,GPAT3,GPD2,IGFBP3,SERPINE1	6
Cancer,Organismal Injury and Abnormalities	Tumorigenesis of epithelial neoplasm	0.000185		0.669	ABCA1,ACKR2,ACTA1,ADAMTS1,ADAMTS16,ADAMTSL1,ADAMTSL4,ADAMTSL5,ADGRD1,AHRR,ANK1,ANXA8/ANXA8L1,APBB1IP,APOD,BMP7,C1QC,C1QTNF3,C4A/C4B,C4BPA,CADM2,CCDC88A,CCT6A,CD163,CD209,CDKN1A,CGNL1,CNTNAP2,CPE,CPXM2,CR2,CSF1R,CSF2RB,CYP1A1,DLAT,DNAJA1,EBP,EEF1A2,ESRRG,F13A1,FAM107B,FBXO32,FGD2,FLRT3,GBE1,GPD2,GPR85,HBB,HEPACAM,HSPA13,HSPA8,HSPH1,IGFBP3,IL10RA,KCNS1,KIT,KLHL31,KLHL6,KRT8,LHCGR,LOXL1,LTBP2,MANEA,…	118
Cell-To-Cell Signaling and Interaction,Hematological System Development and Function	Binding of leukocytes	0.0052		0.681	APBB1IP,CD14,CD209,CSF2RB,KIT,LIPG,MRC1,SELE,SERPINE1,TFRC	10
Cell Death and Survival	Cell viability	0.00402		0.74	ABCA1,ADAMTS1,APOD,BMP7,CDK7,CDKN1A,CSF1R,CSF2RB,DUSP10,EMILIN2,FBXO32,HBB,HTRA3,IGFBP3,KIT,LGALS3BP,MUC4,MX1,NUPR1,PDK4,PRDM1,PRKAA2,RAPGEF4,SELE,SERPINE1,SLC16A1,THBS2,WNT4,ZBTB16	29
Cardiovascular Disease,Organismal Injury and Abnormalities	Occlusion of artery	0.000641		0.896	ABCA1,CD14,CD163,CDKN1A,CERS6,ELN,F13A1,FAM107B,GBE1,LIPG,MFAP2,MPZ,SELE,SERPINE1,SLC6A4,VSIG4	16
Developmental Disorder,Organismal Injury and Abnormalities	Congenital malformation of genitourinary system	0.00049		0.911	BMP7,C4A/C4B,C4BPB,CAV2,CDKN1A,CPE,CYP1A1,LHCGR,MYH4,RAPGEF4,RXFP2,TRIM25,WNT4,ZBTB16	14
Hematological System Development and Function,Tissue Morphology	Quantity of antigen presenting cells	0.000101		0.944	ABCA1,C4A/C4B,CSF1R,CXCL14,KIT,LHCGR,LIPG,MFAP2,MPZ,PRDM1,RAPGEF4,TRPM5	12
Hematological System Development and Function,Inflammatory Response,Tissue Morphology	Quantity of macrophages	9.08e-05		0.957	ABCA1,C4A/C4B,CSF1R,CXCL14,KIT,LHCGR,LIPG,MFAP2,MPZ,RAPGEF4	10
Cellular Movement	Cellular infiltration	0.00223		0.96	ACKR2,C4A/C4B,CCDC88A,CR2,CSF2RB,IGFBP3,PCOLCE2,PDK4,PRDM1,SELE,SERPINE1,THBS2,ZBTB16	13
Drug Metabolism,Endocrine System Development and Function,Lipid Metabolism,Molecular Transport,Small Molecule Biochemistry	Concentration of testosterone	0.000132		0.966	ABCA1,CDKN1A,LHCGR,MRC1,WNT4,ZBTB16	6
Cardiovascular System Development and Function,Organismal Development,Tissue Morphology	Vasodilation of aorta	0.000104		1.067	ELN,MFAP2,MFAP5,PRKAA2	4
Organismal Injury and Abnormalities	Bleeding	0.00239		1.084	ABCA1,C4A/C4B,F13A1,KIT,KRT8,MFAP2,MYL1,PRDM1,PRKAA2,SELE,SERPINE1,SLC6A4,THBS2	13
Cell-To-Cell Signaling and Interaction	Binding of tumor cell lines	0.00102		1.154	BMP7,CD14,CD209,CR2,ELN,IGFBP3,LGALS3BP,MUC4,RGS3,SELE,SERPINE1,TFRC,ZBTB16	13
Infectious Diseases	Infection of mammalia	0.00129		1.181	C1QA,C4A/C4B,CD14,CR2,CSF2RB,IL10RA,ISG15,KIT,SELE,SERPINE1,VSIG4	11
Organismal Development	Mass of organism	0.00241		1.369	ABCA1,ADAMTS1,CDKN1A,CPE,GPD2,IGFBP3,ME1,PRKAA2,SELE,SERPINE1,SLN	11
Cancer,Organismal Injury and Abnormalities	Development of malignant tumor	0.00028		1.387	ABCA1,ACKR2,ACTA1,ADAMTS1,ADAMTS16,ADAMTSL1,ADAMTSL4,ADAMTSL5,AHRR,ANK1,ANXA8/ANXA8L1,APBB1IP,APOD,BMP7,C1QC,C1QTNF3,C4A/C4B,C4BPA,CADM2,CCDC88A,CCT6A,CD163,CD209,CDKN1A,CGNL1,CNTNAP2,CPE,CPXM2,CR2,CSF1R,CSF2RB,CYP1A1,DLAT,DNAJA1,EBP,EEF1A2,ESRRG,F13A1,FAM107B,FBXO32,FGD2,FLRT3,GBE1,GPD2,GPR85,HBB,HEPACAM,HSPA13,HSPA8,HSPH1,IGFBP3,IL10RA,KCNS1,KIT,KLHL31,KLHL6,KRT8,LGALS3BP,LHCGR,LOXL1,LTBP2,MANE…	117
Cardiovascular Disease,Organismal Injury and Abnormalities	Atherosclerosis	0.000463		1.387	ABCA1,CD14,CD163,CDKN1A,CERS6,ELN,F13A1,FAM107B,GBE1,LIPG,MPZ,SELE,SERPINE1,SLC6A4,VSIG4	15
Hematological Disease	Hemorrhagic disease	0.00114		1.387	ABCA1,C4A/C4B,CD209,CYCS,DUSP10,F13A1,ISG15,MFAP2,SERPINE1,THBS2	10
Gastrointestinal Disease,Inflammatory Disease,Inflammatory Response,Organismal Injury and Abnormalities	Experimental colitis	0.00129		1.387	ACKR2,CR2,CSF1R,DUSP10,IL10RA	5
Lipid Metabolism,Small Molecule Biochemistry	Synthesis of lipid	6.84e-06		1.399	ABCA1,B4GALT6,BMP7,CAV2,CD14,CD209,CERS6,CYP1A1,DLAT,DLD,EBP,ESRRG,GPAT3,HSD3B1,HSPA8,KIT,KLF11,LHCGR,ME1,PDHB,PDK4,PRKAA2,RGS3,SELENOI,WNT4	25
Cancer,Organismal Injury and Abnormalities	Malignant solid tumor	3.73e-07		1.563	ABCA1,ACKR2,ACTA1,ADAMTS1,ADAMTS16,ADAMTSL1,ADAMTSL4,ADAMTSL5,ADGRD1,AHRR,AMD1,ANK1,ANOS1,ANXA8/ANXA8L1,APBB1IP,APOD,ARNT2,B4GALT6,BMP7,BRI3BP,C16orf74,C1QA,C1QB,C1QC,C1QTNF3,C4A/C4B,C4BPA,C4BPB,CADM2,CAV2,CCDC88A,CCL24,CCL26,CCT6A,CD14,CD163,CD209,CDK7,CDKN1A,CGNL1,CHORDC1,CNTNAP2,CPE,CPXM2,CR2,CSF1R,CSF2RB,CTHRC1,CXCL14,CYCS,CYP1A1,DACT2,DLAT,DLD,DNAJA1,DNAJB1,DNAJB4,DUSP10,EBP,ECHDC1,EEF1A2,EL…	179
Cancer,Organismal Injury and Abnormalities	Incidence of tumor	0.000134		1.627	ABCA1,ACKR2,ACTA1,ADAMTS1,ADAMTS16,ADAMTSL1,ADAMTSL4,ADAMTSL5,ADGRD1,AHRR,ANK1,ANXA8/ANXA8L1,APBB1IP,APOD,BMP7,C1QC,C1QTNF3,C4A/C4B,C4BPA,CADM2,CCDC88A,CCT6A,CD163,CD209,CDKN1A,CGNL1,CNTNAP2,CPE,CPXM2,CR2,CSF1R,CSF2RB,CXCL14,CYP1A1,DLAT,DNAJA1,EBP,EEF1A2,ESRRG,F13A1,FAM107B,FBXO32,FGD2,FLRT3,GBE1,GPD2,GPR85,HBB,HEPACAM,HSPA13,HSPA8,HSPH1,IGFBP3,IL10RA,ISG15,ISOC1,KCNS1,KIT,KLHL31,KLHL6,KRT8,LGALS…	123
Cancer,Organismal Injury and Abnormalities	Extracranial solid tumor	4.09e-06		1.668	ABCA1,ACKR2,ACTA1,ADAMTS1,ADAMTS16,ADAMTSL1,ADAMTSL4,ADAMTSL5,ADGRD1,AHRR,AMD1,ANK1,ANXA8/ANXA8L1,APBB1IP,APOD,ARNT2,B4GALT6,BMP7,BRI3BP,C16orf74,C1QA,C1QB,C1QC,C1QTNF3,C4A/C4B,C4BPA,C4BPB,CADM2,CCDC88A,CCL24,CCL26,CCT6A,CD14,CD163,CD209,CDK7,CDKN1A,CGNL1,CHORDC1,CNTNAP2,CPE,CPXM2,CR2,CSF1R,CSF2RB,CTHRC1,CXCL14,CYCS,CYP1A1,DACT2,DLAT,DLD,DNAJA1,DNAJB1,DNAJB4,DUSP10,EBP,ECHDC1,EEF1A2,ELN,EMILIN2,E…	177
Cancer,Organismal Injury and Abnormalities	Frequency of tumor	0.000221		1.678	ABCA1,ACKR2,ACTA1,ADAMTS1,ADAMTS16,ADAMTSL1,ADAMTSL4,ADAMTSL5,ADGRD1,AHRR,ANK1,ANXA8/ANXA8L1,APBB1IP,APOD,BMP7,C1QC,C1QTNF3,C4A/C4B,C4BPA,CADM2,CCDC88A,CCT6A,CD163,CD209,CDKN1A,CGNL1,CNTNAP2,CPE,CPXM2,CR2,CSF1R,CSF2RB,CYP1A1,DLAT,DNAJA1,EBP,EEF1A2,ESRRG,F13A1,FAM107B,FBXO32,FGD2,FLRT3,GBE1,GPD2,GPR85,HBB,HEPACAM,HSPA13,HSPA8,HSPH1,IGFBP3,IL10RA,KCNS1,KIT,KLHL31,KLHL6,KRT8,LGALS3BP,LHCGR,LOXL1,LTB…	119
Hematological System Development and Function	Bleeding time	0.000273		1.71	F13A1,MFAP2,SCUBE1,SLC6A4,THBS2	5
Cell-To-Cell Signaling and Interaction	Binding of lymphoma cell lines	0.00155		1.718	CD209,CR2,ELN,RGS3,TFRC	5
Energy Production,Molecular Transport,Nucleic Acid Metabolism,Small Molecule Biochemistry	Concentration of ATP	0.000267		1.964	GPD2,IGFBP3,KRT8,MPZ,PDK4,PRKAA2,SLC16A1	7
Endocrine System Development and Function,Molecular Transport,Small Molecule Biochemistry	Concentration of hormone	3.1e-06	Activated CH diet	2.004	ABCA1,ARNT2,BMP7,CDKN1A,CERS6,CPE,CXCL14,ELN,GPD2,IGFBP3,LHCGR,MRC1,NUPR1,PDK4,PRKAA2,WNT4,ZBTB16	17
Cardiovascular Disease,Organismal Injury and Abnormalities	Advanced stage peripheral arterial disease	1.95e-08			CD163,CHORDC1,CSF2RB,CYP1A1,DNAJA1,DNAJB1,DNAJB4,HBB,HSPH1,SNX10,TTLL7,VSIG4	12
Dermatological Diseases and Conditions,Organismal Injury and Abnormalities	Psoriasis	6.09e-08			ACKR2,AMD1,ANXA8/ANXA8L1,APOD,C4A/C4B,CYCS,CYP1A1,F13A1,HBB,HSD3B1,HSPA8,HSPH1,IFI6,IGFBP3,ISG15,LGALS3BP,ME1,MX1,NR1D2,SELE,SERPINE1,SLC16A1,UPP1,ZBTB16	24
Cancer,Gastrointestinal Disease,Organismal Injury and Abnormalities	Gastrointestinal carcinoma	2.22e-07			ABCA1,ACTA1,ADAMTS1,ADAMTS16,ADAMTSL1,ADAMTSL4,ADAMTSL5,AHRR,AMD1,ANK1,APBB1IP,APOD,ARNT2,B4GALT6,BMP7,C1QC,C1QTNF3,C4A/C4B,C4BPA,C4BPB,CADM2,CCDC88A,CD163,CD209,CDKN1A,CGNL1,CHORDC1,CNTNAP2,CPE,CPXM2,CR2,CSF1R,CSF2RB,CTHRC1,CXCL14,CYP1A1,DACT2,DLAT,DLD,DNAJA1,DNAJB4,DUSP10,EBP,ECHDC1,EEF1A2,ELN,EMILIN2,ESRRG,F13A1,FAM107B,FBXO32,FGD2,FLRT3,GAS2,GBE1,GPD2,GPR85,GPRC5D,HEPACAM,HSD3B1,HSPA13,HSPA8,…	147
Cancer,Gastrointestinal Disease,Organismal Injury and Abnormalities	Gastrointestinal tract cancer	2.41e-07			ABCA1,ACTA1,ADAMTS1,ADAMTS16,ADAMTSL1,ADAMTSL4,ADAMTSL5,ADGRD1,AHRR,AMD1,ANK1,APBB1IP,APOD,ARNT2,B4GALT6,BMP7,C1QC,C1QTNF3,C4A/C4B,C4BPA,C4BPB,CADM2,CCDC88A,CD163,CD209,CDK7,CDKN1A,CGNL1,CHORDC1,CNTNAP2,CPE,CPXM2,CR2,CSF1R,CSF2RB,CTHRC1,CXCL14,CYP1A1,DACT2,DLAT,DLD,DNAJA1,DNAJB4,DUSP10,EBP,ECHDC1,EEF1A2,ELN,EMILIN2,ESRRG,F13A1,FAM107B,FBXO32,FGD2,FLRT3,GAS2,GBE1,GPD2,GPR85,GPRC5D,HEPACAM,HSD3B1,H…	151
Cancer,Organismal Injury and Abnormalities	Nonhematologic malignant neoplasm	2.5e-07			ABCA1,ACKR2,ACTA1,ADAMTS1,ADAMTS16,ADAMTSL1,ADAMTSL4,ADAMTSL5,ADGRD1,AHRR,AMD1,ANK1,ANXA8/ANXA8L1,APBB1IP,APOD,ARNT2,B4GALT6,BMP7,BRI3BP,C16orf74,C1QA,C1QB,C1QC,C1QTNF3,C4A/C4B,C4BPA,C4BPB,CADM2,CCDC88A,CCL24,CCL26,CCT6A,CD14,CD163,CD209,CDK7,CDKN1A,CGNL1,CHORDC1,CNTNAP2,CPE,CPXM2,CR2,CSF1R,CSF2RB,CTHRC1,CXCL14,CYCS,CYP1A1,DACT2,DLAT,DLD,DNAJA1,DNAJB1,DNAJB4,DUSP10,EBP,ECHDC1,EEF1A2,ELN,EMILIN2,E…	177
Cancer,Organismal Injury and Abnormalities	Carcinoma	3.18e-07			ABCA1,ACKR2,ACTA1,ADAMTS1,ADAMTS16,ADAMTSL1,ADAMTSL4,ADAMTSL5,ADGRD1,AHRR,AMD1,ANK1,ANXA8/ANXA8L1,APBB1IP,APOD,ARNT2,B4GALT6,BMP7,C16orf74,C1QA,C1QB,C1QC,C1QTNF3,C4A/C4B,C4BPA,C4BPB,CADM2,CCDC88A,CCL24,CCL26,CCT6A,CD14,CD163,CD209,CDK7,CDKN1A,CGNL1,CHORDC1,CNTNAP2,CPE,CPXM2,CR2,CSF1R,CSF2RB,CTHRC1,CXCL14,CYCS,CYP1A1,DACT2,DLAT,DLD,DNAJA1,DNAJB1,DNAJB4,DUSP10,EBP,ECHDC1,EEF1A2,ELN,EMILIN2,ESRRG,F1…	175
Developmental Disorder,Hereditary Disorder,Immunological Disease,Organismal Injury and Abnormalities	Complement component C1q deficiency	6.16e-07			C1QA,C1QB,C1QC	3
Cancer,Gastrointestinal Disease,Organismal Injury and Abnormalities	Gastrointestinal adenocarcinoma	8.05e-07			ABCA1,ACTA1,ADAMTS1,ADAMTS16,ADAMTSL1,ADAMTSL4,ADAMTSL5,AHRR,AMD1,ANK1,APBB1IP,APOD,ARNT2,B4GALT6,BMP7,C1QC,C1QTNF3,C4A/C4B,C4BPA,C4BPB,CADM2,CCDC88A,CD163,CD209,CDKN1A,CGNL1,CHORDC1,CNTNAP2,CPE,CPXM2,CR2,CSF1R,CSF2RB,CTHRC1,CYP1A1,DACT2,DLAT,DLD,DNAJA1,DNAJB4,DUSP10,ECHDC1,EEF1A2,ELN,EMILIN2,ESRRG,F13A1,FAM107B,FBXO32,FGD2,FLRT3,GAS2,GBE1,GPD2,GPR85,GPRC5D,HEPACAM,HSD3B1,HSPA13,HSPA8,HSPH1,IFI6,…	142
Cardiovascular Disease,Organismal Injury and Abnormalities	Peripheral arterial disease	8.28e-07			CD163,CHORDC1,CSF2RB,CYP1A1,DNAJA1,DNAJB1,DNAJB4,HBB,HSPH1,PAH,SNX10,TTLL7,VSIG4	13
Cancer,Organismal Injury and Abnormalities	Abdominal adenocarcinoma	1.64e-06			ABCA1,ACTA1,ADAMTS1,ADAMTS16,ADAMTSL1,ADAMTSL4,ADAMTSL5,AHRR,AMD1,ANK1,ANXA8/ANXA8L1,APBB1IP,APOD,ARNT2,B4GALT6,BMP7,C1QC,C1QTNF3,C4A/C4B,C4BPA,C4BPB,CADM2,CCDC88A,CCT6A,CD14,CD163,CD209,CDKN1A,CGNL1,CHORDC1,CNTNAP2,CPE,CPXM2,CR2,CSF1R,CSF2RB,CTHRC1,CXCL14,CYP1A1,DACT2,DLAT,DLD,DNAJA1,DNAJB4,DUSP10,EBP,ECHDC1,EEF1A2,ELN,EMILIN2,ESRRG,F13A1,FAM107B,FBXO32,FGD2,FLRT3,GAS2,GBE1,GPD2,GPR85,GPRC5D,HBB…	155
Endocrine System Disorders,Hereditary Disorder,Organismal Injury and Abnormalities,Reproductive System Disease	Familial hypopituitarism	2.23e-06			ANOS1,ARNT2,FLRT3,LHCGR,SELE,SERPINE1	6
Lipid Metabolism,Nucleic Acid Metabolism,Small Molecule Biochemistry	Synthesis of acetyl-coenzyme A	2.43e-06			DLAT,DLD,PDHB,PDK4	4
Cancer,Organismal Injury and Abnormalities	Genitourinary adenocarcinoma	3.73e-06			ABCA1,ADAMTS16,ADAMTSL1,ADAMTSL4,AHRR,ANK1,ANXA8/ANXA8L1,APBB1IP,APOD,B4GALT6,BMP7,C1QC,C4A/C4B,C4BPA,CADM2,CCDC88A,CCT6A,CD14,CD163,CD209,CDKN1A,CNTNAP2,CPE,CPXM2,CR2,CSF1R,CSF2RB,CXCL14,CYP1A1,DACT2,DNAJA1,EBP,EEF1A2,ELN,ESRRG,F13A1,FGD2,GAS2,GBE1,GPD2,HBB,HEPACAM,HSD3B1,HSPA13,HSPA8,HSPH1,HTRA3,IGFBP3,IL10RA,ISG15,KIT,KLF11,KLHL31,KRT8,LHCGR,LOXL1,LTBP2,LYVE1,MANEA,MATN4,ME1,MFAP5,MFSD4B,MS4A2…	103
Cancer,Organismal Injury and Abnormalities	Adenocarcinoma	4.15e-06			ABCA1,ACTA1,ADAMTS1,ADAMTS16,ADAMTSL1,ADAMTSL4,ADAMTSL5,ADGRD1,AHRR,AMD1,ANK1,ANXA8/ANXA8L1,APBB1IP,APOD,ARNT2,B4GALT6,BMP7,C1QC,C1QTNF3,C4A/C4B,C4BPA,C4BPB,CADM2,CCDC88A,CCT6A,CD14,CD163,CD209,CDKN1A,CGNL1,CHORDC1,CNTNAP2,CPE,CPXM2,CR2,CSF1R,CSF2RB,CTHRC1,CXCL14,CYP1A1,DACT2,DLAT,DLD,DNAJA1,DNAJB4,DUSP10,EBP,ECHDC1,EEF1A2,ELN,EMILIN2,ESRRG,F13A1,FAM107B,FBXO32,FGD2,FLRT3,GAS2,GBE1,GPD2,GPR85,GPR…	156
Cancer,Gastrointestinal Disease,Organismal Injury and Abnormalities	Large intestine carcinoma	4.93e-06			ABCA1,ACTA1,ADAMTS1,ADAMTS16,ADAMTSL1,ADAMTSL4,ADAMTSL5,AHRR,AMD1,ANK1,APBB1IP,APOD,ARNT2,B4GALT6,BMP7,C1QC,C1QTNF3,C4A/C4B,C4BPA,C4BPB,CADM2,CCDC88A,CD163,CD209,CDKN1A,CGNL1,CHORDC1,CNTNAP2,CPXM2,CR2,CSF1R,CSF2RB,CTHRC1,CYP1A1,DACT2,DLAT,DLD,DNAJA1,DNAJB4,DUSP10,EBP,ECHDC1,EEF1A2,ELN,EMILIN2,ESRRG,F13A1,FAM107B,FGD2,FLRT3,GAS2,GBE1,GPD2,GPR85,GPRC5D,HEPACAM,HSD3B1,HSPA13,HSPA8,HSPH1,IFI6,IGFBP3,…	138
Developmental Disorder,Hereditary Disorder,Metabolic Disease,Neurological Disease,Organismal Injury and Abnormalities	Pyruvate decarboxylase deficiency	6.08e-06			DLAT,DLD,PDHB	3
Cancer,Gastrointestinal Disease,Organismal Injury and Abnormalities	Large intestine adenocarcinoma	6.36e-06			ABCA1,ACTA1,ADAMTS1,ADAMTS16,ADAMTSL1,ADAMTSL4,ADAMTSL5,AHRR,AMD1,ANK1,APBB1IP,APOD,ARNT2,B4GALT6,BMP7,C1QC,C1QTNF3,C4A/C4B,C4BPA,C4BPB,CADM2,CCDC88A,CD163,CD209,CDKN1A,CGNL1,CHORDC1,CNTNAP2,CPXM2,CR2,CSF1R,CSF2RB,CTHRC1,CYP1A1,DACT2,DLAT,DLD,DNAJA1,DNAJB4,DUSP10,ECHDC1,EEF1A2,ELN,EMILIN2,ESRRG,F13A1,FAM107B,FGD2,FLRT3,GAS2,GBE1,GPD2,GPR85,GPRC5D,HEPACAM,HSD3B1,HSPA13,HSPA8,HSPH1,IFI6,IGFBP3,IL10…	137
Cancer,Organismal Injury and Abnormalities	Malignant genitourinary solid tumor	6.76e-06			ABCA1,ADAMTS1,ADAMTS16,ADAMTSL1,ADAMTSL4,ADGRD1,AHRR,AMD1,ANK1,ANXA8/ANXA8L1,APBB1IP,APOD,B4GALT6,BMP7,C1QC,C4A/C4B,C4BPA,CADM2,CCDC88A,CCT6A,CD14,CD163,CD209,CDK7,CDKN1A,CNTNAP2,CPE,CPXM2,CR2,CSF1R,CSF2RB,CXCL14,CYCS,CYP1A1,DACT2,DLAT,DNAJA1,EBP,EEF1A2,ELN,EMILIN2,ESRRG,F13A1,FAM107B,FGD2,FLRT3,GAS2,GBE1,GPD2,GPR85,HBB,HEPACAM,HSD3B1,HSPA13,HSPA8,HSPH1,HTRA3,IGFBP3,IL10RA,ISG15,KCNS1,KIT,KLF11,K…	125
Cancer,Gastrointestinal Disease,Organismal Injury and Abnormalities	Malignant neoplasm of large intestine	8.46e-06			ABCA1,ACTA1,ADAMTS1,ADAMTS16,ADAMTSL1,ADAMTSL4,ADAMTSL5,ADGRD1,AHRR,AMD1,ANK1,APBB1IP,APOD,ARNT2,B4GALT6,BMP7,C1QC,C1QTNF3,C4A/C4B,C4BPA,C4BPB,CADM2,CCDC88A,CD163,CD209,CDK7,CDKN1A,CGNL1,CHORDC1,CNTNAP2,CPXM2,CR2,CSF1R,CSF2RB,CTHRC1,CYP1A1,DACT2,DLAT,DLD,DNAJA1,DNAJB4,DUSP10,EBP,ECHDC1,EEF1A2,ELN,EMILIN2,ESRRG,F13A1,FAM107B,FGD2,FLRT3,GAS2,GBE1,GPD2,GPR85,GPRC5D,HEPACAM,HSD3B1,HSPA13,HSPA8,HSPH1,…	142
Cancer,Organismal Injury and Abnormalities,Reproductive System Disease	Breast or ovarian cancer	1.07e-05			ABCA1,ADAMTS1,ADGRD1,AHRR,ANXA8/ANXA8L1,APOD,BMP7,C4A/C4B,CCDC88A,CCT6A,CDK7,CDKN1A,CNTNAP2,CPE,CPXM2,CSF1R,CSF2RB,CXCL14,CYCS,CYP1A1,DNAJA1,EEF1A2,EMILIN2,ESRRG,F13A1,FAM107B,FLRT3,GBE1,GPR85,HBB,IGFBP3,KIT,KLF11,KLHL6,KRT8,LGALS3BP,LHCGR,LOXL1,LTBP2,LYVE1,MFAP5,MRC1,MS4A2,MUC4,MUM1L1,MYH4,MYL1,PAH,PCDH9,PCOLCE2,PDHB,PDK4,PLD4,PRDM1,RAPGEF4,RBM47,RGS3,SELE,SERPINE1,SLC16A1,SLC20A1,SLC6A4,SMTNL2,…	70
Cancer,Organismal Injury and Abnormalities	Genitourinary tumor	1.12e-05			ABCA1,ADAMTS1,ADAMTS16,ADAMTSL1,ADAMTSL4,ADGRD1,AHRR,AMD1,ANK1,ANXA8/ANXA8L1,APBB1IP,APOD,B4GALT6,BMP7,C1QC,C4A/C4B,C4BPA,CADM2,CCDC88A,CCT6A,CD14,CD163,CD209,CDK7,CDKN1A,CNTNAP2,CPE,CPXM2,CR2,CSF1R,CSF2RB,CXCL14,CYCS,CYP1A1,DACT2,DLAT,DNAJA1,EBP,EEF1A2,ELN,EMILIN2,ESRRG,F13A1,FAM107B,FGD2,FLRT3,GAS2,GBE1,GPD2,GPR85,HBB,HEPACAM,HSD3B1,HSPA13,HSPA8,HSPH1,HTRA3,IGFBP3,IL10RA,ISG15,ISOC1,KCNS1,KIT,K…	126
Developmental Disorder,Hereditary Disorder,Immunological Disease,Organismal Injury and Abnormalities	Complement component deficiency	1.13e-05			C1QA,C1QB,C1QC,C4A/C4B	4
Cancer,Organismal Injury and Abnormalities,Reproductive System Disease	Breast or gynecological cancer	1.36e-05			ABCA1,ADAMTS1,ADAMTS16,ADAMTSL1,ADAMTSL4,ADGRD1,AHRR,ANK1,ANXA8/ANXA8L1,APBB1IP,APOD,BMP7,C1QC,C4A/C4B,C4BPA,CCDC88A,CCT6A,CD163,CD209,CDK7,CDKN1A,CNTNAP2,CPE,CPXM2,CSF1R,CSF2RB,CXCL14,CYCS,CYP1A1,DNAJA1,EEF1A2,EMILIN2,ESRRG,F13A1,FAM107B,FLRT3,GBE1,GPR85,HBB,HEPACAM,HSPA13,HSPH1,IGFBP3,ISG15,KCNS1,KIT,KLF11,KLHL6,KRT8,LGALS3BP,LHCGR,LOXL1,LTBP2,LYVE1,MANEA,MFAP5,MRC1,MS4A2,MUC4,MUM1L1,MX1,MYH4,M…	97
Cancer,Gastrointestinal Disease,Hepatic System Disease,Organismal Injury and Abnormalities	Hepatobiliary system cancer	1.41e-05			ABCA1,ADAMTS1,ADAMTS16,ADAMTSL1,ADAMTSL4,ADAMTSL5,ANK1,ARNT2,B4GALT6,BMP7,C1QTNF3,C4BPA,CADM2,CCT6A,CD14,CD163,CDKN1A,CHORDC1,CNTNAP2,CPXM2,CSF1R,CSF2RB,CTHRC1,CXCL14,CYP1A1,DACT2,DLAT,DNAJA1,EEF1A2,ELN,ESRRG,FAM107B,GBE1,GPD2,HBB,HEPACAM,HSPA8,HSPH1,IGFBP3,ISG15,KIT,KLHL31,LOXL1,LTBP2,LYVE1,MATN4,MFSD4B,MRC1,MUC4,MUM1L1,MX1,MYH4,MYL1,NIPA1,NUFIP2,NUPR1,OXR1,PAH,PANK3,PCDH9,PDK4,PI15,PI16,PPL,PPM…	87
Cancer,Organismal Injury and Abnormalities	Head and neck tumor	2.06e-05			ABCA1,ACTA1,ADAMTS1,ADAMTS16,ADAMTSL1,ADAMTSL4,ADAMTSL5,ADGRD1,AHRR,AMD1,ANK1,APBB1IP,APOD,ARNT2,BMP7,BRI3BP,C16orf74,C1QA,C1QB,C1QTNF3,C4A/C4B,C4BPA,C4BPB,CADM2,CCDC88A,CCL24,CCL26,CCT6A,CD163,CD209,CDK7,CDKN1A,CGNL1,CHORDC1,CNTNAP2,CPE,CPXM2,CR2,CSF1R,CSF2RB,CTHRC1,CXCL14,CYCS,CYP1A1,DACT2,DLAT,DLD,DNAJA1,DNAJB1,DNAJB4,DUSP10,EBP,ECHDC1,EEF1A2,ELN,EMILIN2,ESRRG,F13A1,FAM198A,FBXO32,FGD2,FLRT3,G…	146
Organ Morphology,Organismal Injury and Abnormalities,Reproductive System Development and Function,Reproductive System Disease	Abnormal morphology of internal genitalia	2.17e-05			ABCA1,ADAMTS1,BMP7,CDKN1A,DNAJA1,LHCGR,LOXL1,NUPR1,PRDM1,RXFP2,SCARA5,SERPINE1,TRIM25,WNT4,ZBTB16	15
Cancer,Organismal Injury and Abnormalities,Reproductive System Disease	Breast cancer	2.83e-05			ABCA1,ADAMTS1,ADGRD1,APOD,BMP7,CDKN1A,CPE,CPXM2,CSF1R,CSF2RB,CXCL14,CYCS,CYP1A1,EMILIN2,ESRRG,FAM107B,FLRT3,GBE1,GPR85,HBB,IGFBP3,KIT,KLF11,KLHL6,KRT8,LGALS3BP,LHCGR,LTBP2,LYVE1,MRC1,MUC4,MYH4,MYL1,PCDH9,PDHB,PDK4,PRDM1,RAPGEF4,RBM47,RGS3,SELE,SERPINE1,SLC16A1,SLC20A1,SLC6A4,SMTNL2,SPON1,TRIM25,TRPM5,TTLL7,UPP1	51
Organ Morphology,Organismal Injury and Abnormalities,Renal and Urological Disease,Renal and Urological System Development and Function	Abnormal morphology of renal pyramid	3.34e-05			ADAMTS1,CDKN1A,ESRRG	3
Cardiovascular Disease,Organismal Injury and Abnormalities	Peripheral vascular disease	3.73e-05			ABCA1,CD163,CHORDC1,CSF2RB,CYP1A1,DNAJA1,DNAJB1,DNAJB4,F13A1,HBB,HSPH1,PAH,SLC6A4,SNX10,THBS2,TTLL7,VSIG4	17
Cancer,Organismal Injury and Abnormalities,Reproductive System Disease	Genital tract cancer	3.87e-05			ABCA1,ADAMTS16,ADAMTSL1,ADAMTSL4,ADGRD1,AHRR,AMD1,ANK1,ANXA8/ANXA8L1,APBB1IP,APOD,B4GALT6,BMP7,C1QC,C4A/C4B,C4BPA,CCDC88A,CCT6A,CD14,CD163,CD209,CDK7,CDKN1A,CNTNAP2,CPE,CPXM2,CR2,CSF1R,CSF2RB,CXCL14,CYP1A1,DACT2,DLAT,DNAJA1,EBP,EEF1A2,ELN,ESRRG,F13A1,FGD2,GAS2,GBE1,GPD2,HBB,HEPACAM,HSD3B1,HSPA13,HSPA8,HSPH1,HTRA3,IGFBP3,ISG15,KCNS1,KIT,KLF11,KLHL31,KRT8,LHCGR,LOXL1,LTBP2,LYVE1,MANEA,MATN4,ME1,MFA…	106
Cancer,Gastrointestinal Disease,Hepatic System Disease,Organismal Injury and Abnormalities	Liver cancer	4.12e-05			ABCA1,ADAMTS1,ADAMTS16,ADAMTSL1,ADAMTSL4,ADAMTSL5,ANK1,ARNT2,B4GALT6,BMP7,C1QTNF3,C4BPA,CADM2,CCT6A,CD163,CDKN1A,CHORDC1,CNTNAP2,CPXM2,CSF1R,CSF2RB,CTHRC1,CXCL14,DACT2,DLAT,DNAJA1,EEF1A2,ELN,ESRRG,FAM107B,GBE1,GPD2,HBB,HEPACAM,HSPA8,HSPH1,IGFBP3,ISG15,KIT,KLHL31,LOXL1,LTBP2,LYVE1,MATN4,MFSD4B,MRC1,MUC4,MUM1L1,MX1,MYH4,NIPA1,NUFIP2,NUPR1,OXR1,PAH,PANK3,PCDH9,PDK4,PI15,PI16,PPM1K,PRDM1,PRKAA2,PSMD1…	82
Cancer,Organismal Injury and Abnormalities	Head and neck carcinoma	4.58e-05			ABCA1,ACTA1,ADAMTS1,ADAMTS16,ADAMTSL1,ADAMTSL4,ADAMTSL5,ADGRD1,AHRR,AMD1,ANK1,APBB1IP,APOD,ARNT2,BMP7,C16orf74,C1QA,C1QB,C1QTNF3,C4A/C4B,C4BPA,C4BPB,CADM2,CCDC88A,CCL24,CCL26,CCT6A,CD163,CD209,CDK7,CDKN1A,CGNL1,CHORDC1,CNTNAP2,CPE,CPXM2,CR2,CSF1R,CSF2RB,CTHRC1,CXCL14,CYCS,CYP1A1,DACT2,DLAT,DLD,DNAJA1,DNAJB1,DNAJB4,DUSP10,EBP,ECHDC1,EEF1A2,ELN,EMILIN2,ESRRG,F13A1,FAM198A,FBXO32,FGD2,FLRT3,GAS2,GBE…	143
Cancer,Organismal Injury and Abnormalities,Reproductive System Disease	Genital tumor	4.99e-05			ABCA1,ADAMTS16,ADAMTSL1,ADAMTSL4,ADGRD1,AHRR,AMD1,ANK1,ANXA8/ANXA8L1,APBB1IP,APOD,B4GALT6,BMP7,C1QC,C4A/C4B,C4BPA,CCDC88A,CCT6A,CD14,CD163,CD209,CDK7,CDKN1A,CNTNAP2,CPE,CPXM2,CR2,CSF1R,CSF2RB,CXCL14,CYP1A1,DACT2,DLAT,DNAJA1,EBP,EEF1A2,ELN,ESRRG,F13A1,FGD2,GAS2,GBE1,GPD2,HBB,HEPACAM,HSD3B1,HSPA13,HSPA8,HSPH1,HTRA3,IGFBP3,ISG15,ISOC1,KCNS1,KIT,KLF11,KLHL31,KRT8,LHCGR,LOXL1,LTBP2,LYVE1,MANEA,MATN4,M…	107
Dermatological Diseases and Conditions,Organismal Injury and Abnormalities	Chronic skin disorder	5.01e-05			AMD1,C4A/C4B,HSPA8,HSPH1,LGALS3BP,ME1,MS4A2,MX1,UPP1	9
Cancer,Organismal Injury and Abnormalities	Abdominal carcinoma	5.3e-05			ABCA1,ACTA1,ADAMTS1,ADAMTS16,ADAMTSL1,ADAMTSL4,ADAMTSL5,AHRR,AMD1,ANK1,ANXA8/ANXA8L1,APBB1IP,APOD,ARNT2,B4GALT6,BMP7,C1QC,C1QTNF3,C4A/C4B,C4BPA,C4BPB,CADM2,CCDC88A,CCT6A,CD14,CD163,CD209,CDKN1A,CGNL1,CHORDC1,CNTNAP2,CPE,CPXM2,CR2,CSF1R,CSF2RB,CTHRC1,CXCL14,CYP1A1,DACT2,DLAT,DLD,DNAJA1,DNAJB4,DUSP10,EBP,ECHDC1,EEF1A2,ELN,EMILIN2,ESRRG,F13A1,FAM107B,FBXO32,FGD2,FLRT3,GAS2,GBE1,GPD2,GPR85,GPRC5D,HBB…	158
Neurological Disease,Organismal Injury and Abnormalities	Epileptic seizure	5.95e-05			ANOS1,C1QB,C4A/C4B,CDKN1A,CNTNAP2,DNAJB1,HBB,HSPA8,SLC6A4,SLN	10
Cancer,Organismal Injury and Abnormalities,Reproductive System Disease	Female genital tract serous carcinoma	7.13e-05			ANXA8/ANXA8L1,APOD,C4A/C4B,CDKN1A,EEF1A2,F13A1,HBB,ISG15,KIT,MFAP5,MS4A2,MUM1L1,PDK4,THBS2,ZBTB16	15
Organ Morphology,Organismal Injury and Abnormalities,Renal and Urological Disease,Renal and Urological System Development and Function	Lack of renal papilla	7.28e-05			ADAMTS1,ESRRG	2
Organismal Injury and Abnormalities,Reproductive System Disease	Benign pelvic disease	7.9e-05			AHRR,C4BPA,CAV2,CD163,CSF1R,CXCL14,ESRRG,ISOC1,KIT,KRT8,LHCGR,LOXL1,PDK4,SCARA5,SELE,SLC16A1,SLC6A4,THBS2,ZBTB16	19
Cancer,Organismal Injury and Abnormalities	Genitourinary carcinoma	8.2e-05			ABCA1,ADAMTS16,ADAMTSL1,ADAMTSL4,AHRR,ANK1,ANXA8/ANXA8L1,APBB1IP,APOD,B4GALT6,BMP7,C1QC,C4A/C4B,C4BPA,CADM2,CCDC88A,CCT6A,CD14,CD163,CD209,CDKN1A,CNTNAP2,CPE,CPXM2,CR2,CSF1R,CSF2RB,CXCL14,CYP1A1,DACT2,DNAJA1,EBP,EEF1A2,ELN,EMILIN2,ESRRG,F13A1,FGD2,GAS2,GBE1,GPD2,HBB,HEPACAM,HSD3B1,HSPA13,HSPA8,HSPH1,HTRA3,IGFBP3,IL10RA,ISG15,KCNS1,KIT,KLF11,KLHL31,KRT8,LHCGR,LOXL1,LTBP2,LYVE1,MANEA,MATN4,ME1,MFAP…	108
Cancer,Organismal Injury and Abnormalities	Pelvic cancer	0.000101			ABCA1,ADAMTS16,ADAMTSL1,ADAMTSL4,ADGRD1,AHRR,AMD1,ANK1,ANXA8/ANXA8L1,APBB1IP,APOD,B4GALT6,BMP7,C1QC,C4A/C4B,C4BPA,CCDC88A,CCT6A,CD14,CD163,CD209,CDK7,CDKN1A,CNTNAP2,CPE,CPXM2,CR2,CSF1R,CSF2RB,CXCL14,CYP1A1,DACT2,DLAT,DNAJA1,EBP,EEF1A2,ELN,EMILIN2,ESRRG,F13A1,FGD2,GAS2,GBE1,GPD2,HBB,HEPACAM,HSD3B1,HSPA13,HSPA8,HSPH1,HTRA3,IGFBP3,ISG15,KCNS1,KIT,KLF11,KLHL31,KRT8,LHCGR,LOXL1,LTBP2,LYVE1,MANEA,MATN4…	110
Cancer,Organismal Injury and Abnormalities	Breast or colorectal cancer	0.000105			ABCA1,ACTA1,ADAMTS1,ADAMTS16,ADAMTSL4,ADAMTSL5,ADGRD1,AHRR,ANK1,APBB1IP,APOD,BMP7,C1QTNF3,C4BPA,CADM2,CCDC88A,CD163,CD209,CDK7,CDKN1A,CNTNAP2,CPE,CPXM2,CR2,CSF1R,CSF2RB,CXCL14,CYCS,CYP1A1,DLAT,DNAJA1,DUSP10,EBP,EEF1A2,EMILIN2,ESRRG,F13A1,FAM107B,FGD2,FLRT3,GBE1,GPR85,HBB,HEPACAM,HSPA8,IGFBP3,IL10RA,KIT,KLF11,KLHL31,KLHL6,KRT8,LGALS3BP,LHCGR,LTBP2,LYVE1,MFAP5,MPZ,MRC1,MS4A2,MTFR1,MUC4,MYH4,MYL1,NR…	102
Cancer,Organismal Injury and Abnormalities	Cancer of secretory structure	0.000109			ABCA1,ACTA1,ADAMTS1,ADAMTS16,ADAMTSL1,ADAMTSL4,ADAMTSL5,ADGRD1,AHRR,AMD1,ANK1,APBB1IP,APOD,ARNT2,B4GALT6,BMP7,C16orf74,C1QA,C1QB,C1QTNF3,C4A/C4B,C4BPA,C4BPB,CADM2,CCDC88A,CCL24,CCL26,CCT6A,CD14,CD163,CD209,CDK7,CDKN1A,CGNL1,CHORDC1,CNTNAP2,CPE,CPXM2,CR2,CSF1R,CSF2RB,CTHRC1,CXCL14,CYCS,DACT2,DLAT,DLD,DNAJA1,DNAJB1,DNAJB4,DUSP10,EBP,EEF1A2,ELN,EMILIN2,ESRRG,F13A1,FAM198A,FBXO32,FGD2,FLRT3,GAS2,GBE1…	148
Connective Tissue Development and Function,Skeletal and Muscular System Development and Function,Tissue Development	Size of bone	0.00012			CD14,CSF1R,CTHRC1,CYP1A1,ISG15,LHCGR,MFAP2,MFAP5,PDK4,PRDM1,PRKAA2,SPON1	12
Cancer,Organismal Injury and Abnormalities	Pelvic tumor	0.000126			ABCA1,ADAMTS16,ADAMTSL1,ADAMTSL4,ADGRD1,AHRR,AMD1,ANK1,ANXA8/ANXA8L1,APBB1IP,APOD,B4GALT6,BMP7,C1QC,C4A/C4B,C4BPA,CCDC88A,CCT6A,CD14,CD163,CD209,CDK7,CDKN1A,CNTNAP2,CPE,CPXM2,CR2,CSF1R,CSF2RB,CXCL14,CYP1A1,DACT2,DLAT,DNAJA1,EBP,EEF1A2,ELN,EMILIN2,ESRRG,F13A1,FGD2,GAS2,GBE1,GPD2,HBB,HEPACAM,HSD3B1,HSPA13,HSPA8,HSPH1,HTRA3,IGFBP3,ISG15,ISOC1,KCNS1,KIT,KLF11,KLHL31,KRT8,LHCGR,LOXL1,LTBP2,LYVE1,MANEA…	111
Organ Morphology,Renal and Urological System Development and Function,Tissue Morphology	Quantity of glomerular cells	0.000128			BMP7,CDKN1A,PRDM1	3
Cancer,Organismal Injury and Abnormalities	Neck neoplasm	0.00014			ABCA1,ACTA1,ADAMTS1,ADAMTS16,ADAMTSL1,ADAMTSL4,ADAMTSL5,ADGRD1,AHRR,AMD1,ANK1,APBB1IP,APOD,ARNT2,BMP7,BRI3BP,C16orf74,C1QA,C1QB,C1QTNF3,C4A/C4B,C4BPA,C4BPB,CADM2,CCDC88A,CCL24,CCL26,CCT6A,CD163,CD209,CDK7,CDKN1A,CGNL1,CHORDC1,CNTNAP2,CPE,CPXM2,CR2,CSF1R,CSF2RB,CXCL14,CYCS,DACT2,DLAT,DLD,DNAJA1,DNAJB1,DNAJB4,DUSP10,EBP,ECHDC1,EEF1A2,ELN,EMILIN2,ESRRG,F13A1,FAM198A,FBXO32,FGD2,GAS2,GBE1,GPD2,HEPACA…	137
Cancer,Organismal Injury and Abnormalities,Reproductive System Disease	Tumorigenesis of reproductive tract	0.000182			ABCA1,ADAMTS16,ADAMTSL1,ADAMTSL4,AHRR,ANK1,ANXA8/ANXA8L1,APBB1IP,APOD,BMP7,C1QC,C4A/C4B,C4BPA,CCDC88A,CCT6A,CD163,CD209,CDK7,CDKN1A,CNTNAP2,CPE,CPXM2,CSF1R,CSF2RB,CXCL14,CYP1A1,DNAJA1,EEF1A2,ESRRG,F13A1,GBE1,HBB,HEPACAM,HSPA13,HSPH1,IGFBP3,ISG15,ISOC1,KCNS1,KIT,KRT8,LHCGR,LOXL1,MANEA,MFAP5,MS4A2,MUC4,MUM1L1,MX1,MYL1,OSR2,OTUD7A,OXR1,PAH,PCDH9,PCOLCE2,PDK4,PLD4,PRDM1,PTPN4,RGS3,SCARA5,SCUBE1,SELE,…	79
Organismal Injury and Abnormalities,Reproductive System Disease	Endometriosis	0.000183			AHRR,C4BPA,CAV2,CD163,CSF1R,KIT,KRT8,LHCGR,LOXL1,SELE,SLC16A1,SLC6A4,THBS2,ZBTB16	14
Cancer,Endocrine System Disorders,Organismal Injury and Abnormalities	Endocrine gland tumor	0.000189			ABCA1,ACTA1,ADAMTS1,ADAMTS16,ADAMTSL1,ADAMTSL4,ADAMTSL5,ADGRD1,AHRR,AMD1,ANK1,APBB1IP,APOD,ARNT2,BMP7,BRI3BP,C16orf74,C1QA,C1QB,C1QTNF3,C4A/C4B,C4BPA,C4BPB,CADM2,CCDC88A,CCL24,CCL26,CCT6A,CD163,CD209,CDK7,CDKN1A,CGNL1,CHORDC1,CNTNAP2,CPE,CPXM2,CR2,CSF1R,CSF2RB,CXCL14,CYCS,DACT2,DLAT,DLD,DNAJA1,DNAJB1,DNAJB4,DUSP10,EBP,EEF1A2,ELN,EMILIN2,ESRRG,F13A1,FAM198A,FBXO32,FGD2,GAS2,GBE1,GPD2,HEPACAM,HSD3B…	137
Cancer,Organismal Injury and Abnormalities,Reproductive System Disease	Female genital neoplasm	0.000195			ABCA1,ADAMTS16,ADAMTSL1,ADAMTSL4,AHRR,ANK1,ANXA8/ANXA8L1,APBB1IP,APOD,BMP7,C1QC,C4A/C4B,C4BPA,CCDC88A,CCT6A,CD163,CD209,CDK7,CDKN1A,CNTNAP2,CPE,CPXM2,CSF1R,CSF2RB,CXCL14,CYP1A1,DNAJA1,EEF1A2,ESRRG,F13A1,GBE1,HBB,HEPACAM,HSPA13,HSPH1,IGFBP3,ISG15,ISOC1,KCNS1,KIT,KRT8,LHCGR,LOXL1,MANEA,MFAP5,MS4A2,MUC4,MUM1L1,MX1,MYL1,OSR2,OTUD7A,OXR1,PAH,PCDH9,PCOLCE2,PDK4,PLD4,PRDM1,PTPN4,RGS3,SCARA5,SCUBE1,SELE,…	79
Cancer,Organismal Injury and Abnormalities,Reproductive System Disease	Female genital tract cancer	0.000197			ABCA1,ADAMTS16,ADAMTSL1,ADAMTSL4,AHRR,ANK1,ANXA8/ANXA8L1,APBB1IP,APOD,BMP7,C1QC,C4A/C4B,C4BPA,CCDC88A,CCT6A,CD163,CD209,CDK7,CDKN1A,CNTNAP2,CPE,CPXM2,CSF1R,CSF2RB,CXCL14,CYP1A1,DNAJA1,EEF1A2,F13A1,GBE1,HBB,HEPACAM,HSPA13,HSPH1,IGFBP3,ISG15,KCNS1,KIT,KRT8,LHCGR,LOXL1,MANEA,MFAP5,MS4A2,MUC4,MUM1L1,MX1,MYL1,OSR2,OTUD7A,OXR1,PAH,PCDH9,PCOLCE2,PDK4,PLD4,PRDM1,PTPN4,RGS3,SCARA5,SCUBE1,SELE,SERPINE1,SLC…	77
Cancer,Organismal Injury and Abnormalities	Breast or pancreatic cancer	0.000212			ABCA1,ADAMTS1,ADAMTSL1,ADGRD1,AHRR,AMD1,ANK1,ANXA8/ANXA8L1,APOD,BMP7,C4A/C4B,CADM2,CCDC88A,CCT6A,CD163,CDK7,CDKN1A,CNTNAP2,CPE,CPXM2,CR2,CSF1R,CSF2RB,CTHRC1,CXCL14,CYCS,CYP1A1,DLD,DNAJA1,EEF1A2,EMILIN2,ESRRG,F13A1,FAM107B,FBXO32,FLRT3,GBE1,GPR85,GPRC5D,HBB,IGFBP3,KIT,KLF11,KLHL6,KRT8,LGALS3BP,LHCGR,LOXL1,LTBP2,LYVE1,MFAP5,MRC1,MS4A2,MUC4,MUM1L1,MYH4,MYL1,PAH,PCDH9,PCOLCE2,PDHB,PDK4,PLD4,PPL,PRDM1…	84
Cellular Function and Maintenance,Cellular Movement,Hematological System Development and Function,Immune Cell Trafficking,Inflammatory Response	Localization of neutrophils	0.000217			ACKR2,KIT	2
Cancer,Gastrointestinal Disease,Organismal Injury and Abnormalities	Upper gastrointestinal tract cancer	0.000231			ABCA1,ADAMTS16,ADAMTSL1,ADAMTSL4,AHRR,AMD1,BMP7,C1QC,C1QTNF3,C4BPA,CCDC88A,CD209,CDKN1A,CGNL1,CNTNAP2,CPE,CPXM2,CR2,CSF1R,CTHRC1,CXCL14,CYP1A1,DLAT,EEF1A2,EMILIN2,F13A1,FBXO32,FGD2,FLRT3,GPD2,HTRA3,IGFBP3,KIT,MANEA,ME1,MFAP5,MFSD4B,MRC1,MUC4,MYL1,NUFIP2,OTUD7A,PAH,PCDH9,PCOLCE2,PDK4,PLD4,PPL,RBM47,SCUBE1,SERPINE1,SLC6A4,SPON1,UHRF1BP1L,UPP1,ZBTB16,ZDHHC21	57
Cancer,Endocrine System Disorders,Organismal Injury and Abnormalities	Thyroid gland tumor	0.000245			ABCA1,ACTA1,ADAMTS1,ADAMTS16,ADAMTSL1,ADAMTSL4,ADAMTSL5,ADGRD1,AHRR,AMD1,ANK1,APBB1IP,APOD,ARNT2,BMP7,BRI3BP,C16orf74,C1QA,C1QB,C1QTNF3,C4A/C4B,C4BPA,C4BPB,CADM2,CCDC88A,CCL24,CCL26,CCT6A,CD163,CD209,CDK7,CDKN1A,CGNL1,CHORDC1,CNTNAP2,CPE,CPXM2,CR2,CSF1R,CSF2RB,CXCL14,CYCS,DACT2,DLAT,DLD,DNAJA1,DNAJB1,DNAJB4,DUSP10,EBP,EEF1A2,ELN,EMILIN2,ESRRG,F13A1,FAM198A,FBXO32,FGD2,GAS2,GBE1,GPD2,HEPACAM,HSD3B…	135
Organ Morphology,Organismal Development,Organismal Injury and Abnormalities,Reproductive System Development and Function,Reproductive System Disease	Abnormal morphology of uterus	0.000247			ABCA1,ADAMTS1,LHCGR,LOXL1,RXFP2,TRIM25	6
Cancer,Gastrointestinal Disease,Organismal Injury and Abnormalities	Upper gastrointestinal carcinoma	0.000248			ABCA1,ADAMTS16,ADAMTSL1,ADAMTSL4,AHRR,AMD1,BMP7,C1QC,C1QTNF3,C4BPA,CCDC88A,CD209,CGNL1,CNTNAP2,CPE,CPXM2,CSF1R,CTHRC1,CXCL14,CYP1A1,DLAT,EEF1A2,EMILIN2,F13A1,FBXO32,FGD2,FLRT3,GPD2,HTRA3,IGFBP3,KIT,MANEA,ME1,MFAP5,MFSD4B,MRC1,MUC4,MYL1,NUFIP2,OTUD7A,PAH,PCDH9,PCOLCE2,PDK4,PLD4,PPL,RBM47,SCUBE1,SERPINE1,SLC6A4,SPON1,UHRF1BP1L,UPP1,ZBTB16,ZDHHC21	55
Immunological Disease	Immunodeficiency	0.000258			ABCA1,C1QA,C1QB,C1QC,C4A/C4B,CR2,ISG15,MX1,SLC6A4,TFRC	10
Cancer,Gastrointestinal Disease,Organismal Injury and Abnormalities	Hepatobiliary carcinoma	0.000263			ABCA1,ADAMTS1,ADAMTS16,ADAMTSL1,ADAMTSL4,ADAMTSL5,ANK1,ARNT2,B4GALT6,BMP7,C1QTNF3,CADM2,CCT6A,CD14,CD163,CDKN1A,CHORDC1,CNTNAP2,CPXM2,CSF1R,CSF2RB,CTHRC1,CXCL14,DACT2,DLAT,DNAJA1,EEF1A2,ELN,ESRRG,FAM107B,GBE1,GPD2,HBB,HEPACAM,HSPA8,HSPH1,IGFBP3,KIT,KLHL31,LOXL1,LTBP2,LYVE1,MATN4,MFSD4B,MRC1,MUC4,MUM1L1,MYH4,MYL1,NIPA1,NUFIP2,NUPR1,OXR1,PANK3,PCDH9,PDK4,PI15,PI16,PPL,PPM1K,PRDM1,PRKAA2,PSMD14,RAPG…	80
Organismal Injury and Abnormalities,Reproductive System Development and Function,Reproductive System Disease	Abnormal morphology of reproductive system	0.000269			ABCA1,ADAMTS1,BMP7,CDKN1A,DNAJA1,KRT8,LHCGR,LOXL1,NUPR1,PRDM1,RXFP2,SCARA5,SERPINE1,SLC20A1,TRIM25,WNT4,ZBTB16	17
Cancer,Gastrointestinal Disease,Inflammatory Disease,Organismal Injury and Abnormalities	Barrett syndrome	0.000273			C4BPA,CDKN1A,CTHRC1,CYP1A1,IGFBP3	5
Neurological Disease	Olfaction disorder	0.000275			ANOS1,CNTNAP2,FLRT3,LHCGR	4
Endocrine System Development and Function,Lipid Metabolism,Small Molecule Biochemistry,Vitamin and Mineral Metabolism	Synthesis of estrogen	0.000275			BMP7,CYP1A1,HSD3B1,LHCGR	4
Cancer,Organismal Injury and Abnormalities	Development of carcinoma	0.000278			ABCA1,ACKR2,ACTA1,ADAMTS1,ADAMTS16,ADAMTSL1,ADAMTSL4,ADAMTSL5,AHRR,ANK1,ANXA8/ANXA8L1,APBB1IP,APOD,BMP7,C1QC,C1QTNF3,C4A/C4B,C4BPA,CADM2,CCDC88A,CCT6A,CD163,CD209,CDKN1A,CGNL1,CNTNAP2,CPE,CPXM2,CR2,CSF1R,CSF2RB,CYP1A1,DLAT,DNAJA1,EBP,EEF1A2,ESRRG,F13A1,FAM107B,FBXO32,FGD2,FLRT3,GBE1,GPD2,GPR85,HBB,HEPACAM,HSPA13,HSPA8,HSPH1,IGFBP3,IL10RA,KCNS1,KIT,KLHL31,KLHL6,KRT8,LHCGR,LOXL1,LTBP2,MANEA,MFAP5,M…	116
Hereditary Disorder,Immunological Disease,Organismal Injury and Abnormalities	Autosomal recessive immunodeficiency	0.000279			C1QA,C1QB,C1QC,C4A/C4B,CR2,ISG15,TFRC	7
Cancer,Organismal Injury and Abnormalities,Reproductive System Disease	Development of genital tumor	0.000297			ABCA1,ADAMTS16,ADAMTSL1,ADAMTSL4,AHRR,ANK1,ANXA8/ANXA8L1,APBB1IP,APOD,BMP7,C1QC,C4A/C4B,C4BPA,CCDC88A,CCT6A,CD163,CD209,CDKN1A,CNTNAP2,CPE,CPXM2,CSF1R,CSF2RB,CXCL14,CYP1A1,DNAJA1,EEF1A2,ESRRG,F13A1,GBE1,HBB,HEPACAM,HSPA13,HSPH1,ISG15,ISOC1,KCNS1,KIT,KRT8,LHCGR,LOXL1,MANEA,MFAP5,MS4A2,MUC4,MUM1L1,MX1,MYL1,OSR2,OTUD7A,OXR1,PAH,PCDH9,PCOLCE2,PDK4,PLD4,PRDM1,PTPN4,RGS3,SCARA5,SCUBE1,SELE,SLC20A1,SLC6…	76
Immunological Disease	Systemic autoimmune syndrome	0.00032			ABCA1,ACTA1,ADAMTSL1,C1QA,C4A/C4B,CADM2,CCL14,CCL24,CD14,CD163,CERS6,CR2,CSF2RB,CXCL14,ECHDC1,HSPA8,IFI6,IL10RA,ISG15,KIT,LGALS3BP,MRC1,MX1,PLD4,PRDM1,SCUBE1,SELE,SLC6A4,TFRC,TMEM140,TRIM25,VSIG4	32
Cancer,Organismal Injury and Abnormalities,Reproductive System Disease	Female genital tract adenocarcinoma	0.00035			ABCA1,ADAMTS16,ADAMTSL1,ADAMTSL4,AHRR,ANK1,ANXA8/ANXA8L1,APBB1IP,APOD,BMP7,C1QC,C4A/C4B,C4BPA,CCDC88A,CCT6A,CD163,CD209,CDKN1A,CNTNAP2,CPE,CPXM2,CSF2RB,CXCL14,CYP1A1,DNAJA1,EEF1A2,F13A1,GBE1,HBB,HEPACAM,HSPA13,HSPH1,ISG15,KIT,KRT8,LOXL1,MANEA,MFAP5,MS4A2,MUC4,MUM1L1,MX1,MYL1,OTUD7A,OXR1,PAH,PCDH9,PCOLCE2,PDK4,PLD4,PRDM1,PTPN4,RGS3,SCUBE1,SELE,SLC20A1,SMTNL2,SNX10,THBS2,TIMD4,TMEM140,TMEM33,TRIM25…	66
Cancer,Endocrine System Disorders,Organismal Injury and Abnormalities	Thyroid carcinoma	0.000352			ABCA1,ACTA1,ADAMTS1,ADAMTS16,ADAMTSL1,ADAMTSL4,ADAMTSL5,ADGRD1,AHRR,AMD1,ANK1,APBB1IP,APOD,ARNT2,BMP7,C16orf74,C1QA,C1QB,C1QTNF3,C4A/C4B,C4BPA,C4BPB,CADM2,CCDC88A,CCL24,CCL26,CCT6A,CD163,CD209,CDK7,CDKN1A,CGNL1,CHORDC1,CNTNAP2,CPE,CPXM2,CR2,CSF1R,CSF2RB,CXCL14,CYCS,DACT2,DLAT,DLD,DNAJA1,DNAJB1,DNAJB4,DUSP10,EBP,EEF1A2,ELN,EMILIN2,ESRRG,F13A1,FAM198A,FBXO32,FGD2,GAS2,GBE1,GPD2,HEPACAM,HSD3B1,HSPH1…	134
Embryonic Development,Organ Development,Organismal Development,Reproductive System Development and Function,Tissue Development	Formation of uterus	0.000372			ADAMTS1,LHCGR,TRIM25,WNT4	4
Cancer,Gastrointestinal Disease,Hepatic System Disease,Organismal Injury and Abnormalities	Liver carcinoma	0.000377			ABCA1,ADAMTS1,ADAMTS16,ADAMTSL1,ADAMTSL4,ADAMTSL5,ANK1,ARNT2,B4GALT6,BMP7,C1QTNF3,CADM2,CCT6A,CD163,CDKN1A,CHORDC1,CNTNAP2,CPXM2,CSF1R,CSF2RB,CTHRC1,CXCL14,DACT2,DLAT,DNAJA1,EEF1A2,ELN,ESRRG,FAM107B,GBE1,GPD2,HBB,HEPACAM,HSPA8,HSPH1,IGFBP3,KIT,KLHL31,LOXL1,LTBP2,LYVE1,MATN4,MFSD4B,MRC1,MUC4,MUM1L1,MYH4,NIPA1,NUFIP2,NUPR1,OXR1,PANK3,PCDH9,PDK4,PI15,PI16,PPM1K,PRDM1,PRKAA2,PSMD14,RAPGEF4,RBM47,RGS3…	76
Dermatological Diseases and Conditions,Organismal Injury and Abnormalities	Chronic psoriasis	0.000399			AMD1,HSPA8,HSPH1,LGALS3BP,ME1,MX1,UPP1	7
Cancer,Organismal Injury and Abnormalities,Reproductive System Disease	Prostatic adenocarcinoma	0.000414			ABCA1,ADAMTS16,AHRR,ANK1,B4GALT6,C4A/C4B,CCDC88A,CD14,CD163,CD209,CDKN1A,CNTNAP2,CPE,CR2,CSF1R,CSF2RB,DACT2,EBP,ELN,ESRRG,F13A1,FGD2,GAS2,GPD2,HSD3B1,HSPA8,HSPH1,HTRA3,IGFBP3,KIT,KLF11,KLHL31,LHCGR,LTBP2,LYVE1,MANEA,MATN4,ME1,MFSD4B,MUC4,MX1,MYL1,NIPA1,NUDT7,OTUD7A,PCDH9,PI15,PLD4,RAPGEF4,RBM47,RGS3,SCUBE1,SLC6A4,SPON1,THBS2,TTLL7,UPP1,ZBTB16	58
Cancer,Connective Tissue Disorders,Organismal Injury and Abnormalities,Skeletal and Muscular Disorders	Diffuse giant cell tumor of tendon sheath	0.000432			CSF1R,KIT	2
Inflammatory Response	Inflammatory response of skin	0.000432			ACKR2,PRDM1	2
Molecular Transport,Protein Synthesis,Protein Trafficking	Localization of green fluorescent protein	0.000432			IGFBP3,TFRC	2
Gastrointestinal Disease	Abnormal absorption of mineral in intestine	0.000432			KRT8,TFRC	2
Organismal Injury and Abnormalities,Reproductive System Disease	Disorder of pregnancy	0.000446			ABCA1,ACKR2,AMD1,C4A/C4B,F13A1,FBXO32,KRT8,LHCGR,PRDM1,PRELP,SERPINE1,SLC20A1,SLC6A4,SLN,THBS2,TMEM140,UHRF1BP1L,ZBTB16	18
Cancer,Gastrointestinal Disease,Hepatic System Disease,Organismal Injury and Abnormalities	Liver tumor	0.000456			ABCA1,ACTA1,ADAMTS1,ADAMTS16,ADAMTSL1,ADAMTSL4,ADAMTSL5,ANK1,APBB1IP,ARNT2,B4GALT6,BMP7,C1QTNF3,C4BPA,C4BPB,CADM2,CCT6A,CD163,CD209,CDKN1A,CHORDC1,CNTNAP2,CPXM2,CSF1R,CSF2RB,CTHRC1,CXCL14,CYCS,DACT2,DLAT,DNAJA1,EEF1A2,ELN,ESRRG,FAM107B,GBE1,GPD2,HBB,HEPACAM,HSPA8,HSPH1,IGFBP3,ISG15,KIT,KLHL31,KRT8,LOXL1,LTBP2,LYVE1,MATN4,MFSD4B,MRC1,MUC4,MUM1L1,MX1,MYH4,NIPA1,NUFIP2,NUPR1,OXR1,PAH,PANK3,PCDH9,PDK…	88
Cancer,Hematological Disease,Immunological Disease,Organismal Injury and Abnormalities	Neoplasia of leukocytes	0.000461			ADAMTS16,ADAMTSL1,ANOS1,C4A/C4B,CAV2,CCL24,CCL26,CD14,CD163,CDKN1A,CNTNAP2,CR2,CSF1R,CSF2RB,CXCL14,CYP1A1,DLAT,GAS2,GPD2,IFI6,IGFBP3,ISG15,KIT,KLHL6,LHCGR,LIPG,LOXL1,LTBP2,MS4A2,MUC4,MX1,MYL1,PRDM1,RGS3,SLC16A1,TFRC,THBS2,TIMD4,TRIM25,ZBTB16	40
Cancer,Hematological Disease,Organismal Injury and Abnormalities	Mature lymphocytic neoplasm	0.000467			ADAMTS16,ADAMTSL1,ANOS1,CAV2,CCL24,CCL26,CD163,CDKN1A,CNTNAP2,CR2,CSF1R,CSF2RB,CXCL14,GAS2,GPD2,IFI6,IGFBP3,ISG15,KIT,KLHL6,LHCGR,LIPG,LOXL1,MUC4,MX1,MYL1,PRDM1,RGS3,SLC16A1,TFRC,THBS2,TIMD4,TRIM25,ZBTB16	34
Connective Tissue Development and Function,Skeletal and Muscular System Development and Function,Tissue Development	Thickness of bone	0.00047			CSF1R,CTHRC1,ISG15,MFAP2,MFAP5,PDK4	6
Lipid Metabolism,Molecular Transport,Small Molecule Biochemistry	Reverse cholesterol transport	0.000539			ABCA1,LIPG,PCOLCE2	3
Dermatological Diseases and Conditions,Immunological Disease,Organismal Injury and Abnormalities	Bullous pemphigoid	0.000539			C4A/C4B,KIT,MS4A2	3
Cancer,Organismal Injury and Abnormalities	Papillary adenocarcinoma	0.000552			ADAMTS1,ADGRD1,ANXA8/ANXA8L1,APOD,C4A/C4B,CDKN1A,CSF1R,KIT,MFAP5,MUM1L1,PDK4,PTPN4	12
Cellular Growth and Proliferation,Organ Development,Reproductive System Development and Function	Proliferation of gonadal cells	0.000553			BMP7,CDKN1A,KIT,LHCGR,ZBTB16	5
Connective Tissue Disorders,Organismal Injury and Abnormalities,Skeletal and Muscular Disorders	Non-traumatic arthropathy	0.00056			ACTA1,ADAMTS1,ADAMTS16,C1QA,C4A/C4B,CCL14,CCL24,CD163,CERS6,CR2,CSF2RB,CXCL14,ECHDC1,HBB,HSPA8,IL10RA,KIT,MRC1,PRDM1,SELE,SLC6A4,TFRC,VSIG4	23
Cancer,Organismal Injury and Abnormalities,Reproductive System Disease	Estrogen receptor-negative breast cancer	0.000579			CDKN1A,CSF1R,CYP1A1,IGFBP3,KIT,MUC4,PRDM1,SERPINE1	8
Organismal Injury and Abnormalities	Cytosis of blood cells	0.000579			ANK1,CCL26,CSF1R,KIT,MS4A2,PRDM1,SELE	7
Cancer,Hematological Disease,Immunological Disease,Organismal Injury and Abnormalities	Mastocytosis	0.000587			CCL26,CSF1R,KIT,MS4A2	4
Dermatological Diseases and Conditions,Metabolic Disease,Organismal Injury and Abnormalities	Xanthoma	0.000587			ABCA1,CSF1R,KIT,PDK4	4
Cancer,Organismal Injury and Abnormalities,Reproductive System Disease	Progesterone receptor-negative breast cancer	0.000615			CDKN1A,CSF1R,CYP1A1,IGFBP3,KIT,LHCGR,MUC4,SERPINE1	8
Connective Tissue Development and Function,Skeletal and Muscular System Development and Function,Tissue Development	Morphology of bone	0.000616			BMP7,CD14,CDKN1A,CSF1R,CTHRC1,CYP1A1,ELN,ISG15,LHCGR,MFAP2,MFAP5,PDK4,PRDM1,PRKAA2,SPON1,THBS2,ZBTB16	17
Hematological Disease,Immunological Disease	Primary antiphospholipid antibody syndrome	0.000639			CD14,CD163,ISG15,LGALS3BP	4
Organ Morphology,Reproductive System Development and Function	Morphology of genital organ	0.00065			ABCA1,ADAMTS1,BMP7,CDKN1A,DNAJA1,GPD2,LHCGR,LOXL1,NUPR1,PRDM1,RXFP2,SCARA5,SERPINE1,TRIM25,WNT4,ZBTB16	16
Embryonic Development,Organ Development,Organ Morphology,Organismal Development,Organismal Injury and Abnormalities,Respiratory Disease,Respiratory System Development and Function,Tissue Development	Abnormal morphology of lung	0.000672			ABCA1,CAV2,CDKN1A,CSF2RB,ELN,LOXL1,SELE,SERPINE1	8
Embryonic Development,Organismal Development,Tissue Morphology	Induction of embryonic tissue	0.000715			BMP7,WNT4	2
Organismal Functions	Healing of endothelial cells	0.000715			CCL24,CCL26	2
Cancer,Hematological Disease,Immunological Disease,Organismal Injury and Abnormalities	Indolent systemic mastocytosis	0.000715			KIT,MS4A2	2
Cancer,Hematological Disease,Immunological Disease,Organismal Injury and Abnormalities	Refractory BCR-ABL V299L-positive Philadelphia-positive acute lymphoblastic leukemia	0.000715			CSF1R,KIT	2
Ophthalmic Disease,Organismal Injury and Abnormalities	Ectopia lentis	0.000715			ADAMTSL4,LTBP2	2
Cancer,Hematological Disease,Immunological Disease,Organismal Injury and Abnormalities	Relapsed BCR-ABL V299L-positive Philadelphia-positive acute lymphoblastic leukemia	0.000715			CSF1R,KIT	2
Cancer,Hematological Disease,Immunological Disease,Organismal Injury and Abnormalities	Accelerated phase BCR-ABL V299L positive Philadelphia-positive chronic myeloid leukemia	0.000715			CSF1R,KIT	2
Developmental Disorder,Hereditary Disorder,Metabolic Disease,Organismal Injury and Abnormalities,Renal and Urological Disease	Maple syrup urine disease	0.000715			DLD,PPM1K	2
Cancer,Hematological Disease,Immunological Disease,Organismal Injury and Abnormalities	Chronic phase chronic myeloid leukemia in myeloid blast crisis	0.000715			CSF1R,KIT	2
Cancer,Hematological Disease,Immunological Disease,Organismal Injury and Abnormalities	Lymphoid blast phase BCR-ABL V299L positive Philadelphia-positive chronic myeloid leukemia	0.000715			CSF1R,KIT	2
Cancer,Hematological Disease,Immunological Disease,Organismal Injury and Abnormalities	Myeloid blast phase BCR-ABL V299L positive Philadelphia-positive chronic myeloid leukemia	0.000715			CSF1R,KIT	2
Cancer,Hematological Disease,Immunological Disease,Organismal Injury and Abnormalities	BCR-ABL T315I mutation negative Philadelphia chromosome positive chronic myeloid leukemia	0.000715			CSF1R,KIT	2
Cancer,Hematological Disease,Immunological Disease,Organismal Injury and Abnormalities	Chronic phase BCR-ABL V299L positive Philadelphia-positive chronic myeloid leukemia	0.000715			CSF1R,KIT	2
Cancer,Hematological Disease,Immunological Disease,Organismal Injury and Abnormalities	Accelerated phase chronic myeloid leukemia in myeloid blast crisis	0.000715			CSF1R,KIT	2
Cancer,Organismal Injury and Abnormalities,Reproductive System Disease	Prostatic carcinoma	0.000717			ABCA1,ADAMTS16,AHRR,ANK1,B4GALT6,C4A/C4B,CCDC88A,CD14,CD163,CD209,CDKN1A,CNTNAP2,CPE,CR2,CSF1R,CSF2RB,DACT2,EBP,ELN,ESRRG,F13A1,FGD2,GAS2,GPD2,HSD3B1,HSPA8,HSPH1,HTRA3,IGFBP3,KIT,KLF11,KLHL31,LHCGR,LTBP2,LYVE1,MANEA,MATN4,ME1,MFSD4B,MUC4,MX1,MYL1,NIPA1,NUDT7,OTUD7A,PCDH9,PDK4,PI15,PLD4,RAPGEF4,RBM47,RGS3,SCUBE1,SLC6A4,SPON1,THBS2,TTLL7,UPP1,ZBTB16	59
Organismal Injury and Abnormalities	Calcinosis	0.000776			BMP7,ELN,ISG15,SERPINE1,SLC20A1	5
Organismal Development	Morphology of body cavity	0.000784			ABCA1,ADAMTS1,ADGRD1,BMP7,C4A/C4B,CAV2,CD14,CDKN1A,CSF1R,CSF2RB,CTHRC1,CXCL14,CYP1A1,ELN,FBXO32,GBE1,GPAT3,IGFBP3,KIT,KLHL6,KRT8,LHCGR,LOXL1,MYL1,NUPR1,PRDM1,RXFP2,SELE,SERPINE1,SLC20A1,SLC6A4,THBS2,TRIM25,WNT4,ZBTB16	35
Embryonic Development,Organ Development,Organ Morphology,Organismal Development,Organismal Injury and Abnormalities,Respiratory Disease,Respiratory System Development and Function,Tissue Development	Abnormal morphology of pulmonary alveolus	0.000827			ABCA1,CAV2,CDKN1A,CSF2RB,ELN,LOXL1	6
Cancer,Organismal Injury and Abnormalities	Precancerous condition	0.000862			C4BPA,CDKN1A,CTHRC1,CYP1A1,IGFBP3,ME1	6
Cancer,Hematological Disease,Immunological Disease,Organismal Injury and Abnormalities	Non-Hodgkin lymphoma	0.000866			ADAMTSL1,ANOS1,CAV2,CCL24,CCL26,CD163,CDKN1A,CR2,CSF1R,CSF2RB,CXCL14,GPD2,IFI6,IGFBP3,ISG15,KIT,KLHL6,LIPG,LOXL1,MUC4,MX1,MYL1,PRDM1,RGS3,SLC16A1,THBS2,TRIM25	27
Developmental Disorder,Organismal Injury and Abnormalities,Reproductive System Disease	Congenital anomaly of genital system	0.000874			CYP1A1,LHCGR,MYH4,RXFP2,TRIM25,WNT4,ZBTB16	7
Organ Development,Reproductive System Development and Function	Growth of ovarian follicle	0.000878			BMP7,CDKN1A,GAS2,LHCGR	4
Cancer,Hematological Disease,Organismal Injury and Abnormalities	Primary myelofibrosis	0.000878			BMP7,CSF1R,KIT,SERPINE1	4
Cancer,Hematological Disease,Immunological Disease,Organismal Injury and Abnormalities	Lymphocytic cancer	0.00088			ADAMTS16,ADAMTSL1,ANOS1,CAV2,CCL24,CCL26,CD14,CD163,CDKN1A,CNTNAP2,CR2,CSF1R,CSF2RB,CXCL14,CYP1A1,DLAT,GAS2,GPD2,IFI6,IGFBP3,ISG15,KIT,KLHL6,LHCGR,LIPG,LOXL1,LTBP2,MUC4,MX1,MYL1,PRDM1,RGS3,SLC16A1,TFRC,THBS2,TIMD4,TRIM25,ZBTB16	38
Neurological Disease,Organismal Injury and Abnormalities	Epilepsy	0.000931			ANOS1,C1QB,C4A/C4B,CDKN1A,CNTNAP2,DNAJB1,EEF1A2,HBB,HSPA8,PRIMA1,SLC6A4,SLN	12
Developmental Disorder,Endocrine System Disorders,Hereditary Disorder,Neurological Disease,Organismal Injury and Abnormalities,Reproductive System Disease,Respiratory Disease	Kallmann syndrome	0.000961			ANOS1,FLRT3,LHCGR	3
Cancer,Hematological Disease,Organismal Injury and Abnormalities	Hematologic cancer of cells	0.000988			ADAMTS16,ADAMTSL1,ANOS1,CAV2,CCL24,CCL26,CD14,CD163,CDKN1A,CNTNAP2,CR2,CSF1R,CSF2RB,CXCL14,CYP1A1,DLAT,GAS2,GPD2,IFI6,IGFBP3,ISG15,KIT,KLHL6,LHCGR,LIPG,LOXL1,LTBP2,MUC4,MX1,MYL1,PRDM1,RGS3,SLC16A1,THBS2,TIMD4,TRIM25,ZBTB16	37
Respiratory Disease	Lower respiratory tract disorder	0.00101			ABCA1,CAV2,CD14,CDKN1A,CPE,CSF2RB,ELN,HSPA8,LOXL1,SELE,SERPINE1,SLC6A4,WNT4	13
Infectious Diseases	Tuberculosis	0.00101			C1QB,CD14,CD209,IFI6,MX1,PCOLCE2	6
Cancer,Organismal Injury and Abnormalities,Skeletal and Muscular Disorders	Smooth muscle tumor	0.00107			CD163,CDKN1A,CSF1R,CXCL14,ESRRG,ISOC1,KIT,KLF11,LHCGR,PDK4,SCARA5	11
Carbohydrate Metabolism,Drug Metabolism,Molecular Transport,Small Molecule Biochemistry	Internalization of hyaluronic acid	0.00107			BMP7,LYVE1	2
Behavior,Psychological Disorders	Self-abusive behavior	0.00107			MPZ,SLC6A4	2
Cell-To-Cell Signaling and Interaction	Binding of Candida albicans	0.00107			CD209,MRC1	2
Hematological System Development and Function,Tissue Morphology	Quantity of inflammatory leukocytes	0.00107			F13A1,RAPGEF4	2
Endocrine System Disorders,Hereditary Disorder,Organismal Injury and Abnormalities,Reproductive System Disease	Panhypopituitarism - X-linked	0.00107			SELE,SERPINE1	2
Cancer,Hematological Disease,Immunological Disease,Organismal Injury and Abnormalities	T-cell non-Hodgkin lymphoma	0.00109			ANOS1,CAV2,CCL24,CCL26,CD163,CDKN1A,CR2,CXCL14,IFI6,ISG15,KIT,MX1,PRDM1,TRIM25	14
Cancer,Organismal Injury and Abnormalities	Lymphoid cancer	0.00109			ADAMTS16,ADAMTSL1,ANOS1,CAV2,CCL24,CCL26,CD14,CD163,CDKN1A,CNTNAP2,CR2,CSF1R,CSF2RB,CXCL14,CYP1A1,DLAT,GAS2,GPD2,IFI6,IGFBP3,ISG15,KIT,KLHL6,LHCGR,LIPG,LOXL1,LTBP2,MUC4,MX1,MYL1,PRDM1,RGS3,SERPINE1,SLC16A1,TFRC,THBS2,TIMD4,TRIM25,ZBTB16	39
Cardiovascular Disease,Organismal Injury and Abnormalities,Skeletal and Muscular Disorders	Myocardial infarction	0.0011			ACTA1,APOD,C4A/C4B,CD14,CD163,CSF1R,F13A1,KRT8,SERPINE1	9
Hematological System Development and Function,Immunological Disease,Lymphoid Tissue Structure and Development,Organ Morphology,Organismal Development,Organismal Injury and Abnormalities,Tissue Morphology	Abnormal morphology of spleen	0.00111			ABCA1,C4A/C4B,CDKN1A,CSF1R,CSF2RB,CYP1A1,KIT,KLHL6,KRT8,LHCGR,SELE	11
Developmental Disorder,Hereditary Disorder,Organismal Injury and Abnormalities,Skeletal and Muscular Disorders	Duchenne muscular dystrophy	0.00113			CAV2,CXCL14,CYCS,LOXL1,MYL1,PDK4	6
Cellular Function and Maintenance,Cellular Movement,Hematological System Development and Function,Immune Cell Trafficking	Localization of leukocytes	0.00123			ACKR2,CR2,KIT	3
Cancer,Organismal Injury and Abnormalities,Reproductive System Disease	Breast or ovarian carcinoma	0.00126			ABCA1,ADAMTS1,AHRR,ANXA8/ANXA8L1,APOD,BMP7,C4A/C4B,CCDC88A,CCT6A,CDKN1A,CNTNAP2,CPE,CPXM2,CSF2RB,CXCL14,DNAJA1,ESRRG,F13A1,FAM107B,FLRT3,GBE1,GPR85,IGFBP3,KIT,KLHL6,KRT8,LHCGR,LOXL1,LTBP2,MFAP5,MS4A2,MUC4,MUM1L1,MYH4,MYL1,PAH,PCDH9,PCOLCE2,PDHB,PDK4,PLD4,PRDM1,RAPGEF4,RBM47,RGS3,SLC16A1,SLC20A1,SMTNL2,THBS2,TMEM140,TRIM25,TRPM5,TTLL7	53
Dermatological Diseases and Conditions,Immunological Disease,Organismal Injury and Abnormalities	Pemphigus	0.00127			C4A/C4B,IFI6,ISG15,KIT,MS4A2,MX1	6
Cancer,Organismal Injury and Abnormalities	Subcutaneous tumor	0.00129			ADAMTS1,CSF1R,CXCL14,ESRRG,ISOC1,KIT,KLF11,LHCGR,NUPR1,PDK4,SCARA5,SERPINE1	12
Cardiovascular Disease,Organismal Injury and Abnormalities	Infarction	0.00132			ACTA1,APOD,C1QA,C4A/C4B,CD14,CD163,CSF1R,F13A1,HSPH1,KRT8,SERPINE1,SLC6A4	12
Cancer,Organismal Injury and Abnormalities,Reproductive System Disease	HER2-negative breast cancer	0.00134			CDKN1A,CSF1R,CYP1A1,IGFBP3,KIT,LHCGR,MUC4,SERPINE1	8
Cancer,Organismal Injury and Abnormalities	Perivascular epithelioid cell tumor	0.00139			CSF1R,ELN,KIT	3
Ophthalmic Disease,Organismal Injury and Abnormalities	Exfoliative glaucoma	0.00139			APOD,LOXL1,LTBP2	3
Neurological Disease,Psychological Disorders	Pervasive developmental disorder	0.0014			ANK1,C4A/C4B,CNTNAP2,GPR85,KCNS1,PAH,SLC6A4,ZBTB16	8
Cancer,Organismal Injury and Abnormalities	Development of adenocarcinoma	0.00141			ABCA1,ADAMTS16,ADAMTSL1,ADAMTSL4,AHRR,ANK1,ANXA8/ANXA8L1,APBB1IP,APOD,BMP7,C1QC,C4A/C4B,C4BPA,CADM2,CCDC88A,CCT6A,CD163,CD209,CDKN1A,CNTNAP2,CPE,CPXM2,CSF1R,CSF2RB,CYP1A1,DNAJA1,EEF1A2,F13A1,GBE1,GPR85,HBB,HEPACAM,HSPA13,HSPA8,HSPH1,IGFBP3,IL10RA,KIT,KRT8,LOXL1,MANEA,MFAP5,MS4A2,MUC4,MUM1L1,MX1,MYH4,MYL1,OTUD7A,OXR1,PAH,PCDH9,PCOLCE2,PDHB,PDK4,PLD4,PRDM1,PRELP,PTPN4,RBM47,RGS3,SCUBE1,SELE,SERPINE…	77
Cellular Growth and Proliferation	Colony formation of liver cells	0.00149			CSF1R,CSF2RB	2
Organ Morphology,Reproductive System Development and Function	Quantity of preantral follicle	0.00149			BMP7,KIT	2
Carbohydrate Metabolism,Lipid Metabolism,Molecular Transport,Small Molecule Biochemistry	Efflux of phosphatidylcholine	0.00149			ABCA1,CD14	2
Organ Morphology,Renal and Urological System Development and Function,Tissue Morphology	Quantity of podocytes	0.00149			BMP7,CDKN1A	2
Connective Tissue Development and Function	Mass of subcutaneous fat pad	0.00149			ABCA1,SERPINE1	2
Embryonic Development,Organismal Development,Tissue Development	Development of mesonephros	0.00149			WNT4,ZBTB16	2
Embryonic Development,Organ Development,Organismal Development,Renal and Urological System Development and Function,Tissue Development	Development of renal medulla	0.00149			CDKN1A,DACT2	2
Hematological Disease,Organismal Injury and Abnormalities	Reticulocytosis	0.00149			HBB,PRKAA2	2
Cancer,Cell Cycle,Organismal Injury and Abnormalities	Arrest in G1 phase of tumor cells	0.00149			CDKN1A,IGFBP3	2
Embryonic Development,Organismal Development,Tissue Development	Morphogenesis of nephrogenic mesenchyme	0.00149			BMP7,WNT4	2
Cancer,Hematological Disease,Organismal Injury and Abnormalities	Hematopoietic neoplasm	0.00149			ABCA1,ADAMTS16,ADAMTSL1,ANOS1,ARNT2,BMP7,C4A/C4B,CADM2,CAV2,CCL24,CCL26,CD14,CD163,CDKN1A,CHORDC1,CNTNAP2,CR2,CSF1R,CSF2RB,CXCL14,CYCS,CYP1A1,DLAT,DNAJA1,EEF1A2,EMILIN2,GAS2,GPD2,HSD3B1,IFI6,IGFBP3,ISG15,KCNS1,KIT,KLHL6,LHCGR,LIPG,LOXL1,LTBP2,MS4A2,MUC4,MX1,MYH4,MYL1,PCDH9,PDK4,PRDM1,PRKAA2,RGS3,SCARA5,SERPINE1,SLC16A1,SLC6A4,TFRC,THBS2,TIMD4,TRIM25,ZBTB16	58
Drug Metabolism,Endocrine System Development and Function,Lipid Metabolism,Small Molecule Biochemistry,Vitamin and Mineral Metabolism	Synthesis of beta-estradiol	0.00155			BMP7,CYP1A1,LHCGR	3
Lipid Metabolism,Molecular Transport,Small Molecule Biochemistry	Depletion of lipid	0.00155			B4GALT6,PDK4,SLN	3
Organismal Injury and Abnormalities	Fibrosis of tissue	0.00155			BMP7,CSF1R,KIT,SERPINE1,SLC6A4	5
Embryonic Development,Organ Development,Organismal Development,Reproductive System Development and Function,Tissue Development	Formation of testis	0.00157			DNAJA1,KIT,LHCGR,NUPR1,RXFP2,WNT4	6
Endocrine System Disorders,Organismal Injury and Abnormalities	Hormonal imbalance	0.00163			ANOS1,FLRT3,IGFBP3,LHCGR	4
Reproductive System Development and Function	Morphology of reproductive system	0.00165			ABCA1,ADAMTS1,BMP7,CDKN1A,DNAJA1,GPD2,KRT8,LHCGR,LOXL1,NUPR1,PRDM1,RXFP2,SCARA5,SERPINE1,SLC20A1,TRIM25,WNT4,ZBTB16	18
Cancer,Hematological Disease,Organismal Injury and Abnormalities	Lymphocytic neoplasm	0.00167			ADAMTS16,ADAMTSL1,ANOS1,CAV2,CCL24,CCL26,CD14,CD163,CDKN1A,CNTNAP2,CR2,CSF1R,CSF2RB,CXCL14,CYP1A1,DLAT,GAS2,GPD2,IFI6,IGFBP3,ISG15,KIT,KLHL6,LHCGR,LIPG,LOXL1,LTBP2,MUC4,MX1,MYL1,PRDM1,RGS3,SLC16A1,TFRC,THBS2,TIMD4,TRIM25,ZBTB16	38
Organ Development,Reproductive System Development and Function	Growth of antral follicle	0.00172			BMP7,CDKN1A,LHCGR	3
Cancer,Endocrine System Disorders,Organismal Injury and Abnormalities,Reproductive System Disease	Ovarian cancer	0.00174			ABCA1,AHRR,ANXA8/ANXA8L1,BMP7,C4A/C4B,CCDC88A,CCT6A,CDK7,CDKN1A,CNTNAP2,CPE,CSF1R,CSF2RB,CXCL14,DNAJA1,EEF1A2,F13A1,IGFBP3,KIT,KRT8,LOXL1,MFAP5,MS4A2,MUC4,MUM1L1,PAH,PCOLCE2,PDK4,PLD4,PRDM1,RGS3,SELE,SERPINE1,THBS2,TMEM140,TRIM25	36
Hematological System Development and Function,Lymphoid Tissue Structure and Development,Organ Morphology,Organismal Development,Tissue Morphology	Morphology of spleen	0.00183			ABCA1,C4A/C4B,CDKN1A,CSF1R,CSF2RB,CYP1A1,KIT,KLHL6,KRT8,LHCGR,SELE,ZBTB16	12
Cancer,Organismal Injury and Abnormalities	Melanoma	0.00184			ADAMTS1,ADAMTS16,ADAMTSL1,ADAMTSL4,ANK1,APBB1IP,APOD,ARNT2,BMP7,BRI3BP,C1QA,C1QC,C4A/C4B,C4BPA,C4BPB,CADM2,CCDC88A,CCL24,CCT6A,CD163,CD209,CGNL1,CHORDC1,CNTNAP2,CPE,CPXM2,CR2,CSF1R,CSF2RB,CYP1A1,DACT2,DLAT,DLD,DNAJB1,DUSP10,ELN,EMILIN2,ESRRG,F13A1,FAM198A,FGD2,FLRT3,GAS2,HBB,HSD3B1,HSPA8,HSPH1,HTRA3,IGFBP3,IL10RA,KIT,KLF11,KLHL31,KLHL6,KRT8,LHCGR,LIPG,LOXL1,LTBP2,MANEA,MATN4,ME1,MFSD4B,MRC1,MS4A2…	113
Hematological Disease,Immunological Disease,Organismal Injury and Abnormalities	Leukocytosis	0.00187			CCL26,CSF1R,KIT,MS4A2,PRDM1,SELE	6
Cell-To-Cell Signaling and Interaction,Cellular Function and Maintenance,Hematological System Development and Function,Inflammatory Response	Phagocytosis by peritoneal macrophages	0.00191			ISG15,SLC6A4,TIMD4	3
Cancer,Dermatological Diseases and Conditions,Metabolic Disease,Organismal Injury and Abnormalities	Malignant fibrous histiocytoma	0.00191			CSF1R,KIT,PDK4	3
Cancer,Gastrointestinal Disease,Hepatic System Disease,Organismal Injury and Abnormalities	Hepatocellular carcinoma	0.00193			ADAMTS1,BMP7,CD163,CDKN1A,CSF1R,CXCL14,HBB,HSPA8,IGFBP3,KIT,LYVE1,MRC1,MUC4,NUPR1,OXR1,PDK4,PRKAA2,SPON1,TIMD4,UPP1,VSIG4	21
Hematological System Development and Function,Lymphoid Tissue Structure and Development,Organ Morphology,Organismal Development,Tissue Morphology	Mass of spleen	0.00193			C4A/C4B,CDKN1A,CSF1R,CYP1A1,KLHL6,SELE	6
Cellular Function and Maintenance	Function of blood cells	0.00196			ABCA1,ADGRE1,CD14,CDKN1A,CR2,CSF1R,CSF2RB,IL10RA,MPZ,MS4A2,SELE,TIMD4,TRPM5,VSIG4	14
Cell Death and Survival,Skeletal and Muscular Disorders	Apoptosis of vascular smooth muscle cells	0.00196			CDKN1A,CSF1R,CYCS,KIT	4
Cancer,Organismal Injury and Abnormalities	Nonmetastatic c-KIT mutation positive gastrointestinal stromal tumor	0.00197			CSF1R,KIT	2
Cancer,Hematological Disease,Immunological Disease,Organismal Injury and Abnormalities	C-KIT (D816V) negative aggressive systemic mastocytosis	0.00197			CSF1R,KIT	2
Cancer,Hematological Disease,Immunological Disease,Organismal Injury and Abnormalities	FIP1L1-PDGFRÎ± fusion kinase negative chronic eosinophilic leukemia	0.00197			CSF1R,KIT	2
Cancer,Dermatological Diseases and Conditions,Organismal Injury and Abnormalities	Recurrent metastatic dermatofibrosarcoma protuberans	0.00197			CSF1R,KIT	2
Cellular Development,Cellular Growth and Proliferation,Embryonic Development,Hematological System Development and Function,Hematopoiesis,Humoral Immune Response,Lymphoid Tissue Structure and Development,Organ Development,Organismal Development,Tissue Development	Differentiation of Ab-secreting B cells	0.00197			CR2,PRDM1	2
Cancer,Organismal Injury and Abnormalities	Unresectable KIT activating mutation positive melanoma	0.00197			CSF1R,KIT	2
Cancer,Organismal Injury and Abnormalities	ANO1 positive KIT positive PDGFRA D842 mutation negative gastrointestinal stromal tumor	0.00197			CSF1R,KIT	2
Cancer,Organismal Injury and Abnormalities	Metastatic KIT activating mutation positive melanoma	0.00197			CSF1R,KIT	2
Hematological Disease,Immunological Disease	FIP1L1-PDGFRÎ± fusion kinase negative hypereosinophilic syndrome	0.00197			CSF1R,KIT	2
Cancer,Organismal Injury and Abnormalities	KIT mutation positive PDGFRA D842X mutation negative gastrointestinal stromal tumor	0.00197			CSF1R,KIT	2
Cancer,Hematological Disease,Immunological Disease,Organismal Injury and Abnormalities	FIP1L1-PDGFRÎ± fusion kinase positive chronic eosinophilic leukemia	0.00197			CSF1R,KIT	2
Cancer,Organismal Injury and Abnormalities	Completely resected gastrointestinal stromal tumor	0.00197			CSF1R,KIT	2
Cancer,Dermatological Diseases and Conditions,Organismal Injury and Abnormalities	Unresectable recurrent dermatofibrosarcoma protuberans	0.00197			CSF1R,KIT	2
Drug Metabolism,Endocrine System Development and Function,Lipid Metabolism,Small Molecule Biochemistry	Binding of progesterone	0.00197			DNAJA1,DNAJB1	2
Hematological Disease,Immunological Disease	Advanced FIP1L1-PDGFRÎ± fusion positive hypereosinophilic syndrome	0.00197			CSF1R,KIT	2
Connective Tissue Development and Function	Mass of parametrial fat pad	0.00197			CDKN1A,GPD2	2
Cancer,Organismal Injury and Abnormalities	Relapsed c-KIT positive gastrointestinal stromal tumor	0.00197			CSF1R,KIT	2
Cancer,Dermatological Diseases and Conditions,Organismal Injury and Abnormalities	Metastatic recurrent dermatofibrosarcoma protuberans	0.00197			CSF1R,KIT	2
Cancer,Hematological Disease,Organismal Injury and Abnormalities	PDGFR rearrangement positive myelodysplastic myeloproliferative disease	0.00197			CSF1R,KIT	2
Immunological Disease	Abnormal immunological tolerance	0.00197			ADGRE1,CDKN1A	2
Cell Death and Survival,Cellular Development,Organ Morphology,Tissue Development,Tissue Morphology	Regeneration of myofiber	0.00197			PRKAA2,SERPINE1	2
Cancer,Organismal Injury and Abnormalities	PDGFRA mutation positive PDGFRA D842 mutation negative gastrointestinal stromal tumor	0.00197			CSF1R,KIT	2
Cancer,Organismal Injury and Abnormalities	Malignant metastatic unresectable c-KIT positive gastrointestinal stromal tumor	0.00197			CSF1R,KIT	2
Cancer,Organismal Injury and Abnormalities	Locally advanced c-KIT exon 9 mutation positive gastrointestinal stromal tumor	0.00197			CSF1R,KIT	2
Cancer,Organismal Injury and Abnormalities	Metastatic c-KIT exon 9 mutation positive gastrointestinal stromal tumor	0.00197			CSF1R,KIT	2
Lipid Metabolism,Molecular Transport,Small Molecule Biochemistry	Release of oleic acid	0.00197			CAV2,LIPG	2
Cancer,Organismal Injury and Abnormalities	Inoperable c-KIT exon 9 mutation positive gastrointestinal stromal tumor	0.00197			CSF1R,KIT	2
Cancer,Dermatological Diseases and Conditions,Organismal Injury and Abnormalities	Inoperable dermatofibrosarcoma protuberans	0.00197			CSF1R,KIT	2
Cancer,Gastrointestinal Disease,Organismal Injury and Abnormalities	Gastroesophageal cancer	0.00198			ABCA1,ADAMTS16,ADAMTSL4,AHRR,BMP7,C1QC,C1QTNF3,C4BPA,CD209,CDKN1A,CGNL1,CNTNAP2,CPE,CR2,CSF1R,CTHRC1,DLAT,EEF1A2,F13A1,FBXO32,GPD2,KIT,MANEA,MFSD4B,MUC4,MYL1,OTUD7A,PAH,PCDH9,PCOLCE2,PDK4,PLD4,PPL,SCUBE1,SERPINE1,SLC6A4,UHRF1BP1L,ZBTB16	38
Cancer,Organismal Injury and Abnormalities,Reproductive System Disease	Prostate cancer	0.00201			ABCA1,ADAMTS16,ADGRD1,AHRR,AMD1,ANK1,APOD,B4GALT6,C4A/C4B,CCDC88A,CD14,CD163,CD209,CDKN1A,CNTNAP2,CPE,CR2,CSF1R,CSF2RB,DACT2,DLAT,EBP,ELN,ESRRG,F13A1,FGD2,GAS2,GPD2,HSD3B1,HSPA8,HSPH1,HTRA3,IGFBP3,ISG15,KIT,KLF11,KLHL31,LHCGR,LTBP2,LYVE1,MANEA,MATN4,ME1,MFSD4B,MUC4,MX1,MYL1,NIPA1,NUDT7,OTUD7A,PCDH9,PDK4,PI15,PLD4,RAPGEF4,RBM47,RGS3,SCUBE1,SLC6A4,SPON1,THBS2,TTLL7,UPP1,ZBTB16	64
Cancer,Gastrointestinal Disease,Organismal Injury and Abnormalities	Gastroesophageal adenocarcinoma	0.0021			ABCA1,ADAMTS16,ADAMTSL4,AHRR,BMP7,C1QC,C1QTNF3,C4BPA,CGNL1,CNTNAP2,CPE,CSF1R,CTHRC1,DLAT,EEF1A2,F13A1,FBXO32,GPD2,KIT,MANEA,MFSD4B,MUC4,OTUD7A,PAH,PCDH9,PCOLCE2,PDK4,PLD4,PPL,SCUBE1,SLC6A4,UHRF1BP1L,ZBTB16	33
Connective Tissue Disorders,Hematological Disease,Organismal Injury and Abnormalities	Cytosis of blood	0.00211			ANK1,PRDM1,SELE	3
Organismal Development,Organismal Injury and Abnormalities	Abnormal morphology of abdomen	0.00215			ABCA1,ADAMTS1,C4A/C4B,CDKN1A,CSF1R,CSF2RB,CTHRC1,CYP1A1,IGFBP3,KIT,KLHL6,KRT8,LHCGR,LOXL1,NUPR1,PRDM1,RXFP2,SELE,SLC20A1,TRIM25,WNT4	21
Cancer,Organismal Injury and Abnormalities,Reproductive System Disease	Uterine serous papillary cancer	0.00223			APOD,EEF1A2,F13A1,HBB,ISG15,MFAP5,MS4A2,ZBTB16	8
Cellular Movement,Hematological System Development and Function,Hypersensitivity Response,Immune Cell Trafficking,Inflammatory Response	Chemotaxis of eosinophils	0.00232			CCL14,CCL24,CCL26	3
Cardiovascular Disease,Organismal Injury and Abnormalities	Vascular calcification	0.00232			BMP7,ELN,ISG15	3
Embryonic Development,Hematological System Development and Function,Humoral Immune Response,Immunological Disease,Lymphoid Tissue Structure and Development,Organ Development,Organismal Development,Organismal Injury and Abnormalities,Tissue Development,Tissue Morphology	Abnormal morphology of germinal center	0.00234			C4A/C4B,CR2,KLHL6,SELE	4
Cancer,Neurological Disease,Organismal Injury and Abnormalities	Astrocytoma	0.00236			ADGRD1,CD14,CDKN1A,CNTNAP2,CSF1R,CSF2RB,CYCS,DNAJB1,HSPA8,HTRA3,KIT,MUC4,NUPR1,PAH,PRKAA2,RAPGEF4,RBM47,SELE,SERPINE1,SLC20A1,SPON1,UHRF1BP1L	22
Cell Morphology,Tissue Morphology	Morphology of connective tissue cells	0.00242			ABCA1,CDKN1A,CERS6,CSF1R,CXCL14,DNAJA1,PDK4,PRKAA2,SERPINE1,THBS2	10
Neurological Disease	Sensory disorders	0.00244			ANOS1,CNTNAP2,FLRT3,KIT,LHCGR,PDK4,SLC6A4	7
Cancer,Organismal Injury and Abnormalities	Metastatic recurrent cancer	0.00247			CSF1R,ESRRG,KIT,LHCGR	4
Cancer,Endocrine System Disorders,Organismal Injury and Abnormalities,Reproductive System Disease	Gonadal tumor	0.00251			ABCA1,AHRR,ANXA8/ANXA8L1,BMP7,C4A/C4B,CCDC88A,CCT6A,CDK7,CDKN1A,CNTNAP2,CPE,CSF1R,CSF2RB,CXCL14,DNAJA1,EEF1A2,F13A1,IGFBP3,KIT,KRT8,LOXL1,MFAP5,MS4A2,MUC4,MUM1L1,PAH,PCOLCE2,PDK4,PLD4,PRDM1,RGS3,SELE,SERPINE1,THBS2,TMEM140,TRIM25,UPP1	37
Cancer,Organismal Injury and Abnormalities,Reproductive System Disease	HER2 negative hormone receptor negative breast cancer	0.00251			CDKN1A,CSF1R,CYP1A1,IGFBP3,KIT,MUC4,SERPINE1	7
Organ Morphology,Renal and Urological System Development and Function	Morphology of kidney	0.00251			ABCA1,ADAMTS1,BMP7,C4A/C4B,CDKN1A,CXCL14,ESRRG,LHCGR,SERPINE1,WNT4	10
Connective Tissue Development and Function,Skeletal and Muscular System Development and Function,Tissue Development	Volume of compact bone	0.00252			MFAP2,MFAP5	2
Cancer,Organismal Injury and Abnormalities	Primary gastrointestinal stromal tumor	0.00252			CSF1R,KIT	2
Molecular Transport,Small Molecule Biochemistry	Accumulation of lactic acid	0.00252			PDK4,SLC16A1	2
Cancer,Neurological Disease,Organismal Injury and Abnormalities	Adult glioblastoma multiforme	0.00252			CSF1R,KIT	2
Hair and Skin Development and Function,Organ Morphology	Quantity of hair	0.00252			BMP7,CDKN1A	2
Cancer,Organismal Injury and Abnormalities	Recurrent gastrointestinal stromal tumor	0.00252			CSF1R,KIT	2
Cancer,Organismal Injury and Abnormalities	HLA-A0201 positive cancer	0.00252			CSF1R,KIT	2
Connective Tissue Disorders,Hematological Disease,Immunological Disease,Organismal Injury and Abnormalities	Neutrophilia of blood	0.00252			PRDM1,SELE	2
Cell-To-Cell Signaling and Interaction	Clustering of tumor cell lines	0.00252			CD209,CDKN1A	2
Inflammatory Disease,Respiratory Disease	Persistent asthma	0.00252			KIT,MS4A2	2
Cell Morphology,Cellular Assembly and Organization,Cellular Function and Maintenance	Fluidity of plasma membrane	0.00252			ABCA1,CERS6	2
Lipid Metabolism,Small Molecule Biochemistry	Synthesis of diacylglycerol	0.00254			ESRRG,KIT,RGS3	3
Cancer,Organismal Injury and Abnormalities	Giant-cell tumor	0.00254			CSF1R,KIT,SERPINE1	3
Cell-To-Cell Signaling and Interaction	Clustering of cells	0.00254			CD209,CDKN1A,KIT	3
Cellular Movement	Mobilization of cells	0.00261			CXCL14,KIT,SELE,SERPINE1	4
Cancer,Organismal Injury and Abnormalities	Malignant neoplasm of aerodigestive tract	0.00266			ABCA1,ADAMTS16,ADAMTSL1,AMD1,C4BPA,CCDC88A,CD209,CDKN1A,CGNL1,CPE,CPXM2,CTHRC1,CXCL14,CYP1A1,DLAT,ECHDC1,EEF1A2,EMILIN2,F13A1,FGD2,FLRT3,HSPA13,HTRA3,IGFBP3,KIT,ME1,MFAP5,MRC1,MUC4,MYL1,NUFIP2,OTUD7A,PAH,PCDH9,RBM47,SERPINE1,SLC6A4,SPON1,TTLL7,UHRF1BP1L,UPP1,ZDHHC21	42
Free Radical Scavenging,Small Molecule Biochemistry	Metabolism of hydrogen peroxide	0.00268			CYCS,CYP1A1,ESRRG,HBB,TFRC	5
Cancer,Dermatological Diseases and Conditions,Organismal Injury and Abnormalities	Skin tumor	0.00271			ACKR2,ADAMTS16,ADAMTSL1,ADAMTSL4,ANK1,APBB1IP,APOD,ARNT2,BMP7,BRI3BP,C1QA,C1QC,C4A/C4B,C4BPA,C4BPB,CADM2,CCDC88A,CCT6A,CD163,CD209,CDKN1A,CGNL1,CHORDC1,CNTNAP2,CPE,CPXM2,CR2,CSF1R,CSF2RB,CYP1A1,DACT2,DLAT,DNAJB1,DUSP10,ELN,EMILIN2,ESRRG,F13A1,FAM107B,FAM198A,FGD2,FLRT3,GAS2,HBB,HSD3B1,HSPA8,HSPH1,HTRA3,IFI6,IL10RA,ISG15,KIT,KLF11,KLHL6,KRT8,LHCGR,LIPG,LTBP2,MANEA,MATN4,ME1,MFSD4B,MRC1,MS4A2,MUC4,…	103
Connective Tissue Development and Function,Skeletal and Muscular System Development and Function,Tissue Development	Morphology of trabecular bone	0.00278			CSF1R,CTHRC1,ISG15,MFAP2,MFAP5,PDK4,SPON1	7
Endocrine System Disorders,Organismal Injury and Abnormalities,Reproductive System Disease	Ovarian cyst	0.00278			KIT,LHCGR,RXFP2	3
Connective Tissue Development and Function,Connective Tissue Disorders,Organismal Injury and Abnormalities,Skeletal and Muscular Disorders,Skeletal and Muscular System Development and Function,Tissue Development	Abnormal morphology of compact bone	0.00278			CSF1R,MFAP2,MFAP5	3
Hematological System Development and Function	Hemostasis	0.00279			C4A/C4B,C4BPB,CD209,EMILIN2,F13A1,HBB,MFAP2,SCUBE1,SERPINE1,THBS2	10
Connective Tissue Disorders,Immunological Disease,Inflammatory Disease,Inflammatory Response,Organismal Injury and Abnormalities,Skeletal and Muscular Disorders	Rheumatoid arthritis	0.0028			ACTA1,C1QA,C4A/C4B,CCL14,CCL24,CERS6,CR2,CSF2RB,CXCL14,ECHDC1,HSPA8,IL10RA,KIT,MRC1,PRDM1,SELE,SLC6A4,TFRC,VSIG4	19
Organismal Development	Abnormal morphology of body cavity	0.00283			ABCA1,ADAMTS1,ADGRD1,C4A/C4B,CAV2,CDKN1A,CSF1R,CSF2RB,CTHRC1,CYP1A1,ELN,FBXO32,GBE1,IGFBP3,KIT,KLHL6,KRT8,LHCGR,LOXL1,MYL1,NUPR1,PRDM1,RXFP2,SELE,SERPINE1,SLC20A1,SLC6A4,THBS2,TRIM25,WNT4	30
Infectious Diseases	Sepsis	0.00285			C4A/C4B,CD14,CD163,EEF1A2,PRDM1,SERPINE1,TFRC	7
Cardiovascular System Development and Function,Cellular Movement	Homing of endothelial cells	0.00303			CXCL14,IGFBP3,THBS2	3
Cell Morphology,Nervous System Development and Function,Neurological Disease	Abnormal morphology of myelin sheath	0.00303			HEPACAM,MPZ,UPP1	3
Cell Death and Survival,Cellular Development,Cellular Function and Maintenance,Hematological System Development and Function,Hematopoiesis	Self-renewal of hematopoietic progenitor cells	0.00303			CDKN1A,KIT,SELE	3
Connective Tissue Development and Function,Skeletal and Muscular System Development and Function,Tissue Development	Thickness of trabecular bone	0.00306			CTHRC1,MFAP2,MFAP5,PDK4	4
Cancer,Hematological Disease,Organismal Injury and Abnormalities	Mature T-cell or NK-cell neoplasm	0.00306			ANOS1,CAV2,CCL24,CCL26,CD163,CR2,CXCL14,IFI6,ISG15,KIT,MX1,PRDM1,TRIM25	13
Cancer,Neurological Disease,Organismal Injury and Abnormalities	High grade astrocytoma	0.0031			CD14,CDKN1A,CNTNAP2,CSF1R,CSF2RB,CYCS,DNAJB1,HSPA8,HTRA3,KIT,MUC4,NUPR1,PAH,PRKAA2,RAPGEF4,RBM47,SELE,SERPINE1,SLC20A1,SPON1,UHRF1BP1L	21
Embryonic Development,Organ Development,Organismal Development,Renal and Urological System Development and Function,Tissue Development	Formation of kidney	0.0031			ADAMTS1,ADAMTS16,BMP7,CDKN1A,CXCL14,DACT2,HBB,LHCGR,WNT4	9
Cancer,Organismal Injury and Abnormalities	Advanced adenocarcinoma	0.00311			ANXA8/ANXA8L1,C4A/C4B,CSF1R,KIT,LHCGR,MFAP5,MUM1L1,PTPN4	8
Cancer,Organismal Injury and Abnormalities,Renal and Urological Disease	High-risk renal cell carcinoma	0.00313			CSF1R,KIT	2
Organ Morphology	Modification of muscle	0.00313			HBB,KIT	2
Endocrine System Disorders,Organ Morphology,Organismal Development,Organismal Injury and Abnormalities	Abnormal morphology of enlarged adrenal gland	0.00313			ABCA1,LHCGR	2
Cancer,Endocrine System Disorders,Gastrointestinal Disease,Organismal Injury and Abnormalities	Islet-cell carcinoma	0.00313			CSF1R,KIT	2
Cancer,Cellular Development,Organismal Injury and Abnormalities	Immortalization of myeloid progenitor cells	0.00313			CSF2RB,ZBTB16	2
Cancer,Endocrine System Disorders,Organismal Injury and Abnormalities,Reproductive System Disease	Advanced ovarian cancer	0.00319			ANXA8/ANXA8L1,BMP7,C4A/C4B,KIT,MFAP5,MUM1L1	6
Endocrine System Disorders,Gastrointestinal Disease,Metabolic Disease,Organismal Injury and Abnormalities	Diabetes mellitus	0.00325			ABCA1,ADGRD1,APOD,BMP7,C4A/C4B,CDKN1A,CNTNAP2,CR2,GPD2,GPR1,HBB,IL10RA,KLF11,KRT8,MRC1,PLD4,PRKAA2,PSMD14,SELE,SERPINE1,SLC6A4,THBS2,TMEM140,WNT4,ZBTB16	25
Cellular Function and Maintenance	Respiration of mitochondria	0.0033			CYCS,DLD,PDK4	3
Hereditary Disorder,Organismal Injury and Abnormalities	X-linked hereditary disease	0.00336			ANOS1,C4A/C4B,CAV2,CXCL14,CYCS,EBP,LHCGR,LOXL1,MYL1,PDK4,SLC6A4	11
Cancer,Dermatological Diseases and Conditions,Organismal Injury and Abnormalities	Skin cancer	0.00338			ADAMTS16,ADAMTSL1,ADAMTSL4,ANK1,APBB1IP,APOD,ARNT2,BMP7,BRI3BP,C1QA,C1QC,C4A/C4B,C4BPA,C4BPB,CADM2,CCDC88A,CCT6A,CD163,CD209,CDKN1A,CGNL1,CHORDC1,CNTNAP2,CPE,CPXM2,CR2,CSF1R,CSF2RB,CYP1A1,DACT2,DLAT,DNAJB1,DUSP10,ELN,EMILIN2,ESRRG,F13A1,FAM107B,FAM198A,FGD2,FLRT3,GAS2,HBB,HSD3B1,HSPA8,HSPH1,HTRA3,IFI6,IL10RA,ISG15,KIT,KLF11,KLHL6,KRT8,LHCGR,LIPG,LTBP2,MANEA,MATN4,ME1,MFSD4B,MRC1,MS4A2,MUC4,MUM1L1…	102
Cancer,Gastrointestinal Disease,Organismal Injury and Abnormalities	Gastro-esophageal carcinoma	0.0034			ABCA1,ADAMTS16,ADAMTSL4,AHRR,BMP7,C1QC,C1QTNF3,C4BPA,CD209,CGNL1,CNTNAP2,CPE,CSF1R,CTHRC1,DLAT,EEF1A2,F13A1,FBXO32,GPD2,KIT,MANEA,MFSD4B,MUC4,MYL1,OTUD7A,PAH,PCDH9,PCOLCE2,PDK4,PLD4,PPL,SCUBE1,SLC6A4,UHRF1BP1L,ZBTB16	35
Connective Tissue Development and Function,Skeletal and Muscular System Development and Function,Tissue Development	Volume of bone	0.00349			ISG15,LHCGR,MFAP2,MFAP5,PDK4,SPON1	6
Neurological Disease,Organismal Injury and Abnormalities	Seizures	0.0035			ANOS1,C1QA,C1QB,C4A/C4B,CDKN1A,CNTNAP2,DNAJB1,EEF1A2,HBB,HSPA8,PCOLCE2,SLC6A4,SLN	13
Immunological Disease,Inflammatory Disease	Atopic disease	0.00354			ABCA1,CSF2RB,DUSP10,HBB,KIT,MS4A2,MX1,PDK4,SLC6A4	9
Cancer,Hematological Disease,Immunological Disease,Organismal Injury and Abnormalities	Systemic mastocytosis	0.00357			CSF1R,KIT,MS4A2	3
Organ Morphology	Abnormal morphology of gland	0.00366			ABCA1,ADAMTS1,APOD,ARNT2,CDKN1A,DNAJA1,IGFBP3,LHCGR,SLC6A4,WNT4	10
Cardiovascular Disease	Vascular lesion	0.00368			ABCA1,C1QA,ELN,LIPG,MFAP5,MPZ,SELE,SERPINE1	8
Cancer,Neurological Disease,Organismal Injury and Abnormalities	Glioma cancer	0.00372			CD14,CDKN1A,CNTNAP2,CSF1R,CSF2RB,CYCS,DNAJB1,HSPA8,HTRA3,KIT,MUC4,NUPR1,PAH,PRDM1,PRKAA2,RAPGEF4,RBM47,SELE,SERPINE1,SLC20A1,SPON1,UHRF1BP1L	22
Cardiovascular Disease	Hypertension	0.00372			AMD1,CNTNAP2,CSF1R,ELN,FBXO32,KIT,LHCGR,PAH,PRELP,SELE,SERPINE1,SLC6A4,SLN,THBS2,TMEM140,UHRF1BP1L,ZBTB16	17
Hematological System Development and Function	Coagulation	0.00374			C4A/C4B,C4BPB,EMILIN2,F13A1,HBB,MFAP2,SCUBE1,SERPINE1,THBS2	9
Cancer,Organismal Injury and Abnormalities	Malignant neoplasm of heart, mediastinum and pleura	0.0038			CDKN1A,CR2,CSF1R,KIT,MUC4,THBS2	6
Cardiovascular Disease,Organismal Injury and Abnormalities	Coronary artery disease	0.0038			ABCA1,CD14,CD163,CERS6,FAM107B,GBE1,SELE,SERPINE1,SLC6A4	9
Cancer,Hematological Disease,Immunological Disease,Organismal Injury and Abnormalities	Chronic phase BCR-ABL T315A positive Philadelphia-positive chronic myeloid leukemia	0.0038			CSF1R,KIT	2
Cancer,Hematological Disease,Immunological Disease,Organismal Injury and Abnormalities	Myeloid blast phase BCR-ABL F317L positive Philadelphia-positive chronic myeloid leukemia	0.0038			CSF1R,KIT	2
Cancer,Hematological Disease,Immunological Disease,Organismal Injury and Abnormalities	Chronic phase BCR-ABL F317V positive Philadelphia-positive chronic myeloid leukemia	0.0038			CSF1R,KIT	2
Cancer,Hematological Disease,Immunological Disease,Organismal Injury and Abnormalities	Lymphoid blast phase BCR-ABL F317L positive Philadelphia-positive chronic myeloid leukemia	0.0038			CSF1R,KIT	2
Endocrine System Disorders,Organismal Injury and Abnormalities,Reproductive System Disease	Abnormal secretion by testis	0.0038			CSF1R,LHCGR	2
Cancer,Hematological Disease,Immunological Disease,Organismal Injury and Abnormalities	Lymphoid blast phase BCR-ABL F317I positive Philadelphia-positive chronic myeloid leukemia	0.0038			CSF1R,KIT	2
Cancer,Hematological Disease,Immunological Disease,Organismal Injury and Abnormalities	Chronic phase BCR-ABL F317I positive Philadelphia-positive chronic myeloid leukemia	0.0038			CSF1R,KIT	2
Cancer,Hematological Disease,Immunological Disease,Organismal Injury and Abnormalities	Refractory BCR-ABL F317L-positive Philadelphia-positive acute lymphoblastic leukemia	0.0038			CSF1R,KIT	2
Cancer,Hematological Disease,Immunological Disease,Organismal Injury and Abnormalities	Refractory BCR-ABL F317I-positive Philadelphia-positive acute lymphoblastic leukemia	0.0038			CSF1R,KIT	2
Cancer,Hematological Disease,Immunological Disease,Organismal Injury and Abnormalities	Relapsed BCR-ABL F317V-positive Philadelphia-positive acute lymphoblastic leukemia	0.0038			CSF1R,KIT	2
Cancer,Hematological Disease,Immunological Disease,Organismal Injury and Abnormalities	Relapsed BCR-ABL F317I-positive Philadelphia-positive acute lymphoblastic leukemia	0.0038			CSF1R,KIT	2
Cancer,Hematological Disease,Immunological Disease,Organismal Injury and Abnormalities	Relapsed BCR-ABL T315A-positive Philadelphia-positive acute lymphoblastic leukemia	0.0038			CSF1R,KIT	2
Cancer,Hematological Disease,Immunological Disease,Organismal Injury and Abnormalities	Refractory BCR-ABL T315A-positive Philadelphia-positive acute lymphoblastic leukemia	0.0038			CSF1R,KIT	2
Cancer,Hematological Disease,Immunological Disease,Organismal Injury and Abnormalities	Relapsed BCR-ABL F317C-positive Philadelphia-positive acute lymphoblastic leukemia	0.0038			CSF1R,KIT	2
Cancer,Hematological Disease,Immunological Disease,Organismal Injury and Abnormalities	Relapsed BCR-ABL F317L-positive Philadelphia-positive acute lymphoblastic leukemia	0.0038			CSF1R,KIT	2
Cancer,Hematological Disease,Immunological Disease,Organismal Injury and Abnormalities	Myeloid blast phase BCR-ABL F317I positive Philadelphia-positive chronic myeloid leukemia	0.0038			CSF1R,KIT	2
Cancer,Hematological Disease,Immunological Disease,Organismal Injury and Abnormalities	Refractory BCR-ABL F317C-positive Philadelphia-positive acute lymphoblastic leukemia	0.0038			CSF1R,KIT	2
Lipid Metabolism,Small Molecule Biochemistry	Homeostasis of phospholipid	0.0038			ABCA1,LIPG	2
Cancer,Hematological Disease,Immunological Disease,Organismal Injury and Abnormalities	Accelerated phase BCR-ABL F317V positive Philadelphia-positive chronic myeloid leukemia	0.0038			CSF1R,KIT	2
Cancer,Hematological Disease,Immunological Disease,Organismal Injury and Abnormalities	Chronic phase BCR-ABL F317C positive Philadelphia-positive chronic myeloid leukemia	0.0038			CSF1R,KIT	2
Cancer,Hematological Disease,Immunological Disease,Organismal Injury and Abnormalities	Chronic phase BCR-ABL F317L positive Philadelphia-positive chronic myeloid leukemia	0.0038			CSF1R,KIT	2
Cancer,Hematological Disease,Immunological Disease,Organismal Injury and Abnormalities	Refractory BCR-ABL F317V-positive Philadelphia-positive acute lymphoblastic leukemia	0.0038			CSF1R,KIT	2
Cancer,Hematological Disease,Immunological Disease,Organismal Injury and Abnormalities	Myeloid blast phase BCR-ABL T315A positive Philadelphia-positive chronic myeloid leukemia	0.0038			CSF1R,KIT	2
Cancer,Hematological Disease,Immunological Disease,Organismal Injury and Abnormalities	Myeloid blast phase BCR-ABL F317V positive Philadelphia-positive chronic myeloid leukemia	0.0038			CSF1R,KIT	2
Cancer,Hematological Disease,Immunological Disease,Organismal Injury and Abnormalities	Lymphoid blast phase BCR-ABL T315A positive Philadelphia-positive chronic myeloid leukemia	0.0038			CSF1R,KIT	2
Cancer,Hematological Disease,Immunological Disease,Organismal Injury and Abnormalities	Accelerated phase BCR-ABL T315A positive Philadelphia-positive chronic myeloid leukemia	0.0038			CSF1R,KIT	2
Cancer,Hematological Disease,Immunological Disease,Organismal Injury and Abnormalities	Accelerated phase BCR-ABL F317C positive Philadelphia-positive chronic myeloid leukemia	0.0038			CSF1R,KIT	2
Cancer,Hematological Disease,Immunological Disease,Organismal Injury and Abnormalities	Lymphoid blast phase BCR-ABL F317C positive Philadelphia-positive chronic myeloid leukemia	0.0038			CSF1R,KIT	2
Cancer,Hematological Disease,Immunological Disease,Organismal Injury and Abnormalities	Myeloid blast phase BCR-ABL F317C positive Philadelphia-positive chronic myeloid leukemia	0.0038			CSF1R,KIT	2
Cancer,Hematological Disease,Immunological Disease,Organismal Injury and Abnormalities	Lymphoid blast phase BCR-ABL F317V positive Philadelphia-positive chronic myeloid leukemia	0.0038			CSF1R,KIT	2
Cancer,Hematological Disease,Immunological Disease,Organismal Injury and Abnormalities	Accelerated phase BCR-ABL F317I positive Philadelphia-positive chronic myeloid leukemia	0.0038			CSF1R,KIT	2
Cancer,Hematological Disease,Immunological Disease,Organismal Injury and Abnormalities	Accelerated phase BCR-ABL F317L positive Philadelphia-positive chronic myeloid leukemia	0.0038			CSF1R,KIT	2
Cellular Development,Cellular Growth and Proliferation,Hematological System Development and Function,Lymphoid Tissue Structure and Development	Proliferation of granulocytes	0.00386			CSF1R,CSF2RB,SERPINE1	3
Cardiovascular Disease,Organismal Injury and Abnormalities	Intermediate disease stage peripheral arterial disease	0.00391			CD163,CSF2RB,CYP1A1,DNAJB4,HBB,VSIG4	6
Organ Morphology,Reproductive System Development and Function	Morphology of testis	0.00391			ABCA1,BMP7,CDKN1A,DNAJA1,GPD2,LHCGR,PRDM1,RXFP2,SCARA5,SERPINE1,ZBTB16	11
Cancer,Organismal Injury and Abnormalities,Skeletal and Muscular Disorders	Leiomyosarcoma	0.00393			CD163,CDKN1A,CSF1R,KIT	4
Cancer,Organismal Injury and Abnormalities	Serous adenocarcinoma	0.00405			ADGRD1,AHRR,ANXA8/ANXA8L1,APOD,C4A/C4B,CDKN1A,CSF2RB,DNAJA1,EEF1A2,F13A1,HBB,ISG15,KIT,KRT8,MFAP5,MS4A2,MUM1L1,PCOLCE2,PDK4,THBS2,ZBTB16	21
Infectious Diseases	Severe sepsis	0.00412			C4A/C4B,CD14,EEF1A2,SERPINE1	4
Cardiovascular System Development and Function,Organismal Development	Formation of blood vessel	0.00413			ADAMTS1,C1QA,CYCS,KLF11,PRDM1,SELE	6
Cancer,Endocrine System Disorders,Organismal Injury and Abnormalities,Reproductive System Disease	Serous ovarian adenocarcinoma	0.00416			ANXA8/ANXA8L1,C4A/C4B,CDKN1A,KIT,MFAP5,MUM1L1,PDK4,THBS2	8
Endocrine System Development and Function,Molecular Transport,Small Molecule Biochemistry	Quantity of LH	0.00417			LHCGR,MRC1,NUPR1	3
Cellular Function and Maintenance	Uptake of cells	0.00417			ABCA1,C1QA,MRC1	3
Immunological Disease	Abnormal quantity of cytokine	0.0043			CD14,IL10RA,MPZ,SELE,SERPINE1	5
Cancer,Organismal Injury and Abnormalities	Mediastinal cancer	0.0043			CDKN1A,CR2,CSF1R,KIT,MUC4	5
Cancer,Organismal Injury and Abnormalities,Skeletal and Muscular Disorders	Leiomyoma	0.00431			CSF1R,CXCL14,ESRRG,ISOC1,KIT,KLF11,LHCGR,PDK4,SCARA5	9
Cell-To-Cell Signaling and Interaction	Binding of colorectal cancer cell lines	0.00432			CD209,ELN,SELE,TFRC	4
Cellular Assembly and Organization	Sliding of myofilaments	0.00449			ACTA1,MYL1,TNNI2	3
Endocrine System Disorders,Gastrointestinal Disease,Metabolic Disease,Organismal Injury and Abnormalities	Non-insulin-dependent diabetes mellitus	0.00453			ABCA1,ADGRD1,CDKN1A,CNTNAP2,GPD2,KLF11,PSMD14,SELE,SERPINE1,SLC6A4,THBS2,ZBTB16	12
Cancer,Gastrointestinal Disease,Organismal Injury and Abnormalities	Colon tumor	0.00454			ACTA1,ADAMTS1,ADAMTS16,ADAMTSL4,ADAMTSL5,ADGRD1,AHRR,ANK1,APBB1IP,APOD,BMP7,C1QTNF3,C4BPA,CADM2,CD163,CD209,CDK7,CDKN1A,CNTNAP2,CPXM2,CR2,CSF1R,CSF2RB,DLAT,DNAJA1,DUSP10,EBP,EEF1A2,ESRRG,FAM107B,FGD2,FLRT3,GBE1,HEPACAM,HSPA8,IGFBP3,KIT,KLHL31,KLHL6,LHCGR,LTBP2,MFAP5,MPZ,MS4A2,MTFR1,MUC4,MYH4,MYL1,NR1D2,NUDCD1,NUDT7,PCDH9,PDK4,PI16,PLD4,PPL,PRDM1,PRELP,PRIMA1,PRKAA2,PSMD14,PTPN4,RAPGEF4,RGS3,SCUBE…	74
Organismal Injury and Abnormalities	Acute hemorrhage	0.00454			C4A/C4B,MYL1	2
Cancer,Organismal Injury and Abnormalities	Limited gastrointestinal stromal tumor	0.00454			CSF1R,KIT	2
Cancer,Organismal Injury and Abnormalities	Systemic gastrointestinal stromal tumor	0.00454			CSF1R,KIT	2
Cell-To-Cell Signaling and Interaction,Cellular Function and Maintenance,Hematological System Development and Function,Inflammatory Response	Phagocytic capacity of macrophages	0.00454			CSF1R,ISG15	2
Cell-To-Cell Signaling and Interaction	Aggregation of colorectal cancer cell lines	0.00454			CDKN1A,NANOS1	2
Cell-To-Cell Signaling and Interaction	Response of muscle cells	0.00454			FBXO32,WNT4	2
Cancer,Hematological Disease,Immunological Disease,Organismal Injury and Abnormalities	Imatinib resistant Ph positive chronic myeloid leukemia in accelerated phase	0.00454			CSF1R,KIT	2
Cancer,Hematological Disease,Immunological Disease,Organismal Injury and Abnormalities	Imatinib resistant Ph positive chronic myeloid leukemia in chronic phase	0.00454			CSF1R,KIT	2
Organ Morphology,Reproductive System Development and Function	Morphology of gonad	0.00464			ABCA1,BMP7,CDKN1A,DNAJA1,GPD2,LHCGR,NUPR1,PRDM1,RXFP2,SCARA5,SERPINE1,WNT4,ZBTB16	13
Neurological Disease,Organismal Injury and Abnormalities	Seizure disorder	0.00465			ANOS1,C1QA,C1QB,C4A/C4B,CDKN1A,CNTNAP2,DNAJB1,EEF1A2,HBB,HSPA8,PCOLCE2,PRIMA1,SLC6A4,SLN	14
Cancer,Dermatological Diseases and Conditions,Organismal Injury and Abnormalities	Cutaneous melanoma	0.00469			ADAMTS16,ADAMTSL1,ADAMTSL4,ANK1,APBB1IP,APOD,ARNT2,BMP7,BRI3BP,C1QA,C1QC,C4A/C4B,C4BPA,C4BPB,CADM2,CCDC88A,CCT6A,CD163,CD209,CGNL1,CHORDC1,CNTNAP2,CPE,CPXM2,CR2,CSF1R,CSF2RB,CYP1A1,DACT2,DLAT,DNAJB1,DUSP10,ELN,EMILIN2,ESRRG,F13A1,FAM198A,FGD2,FLRT3,GAS2,HBB,HSD3B1,HSPA8,HSPH1,HTRA3,IL10RA,KIT,KLF11,KLHL6,KRT8,LHCGR,LIPG,LTBP2,MANEA,MATN4,ME1,MFSD4B,MRC1,MS4A2,MUC4,MUM1L1,MX1,MYH4,MYL1,NIPA1,OSR2,…	97
Endocrine System Disorders,Organ Morphology,Organismal Injury and Abnormalities,Reproductive System Development and Function,Reproductive System Disease	Abnormal morphology of gonad	0.00473			ABCA1,BMP7,DNAJA1,LHCGR,NUPR1,PRDM1,RXFP2,SCARA5,SERPINE1,WNT4,ZBTB16	11
Organismal Injury and Abnormalities	Pathological Cyst	0.00512			ADAMTS1,CDKN1A,KIT,LHCGR,RAPGEF4,RXFP2	6
Cellular Movement	Chemotaxis of lymphoma cell lines	0.00517			CCL24,CCL26,RGS3	3
Cancer,Hematological Disease,Immunological Disease,Organismal Injury and Abnormalities	Lymphoma	0.00518			ADAMTSL1,ANOS1,CAV2,CCL24,CCL26,CD163,CDKN1A,CR2,CSF1R,CSF2RB,CXCL14,DLAT,GPD2,IFI6,IGFBP3,ISG15,KIT,KLHL6,LIPG,LOXL1,MUC4,MX1,MYL1,PRDM1,RGS3,SLC16A1,THBS2,TRIM25	28
Cancer,Organismal Injury and Abnormalities,Reproductive System Disease	Breast carcinoma	0.00523			ADAMTS1,APOD,BMP7,CDKN1A,CPE,CPXM2,CXCL14,ESRRG,FAM107B,FLRT3,GBE1,GPR85,IGFBP3,KIT,KLHL6,LHCGR,LTBP2,MUC4,MYH4,MYL1,PCDH9,PDHB,PDK4,PRDM1,RAPGEF4,RBM47,RGS3,SLC16A1,SLC20A1,SMTNL2,TRIM25,TRPM5,TTLL7	33
Cellular Development,Hematological System Development and Function,Hematopoiesis	Differentiation of B-lymphocyte derived cell lines	0.00533			CDKN1A,IL10RA	2
Cancer,Cardiovascular Disease,Organismal Injury and Abnormalities	Hemangiopericytoma	0.00533			CSF1R,KIT	2
Cancer,Organismal Injury and Abnormalities	Stage II-III epithelioid sarcoma	0.00533			CSF1R,KIT	2
Cellular Assembly and Organization,Cellular Compromise,DNA Replication, Recombination, and Repair	Formation of nuclear inclusions	0.00533			DNAJA1,DNAJB1	2
Organismal Injury and Abnormalities	Pannus tissue	0.00533			CR2,F13A1	2
Cancer,Organismal Injury and Abnormalities	Low-grade fibromyxoid sarcoma	0.00533			CSF1R,KIT	2
Cancer,Organismal Injury and Abnormalities,Renal and Urological Disease	TNM stage T4 renal clear cell adenocarcinoma	0.00533			CSF1R,KIT	2
Cancer,Organismal Injury and Abnormalities,Renal and Urological Disease	TNM stage T1-4N1 renal clear cell adenocarcinoma	0.00533			CSF1R,KIT	2
Cancer,Organismal Injury and Abnormalities	Ossifying fibromyxoid tumor	0.00533			CSF1R,KIT	2
Nucleic Acid Metabolism,Small Molecule Biochemistry,Vitamin and Mineral Metabolism	Metabolism of coenzyme A	0.00533			NUDT7,PANK3	2
Cancer,Inflammatory Response,Organismal Injury and Abnormalities	Metastatic inflammatory myofibroblastic tumor	0.00533			CSF1R,KIT	2
Cancer,Organismal Injury and Abnormalities	Metastatic solitary fibrous tumor	0.00533			CSF1R,KIT	2
Cancer,Organismal Injury and Abnormalities,Renal and Urological Disease	Nonmetastatic renal clear cell adenocarcinoma	0.00533			CSF1R,KIT	2
Cancer,Organismal Injury and Abnormalities	Myoepithelial carcinoma	0.00533			CSF1R,KIT	2
Cancer,Organismal Injury and Abnormalities,Renal and Urological Disease	TNM stage N0 renal clear cell adenocarcinoma	0.00533			CSF1R,KIT	2
Cancer,Organismal Injury and Abnormalities	Metastatic alveolar soft part sarcoma	0.00533			CSF1R,KIT	2
Cancer,Organismal Injury and Abnormalities,Renal and Urological Disease	TNM stage T2 renal clear cell adenocarcinoma	0.00533			CSF1R,KIT	2
Cell-To-Cell Signaling and Interaction,Cellular Assembly and Organization,Cellular Function and Maintenance	Maintenance of intercellular junctions	0.00533			CSF1R,MPZ	2
Nervous System Development and Function,Tissue Morphology	Quantity of neuroepithelial cells	0.00533			BMP7,MPZ	2
Cancer,Organismal Injury and Abnormalities	Myofibroblastic sarcoma	0.00533			CSF1R,KIT	2
Cancer,Organismal Injury and Abnormalities	Upper aerodigestive tract carcinoma	0.00534			ABCA1,ADAMTS16,ADAMTSL1,AMD1,C4BPA,CCDC88A,CD209,CGNL1,CPE,CPXM2,CTHRC1,CXCL14,CYP1A1,DLAT,ECHDC1,EEF1A2,EMILIN2,F13A1,FGD2,FLRT3,HSPA13,HTRA3,IGFBP3,KIT,ME1,MFAP5,MRC1,MUC4,MYL1,NUFIP2,OTUD7A,PAH,PCDH9,RBM47,SERPINE1,SPON1,TTLL7,UHRF1BP1L,UPP1,ZDHHC21	40
Cell Morphology,Tissue Morphology	Morphology of epithelial cells	0.00536			ABCA1,CDKN1A,CTHRC1,DNAJA1,KRT8,LHCGR,PRDM1,THBS2	8

## Sheet: Functions-diet effect-Duroc
Categories	Diseases or Functions Annotation	p-Value	Predicted Activation State	Activation z-score	Molecules	# Molecules
Lipid Metabolism,Molecular Transport,Small Molecule Biochemistry	Concentration of lipid	0.0113		-1.623	APOD,CYP1A1,CYP26B1,EEF1A2,RDH16,SERPINE1,XDH	7
Skeletal and Muscular System Development and Function	Contractility of muscle	4.8e-07		-1.342	ACE2,AK1,CA3,HSPB8,JPH1,MYLK2,XDH	7
Cardiovascular System Development and Function,Tissue Morphology	Permeability of vascular system	0.000802		-1.131	LSP1,PTP4A3,SERPINE1,XDH	4
Skeletal and Muscular System Development and Function	Function of muscle	0.00167		-1	ACE2,HSPB8,JPH1,MYOZ1,XDH	5
Cardiovascular System Development and Function,Hematological System Development and Function	Blood pressure	0.0101		0.049	ACE2,HSPB8,RAMP1,SERPINE1	4
Cellular Movement,Hematological System Development and Function,Immune Cell Trafficking,Inflammatory Response	Migration of phagocytes	0.00359		0.686	ASB2,LSP1,RAMP1,SERPINE1	4
Organismal Survival	Organismal death	0.0227		0.73	ACE2,APOD,CAP2,CYP1A1,CYP26B1,EEF1A2,HSPB8,JPH1,PGLYRP2,PPP1R14C,PTP4A3,SERPINE1,SHISA2,XDH	14
Cellular Movement,Hematological System Development and Function,Immune Cell Trafficking	Cell movement of leukocytes	0.0268		1.829	ASB2,CYP26B1,LSP1,PGLYRP2,RAMP1,SERPINE1	6
Cell-To-Cell Signaling and Interaction,Cellular Movement,Hematological System Development and Function,Immune Cell Trafficking	Recruitment of leukocytes	0.00855		1.987	CYP1A1,LSP1,PGLYRP2,SERPINE1	4
Cellular Movement,Immune Cell Trafficking	Leukocyte migration	0.0146	Activated CH diet	2.171	ASB2,CYP1A1,CYP26B1,LSP1,PGLYRP2,RAMP1,SERPINE1	7
Skeletal and Muscular System Development and Function	Muscle contraction	1.03e-08			ACE2,KLHL41,MYBPC2,MYH8,MYLK2,MYOM2,SCN4A,SMPX,TNNI2	9
Skeletal and Muscular System Development and Function	Contraction of striated muscle	8.26e-07			ACE2,KLHL41,MYH8,MYLK2,SMPX,TNNI2	6
Cancer,Organismal Injury and Abnormalities	Carcinoma	1.21e-05			ABCA8,ACE2,AK1,AMPD1,ANK1,APOD,ASB2,CA3,CAMK2A,CAP2,CAPN3,CARNS1,CYP1A1,CYP26B1,EEF1A2,GCFC2,HJV,HMGCS1,HSPB7,HSPB8,JPH1,KLHL41,LAMC3,LSP1,MTURN,MYBPC2,MYH8,MYLK2,MYOM2,MYOZ1,PDLIM3,PGLYRP2,PPP1R14C,PRSS35,PTP4A3,PYGM,RAMP1,RBM24,SCN4A,SERPINE1,SH3BGR,SHISA2,SMPX,SYNPO2L,TMEM182,TNNI2,XDH	47
Cancer,Organismal Injury and Abnormalities	Nonhematologic malignant neoplasm	1.39e-05			ABCA8,ACE2,AK1,AMPD1,ANK1,APOD,ASB2,CA3,CAMK2A,CAP2,CAPN3,CARNS1,CYP1A1,CYP26B1,EEF1A2,GCFC2,HJV,HMGCS1,HSPB7,HSPB8,JPH1,KLHL41,LAMC3,LSP1,MTURN,MYBPC2,MYH8,MYLK2,MYOM2,MYOZ1,PDLIM3,PGLYRP2,PPP1R14C,PRSS35,PTP4A3,PYGM,RAMP1,RBM24,RDH16,SCN4A,SERPINE1,SH3BGR,SHISA2,SMPX,SYNPO2L,TMEM182,TNNI2,XDH	48
Hereditary Disorder,Organismal Injury and Abnormalities,Skeletal and Muscular Disorders	Hereditary myopathy	2.18e-05			AMPD1,CAPN3,HSPB8,JPH1,KLHL41,MYH8,MYLK2,PDLIM3,SCN4A	9
Psychological Disorders	Mood Disorders	3.05e-05			APOD,ASB2,CA3,CAMK2A,CYP1A1,SCN4A,SERPINE1,XDH	8
Cancer,Organismal Injury and Abnormalities	Extracranial solid tumor	3.24e-05			ABCA8,ACE2,AK1,AMPD1,ANK1,APOD,ASB2,CA3,CAMK2A,CAP2,CAPN3,CARNS1,CYP1A1,CYP26B1,EEF1A2,GCFC2,HJV,HMGCS1,HSPB7,HSPB8,JPH1,KLHL41,LAMC3,LSP1,MTURN,MYBPC2,MYH8,MYLK2,MYOM2,MYOZ1,PDLIM3,PGLYRP2,PPP1R14C,PRSS35,PTP4A3,PYGM,RAMP1,RBM24,RDH16,SCN4A,SERPINE1,SH3BGR,SHISA2,SMPX,SYNPO2L,TMEM182,TNNI2,XDH	48
Drug Metabolism,Lipid Metabolism,Small Molecule Biochemistry,Vitamin and Mineral Metabolism	Metabolism of tretinoin	4.23e-05			CYP1A1,CYP26B1,RDH16	3
Cancer,Organismal Injury and Abnormalities	Abdominal neoplasm	4.55e-05			ABCA8,ACE2,AK1,AMPD1,ANK1,APOD,ASB2,CA3,CAMK2A,CAP2,CAPN3,CARNS1,CYP1A1,CYP26B1,EEF1A2,GCFC2,HJV,HMGCS1,HSPB7,HSPB8,JPH1,LAMC3,LSP1,MTURN,MYBPC2,MYH8,MYLK2,MYOM2,MYOZ1,PDLIM3,PGLYRP2,PPP1R14C,PRSS35,PTP4A3,PYGM,RAMP1,RBM24,RDH16,SCN4A,SERPINE1,SH3BGR,SHISA2,SMPX,SYNPO2L,TMEM182,TNNI2,XDH	47
Neurological Disease,Psychological Disorders	Bipolar disorder	6.61e-05			APOD,ASB2,CA3,CAMK2A,SCN4A,XDH	6
Cancer,Gastrointestinal Disease,Organismal Injury and Abnormalities	Digestive organ tumor	7.64e-05			ABCA8,ACE2,AK1,AMPD1,ANK1,APOD,ASB2,CA3,CAMK2A,CAP2,CAPN3,CARNS1,CYP1A1,CYP26B1,EEF1A2,GCFC2,HJV,HMGCS1,HSPB8,JPH1,KLHL41,LAMC3,LSP1,MTURN,MYBPC2,MYH8,MYLK2,MYOM2,MYOZ1,PDLIM3,PGLYRP2,PPP1R14C,PRSS35,PTP4A3,PYGM,RBM24,RDH16,SCN4A,SERPINE1,SH3BGR,SHISA2,SMPX,SYNPO2L,TMEM182,TNNI2,XDH	46
Endocrine System Disorders,Gastrointestinal Disease,Metabolic Disease,Organismal Injury and Abnormalities,Renal and Urological Disease	Diabetic nephropathy	8.56e-05			ACE2,APOD,CA3,CAPN3,XDH	5
Psychological Disorders	Major affective disorder	8.95e-05			APOD,ASB2,CA3,CAMK2A,SCN4A,SERPINE1,XDH	7
Cancer,Organismal Injury and Abnormalities	Malignant squamous-cell carcinoma	9.17e-05			CA3,MYH8,TNNI2	3
Gastrointestinal Disease,Organismal Injury and Abnormalities	Oral submucous fibrosis	0.000122			HMGCS1,KLHL41,SMPX	3
Cardiovascular System Development and Function,Hematological System Development and Function	Diastolic pressure of left ventricle	0.00013			ACE2,HSPB8	2
Lipid Metabolism,Small Molecule Biochemistry,Vitamin and Mineral Metabolism	Conversion of retinol	0.00013			CYP1A1,RDH16	2
Drug Metabolism,Lipid Metabolism,Small Molecule Biochemistry,Vitamin and Mineral Metabolism	Synthesis of alitretinoin	0.000167			CYP1A1,RDH16	2
Neurological Disease	Neurological signs	0.000174			AK1,APOD,CAMK2A,CYP26B1,EEF1A2,MYOM2,SCN4A,SERPINE1,TNNI2	9
Cellular Assembly and Organization	Sliding of myofilaments	0.000208			MYH8,MYLK2	2
Hereditary Disorder,Neurological Disease,Organismal Injury and Abnormalities,Psychological Disorders,Skeletal and Muscular Disorders	Huntington's Disease	0.000245			AK1,APOD,CAMK2A,CYP26B1,EEF1A2,MYOM2,SCN4A,TNNI2	8
Hereditary Disorder,Organismal Injury and Abnormalities,Skeletal and Muscular Disorders	Metabolic myopathy	0.000254			AMPD1,SCN4A	2
Cancer,Gastrointestinal Disease,Hepatic System Disease,Organismal Injury and Abnormalities	Liver tumor	0.00027			ABCA8,ACE2,AK1,AMPD1,ANK1,ASB2,CA3,CAMK2A,CAP2,CAPN3,CARNS1,CYP1A1,EEF1A2,GCFC2,HJV,HMGCS1,HSPB8,JPH1,LAMC3,MYBPC2,MYH8,MYLK2,MYOM2,MYOZ1,PDLIM3,PGLYRP2,PPP1R14C,PTP4A3,PYGM,RDH16,SCN4A,SERPINE1,SHISA2,SMPX,SYNPO2L,TMEM182,XDH	37
Cancer,Organismal Injury and Abnormalities,Reproductive System Disease	Uterine serous papillary cancer	0.000292			ABCA8,APOD,EEF1A2,PDLIM3,RAMP1	5
Cardiovascular Disease,Organismal Injury and Abnormalities,Skeletal and Muscular Disorders	Atrial fibrillation	0.000323			ASB2,MYBPC2,SCN4A,SERPINE1	4
Neurological Disease,Skeletal and Muscular Disorders	Neuromuscular disease	0.000386			AK1,APOD,CA3,CAMK2A,CAPN3,CYP26B1,EEF1A2,MYOM2,SCN4A,TNNI2	10
Cardiovascular System Development and Function,Cellular Assembly and Organization,Cellular Development,Cellular Growth and Proliferation,Embryonic Development,Organ Development,Organismal Development,Skeletal and Muscular System Development and Function,Tissue Development	Formation of myofibrils	0.000465			CAPN3,KLHL41,MYOZ1	3
Cancer,Organismal Injury and Abnormalities	Breast or colorectal cancer	0.000524			ABCA8,ACE2,AK1,AMPD1,ANK1,APOD,ASB2,CAMK2A,CAPN3,CARNS1,CYP1A1,EEF1A2,HJV,HMGCS1,HSPB7,HSPB8,JPH1,LAMC3,LSP1,MTURN,MYBPC2,PDLIM3,PGLYRP2,PPP1R14C,PRSS35,PTP4A3,PYGM,SCN4A,SERPINE1,SYNPO2L,TNNI2,XDH	32
Cardiovascular Disease,Organismal Injury and Abnormalities,Skeletal and Muscular Disorders	Dilated cardiomyopathy	0.000527			ACE2,ASB2,HSPB7,MYBPC2,PDLIM3	5
Neurological Disease,Organismal Injury and Abnormalities,Psychological Disorders	Disorder of basal ganglia	0.00055			AK1,APOD,CAMK2A,CAPN3,CYP26B1,EEF1A2,MYOM2,SCN4A,TNNI2	9
Lipid Metabolism,Small Molecule Biochemistry,Vitamin and Mineral Metabolism	Modification of retinaldehyde	0.000551			CYP1A1,RDH16	2
Cellular Development,Cellular Growth and Proliferation,Embryonic Development,Organ Development,Organismal Development,Skeletal and Muscular System Development and Function,Tissue Development	Formation of muscle cells	0.000591			CAPN3,KLHL41,MYOZ1,SERPINE1	4
Neurological Disease	Movement Disorders	0.000597			AK1,APOD,CA3,CAMK2A,CAPN3,CYP26B1,EEF1A2,MYOM2,SCN4A,SERPINE1,TNNI2	11
Cancer,Gastrointestinal Disease,Organismal Injury and Abnormalities	Gastrointestinal neoplasia	0.000615			ABCA8,ACE2,AMPD1,ANK1,APOD,ASB2,CAMK2A,CAP2,CAPN3,CARNS1,CYP1A1,CYP26B1,EEF1A2,GCFC2,HJV,HMGCS1,HSPB8,JPH1,KLHL41,LAMC3,LSP1,MTURN,MYBPC2,MYH8,MYLK2,MYOM2,MYOZ1,PDLIM3,PGLYRP2,PRSS35,PTP4A3,PYGM,RBM24,SCN4A,SERPINE1,SH3BGR,SHISA2,SYNPO2L,TMEM182,TNNI2,XDH	41
Endocrine System Disorders,Gastrointestinal Disease,Metabolic Disease,Organismal Injury and Abnormalities,Renal and Urological Disease	Early stage diabetic nephropathy	0.000624			ACE2,CA3	2
Cellular Development,Skeletal and Muscular System Development and Function,Tissue Development	Differentiation of skeletal muscle cells	0.000641			ASB2,KLHL41,MYLK2	3
Endocrine System Development and Function,Energy Production,Small Molecule Biochemistry	Oxidation of hormone	0.000701			CYP1A1,RDH16	2
Embryonic Development,Organ Development,Organismal Development,Skeletal and Muscular System Development and Function,Tissue Development	Formation of muscle	0.000725			CAPN3,JPH1,KLHL41,MYLK2,MYOZ1,SERPINE1	6
Connective Tissue Disorders,Organismal Injury and Abnormalities,Skeletal and Muscular Disorders	Chronic arthropathy	0.000782			MYBPC2,XDH	2
Organismal Functions	Abnormal energy expenditure	0.000868			AK1,SERPINE1	2
Nucleic Acid Metabolism,Small Molecule Biochemistry	Metabolism of purine base	0.000868			CYP1A1,XDH	2
Protein Synthesis	Quantity of IL-6 in blood	0.000977			HSPB8,RAMP1,SERPINE1	3
Cancer,Organismal Injury and Abnormalities,Reproductive System Disease	Breast or ovarian cancer	0.00101			ABCA8,ACE2,AK1,AMPD1,ANK1,APOD,CAMK2A,CARNS1,CYP1A1,EEF1A2,HJV,HMGCS1,HSPB7,HSPB8,LAMC3,LSP1,MYH8,MYOM2,PPP1R14C,PYGM,SERPINE1,XDH	22
Hereditary Disorder,Neurological Disease,Organismal Injury and Abnormalities,Skeletal and Muscular Disorders	Autosomal dominant Charcot-Marie-Tooth disease type 2	0.00105			HSPB8,JPH1	2
Developmental Disorder,Hereditary Disorder,Organismal Injury and Abnormalities,Skeletal and Muscular Disorders	Autosomal recessive congenital myopathy	0.00105			CAPN3,KLHL41	2
Cell Morphology,Cell-To-Cell Signaling and Interaction,Nervous System Development and Function	Plasticity of neuronal synapse	0.00105			CAMK2A,MYLK2	2
Cardiovascular Disease	Stage II hypertension	0.00125			ACE2,CA3	2
Hereditary Disorder,Organismal Injury and Abnormalities,Skeletal and Muscular Disorders	Autosomal dominant myopathy	0.00131			HSPB8,JPH1,MYLK2,SCN4A	4
Organismal Injury and Abnormalities	Fibrosis	0.00131			ACE2,HMGCS1,HSPB8,KLHL41,SERPINE1,SMPX,XDH	7
Psychological Disorders	Depressive disorder	0.00133			CA3,CAMK2A,CYP1A1,SCN4A,SERPINE1	5
Skeletal and Muscular System Development and Function	Contractility of skeletal muscle	0.00136			JPH1,MYLK2	2
Cellular Function and Maintenance,Molecular Transport,Small Molecule Biochemistry	Iron homeostasis	0.00147			ANK1,HJV	2
Endocrine System Disorders,Gastrointestinal Disease,Metabolic Disease,Organismal Injury and Abnormalities	Non-insulin-dependent diabetes mellitus	0.00155			ACE2,ASB2,CA3,MYBPC2,RAMP1,SERPINE1	6
Endocrine System Disorders,Organismal Injury and Abnormalities,Reproductive System Disease	Polycystic ovary syndrome	0.00157			ASB2,CYP1A1,MYBPC2	3
Developmental Disorder,Hereditary Disorder,Neurological Disease,Organismal Injury and Abnormalities	Autosomal dominant mental retardation	0.00166			CAMK2A,EEF1A2,SERPINE1	3
Protein Synthesis	Metabolism of peptide	0.0017			CAMK2A,CARNS1,CYP1A1,MYLK2	4
Cancer,Organismal Injury and Abnormalities	Breast or pancreatic cancer	0.00174			ABCA8,ACE2,AK1,AMPD1,ANK1,APOD,CAMK2A,CARNS1,CYP1A1,EEF1A2,HJV,HMGCS1,HSPB7,HSPB8,LAMC3,LSP1,MYBPC2,MYH8,MYOM2,PPP1R14C,PYGM,RBM24,SCN4A,SERPINE1,SYNPO2L,XDH	26
Ophthalmic Disease,Organismal Injury and Abnormalities	Glaucoma	0.00175			APOD,CA3,SCN4A	3
Nutritional Disease	Body mass index	0.00189			APOD,PTP4A3,SERPINE1	3
Developmental Disorder,Hereditary Disorder,Metabolic Disease,Organismal Injury and Abnormalities	Inborn error of metal metabolism	0.00196			HJV,SCN4A	2
Cancer,Gastrointestinal Disease,Organismal Injury and Abnormalities	Digestive system cancer	0.00202			ABCA8,ACE2,AMPD1,ANK1,APOD,ASB2,CAMK2A,CAP2,CAPN3,CARNS1,CYP1A1,CYP26B1,EEF1A2,GCFC2,HJV,HMGCS1,HSPB8,JPH1,KLHL41,LAMC3,LSP1,MTURN,MYBPC2,MYH8,MYLK2,MYOM2,MYOZ1,PDLIM3,PGLYRP2,PRSS35,PTP4A3,PYGM,RBM24,RDH16,SCN4A,SERPINE1,SHISA2,SMPX,SYNPO2L,TMEM182,TNNI2,XDH	42
Lipid Metabolism,Small Molecule Biochemistry,Vitamin and Mineral Metabolism	Metabolism of retinol	0.00209			CYP1A1,RDH16	2
Cellular Development,Skeletal and Muscular System Development and Function,Tissue Development	Differentiation of myoblasts	0.00209			ASB2,CAPN3,KLHL41	3
Cell-To-Cell Signaling and Interaction	Detachment of fibrosarcoma cell lines	0.00219			SERPINE1	1
Developmental Disorder,Hereditary Disorder,Neurological Disease,Organismal Injury and Abnormalities,Skeletal and Muscular Disorders	Autosomal dominant hecht syndrome	0.00219			MYH8	1
Small Molecule Biochemistry	Production of uric acid	0.00219			XDH	1
Cell-To-Cell Signaling and Interaction,Cellular Assembly and Organization,Skeletal and Muscular System Development and Function	Delay in initiation of fusion of muscle cell lines	0.00219			ASB2	1
Cardiovascular System Development and Function	Nitroglycerin tolerance of aorta	0.00219			XDH	1
Lipid Metabolism,Small Molecule Biochemistry,Vitamin and Mineral Metabolism	Conversion of 9-cis-retinal	0.00219			RDH16	1
Hereditary Disorder,Neurological Disease,Organismal Injury and Abnormalities,Skeletal and Muscular Disorders	Autosomal dominant Charcot-Marie-Tooth disease axonal type 2l	0.00219			HSPB8	1
Developmental Disorder,Hereditary Disorder,Organismal Functions,Organismal Injury and Abnormalities,Skeletal and Muscular Disorders	Autosomal recessive limb girdle muscular dystrophy type 2a	0.00219			CAPN3	1
Developmental Disorder,Hereditary Disorder,Metabolic Disease,Neurological Disease,Organismal Injury and Abnormalities,Skeletal and Muscular Disorders	Potassium sensitive normokalemic periodic paralysis	0.00219			SCN4A	1
Connective Tissue Disorders,Developmental Disorder,Hereditary Disorder,Organismal Injury and Abnormalities,Skeletal and Muscular Disorders	Radiohumeral fusions with other skeletal and craniofacial anomalies	0.00219			CYP26B1	1
Connective Tissue Development and Function,Organismal Development,Skeletal and Muscular System Development and Function,Tissue Morphology	Mass of femoral subcutaneous fat	0.00219			RDH16	1
Cell Cycle,Reproductive System Development and Function	Entry into meiosis of male germ cells	0.00219			CYP26B1	1
Hematological Disease,Immunological Disease	Tumor lysis syndrome	0.00219			XDH	1
Hereditary Disorder,Metabolic Disease,Organismal Injury and Abnormalities,Skeletal and Muscular Disorders	Muscle AMP deaminase deficiency	0.00219			AMPD1	1
Organismal Injury and Abnormalities,Skeletal and Muscular Disorders	Myotonia fluctuans	0.00219			SCN4A	1
Developmental Disorder,Hereditary Disorder,Metabolic Disease,Organismal Injury and Abnormalities	Autosomal recessive glycogen storage disease V	0.00219			PYGM	1
Organismal Injury and Abnormalities,Skeletal and Muscular Disorders	Acetazolamide-responsive myotonia	0.00219			SCN4A	1
Molecular Transport	Secretion of uric acid	0.00219			XDH	1
Behavior	Self-administration of amphetamine	0.00219			CAMK2A	1
Protein Synthesis,Small Molecule Biochemistry	Biosynthesis of carnosine	0.00219			CARNS1	1
Lipid Metabolism,Small Molecule Biochemistry,Vitamin and Mineral Metabolism	Production of 2-hydroxyestradiol	0.00219			CYP1A1	1
Auditory Disease,Hereditary Disorder,Neurological Disease,Organismal Injury and Abnormalities	X-linked deafness type 4	0.00219			SMPX	1
Organismal Injury and Abnormalities,Renal and Urological Disease	Recurrent urolithiasis	0.00219			XDH	1
Hereditary Disorder,Metabolic Disease,Organismal Injury and Abnormalities	Deficiency of plasminogen activator inhibitor-1	0.00219			SERPINE1	1
Developmental Disorder,Hereditary Disorder,Neurological Disease,Organismal Injury and Abnormalities	Occipital cortical malformations	0.00219			LAMC3	1
Organ Morphology,Renal and Urological System Development and Function	Quantity of mesangial matrix	0.00219			ACE2	1
Cardiovascular Disease,Cardiovascular System Development and Function,Hereditary Disorder,Organ Morphology,Organismal Development,Organismal Injury and Abnormalities,Skeletal and Muscular Disorders	Familial midventricular hypertrophic cardiomyopathy	0.00219			MYLK2	1
Hereditary Disorder,Neurological Disease,Organismal Injury and Abnormalities,Skeletal and Muscular Disorders	Distal hereditary motor neuropathy type IIA	0.00219			HSPB8	1
Cell Morphology	Length of pseudopodia	0.00219			KLHL41	1
Hematological Disease,Immunological Disease,Inflammatory Disease,Inflammatory Response,Skeletal and Muscular Disorders	Idiopathic eosinophilic myositis	0.00219			CAPN3	1
Cell-mediated Immune Response,Cellular Development,Cellular Function and Maintenance,Cellular Growth and Proliferation,Embryonic Development,Hematological System Development and Function,Hematopoiesis,Lymphoid Tissue Structure and Development,Organ Development,Organismal Development,Tissue Development	Production of Th17 cells	0.00219			PGLYRP2	1
Lipid Metabolism,Small Molecule Biochemistry,Vitamin and Mineral Metabolism	Conversion of 9-cis-retinol	0.00219			RDH16	1
Cellular Development,Nervous System Development and Function,Tissue Development	Differentiation of olfactory receptor neurons	0.00219			CYP26B1	1
Developmental Disorder,Hereditary Disorder,Neurological Disease,Organismal Injury and Abnormalities	Early infantile epileptic encephalopathy type 33	0.00219			EEF1A2	1
Developmental Disorder,Hereditary Disorder,Organismal Injury and Abnormalities,Skeletal and Muscular Disorders	Nemaline myopathy type 9	0.00219			KLHL41	1
Developmental Disorder,Hematological Disease,Hereditary Disorder,Metabolic Disease,Neurological Disease,Organismal Injury and Abnormalities,Skeletal and Muscular Disorders	Paramyotonia congenita/hyperkalemic periodic paralysis	0.00219			SCN4A	1
Cardiovascular Disease,Cell Death and Survival,Connective Tissue Disorders,Hematological Disease,Hereditary Disorder,Organismal Injury and Abnormalities	Hemolytic anemia due to adenylate kinase deficiency	0.00219			AK1	1
Cellular Assembly and Organization,Cellular Function and Maintenance	Endocytosis of milk fat globules	0.00219			XDH	1
Organismal Injury and Abnormalities,Tissue Morphology	Collapse of epithelial tissue	0.00219			XDH	1
Cell Death and Survival	Cell survival of neural precursor cells	0.00219			HSPB8	1
Cellular Compromise	Acidification by hepatoma cell lines	0.00219			CA3	1
Cardiovascular Disease,Hereditary Disorder,Organismal Injury and Abnormalities,Skeletal and Muscular Disorders	Carney complex variant	0.00219			MYH8	1
Cell Morphology,Cellular Assembly and Organization,Cellular Function and Maintenance	Budding of clathrin-coated pits	0.00219			ANK1	1
Energy Production,Lipid Metabolism,Small Molecule Biochemistry,Vitamin and Mineral Metabolism	Oxidation of 13-cis-retinal	0.00219			RDH16	1
Developmental Disorder,Hereditary Disorder,Neurological Disease,Organismal Injury and Abnormalities	Autosomal dominant mental retardation type 38	0.00219			EEF1A2	1
Developmental Disorder,Hematological Disease,Hereditary Disorder,Metabolic Disease,Neurological Disease,Organismal Injury and Abnormalities,Skeletal and Muscular Disorders	Autosomal dominant hyperkalemic periodic paralysis	0.00219			SCN4A	1
Lipid Metabolism,Small Molecule Biochemistry	Breakdown of phospholipid	0.00219			XDH	1
Cancer,Endocrine System Disorders,Organismal Injury and Abnormalities,Reproductive System Disease	FIGO stage IIIC ovarian cancer	0.00219			SERPINE1	1
Neurological Disease,Organismal Injury and Abnormalities	Interictal epileptiform discharge of hippocampal neurons	0.00219			CAMK2A	1
Cardiovascular Disease,Hematological Disease,Organismal Injury and Abnormalities	Delay in thrombosis of carotid artery	0.00219			SERPINE1	1
Developmental Disorder,Hereditary Disorder,Metabolic Disease,Neurological Disease,Organismal Injury and Abnormalities,Skeletal and Muscular Disorders	Hypokalemic periodic paralysis type 2	0.00219			SCN4A	1
Developmental Disorder,Hereditary Disorder,Metabolic Disease,Organismal Injury and Abnormalities,Renal and Urological Disease	Xanthinuria type 1	0.00219			XDH	1
Cardiovascular Disease,Cell Death and Survival,Connective Tissue Disorders,Developmental Disorder,Hematological Disease,Hereditary Disorder,Organismal Injury and Abnormalities	Autosomal recessive spherocytosis type 1	0.00219			ANK1	1
Cellular Assembly and Organization,Organ Morphology,Skeletal and Muscular System Development and Function,Tissue Morphology	Quantity of triad junctions	0.00219			JPH1	1
Nutritional Disease	Central obesity	0.00223			ACE2,CA3	2
Cardiovascular Disease,Cell Death and Survival,Connective Tissue Disorders,Hematological Disease,Hereditary Disorder,Organismal Injury and Abnormalities	Familial hemolytic anemia	0.00237			AK1,ANK1	2
Nutritional Disease	Weight gain	0.00239			CA3,CYP1A1,RDH16,SCN4A,XDH	5
Cardiovascular Disease,Organismal Injury and Abnormalities	Cardiac lesion	0.00242			ACE2,APOD,HSPB8,SERPINE1	4
Cell Morphology,Organ Morphology,Skeletal and Muscular System Development and Function,Tissue Morphology	Morphology of muscle cells	0.00249			CAPN3,HSPB8,JPH1,MYOZ1,SERPINE1	5
Lipid Metabolism,Molecular Transport,Small Molecule Biochemistry,Vitamin and Mineral Metabolism	Quantity of retinoid	0.00251			CYP26B1,RDH16	2
Cell-To-Cell Signaling and Interaction	Binding of sarcoma cell lines	0.00251			RAMP1,SERPINE1	2
Cancer,Organismal Injury and Abnormalities	Precancerous condition	0.00271			CYP1A1,MYBPC2,SCN4A	3
Cancer,Organismal Injury and Abnormalities	Serous adenocarcinoma	0.00273			ABCA8,APOD,ASB2,EEF1A2,PDLIM3,RAMP1,XDH	7
Organ Morphology,Skeletal and Muscular System Development and Function	Contraction of skeletal muscle	0.00281			MYH8,TNNI2	2
Cardiovascular System Development and Function,Tissue Morphology	Permeability of vasculature	0.00283			LSP1,PTP4A3,XDH	3
Cancer,Gastrointestinal Disease,Organismal Injury and Abnormalities	Large intestine adenocarcinoma	0.00295			ABCA8,ACE2,AMPD1,ANK1,APOD,ASB2,CAP2,CAPN3,CARNS1,CYP26B1,EEF1A2,GCFC2,HJV,HMGCS1,HSPB8,JPH1,LAMC3,LSP1,MTURN,MYBPC2,MYH8,MYLK2,MYOM2,MYOZ1,PDLIM3,PGLYRP2,PRSS35,PTP4A3,PYGM,RBM24,SCN4A,SERPINE1,SHISA2,SYNPO2L,TMEM182,TNNI2,XDH	37
Hematological System Development and Function	Hematocrit	0.00295			CYP1A1,HJV,SERPINE1	3
Cell-To-Cell Signaling and Interaction	Adhesion of melanoma cell lines	0.0033			PTP4A3,SERPINE1	2
Cancer,Gastrointestinal Disease,Organismal Injury and Abnormalities	Gastrointestinal carcinoma	0.00334			ABCA8,ACE2,AMPD1,ANK1,APOD,ASB2,CAP2,CAPN3,CARNS1,CYP26B1,EEF1A2,GCFC2,HJV,HMGCS1,HSPB8,JPH1,KLHL41,LAMC3,LSP1,MTURN,MYBPC2,MYH8,MYLK2,MYOM2,MYOZ1,PDLIM3,PGLYRP2,PRSS35,PTP4A3,PYGM,RBM24,SCN4A,SERPINE1,SHISA2,SYNPO2L,TMEM182,TNNI2,XDH	38
Neurological Disease	Amyotrophic lateral sclerosis	0.00346			ABCA8,CYP26B1,MYH8,SCN4A	4
Cellular Development,Cellular Growth and Proliferation,Embryonic Development	Generation of embryonic cell lines	0.00347			MYLK2,SERPINE1	2
Organismal Development,Skeletal and Muscular Disorders,Skeletal and Muscular System Development and Function	Abnormal morphology of hindlimb	0.00347			CYP26B1,MYOZ1	2
Small Molecule Biochemistry	Metabolism of porphyrin	0.00364			ANK1,CYP1A1	2
Cellular Development,Cellular Growth and Proliferation,Organ Development,Skeletal and Muscular System Development and Function,Tissue Development	Proliferation of smooth muscle cells	0.00368			ACE2,APOD,CAMK2A,SERPINE1	4
Cardiovascular Disease,Organismal Injury and Abnormalities	Chronic heart failure	0.00418			CA3,XDH	2
Cardiovascular Disease,Organismal Injury and Abnormalities	Coronary disease	0.0043			ACE2,CA3,SCN4A,SERPINE1,XDH	5
Cancer,Organismal Injury and Abnormalities,Reproductive System Disease	Breast cancer	0.00433			ABCA8,AK1,AMPD1,ANK1,APOD,CAMK2A,CARNS1,CYP1A1,HJV,HMGCS1,HSPB7,HSPB8,LAMC3,LSP1,PPP1R14C,SERPINE1,XDH	17
Cancer,Dermatological Diseases and Conditions,Organismal Injury and Abnormalities	Actinic keratosis	0.00437			MYBPC2,SCN4A	2
Cancer,Cell Morphology,Organismal Injury and Abnormalities,Tissue Morphology,Tumor Morphology	Morphology of melanoma cells	0.00437			LSP1	1
Hereditary Disorder,Neurological Disease,Organismal Injury and Abnormalities,Skeletal and Muscular Disorders	Autosomal dominant Charcot-Marie-Tooth disease axonal type 2K	0.00437			JPH1	1
Cardiovascular Disease,Developmental Disorder,Hereditary Disorder,Metabolic Disease,Organismal Injury and Abnormalities	Fabry disease	0.00437			MYLK2	1
Lipid Metabolism,Molecular Transport,Small Molecule Biochemistry,Vitamin and Mineral Metabolism	Quantity of 11-cis-retinol	0.00437			RDH16	1
Organismal Injury and Abnormalities,Respiratory Disease,Skeletal and Muscular Disorders	Fibrosis of diaphragm	0.00437			SERPINE1	1
Cellular Compromise	Dissociation of actin cytoskeleton	0.00437			XDH	1
Cardiovascular Disease,Cardiovascular System Development and Function,Hereditary Disorder,Organ Morphology,Organismal Development,Organismal Injury and Abnormalities,Skeletal and Muscular Disorders	Digenic midventricular hypertrophic cardiomyopathy	0.00437			MYLK2	1
Cellular Movement	Mobilization of breast cancer cell lines	0.00437			SERPINE1	1
Developmental Disorder,Hereditary Disorder,Metabolic Disease,Organismal Injury and Abnormalities	Deficiency of adenine phosphoribosyltransferase	0.00437			XDH	1
Connective Tissue Disorders,Hematological Disease,Organismal Injury and Abnormalities,Tissue Morphology	Loss of blood	0.00437			SERPINE1	1
Skeletal and Muscular System Development and Function	Tension of skeletal muscle	0.00437			JPH1	1
Small Molecule Biochemistry	Metabolism of clopidogrel	0.00437			CYP1A1	1
Cancer,Hematological Disease,Immunological Disease,Organismal Injury and Abnormalities,Reproductive System Disease,Tumor Morphology	Lymph node-positive primary invasive breast cancer	0.00437			SERPINE1	1
Cell Cycle,Reproductive System Development and Function	Arrest in pachytene of male germ cells	0.00437			CYP26B1	1
Drug Metabolism	Generation of riluzole	0.00437			CYP1A1	1
Energy Production,Lipid Metabolism,Small Molecule Biochemistry,Vitamin and Mineral Metabolism	Oxidation of 13-cis-retinol	0.00437			RDH16	1
Post-Translational Modification	Thiolation of protein	0.00437			XDH	1
Developmental Disorder,Hereditary Disorder,Metabolic Disease,Neurological Disease,Organismal Injury and Abnormalities,Skeletal and Muscular Disorders	Hypokalemic periodic paralysis type 1	0.00437			SCN4A	1
Small Molecule Biochemistry	Metabolism of dibenzo(1,4)dioxin	0.00437			CYP1A1	1
Carbohydrate Metabolism,Drug Metabolism,Small Molecule Biochemistry	Depolymerization of hyaluronic acid	0.00437			XDH	1
Lipid Metabolism,Molecular Transport,Small Molecule Biochemistry	Release of 6-keto-prostaglandin F1 alpha	0.00437			XDH	1
DNA Replication, Recombination, and Repair,Nucleic Acid Metabolism,Small Molecule Biochemistry	Biosynthesis of inosine	0.00437			AK1	1
Hair and Skin Development and Function,Organ Morphology	Yellowness of fur	0.00437			ACE2	1
Organismal Development	Growth of tunica intima	0.00437			SERPINE1	1
Cardiovascular Disease,Cardiovascular System Development and Function,Cell Morphology,Cellular Function and Maintenance,Organismal Injury and Abnormalities,Tissue Morphology	Vascular permeability of vascular endothelial cells	0.00437			XDH	1
Cell Morphology,Cellular Movement,Hematological System Development and Function,Immune Cell Trafficking,Inflammatory Response	Cell spreading of bone marrow-derived dendritic cells	0.00437			ASB2	1
Cell Morphology,Cellular Movement	Cell spreading of muscle precursor cells	0.00437			SERPINE1	1
Cardiovascular System Development and Function,Organismal Functions	Healing of heart	0.00437			SERPINE1	1
Cellular Development,Cellular Growth and Proliferation,Hematological System Development and Function,Inflammatory Response,Lymphoid Tissue Structure and Development	Expansion of neutrophils	0.00437			SERPINE1	1
Developmental Disorder,Hematological Disease,Hereditary Disorder,Metabolic Disease,Nutritional Disease,Organismal Injury and Abnormalities	Hereditary hemochromatosis type 2A	0.00437			HJV	1
Energy Production,Lipid Metabolism,Small Molecule Biochemistry,Vitamin and Mineral Metabolism	Oxidation of vitamin A	0.00437			RDH16	1
Cardiovascular System Development and Function,Tissue Morphology	Opening of carotid artery	0.00437			SERPINE1	1
Drug Metabolism,Small Molecule Biochemistry	Metabolism of ketoconazole	0.00437			CYP1A1	1
Cellular Compromise	Oxidative stress response of pancreatic cancer cell lines	0.00437			XDH	1
Energy Production,Lipid Metabolism,Small Molecule Biochemistry,Vitamin and Mineral Metabolism	Oxidation of 9-cis-retinol	0.00437			RDH16	1
Cellular Movement	Mobilization of melanoma cell lines	0.00437			SERPINE1	1
Cancer,Cellular Growth and Proliferation,Organismal Injury and Abnormalities,Tumor Morphology	Cytostasis of myeloid leukemia cells	0.00437			ASB2	1
Drug Metabolism,Lipid Metabolism,Small Molecule Biochemistry,Vitamin and Mineral Metabolism	Catabolism of tretinoin	0.00437			CYP26B1	1
Cellular Compromise,Endocrine System Disorders,Gastrointestinal Disease,Organismal Injury and Abnormalities	Injury of islet cells	0.00437			XDH	1
Cell Cycle,Cell-To-Cell Signaling and Interaction,Cellular Growth and Proliferation	Contact growth inhibition of pheochromocytoma cell lines	0.00437			CAMK2A	1
Cellular Development,Cellular Growth and Proliferation,Embryonic Development,Organ Development,Organismal Development,Skeletal and Muscular System Development and Function,Tissue Development	Myogenesis of embryonic stem cell lines	0.00437			MYLK2	1
Cellular Assembly and Organization	Coupling of mitochondria	0.00437			AK1	1
Cellular Development	Delay in initiation of differentiation of leukemia cell lines	0.00437			ASB2	1
Post-Translational Modification	Nitrosation of protein	0.00437			XDH	1
Organismal Injury and Abnormalities,Renal and Urological Disease	Chronic kidney disease	0.00445			CA3,CYP1A1,SERPINE1,XDH	4
Cardiovascular Disease,Inflammatory Response,Organismal Injury and Abnormalities	Inflammation of heart	0.00456			ACE2,SERPINE1	2
Cancer,Dermatological Diseases and Conditions,Organismal Injury and Abnormalities	Benign papilloma	0.00456			MYH8,TNNI2	2
Cardiovascular System Development and Function,Hematological System Development and Function	Systolic pressure	0.00457			ACE2,RAMP1,SERPINE1	3
Molecular Transport	Transport of metal	0.0046			ANK1,CAMK2A,HJV,RAMP1,SCN4A	5
Cancer,Organismal Injury and Abnormalities	Abdominal cancer	0.0048			ABCA8,ACE2,AMPD1,ANK1,APOD,ASB2,CA3,CAMK2A,CAP2,CAPN3,CARNS1,CYP1A1,CYP26B1,EEF1A2,GCFC2,HJV,HMGCS1,HSPB8,JPH1,LAMC3,LSP1,MTURN,MYBPC2,MYH8,MYLK2,MYOM2,MYOZ1,PDLIM3,PGLYRP2,PRSS35,PTP4A3,PYGM,RAMP1,RBM24,RDH16,SCN4A,SERPINE1,SHISA2,SMPX,SYNPO2L,TMEM182,TNNI2,XDH	43
Cardiovascular Disease,Organismal Injury and Abnormalities	Congestive heart failure	0.00482			ACE2,CA3,XDH	3
Cancer,Organismal Injury and Abnormalities	Adenocarcinoma	0.00493			ABCA8,ACE2,AMPD1,ANK1,APOD,ASB2,CA3,CAP2,CAPN3,CARNS1,CYP1A1,CYP26B1,EEF1A2,GCFC2,HJV,HMGCS1,HSPB7,HSPB8,JPH1,LAMC3,LSP1,MTURN,MYBPC2,MYH8,MYLK2,MYOM2,MYOZ1,PDLIM3,PGLYRP2,PRSS35,PTP4A3,PYGM,RAMP1,RBM24,SCN4A,SERPINE1,SHISA2,SYNPO2L,TMEM182,TNNI2,XDH	41
Cardiovascular System Development and Function,Embryonic Development,Organ Development,Organismal Development,Tissue Development	Cardiogenesis	0.00502			CAPN3,HSPB8,KLHL41,MYLK2,MYOZ1,PDLIM3	6
Organismal Injury and Abnormalities,Renal and Urological Disease	Renal impairment	0.00516			CA3,CYP1A1,SERPINE1,XDH	4
Cellular Movement,Hematological System Development and Function,Immune Cell Trafficking	Migration of antigen presenting cells	0.00535			ASB2,RAMP1,SERPINE1	3
Inflammatory Disease,Inflammatory Response,Skeletal and Muscular Disorders	Inflammation of muscle	0.00537			CAPN3,MYBPC2	2
Cancer,Gastrointestinal Disease,Organismal Injury and Abnormalities	Primary colorectal tumor	0.00537			PTP4A3,SERPINE1	2
Cellular Movement	Transmigration of tumor cell lines	0.00537			SERPINE1,XDH	2
Cardiovascular System Development and Function,Organ Development,Organ Morphology,Skeletal and Muscular System Development and Function	Contractility of cardiac muscle	0.00563			ACE2,HSPB8,XDH	3
Neurological Disease	Progressive motor neuropathy	0.00572			ABCA8,APOD,CAPN3,CYP26B1,MYH8,SCN4A	6
Psychological Disorders	Alcohol abuse	0.00579			CA3,SCN4A	2
Organismal Injury and Abnormalities,Renal and Urological Disease	Urolithiasis	0.00646			CA3,XDH	2
Cellular Movement	Transmigration of cells	0.00652			LSP1,SERPINE1,XDH	3
Cancer,Organismal Injury and Abnormalities	Metastatic potential of colorectal cancer cell lines	0.00655			PTP4A3	1
Organismal Injury and Abnormalities	Lysis of fibrin clot	0.00655			SERPINE1	1
Cell-To-Cell Signaling and Interaction,Connective Tissue Development and Function,Reproductive System Development and Function	Adhesion of Sertoli cells	0.00655			LAMC3	1
Cell Morphology,Cellular Assembly and Organization,Tissue Morphology	Volume of mitochondria	0.00655			AK1	1
Cellular Compromise,Organismal Injury and Abnormalities	Oxidative stress response of islet cells	0.00655			XDH	1
Cell-To-Cell Signaling and Interaction	Activation of bone marrow cell lines	0.00655			LSP1	1
Small Molecule Biochemistry	Metabolism of dacarbazine	0.00655			CYP1A1	1
Cellular Movement,Tissue Morphology	Formation of endothelial dome	0.00655			LSP1	1
Connective Tissue Development and Function,Organismal Injury and Abnormalities	Angiogenesis of granulation tissue	0.00655			RAMP1	1
Cardiovascular Disease,Organismal Injury and Abnormalities,Skeletal and Muscular Disorders	Rupture of myocardium	0.00655			SERPINE1	1
Cell Morphology,Organ Morphology,Renal and Urological System Development and Function,Tissue Morphology	Thickness of glomerular basement membrane	0.00655			ACE2	1
Organ Morphology,Organismal Development,Organismal Injury and Abnormalities,Skeletal and Muscular Disorders,Skeletal and Muscular System Development and Function	Abnormal morphology of gastrocnemius	0.00655			MYOZ1	1
Drug Metabolism,Small Molecule Biochemistry	Metabolism of flutamide	0.00655			CYP1A1	1
Cardiovascular System Development and Function,Embryonic Development,Nervous System Development and Function,Organ Development,Organismal Development,Tissue Development,Visual System Development and Function	Angiogenesis of choroid	0.00655			SERPINE1	1
Cell-To-Cell Signaling and Interaction,Skeletal and Muscular System Development and Function	Adhesion of muscle precursor cells	0.00655			SERPINE1	1
Connective Tissue Disorders,Developmental Disorder,Hereditary Disorder,Inflammatory Disease,Inflammatory Response,Metabolic Disease,Organismal Injury and Abnormalities,Skeletal and Muscular Disorders	Chronic tophaceous gout	0.00655			XDH	1
Cell Morphology,Cell-To-Cell Signaling and Interaction,Cellular Assembly and Organization	Electrical resistance of colorectal cancer cell lines	0.00655			XDH	1
Hematological Disease	Depression of bone marrow	0.00655			CYP1A1	1
Cardiovascular System Development and Function	Morphology of neovasculature	0.00655			SERPINE1	1
Lipid Metabolism,Molecular Transport,Small Molecule Biochemistry	Uptake of arachidonic acid	0.00655			APOD	1
Cardiovascular Disease,Cell Death and Survival,Connective Tissue Disorders,Developmental Disorder,Hematological Disease,Hereditary Disorder,Organismal Injury and Abnormalities	Dominant spherocytosis	0.00655			ANK1	1
Cell-To-Cell Signaling and Interaction,Nervous System Development and Function	Long-term potentiation of barrel cortex	0.00655			CAMK2A	1
Cardiovascular Disease,Organismal Injury and Abnormalities	Paroxysmal atrial flutter	0.00655			SCN4A	1
Cell Morphology,Organ Morphology,Skeletal and Muscular Disorders,Skeletal and Muscular System Development and Function,Tissue Morphology	Abnormal morphology of triad junctions	0.00655			JPH1	1
Small Molecule Biochemistry	Clearance of amodiaquine	0.00655			CYP1A1	1
Infectious Diseases	Localization of HIV-1	0.00655			LSP1	1
Cellular Movement,Hematological System Development and Function,Immune Cell Trafficking,Inflammatory Response	Migration of dermal dendritic cells	0.00655			RAMP1	1
Cardiovascular System Development and Function,Organ Development,Organ Morphology,Skeletal and Muscular System Development and Function	Contractility of ventricular myocardium	0.00669			ACE2,HSPB8	2
Respiratory Disease	Abnormal respiration	0.00692			AK1,HSPB8	2
Neurological Disease,Organismal Injury and Abnormalities	Migraine with aura	0.00716			CA3,SCN4A	2
Cardiovascular Disease,Organismal Injury and Abnormalities	Failure of heart	0.00734			ACE2,CA3,SERPINE1,XDH	4
Endocrine System Disorders,Gastrointestinal Disease,Metabolic Disease,Organismal Injury and Abnormalities	Diabetes mellitus	0.00738			ACE2,APOD,ASB2,CA3,CAPN3,MYBPC2,RAMP1,SERPINE1,XDH	9
Connective Tissue Disorders,Organismal Injury and Abnormalities,Skeletal and Muscular Disorders	Articular rigidity	0.0074			SCN4A,TNNI2	2
Cellular Development,Skeletal and Muscular System Development and Function,Tissue Development	Differentiation of muscle cells	0.00763			ASB2,CAPN3,KLHL41,MYLK2	4
Organismal Injury and Abnormalities,Renal and Urological Disease	Chronic renal failure	0.00783			CYP1A1,SERPINE1,XDH	3
Cardiovascular Disease,Organismal Injury and Abnormalities,Skeletal and Muscular Disorders	Primary cardiomyopathy	0.00795			MYBPC2,MYLK2,PDLIM3	3
Skeletal and Muscular Disorders	Abnormal function of muscle	0.00815			AK1,MYOZ1	2
Free Radical Scavenging,Molecular Transport	Quantity of reactive oxygen species	0.00866			CA3,CAPN3,XDH	3
Cancer,Endocrine System Disorders,Organismal Injury and Abnormalities,Reproductive System Disease	FIGO stage IIIC-IV ovarian cancer	0.00872			SERPINE1	1
Cancer,Organismal Injury and Abnormalities,Tissue Morphology	Quantity of desmoid tumor	0.00872			SERPINE1	1
Cell-To-Cell Signaling and Interaction,Hematological System Development and Function,Immune Cell Trafficking,Inflammatory Response	Adhesion of monocyte-derived macrophages	0.00872			SERPINE1	1
Connective Tissue Disorders,Developmental Disorder,Hereditary Disorder,Organismal Injury and Abnormalities,Skeletal and Muscular Disorders	Distal arthrogryposis type 2B	0.00872			TNNI2	1
Lipid Metabolism,Small Molecule Biochemistry,Vitamin and Mineral Metabolism	Formation of 9-cis-retinol	0.00872			RDH16	1
Cardiovascular Disease	Stage II diastolic hypertension	0.00872			ACE2	1
Cellular Development,Cellular Growth and Proliferation,Connective Tissue Development and Function,Embryonic Development,Organ Development,Organismal Development,Skeletal and Muscular System Development and Function,Tissue Development	Formation of myofibroblasts	0.00872			SERPINE1	1
Developmental Disorder,Hereditary Disorder,Neurological Disease,Organismal Injury and Abnormalities	Myhre syndrome	0.00872			SERPINE1	1
Digestive System Development and Function,Embryonic Development,Organ Development,Organ Morphology,Organismal Development,Tissue Development	Morphogenesis of tongue	0.00872			CYP26B1	1
Cardiovascular Disease,Organismal Injury and Abnormalities,Skeletal and Muscular Disorders	Dilated cardiomyopathy secondary to drug	0.00872			ACE2	1
Lipid Metabolism,Small Molecule Biochemistry	Metabolism of 20-hydroxyeicosatetraenoic acid	0.00872			CYP1A1	1
Nucleic Acid Metabolism,Small Molecule Biochemistry	Synthesis of ADP	0.00872			AK1	1
Tissue Morphology	Remodeling of aorta	0.00872			SERPINE1	1
Drug Metabolism,Nucleic Acid Metabolism,Small Molecule Biochemistry	Metabolism of 6-mercaptopurine	0.00872			XDH	1
Cell-To-Cell Signaling and Interaction	Detachment of lymphoma cell lines	0.00872			SERPINE1	1
Endocrine System Development and Function,Small Molecule Biochemistry	Hydroxylation of melatonin	0.00872			CYP1A1	1
Organismal Injury and Abnormalities,Respiratory Disease	Obstructive sleep apnea	0.00919			CA3,SERPINE1	2
Cell-To-Cell Signaling and Interaction,Cellular Movement,Hematological System Development and Function,Immune Cell Trafficking,Inflammatory Response	Recruitment of neutrophils	0.00941			CYP1A1,LSP1,SERPINE1	3
Cellular Compromise	Injury of cells	0.00946			CAMK2A,XDH	2
Hereditary Disorder,Neurological Disease,Organismal Injury and Abnormalities	Tourette syndrome	0.00973			CA3,SCN4A	2
Developmental Disorder,Hereditary Disorder,Organismal Injury and Abnormalities,Skeletal and Muscular Disorders	Facioscapulohumeral muscular dystrophy	0.00973			CAPN3,MYH8	2
Immunological Disease,Neurological Disease,Skeletal and Muscular Disorders	Myasthenia gravis	0.0103			CA3,SCN4A	2
Cancer,Organismal Injury and Abnormalities	Squamous-cell carcinoma	0.0103			AMPD1,APOD,CA3,CAP2,CYP1A1,CYP26B1,EEF1A2,JPH1,KLHL41,LAMC3,MYBPC2,MYH8,MYOM2,PYGM,SCN4A,SERPINE1,SH3BGR,TNNI2	18
Cancer,Organismal Injury and Abnormalities	Breast or ovarian carcinoma	0.0104			ABCA8,ACE2,AK1,AMPD1,ANK1,APOD,CAMK2A,CARNS1,HJV,HMGCS1,HSPB7,HSPB8,MYH8,MYOM2,PPP1R14C,PYGM,XDH	17
Organ Morphology,Renal and Urological System Development and Function	Morphology of kidney	0.0105			ACE2,RDH16,SERPINE1,XDH	4
Hematological Disease,Respiratory Disease	Hypoxia	0.0106			CA3,XDH	2
Cellular Function and Maintenance,Small Molecule Biochemistry	Homeostasis of divalent cations	0.0107			ANK1,HJV,PYGM	3
Nucleic Acid Metabolism	Metabolism of nucleic acid component or derivative	0.0108			AK1,CYP1A1,MYH8,RAMP1,XDH	5
Cardiovascular System Development and Function,Tissue Development,Tissue Morphology	Regeneration of endothelial tissue	0.0109			SERPINE1	1
Drug Metabolism	Metabolism of coumarin	0.0109			CYP1A1	1
Cell Death and Survival,Connective Tissue Development and Function	Survival of chondrocytes	0.0109			XDH	1
Cardiovascular Disease,Organismal Injury and Abnormalities,Skeletal and Muscular Disorders	Paroxysmal atrial fibrillation	0.0109			SCN4A	1
Cardiovascular Disease,Organismal Injury and Abnormalities	Fibrosis of coronary artery	0.0109			SERPINE1	1
Endocrine System Development and Function,Lipid Metabolism,Small Molecule Biochemistry,Vitamin and Mineral Metabolism	Metabolism of 17-alpha-ethinylestradiol	0.0109			CYP1A1	1
Developmental Disorder,Immunological Disease,Neurological Disease,Skeletal and Muscular Disorders	Acetazolamide-responsive congenital myasthenic syndrome	0.0109			SCN4A	1
Developmental Disorder,Endocrine System Disorders,Hereditary Disorder,Organismal Injury and Abnormalities,Reproductive System Disease	True hermaphroditism	0.0109			CYP1A1	1
Connective Tissue Disorders,Organismal Injury and Abnormalities,Skeletal and Muscular Disorders	Achilles tendinopathy	0.0109			SCN4A	1
Developmental Disorder,Hematological Disease,Hereditary Disorder,Metabolic Disease,Nutritional Disease,Organismal Injury and Abnormalities	HFE-associated hereditary hemochromatosis	0.0109			HJV	1
Cardiovascular System Development and Function,Organismal Development	Re-endothelialization of artery	0.0109			SERPINE1	1
Cellular Development,Cellular Growth and Proliferation,Embryonic Development,Organ Development,Organismal Development,Skeletal and Muscular System Development and Function,Tissue Development	Myogenesis of germ cell tumor cell lines	0.0109			MYLK2	1
Cell-To-Cell Signaling and Interaction,Hematological System Development and Function,Immune Cell Trafficking,Inflammatory Response	Activation of Th17 cells	0.0109			PGLYRP2	1
Organismal Injury and Abnormalities	Postoperative dental pain	0.0109			SCN4A	1
Cellular Development,Cellular Growth and Proliferation,Embryonic Development,Organ Development,Organismal Development,Skeletal and Muscular System Development and Function,Tissue Development	Myogenesis of carcinoma cell lines	0.0109			MYLK2	1
Cardiovascular Disease,Organismal Injury and Abnormalities	Fibrosis of heart	0.011			ACE2,HSPB8,SERPINE1	3
Cellular Development,Cellular Growth and Proliferation	Cell proliferation of melanoma cell lines	0.0112			CAPN3,HSPB8,PTP4A3	3
Neurological Disease,Psychological Disorders	Schizophrenia	0.0117			APOD,CA3,CAP2,SCN4A,XDH	5
Skeletal and Muscular Disorders,Skeletal and Muscular System Development and Function	Abnormal morphology of muscle	0.0117			CAPN3,HSPB8,JPH1,MYOZ1	4
Organismal Injury and Abnormalities	Oxidative stress	0.0117			ACE2,XDH	2
Metabolic Disease	Dyshomeostasis	0.0117			HJV,PGLYRP2	2
Cancer,Organismal Injury and Abnormalities,Reproductive System Disease	Tumorigenesis of reproductive tract	0.0118			ABCA8,ACE2,AMPD1,ANK1,APOD,CAP2,CYP1A1,EEF1A2,HSPB7,LSP1,MYBPC2,MYH8,MYLK2,MYOM2,PDLIM3,PYGM,RAMP1,SCN4A,SERPINE1,SYNPO2L,XDH	21
Cancer,Organismal Injury and Abnormalities,Reproductive System Disease	Female genital neoplasm	0.0119			ABCA8,ACE2,AMPD1,ANK1,APOD,CAP2,CYP1A1,EEF1A2,HSPB7,LSP1,MYBPC2,MYH8,MYLK2,MYOM2,PDLIM3,PYGM,RAMP1,SCN4A,SERPINE1,SYNPO2L,XDH	21
Infectious Diseases	Severe sepsis	0.012			EEF1A2,SERPINE1	2
Cell Morphology	Cell polarity formation	0.012			CAP2,CYP26B1	2
Cardiovascular Disease,Cardiovascular System Development and Function,Organ Morphology,Organismal Development,Organismal Injury and Abnormalities	Hypertrophy of heart	0.0121			ACE2,HSPB8,MYLK2,SERPINE1	4
Neurological Disease,Organismal Injury and Abnormalities	Partial seizure	0.0123			CA3,SCN4A	2
Cardiovascular Disease,Hereditary Disorder,Organismal Injury and Abnormalities,Skeletal and Muscular Disorders	Familial hypertrophic cardiomyopathy	0.0127			MYLK2,PDLIM3	2
Molecular Transport	Transport of inorganic cation	0.0129			ANK1,CAMK2A,RAMP1,SCN4A	4
Ophthalmic Disease,Organismal Injury and Abnormalities	Open-angle glaucoma	0.013			APOD,CA3	2
Carbohydrate Metabolism,Lipid Metabolism,Molecular Transport,Small Molecule Biochemistry	Quantity of phosphatidylinositol 4-phosphate	0.0131			EEF1A2	1
Energy Production,Lipid Metabolism,Small Molecule Biochemistry	Oxidation of 2-hydroxyestradiol	0.0131			CYP1A1	1
Organismal Injury and Abnormalities	Oro-facial pain	0.0131			SCN4A	1
Drug Metabolism	Metabolism of amiodarone	0.0131			CYP1A1	1
Cell-mediated Immune Response,Cell-To-Cell Signaling and Interaction,Cellular Movement,Hematological System Development and Function,Immune Cell Trafficking	Recruitment of regulatory T lymphocytes	0.0131			PGLYRP2	1
Drug Metabolism,Small Molecule Biochemistry	Demethylation of almotriptan	0.0131			CYP1A1	1
Energy Production,Lipid Metabolism,Small Molecule Biochemistry,Vitamin and Mineral Metabolism	Oxidation of retinaldehyde	0.0131			RDH16	1
Organ Morphology,Organismal Injury and Abnormalities,Respiratory Disease	Destruction of pulmonary alveolus	0.0131			SERPINE1	1
Endocrine System Disorders,Hereditary Disorder,Organismal Injury and Abnormalities,Reproductive System Disease	Panhypopituitarism - X-linked	0.0131			SERPINE1	1
Post-Translational Modification	Nitrosylation of protein	0.0131			XDH	1
Organismal Functions,Organismal Injury and Abnormalities,Tissue Morphology	Delay in initiation of repair of wound	0.0131			RAMP1	1
Organismal Injury and Abnormalities	Visceromegaly	0.0132			ACE2,CYP1A1,HSPB8,MYLK2,SERPINE1	5
Cell Morphology	Shape change of leukocytes	0.0136			ASB2,CYP26B1	2
Developmental Disorder,Hereditary Disorder,Neurological Disease,Organismal Injury and Abnormalities	Familial mental retardation	0.0137			CAMK2A,EEF1A2,SCN4A,SERPINE1	4
Neurological Disease	Cognitive impairment	0.0138			CA3,CAMK2A,EEF1A2,SCN4A,SERPINE1	5
Cancer,Organismal Injury and Abnormalities,Renal and Urological Disease	Renal cell carcinoma	0.0138			ANK1,APOD,CYP1A1,EEF1A2,MYBPC2,MYH8,PRSS35,SERPINE1	8
Organismal Injury and Abnormalities,Renal and Urological Disease	Renal lesion	0.0147			ANK1,APOD,CYP1A1,EEF1A2,MYBPC2,MYH8,PRSS35,SERPINE1,XDH	9
Cancer,Organismal Injury and Abnormalities,Reproductive System Disease	Female genital tract adenocarcinoma	0.0148			ABCA8,ACE2,AMPD1,ANK1,APOD,CAP2,CYP1A1,EEF1A2,MYBPC2,MYH8,MYLK2,MYOM2,PDLIM3,PYGM,RAMP1,SCN4A,SYNPO2L,XDH	18
Cell-To-Cell Signaling and Interaction,Hematological System Development and Function,Immune Cell Trafficking,Inflammatory Response	Adhesion of bone marrow-derived macrophages	0.0152			SERPINE1	1
Connective Tissue Development and Function,Tissue Morphology	Mass of subcutaneous fat pad	0.0152			SERPINE1	1
Lipid Metabolism,Small Molecule Biochemistry,Vitamin and Mineral Metabolism	Conversion of retinaldehyde	0.0152			CYP1A1	1
Cell Morphology,Cell-mediated Immune Response,Cellular Movement,Hematological System Development and Function,Immune Cell Trafficking	Cell polarity formation of T lymphocytes	0.0152			CYP26B1	1
Cell-To-Cell Signaling and Interaction,Skeletal and Muscular System Development and Function	Activation of skeletal muscle satellite cells	0.0152			MYLK2	1
Cellular Movement	Cell movement of melanoma cells	0.0152			LSP1	1
Dermatological Diseases and Conditions,Organismal Injury and Abnormalities	Sunburn	0.0152			SCN4A	1
Cell-To-Cell Signaling and Interaction	Adhesion of fibrosarcoma cell lines	0.0152			SERPINE1	1
Cell Morphology,Organ Morphology,Skeletal and Muscular Disorders,Skeletal and Muscular System Development and Function,Tissue Morphology	Abnormal morphology of sarcolemma	0.0152			CAPN3	1
Drug Metabolism,Endocrine System Development and Function,Lipid Metabolism,Small Molecule Biochemistry,Vitamin and Mineral Metabolism	Metabolism of beta-estradiol	0.0152			CYP1A1	1
Lipid Metabolism,Small Molecule Biochemistry,Vitamin and Mineral Metabolism	Conversion of vitamin A	0.0152			CYP1A1	1
Cardiovascular Disease,Organismal Injury and Abnormalities	Growth of atherosclerotic lesion	0.0152			SERPINE1	1
Endocrine System Development and Function,Lipid Metabolism,Small Molecule Biochemistry	Conversion of dihydrotestosterone	0.0152			RDH16	1
Developmental Disorder,Hematological Disease,Hereditary Disorder,Metabolic Disease,Nutritional Disease,Organismal Injury and Abnormalities,Renal and Urological Disease	Hyperuricemia	0.0152			XDH	1
Cardiovascular System Development and Function,Organismal Development,Tissue Morphology	Outgrowth of microvessel	0.0152			SERPINE1	1
Cardiovascular System Development and Function,Tissue Morphology	Relaxation of thoracic aorta	0.0152			RAMP1	1
Cell-To-Cell Signaling and Interaction,Nervous System Development and Function	Long term depression of hippocampal neurons	0.0152			CAMK2A	1
Cellular Movement	Transmigration of macrophage cancer cell lines	0.0152			SERPINE1	1
Infectious Diseases	Release of Hepatitis C virus	0.0152			CYP1A1	1
Cancer,Gastrointestinal Disease,Organismal Injury and Abnormalities	Oral squamous cell carcinoma	0.0152			CYP26B1,KLHL41,SERPINE1	3
Cell Signaling	G-protein signaling, adenylate cyclase activating pathway	0.0152			CAP2,RAMP1	2
Cardiovascular Disease	Hypotension	0.0156			ACE2,SERPINE1	2
Inflammatory Disease,Inflammatory Response,Organismal Injury and Abnormalities,Respiratory Disease	Pneumonia	0.0161			ACE2,ASB2,SERPINE1	3
Psychological Disorders	Social anxiety disorder	0.0163			CA3,SCN4A	2
Skeletal and Muscular Disorders	Damage of muscle	0.0163			MYOZ1,SERPINE1	2
Neurological Disease,Organismal Injury and Abnormalities	Localization-related epilepsy	0.0166			CA3,SCN4A	2
Cancer,Gastrointestinal Disease,Hepatic System Disease,Organismal Injury and Abnormalities	Hepatobiliary system cancer	0.0168			ABCA8,ACE2,ANK1,ASB2,CAMK2A,CAP2,CYP1A1,EEF1A2,GCFC2,HJV,HMGCS1,HSPB8,LAMC3,MYH8,MYLK2,PGLYRP2,PTP4A3,PYGM,RDH16,SCN4A,SERPINE1,SMPX	22
Cancer,Organismal Injury and Abnormalities,Respiratory Disease	Laryngeal squamous cell carcinoma	0.0172			CYP26B1,MYH8,MYOM2,PYGM,SCN4A	5
Hereditary Disorder,Organismal Injury and Abnormalities,Skeletal and Muscular Disorders	Autosomal recessive myopathy	0.0173			AMPD1,CAPN3,KLHL41	3
Cardiovascular System Development and Function,Organismal Development,Skeletal and Muscular System Development and Function	Muscularization of pulmonary vessel	0.0174			ACE2	1
Cell Morphology,Cellular Assembly and Organization,Dermatological Diseases and Conditions,Hair and Skin Development and Function,Organ Morphology,Organismal Injury and Abnormalities	Abnormal morphology of cornified envelope	0.0174			CYP26B1	1
Molecular Transport,Small Molecule Biochemistry	Transport of choline	0.0174			SCN4A	1
Tissue Development	Accumulation of extracellular matrix	0.0174			SERPINE1	1
Drug Metabolism,Nucleic Acid Metabolism,Small Molecule Biochemistry	Metabolism of theophylline	0.0174			CYP1A1	1
Organismal Injury and Abnormalities,Reproductive System Disease	Primary dysmenorrhea	0.0174			SCN4A	1
Cell Signaling,Vitamin and Mineral Metabolism	Handling of Ca2+	0.0174			XDH	1
Endocrine System Development and Function,Energy Production,Lipid Metabolism,Small Molecule Biochemistry	Oxidation of dihydrotestosterone	0.0174			RDH16	1
Drug Metabolism,Endocrine System Development and Function,Energy Production,Lipid Metabolism,Small Molecule Biochemistry	Oxidation of beta-estradiol	0.0174			CYP1A1	1
Metabolic Disease,Organismal Injury and Abnormalities,Renal and Urological Disease	Crystalluria	0.0174			XDH	1
Cell Morphology,Hematological System Development and Function,Inflammatory Response	Polarization of neutrophils	0.0174			LSP1	1
Lipid Metabolism,Molecular Transport,Small Molecule Biochemistry,Vitamin and Mineral Metabolism	Abnormal quantity of retinol	0.0174			RDH16	1
Cellular Development,Organismal Development	Epithelial-mesenchymal transformation of tumor cell lines	0.0174			PTP4A3	1
Organismal Injury and Abnormalities	Benign lesion	0.0179			ABCA8,ASB2,HSPB7,JPH1,LSP1,MYH8,SERPINE1,TNNI2	8
Cardiovascular Disease,Organismal Injury and Abnormalities	Infarction	0.0181			ACE2,APOD,CAMK2A,SERPINE1	4
Cellular Function and Maintenance,Small Molecule Biochemistry	Homeostasis of metal ion	0.0186			ANK1,HJV,PYGM	3
Cellular Movement,Hematological System Development and Function,Immune Cell Trafficking,Inflammatory Response	Migration of dendritic cells	0.0191			ASB2,RAMP1	2
Cell Morphology	Polarity of epithelial cells	0.0195			ANK1	1
Small Molecule Biochemistry	Quantity of uric acid in blood	0.0195			XDH	1
Cell Morphology,Cellular Assembly and Organization,Cellular Development,Cellular Function and Maintenance,Cellular Growth and Proliferation,Embryonic Development,Nervous System Development and Function,Organismal Development,Tissue Development,Tissue Morphology	Size of dendritic spines	0.0195			CAMK2A	1
Protein Synthesis	Metabolism of toxin peptide	0.0195			CYP1A1	1
Cardiovascular Disease,Hereditary Disorder,Organismal Injury and Abnormalities,Skeletal and Muscular Disorders	Familial hypertrophic cardiomyopathy type 1	0.0195			MYLK2	1
Cell Signaling,Small Molecule Biochemistry	Generation of nitrite	0.0195			XDH	1
Cell-To-Cell Signaling and Interaction	Synaptic strength of gap junctions	0.0195			CAMK2A	1
Drug Metabolism	Metabolism of tolbutamide	0.0195			CYP1A1	1
Organ Development,Skeletal and Muscular System Development and Function	Force generation of skeletal muscle	0.0195			JPH1	1
Cellular Development,Cellular Growth and Proliferation	Arrest in growth of keratinocyte cancer cell lines	0.0195			SERPINE1	1
Nucleic Acid Metabolism,Small Molecule Biochemistry	Phosphorylation of nucleoside diphosphates	0.0195			AK1	1
Gastrointestinal Disease,Metabolic Disease	Abnormal homeostasis of gut flora	0.0195			PGLYRP2	1
Cellular Development,Skeletal and Muscular System Development and Function,Tissue Development	Differentiation of skeletal muscle satellite cells	0.0195			MYLK2	1
Cell Morphology,Cellular Assembly and Organization,Cellular Function and Maintenance	Fluidity of plasma membrane	0.0195			XDH	1
Cardiovascular Disease	Abnormal function of cardiovascular system	0.0199			ACE2,HSPB8	2
Cardiovascular System Development and Function,Hematological System Development and Function	Mean arterial pressure	0.0199			ACE2,SERPINE1	2
Nutritional Disease	Obesity	0.02			ACE2,CA3,SCN4A,SERPINE1,XDH	5
Hereditary Disorder,Organismal Injury and Abnormalities	X-linked hereditary disease	0.0201			CA3,MYLK2,SCN4A,SMPX	4
Cardiovascular Disease,Organismal Injury and Abnormalities,Skeletal and Muscular Disorders	Myocardial infarction	0.0202			ACE2,APOD,SERPINE1	3
Cellular Movement	Cell movement of tumor cells	0.021			LSP1,SERPINE1	2
Cellular Movement	Extravasation	0.021			LSP1,RAMP1	2
Neurological Disease,Organismal Injury and Abnormalities	Tonic-clonic epilepsy	0.021			CA3,EEF1A2	2
Cardiovascular System Development and Function,Hematological System Development and Function	Systolic pressure of right ventricle	0.0217			ACE2	1
Molecular Transport,Nucleic Acid Metabolism,Small Molecule Biochemistry	Exchange of nucleotide	0.0217			AK1	1
Cell Morphology,Cellular Assembly and Organization,Organ Morphology,Skeletal and Muscular Disorders,Skeletal and Muscular System Development and Function,Tissue Morphology	Abnormal morphology of sarcoplasmic reticulum	0.0217			JPH1	1
Connective Tissue Development and Function,Tissue Morphology	Quantity of abdominal adipose tissue	0.0217			XDH	1
Cancer,Organismal Injury and Abnormalities	Upper aero-digestive squamous cell carcinoma	0.022			CYP26B1,KLHL41,SCN4A,SERPINE1	4
Cancer,Organismal Injury and Abnormalities	Subcutaneous tumor	0.022			ABCA8,HSPB7,LSP1,SERPINE1	4
Embryonic Development,Organismal Development	Development of body trunk	0.0221			CAPN3,HSPB8,KLHL41,MYLK2,MYOZ1,PDLIM3,SERPINE1,XDH	8
Connective Tissue Disorders,Immunological Disease,Inflammatory Disease,Inflammatory Response,Organismal Injury and Abnormalities,Skeletal and Muscular Disorders	Polyarticular juvenile rheumatoid arthritis	0.0222			HSPB8,MYBPC2	2
Developmental Disorder,Hereditary Disorder,Organismal Injury and Abnormalities,Renal and Urological Disease	Autosomal dominant polycystic kidney disease	0.0222			PTP4A3,RAMP1	2
Cardiovascular Disease,Cardiovascular System Development and Function,Cell Morphology,Organ Morphology,Organismal Development,Organismal Injury and Abnormalities,Skeletal and Muscular Disorders,Skeletal and Muscular System Development and Function,Tissue Morphology	Hypertrophy of cardiomyocytes	0.0226			HSPB8,SERPINE1	2
Cardiovascular System Development and Function,Tissue Morphology	Permeability of blood vessel	0.023			LSP1,XDH	2
Cancer,Organismal Injury and Abnormalities	Cancer of cells	0.0231			AMPD1,APOD,CA3,CAP2,CARNS1,CYP1A1,CYP26B1,EEF1A2,JPH1,KLHL41,LAMC3,MYBPC2,MYH8,MYOM2,PDLIM3,PYGM,SCN4A,SERPINE1,SH3BGR,TNNI2,XDH	21
Cancer,Neurological Disease,Organismal Injury and Abnormalities	Astrocytoma	0.0232			ABCA8,ASB2,CAP2,CAPN3,JPH1,SERPINE1,SH3BGR	7
Cancer,Gastrointestinal Disease,Hepatic System Disease,Organismal Injury and Abnormalities	Gallbladder cancer	0.0234			CYP1A1,SCN4A	2
Inflammatory Disease	Chronic inflammatory disorder	0.0235			AMPD1,CA3,CYP1A1,HSPB8,MYBPC2,SCN4A,SERPINE1,XDH	8
Cell Morphology	Polarization of leukocytes	0.0238			CYP26B1,LSP1	2
Cancer,Organismal Injury and Abnormalities,Respiratory Disease	Acinar lung adenocarcinoma	0.0238			MTURN,MYBPC2	2
Cancer,Organismal Injury and Abnormalities	Abdominal adenocarcinoma	0.0238			ABCA8,ACE2,AMPD1,ANK1,APOD,ASB2,CAP2,CAPN3,CARNS1,CYP1A1,EEF1A2,HJV,HMGCS1,JPH1,LAMC3,MTURN,MYBPC2,MYH8,MYLK2,MYOM2,PDLIM3,PGLYRP2,PRSS35,PYGM,RAMP1,RBM24,SCN4A,SERPINE1,SYNPO2L,TNNI2,XDH	31
Hematological System Development and Function,Inflammatory Response,Tissue Morphology	Quantity of peritoneal macrophages	0.0238			LSP1	1
Cellular Compromise,Organismal Injury and Abnormalities,Renal and Urological Disease	Injury of podocytes	0.0238			CAMK2A	1
Cellular Movement	Transendothelial migration of leukemia cell lines	0.0238			XDH	1
Cell-To-Cell Signaling and Interaction	Adhesion of germ cells	0.0238			LAMC3	1
Connective Tissue Disorders,Organismal Injury and Abnormalities,Skeletal and Muscular Disorders	Ankle sprain	0.0238			SCN4A	1
Neurological Disease,Psychological Disorders	Major depression	0.024			CAMK2A,SCN4A,SERPINE1	3
Organismal Injury and Abnormalities,Tissue Morphology	Morphology of lesion	0.0241			APOD,CAMK2A,LSP1,SERPINE1	4
Organ Morphology,Organismal Injury and Abnormalities,Renal and Urological Disease,Renal and Urological System Development and Function	Abnormal morphology of renal glomerulus	0.0242			SERPINE1,XDH	2
Cell Signaling,Post-Translational Modification,Protein Synthesis	Serine phosphorylation of peptide	0.0246			CAMK2A,MYLK2	2
Cancer,Organismal Injury and Abnormalities	Benign connective or soft tissue neoplasm	0.0246			ABCA8,HSPB7,LSP1,SERPINE1	4
Ophthalmic Disease,Organismal Injury and Abnormalities	Secondary glaucoma	0.0259			CA3	1
Lipid Metabolism,Molecular Transport,Small Molecule Biochemistry	Quantity of 5-hydroxyeicosatetraenoic acid	0.0259			CYP1A1	1
Drug Metabolism,Lipid Metabolism,Small Molecule Biochemistry,Vitamin and Mineral Metabolism	Synthesis of tretinoin	0.0259			RDH16	1
Connective Tissue Development and Function,Skeletal and Muscular System Development and Function	Resorption of trabecular bone	0.0259			CYP1A1	1
Cellular Movement,Hematological System Development and Function,Immune Cell Trafficking,Inflammatory Response	Migration of monocyte-derived macrophages	0.0259			SERPINE1	1
Cell-To-Cell Signaling and Interaction,Nervous System Development and Function	Long-term potentiation of hippocampal neurons	0.0259			CAMK2A	1
Lipid Metabolism,Molecular Transport,Small Molecule Biochemistry,Vitamin and Mineral Metabolism	Quantity of retinyl ester	0.0259			RDH16	1
Protein Degradation,Protein Synthesis	Degradation of Gelatin	0.0259			ASB2	1
Developmental Disorder,Hereditary Disorder,Organismal Injury and Abnormalities	Proportional dwarfism	0.0259			SHISA2	1
Cardiovascular System Development and Function,Embryonic Development,Hematological System Development and Function,Lymphoid Tissue Structure and Development,Organ Development,Organismal Development,Tissue Development	Formation of lymph vessel	0.0259			RAMP1	1
Cancer,Organismal Injury and Abnormalities	Upper aerodigestive tract carcinoma	0.0265			ABCA8,CYP26B1,EEF1A2,KLHL41,MYH8,MYOM2,PYGM,SCN4A,SERPINE1	9
Developmental Disorder,Neurological Disease,Organismal Injury and Abnormalities	Developmental epilepsy	0.0267			CA3,EEF1A2	2
Cardiovascular Disease,Cardiovascular System Development and Function,Organ Morphology,Organismal Development,Organismal Injury and Abnormalities	Abnormal morphology of ventricular wall	0.0271			ACE2,HSPB8	2
Cancer,Gastrointestinal Disease,Organismal Injury and Abnormalities	Colon cancer	0.0274			ABCA8,ACE2,AMPD1,ANK1,APOD,ASB2,CAPN3,CARNS1,EEF1A2,HJV,JPH1,LAMC3,MTURN,MYBPC2,PGLYRP2,PRSS35,PYGM,SCN4A,SERPINE1,SYNPO2L,TNNI2	21
Cancer,Gastrointestinal Disease,Organismal Injury and Abnormalities	Colorectal carcinomagenesis	0.0278			ABCA8,ACE2,AMPD1,ANK1,APOD,ASB2,CAPN3,CARNS1,EEF1A2,HJV,JPH1,LAMC3,MTURN,MYBPC2,PGLYRP2,PRSS35,PYGM,SCN4A,SERPINE1,SYNPO2L,TNNI2	21
Lipid Metabolism,Small Molecule Biochemistry	Catabolism of lipid	0.028			CYP26B1,XDH	2
Cardiovascular System Development and Function,Cellular Development,Cellular Growth and Proliferation,Organ Development,Skeletal and Muscular System Development and Function,Tissue Development	Proliferation of vascular smooth muscle cells	0.028			CAMK2A,SERPINE1	2
Developmental Disorder,Neurological Disease,Organismal Injury and Abnormalities,Psychological Disorders	Landau Kleffner syndrome	0.0281			CA3	1
Endocrine System Disorders,Organismal Injury and Abnormalities	Nodular goiter	0.0281			APOD	1
Metabolic Disease	Metabolic alkalosis	0.0281			CA3	1
Drug Metabolism,Lipid Metabolism,Molecular Transport,Small Molecule Biochemistry,Vitamin and Mineral Metabolism	Concentration of tretinoin	0.0281			CYP26B1	1
Cellular Movement,Hematological System Development and Function	Extravasation of plasma	0.0281			RAMP1	1
Cellular Assembly and Organization,RNA Post-Transcriptional Modification	Formation of spliceosomes	0.0281			GCFC2	1
Cancer,Connective Tissue Disorders,Organismal Injury and Abnormalities,Skeletal and Muscular Disorders	Giant cell tumor of bone	0.0281			SERPINE1	1
Nutritional Disease,Psychological Disorders	Hyperphagia	0.0284			CA3,SERPINE1	2
Behavior,Nervous System Development and Function	Spatial memory	0.0284			APOD,CAMK2A	2
Cancer,Gastrointestinal Disease,Organismal Injury and Abnormalities	Development of digestive organ tumor	0.0284			ABCA8,ACE2,AMPD1,ANK1,APOD,ASB2,CAPN3,CARNS1,EEF1A2,HJV,JPH1,LAMC3,MTURN,MYBPC2,MYH8,PGLYRP2,PRSS35,PYGM,RBM24,SCN4A,SERPINE1,SYNPO2L,TNNI2	23
Cancer,Gastrointestinal Disease,Organismal Injury and Abnormalities	Colon adenocarcinoma	0.0286			ABCA8,ACE2,AMPD1,ANK1,APOD,ASB2,CAPN3,CARNS1,EEF1A2,HJV,JPH1,LAMC3,MTURN,MYBPC2,PGLYRP2,PRSS35,PYGM,SCN4A,SYNPO2L,TNNI2	20
Immunological Disease	Abnormal quantity of cytokine	0.0293			ACE2,SERPINE1	2
Organ Morphology,Organismal Injury and Abnormalities,Renal and Urological Disease,Renal and Urological System Development and Function	Abnormal morphology of kidney	0.0298			ACE2,SERPINE1,XDH	3
Cardiovascular Disease,Organismal Injury and Abnormalities,Renal and Urological Disease	Ischemia of kidney	0.0302			XDH	1
Lipid Metabolism,Small Molecule Biochemistry,Vitamin and Mineral Metabolism	Metabolism of vitamin A	0.0302			CYP1A1	1
Hematological Disease	Hyperemia	0.0302			SCN4A	1
Infectious Diseases	Dengue shock syndrome	0.0302			SERPINE1	1
Connective Tissue Development and Function,Nervous System Development and Function,Organ Morphology,Organismal Development,Skeletal and Muscular System Development and Function,Tissue Development	Size of vertebrae	0.0302			CYP1A1	1
Nutritional Disease	Weight loss	0.0303			CYP1A1,PGLYRP2,SERPINE1	3
Cancer,Gastrointestinal Disease,Organismal Injury and Abnormalities	Colorectal cancer	0.0305			ABCA8,ACE2,AMPD1,ANK1,APOD,ASB2,CAPN3,CARNS1,EEF1A2,HJV,JPH1,LAMC3,MTURN,MYBPC2,PDLIM3,PGLYRP2,PRSS35,PTP4A3,PYGM,SCN4A,SERPINE1,SYNPO2L,TNNI2	23
Cancer,Organismal Injury and Abnormalities	Benign neoplasia	0.0305			ABCA8,ASB2,HSPB7,LSP1,MYH8,SERPINE1,TNNI2	7
Developmental Disorder,Hereditary Disorder,Organismal Injury and Abnormalities,Renal and Urological Disease	Polycystic Kidney Disease	0.031			CYP1A1,PTP4A3,RAMP1	3
Cardiovascular Disease	Primary hypertension	0.0311			ACE2,CA3	2
Hereditary Disorder,Neurological Disease,Organismal Injury and Abnormalities,Psychological Disorders	Schizoaffective disorder	0.0311			SCN4A,XDH	2
Lipid Metabolism,Molecular Transport,Small Molecule Biochemistry	Concentration of eicosanoid	0.0315			APOD,CYP1A1	2
Cancer,Organismal Injury and Abnormalities	Head and neck carcinoma	0.0321			APOD,CYP26B1,EEF1A2,KLHL41,LAMC3,MYBPC2,MYH8,MYOM2,PYGM,SCN4A,SERPINE1,SH3BGR	12
Organismal Survival	Morbidity	0.0323			EEF1A2	1
Cellular Movement	Migration of thyroid tumor cell lines	0.0323			SERPINE1	1
Cell-To-Cell Signaling and Interaction,Hematological System Development and Function,Immune Cell Trafficking,Inflammatory Response	Activation of monocyte-derived dendritic cells	0.0323			HSPB8	1
Cell Morphology,Reproductive System Development and Function	Morphology of gonadal cell lines	0.0323			SERPINE1	1
Cell Morphology,Cellular Assembly and Organization,Nervous System Development and Function,Neurological Disease,Tissue Morphology	Abnormal morphology of synaptic vesicles	0.0323			CAMK2A	1
Cellular Movement,Hematological System Development and Function	Extravasation of neutrophils	0.0323			LSP1	1
Cancer,Cellular Movement,Organismal Injury and Abnormalities	Invasion of vascular endothelial cells	0.0323			PTP4A3	1
Cell Signaling	Retinoic acid receptor signaling	0.0323			CYP26B1	1
Hematological System Development and Function	Red cell distribution width	0.0323			HJV	1
Cardiovascular Disease,Organismal Injury and Abnormalities,Skeletal and Muscular Disorders	Acute myocardial infarction	0.0324			ACE2,SERPINE1	2
Lipid Metabolism,Molecular Transport,Small Molecule Biochemistry	Release of eicosanoid	0.0324			APOD,XDH	2
Cancer,Organismal Injury and Abnormalities	Head and neck squamous cell carcinoma	0.0333			APOD,CYP26B1,EEF1A2,KLHL41,MYH8,MYOM2,PYGM,SCN4A,SERPINE1,SH3BGR	10
Cancer,Organismal Injury and Abnormalities,Reproductive System Disease,Skeletal and Muscular Disorders	Uterine leiomyoma	0.0338			ABCA8,HSPB7,LSP1	3
Cancer,Neurological Disease,Organismal Injury and Abnormalities	Glioblastoma	0.0341			ABCA8,ASB2,CAP2,CAPN3	4
Cancer,Organismal Injury and Abnormalities	Melanoma	0.0341			ABCA8,ACE2,AMPD1,ANK1,APOD,ASB2,CA3,CAP2,CAPN3,CARNS1,CYP1A1,HJV,JPH1,LAMC3,MYBPC2,MYH8,MYLK2,MYOM2,PGLYRP2,PPP1R14C,PRSS35,PYGM,RDH16,SCN4A,SERPINE1,SH3BGR,SYNPO2L,TMEM182,TNNI2,XDH	30
Cancer,Organismal Injury and Abnormalities,Reproductive System Disease	Female genital tract cancer	0.0341			ABCA8,ACE2,AMPD1,ANK1,APOD,CAP2,CYP1A1,EEF1A2,MYBPC2,MYH8,MYLK2,MYOM2,PDLIM3,PYGM,RAMP1,SCN4A,SERPINE1,SYNPO2L,XDH	19
Neurological Disease,Organismal Injury and Abnormalities	Basilar-type migraine	0.0344			CA3	1
Lipid Metabolism,Molecular Transport,Small Molecule Biochemistry	Quantity of 12-hydroxyeicosatetraenoic acid	0.0344			CYP1A1	1
Protein Synthesis	Quantity of hemoglobin in blood	0.0344			CYP1A1	1
Psychological Disorders	Primary anxiety disorder	0.0344			CA3	1
Post-Translational Modification	Autoprocessing of protein	0.0344			HJV	1
Metabolic Disease	Disorder of lipid metabolism	0.0349			ABCA8,MYLK2,SERPINE1	3
Cell Death and Survival	Cell death of central nervous system cells	0.0354			CAMK2A,SERPINE1,XDH	3
Dermatological Diseases and Conditions,Neurological Disease,Organismal Injury and Abnormalities	Hyperalgesia	0.0357			CA3,CAMK2A	2
Organismal Injury and Abnormalities	Angiogenesis of lesion	0.0357			RAMP1,SERPINE1	2
Connective Tissue Development and Function,Tissue Morphology	Mass of fat pad	0.0362			RDH16,SERPINE1	2
Organ Morphology,Skeletal and Muscular System Development and Function,Tissue Morphology	Quantity of muscle cells	0.0362			APOD,JPH1	2
Psychological Disorders	Generalized social anxiety disorder	0.0366			CA3	1
Infectious Diseases,Organismal Development	Growth of Influenza A virus	0.0366			PRSS35	1
Hereditary Disorder,Nutritional Disease,Organismal Injury and Abnormalities,Psychological Disorders	Bulimia nervosa	0.0366			CA3	1
Cell-To-Cell Signaling and Interaction	Binding of neuroblastoma cell lines	0.0366			SERPINE1	1
Psychological Disorders	Compulsive gambling	0.0366			CA3	1
Lipid Metabolism,Molecular Transport,Small Molecule Biochemistry	Clearance of triacylglycerol	0.0366			APOD	1
