# Supplementary material for: Breed, Diet, and Interaction Effects on Adipose Tissue Transcriptome in Iberian and Duroc Pigs Fed Different Energy Sources
Source: Genes (Basel). 2019 Aug 4;10(8):589. doi: 10.3390/genes10080589 (PMC6723240; doi:10.3390/genes10080589)
Supplement: Supplementary file 1 [file genes-10-00589-s001.zip › Table S11_Upstream regulators-diet effect.xlsx]

## Sheet: Regulators-diet effect-Iberian
Upstream Regulator	Expr Log Ratio	Molecule Type	Predicted Activation state	Activation z-score	p-value of overlap	Target molecules in dataset
ACTIVATED IN HO DIET
OGA		enzyme	Activated HO diet	-2.353	0.00824	C1QA,C1QB,CD14,CDKN1A,CPE,CSF1R,CSF2RB,IGFBP3,PLD4
HRG		other	Activated HO diet	-2.236	2.64e-07	C1QA,C1QB,C1QC,CCL24,CXCL14
TGFB1		growth factor	Activated HO diet	-2.212	9.23e-06	ACTA1,BMP7,CD163,CDKN1A,CSF1R,ELN,GPR85,IGFBP3,KIT,LOXL1,LTBP2,MFAP2,MPZ,MRC1,NUPR1,PRDM1,SERPINE1,SLC20A1
IFNL1		cytokine	Activated HO diet	-2.177	0.000356	IFI6,ISG15,LGALS3BP,MX1,TMEM140
SPI1		transcription regulator	Activated HO diet	-2.096	1.52e-09	ADGRE1,C1QC,CD14,CD209,CDKN1A,CSF1R,CSF2RB,HSPA8,IFI6,ISG15,KIT,MRC1,MX1,PRDM1
HDAC6		transcription regulator		-1.982	0.000207	ADAMTS1,CYP1A1,LTBP2,SERPINE1
IFNA2		cytokine		-1.958	0.00724	IFI6,ISG15,LGALS3BP,MX1
TGM2		enzyme		-1.915	0.00331	ACTA1,CCL24,IFI6,IL10RA,SLC16A1,SLC20A1,VSIG4
IL1B		cytokine		-1.849	0.01	ADAMTS1,CCL24,CDKN1A,CSF2RB,ISG15,MFAP2,MUC4,SELE,SERPINE1
TLR4		transmembrane receptor		-1.565	0.0206	ACTA1,CD14,CD163,CERS6,FBXO32,ISG15,MX1
IL17A		cytokine		-1.491	0.00691	CD14,CD163,ISG15,MRC1,SELE
CEBPB		transcription regulator		-1.342	1.13e-05	CD14,CDKN1A,CSF1R,FBXO32,HBB,HSPA8,IGFBP3,LHCGR,NUPR1,PDK4,PRDM1,SERPINE1
STAT1		transcription regulator		-1.331	0.0101	ABCA1,C4A/C4B,CD14,CDKN1A,IFI6,ISG15,MX1
IL10		cytokine		-1.28	0.0164	ABCA1,CD14,CD163,CDKN1A,MRC1
TP53		transcription regulator		-1.199	0.000239	ADAMTSL4,ANK1,ANXA8/ANXA8L1,C1QC,CAV2,CDK7,CDKN1A,CERS6,CYP1A1,DLAT,DLD,DNAJB4,ESRRG,GPR85,HSPA8,HSPH1,IGFBP3,IL10RA,ISG15,KRT8,MATN4,ME1,PDHB,PRDM1,SERPINE1,SLC16A1,TFRC,UPP1
TNF		cytokine		-1.196	7.69e-06	ABCA1,CCL24,CD14,CD163,CDKN1A,CSF1R,CYP1A1,DUSP10,GPD2,IGFBP3,ISG15,KRT8,LHCGR,LTBP2,LYVE1,PRDM1,SELE,SERPINE1,SLC20A1,TFRC,THBS2,ZBTB11
MITF		transcription regulator		-1.154	0.0287	FBXO32,KIT,SERPINE1,UPP1
ERBB2		kinase		-1.109	0.00465	ADAMTS16,BMP7,CDKN1A,CSF1R,GBE1,GPD2,KIT,LTBP2,MFAP2,PRIMA1,SERPINE1
Hsp27		group		-1.091	0.00011	CD14,CD163,CDKN1A,CSF1R
SPARC		other		-1.091	0.012	CYP1A1,LYVE1,SERPINE1,TRIM25
NR3C2		ligand-dependent nuclear receptor		-1.091	0.0112	ADAMTS1,PDHB,RAPGEF4,SERPINE1
PPARD		ligand-dependent nuclear receptor		-1.074	0.00589	C1QA,C1QB,C1QC,GPD2,LIPG,PDK4
IFNG		cytokine		-1.069	3.14e-07	ABCA1,ARNT2,C1QA,C1QB,C1QC,C4A/C4B,CD14,CD163,CDKN1A,CERS6,CSF1R,ELN,GPR85,IFI6,IL10RA,ISG15,LGALS3BP,MRC1,MX1,PRDM1,SCUBE1,SELE,ZBTB16
ERK		group		-1.067	0.00922	CDKN1A,CYP1A1,PDK4,PRDM1,SERPINE1
CD44		other		-1	0.0228	ADGRE1,CDKN1A,LTBP2,STEAP1,THBS2
HIPK2		kinase		-1	0.00172	ANK1,CDKN1A,SH2D6,TRPM5
P38 MAPK		group		-0.968	0.000139	ABCA1,ANK1,CCL26,CDKN1A,CYP1A1,FBXO32,PRDM1,SELE,SERPINE1
TLR3		transmembrane receptor		-0.948	0.0113	ABCA1,IFI6,ISG15,LIPG,MX1,SERPINE1
HNF4A		transcription regulator		-0.947	0.000216	BMP7,C4A/C4B,CDKN1A,CYP1A1,EBP,HSPA8,IL10RA,KRT8,MUC4,PPL,PRDM1,TFRC,WNT4
RB1		transcription regulator		-0.896	0.0239	CDKN1A,DLAT,GPR85,MYH4,MYL1,PTPN4,TNNI2
TAL1		transcription regulator		-0.849	0.0128	CDKN1A,HBB,IL10RA,KIT,MS4A2,OXR1
IL13		cytokine		-0.847	2.27e-05	ABCA1,CCL24,CCL26,CD14,CD163,CD209,DUSP10,F13A1,FGD2,MRC1,TFRC
TLR9		transmembrane receptor		-0.842	0.000393	ABCA1,CERS6,IL10RA,ISG15,LIPG,MX1,PRDM1,SERPINE1
JUN		transcription regulator		-0.829	0.0221	CDKN1A,CSF1R,IGFBP3,MPZ,SERPINE1,WNT4
MYD88		other		-0.816	0.0147	CD14,FBXO32,ISG15,MRC1,SELE,SERPINE1
TNFSF12		cytokine		-0.762	0.0059	CCL24,CYCS,FBXO32,MYH4
IL27		cytokine		-0.686	0.000111	ADGRE1,CD14,CD163,MRC1,MX1,PRDM1
AHR		ligand-dependent nuclear receptor		-0.676	0.000311	ADGRE1,CD14,CDKN1A,CYP1A1,DACT2,EMILIN2,ESRRG,KIT,LTBP2,SERPINE1
NOS2		enzyme		-0.64	0.00417	ACTA1,CD14,CDKN1A,CYCS,ISG15,LGALS3BP
Nr1h		group		-0.555	0.00691	ABCA1,APOD,ARNT2,MPZ,ZBTB16
CSF2		cytokine		-0.506	3.07e-05	ABCA1,C4A/C4B,CD14,CD163,CD209,CDKN1A,CSF1R,CSF2RB,HSPH1,MRC1,UPP1
FOXO3		transcription regulator		-0.471	0.0133	C1QA,CDKN1A,FBXO32,PRKAA2,SERPINE1
IL6		cytokine		-0.458	0.00139	ABCA1,ADGRE1,CCL24,CD163,CDKN1A,IGFBP3,KIT,LHCGR,SERPINE1,WNT4
estrogen receptor		group		-0.447	0.0352	ABCA1,BMP7,CAV2,KRT8,SERPINE1
GATA4		transcription regulator		-0.44	2.94e-05	ACTA1,CTHRC1,LHCGR,LTBP2,MUC4,MYL1,PPL,PRDM1
CCR2		G-protein coupled receptor		-0.378	3.66e-05	C1QA,C1QB,C1QC,CCL24,CD163,F13A1,PRELP
EGF		growth factor		-0.339	0.0195	CYP1A1,IGFBP3,LHCGR,SERPINE1
EIF2AK2		kinase		-0.322	0.000824	CDKN1A,IFI6,ISG15,LGALS3BP,SELE
PRL		cytokine		-0.302	2.68e-06	CDKN1A,IFI6,IGFBP3,ISG15,LHCGR,LYVE1,NUPR1,PDK4,PPM1K,TMEM140,TRIM25
IL5		cytokine		-0.294	0.0209	CSF2RB,HSPH1,MS4A2,PRDM1,UPP1
ERK1/2		group		-0.285	0.0334	ABCA1,CCL26,CDKN1A,IGFBP3,SERPINE1
MYOD1		transcription regulator		-0.277	7.16e-06	ACTA1,CDKN1A,MYH4,MYL1,PRIMA1,TNNI2
ESR1		ligand-dependent nuclear receptor		-0.257	0.005	CAV2,CDKN1A,CPE,CYP1A1,HSPA13,IGFBP3,LGALS3BP,LHCGR,RGS3,SERPINE1,WNT4
THRB		ligand-dependent nuclear receptor		-0.243	0.00478	ACTA1,HEPACAM,IGFBP3,ME1,NUDT7,WNT4
CG		complex		-0.225	0.000894	ADAMTS1,CDKN1A,HSD3B1,IGFBP3,LGALS3BP,LHCGR,SCUBE1,SLC20A1,STEAP1,UPP1
CTNNB1		transcription regulator		-0.217	3.33e-05	APOD,BMP7,CDK7,CDKN1A,CTHRC1,CYP1A1,F13A1,FGD2,KIT,LHCGR,ME1,MPZ,NUDT7,PRDM1,SERPINE1,WNT4
NFkB (complex)		complex		-0.2	0.0466	ADGRE1,CDKN1A,IL10RA,KIT,LHCGR,PRDM1,TFRC
SIRT1		transcription regulator		-0.164	0.000272	ABCA1,ARNT2,CDKN1A,CYCS,CYP1A1,FBXO32,LGALS3BP,LTBP2,PANK3,PDK4
CSF1R	-0.651	kinase		-0.152	4.26e-05	CD163,CDKN1A,CSF1R,MRC1
RELA		transcription regulator		-0.152	0.00062	AHRR,CD14,CDKN1A,CR2,CYP1A1,ISG15,KIT,KRT8,PRDM1
BMP4		growth factor		-0.111	0.0174	CDKN1A,HSD3B1,MFAP5,NUPR1
PRKCA		kinase		-0.068	0.00669	ACTA1,CDKN1A,IGFBP3,SERPINE1
KLF2		transcription regulator		-0.068	0.000473	CDKN1A,CR2,HBB,TFRC
CEBPA		transcription regulator		-0.017	0.000201	CDKN1A,CSF1R,CYCS,EEF1A2,IFI6,IGFBP3,ISG15,LHCGR,PPL,PRDM1,SERPINE1
Jnk		group		0	0.0345	CD209,FBXO32,MRC1,SERPINE1
IgG		complex		0	0.0418	CDKN1A,ISG15,PPL,SERPINE1
Lh		complex		0	0.0438	ACTA1,HSD3B1,LHCGR,THBS2,UPP1
SCARB1		transporter		0	0.000207	ABCA1,APOD,FBXO32,SELE
HOXA10		transcription regulator		0	0.0116	ACTA1,IGFBP3,ME1,WNT4
ACOX1		enzyme		0	4.36e-07	ADAMTS1,CDKN1A,HSD3B1,KRT8,LGALS3BP,NUPR1,PAH,PDK4,SLC16A1,SLC20A1
POR		enzyme		0	0.00504	ABCA1,ACTA1,CYP1A1,HSD3B1,HSPH1,PDK4
DNMT3A		enzyme		0	0.00382	ACTA1,CSF1R,MUC4,PLD4,SLN
IGF1		growth factor		0.039	4.09e-05	ABCA1,CDKN1A,ELN,FBXO32,HSD3B1,IGFBP3,LHCGR,MPZ,SERPINE1,SLC20A1
OSM		cytokine		0.055	0.0091	CCL24,CDKN1A,MRC1,SELE
PI3K (family)		group		0.092	0.0141	ABCA1,FBXO32,ISG15,SERPINE1
FOXO1		transcription regulator		0.216	0.000478	C1QA,CDKN1A,FBXO32,GPD2,LHCGR,ME1,PDHB,PDK4,PRDM1,WNT4
PPARA		ligand-dependent nuclear receptor		0.225	6.66e-05	ABCA1,ACTA1,C1QA,C1QB,CDKN1A,CYP1A1,GPD2,HSD3B1,IGFBP3,KRT8,LIPG,PAH,PDK4
VCAN		other		0.239	1.21e-05	ACTA1,ANXA8/ANXA8L1,C4A/C4B,CDKN1A,CPE,ELN,PRELP,WNT4
IL4		cytokine		0.27	9.89e-07	ABCA1,CCL24,CCL26,CD14,CD163,CD209,CDKN1A,CR2,GBE1,IL10RA,ISG15,KIT,LGALS3BP,LIPG,MRC1,PRDM1,TFRC
DNMT3B		enzyme		0.277	0.002	ACTA1,CDKN1A,DNAJB1,EMILIN2,MUC4,SLN
SMAD4		transcription regulator		0.293	0.0133	BMP7,CDKN1A,HSD3B1,MUC4,SERPINE1
GATA6		transcription regulator		0.309	2.09e-05	C4A/C4B,CD163,DLD,LHCGR,LYVE1,MRC1,PPL,PRDM1,VSIG4
NOTCH1		transcription regulator		0.313	0.000886	CDKN1A,IGFBP3,LYVE1,MPZ,SELE,WNT4
EHF		transcription regulator		0.339	0.00669	CYP1A1,KIT,MS4A2,SERPINE1
CDKN2A		transcription regulator		0.343	0.0108	CCL24,CDKN1A,CXCL14,MRC1,SERPINE1
S100A9		other		0.378	0.000315	ADAMTS1,C1QB,CSF2RB,CXCL14,ELN,ISG15,SCUBE1
S100A8		other		0.378	0.000467	ADAMTS1,C1QB,CSF2RB,CXCL14,ELN,ISG15,SCUBE1
BRCA1		transcription regulator		0.405	0.000504	ANXA8/ANXA8L1,CDKN1A,CYP1A1,HBB,KIT,MATN4
Alpha catenin		group		0.447	0.00369	ADAMTS1,C1QTNF3,ELN,SELE,THBS2
PGR		ligand-dependent nuclear receptor		0.485	0.00362	ADAMTS1,AMD1,CDKN1A,KLF11,MFAP5,WNT4
AR		ligand-dependent nuclear receptor		0.571	0.000284	ABCA1,AMD1,CAV2,CDKN1A,EBP,HSD3B1,HSPH1,IGFBP3,LHCGR,NUPR1,SERPINE1,TRIM25
mir-155		microRNA		0.577	0.00206	CD209,DNAJB1,MX1,SERPINE1
AKT1		kinase		0.577	0.00944	CDKN1A,FBXO32,SERPINE1,THBS2
INHA		growth factor		0.618	0.00157	ADAMTS1,EMILIN2,KIT,KRT8,LHCGR
IL1A		cytokine		0.651	0.0261	ADAMTS1,CDKN1A,HSD3B1,SERPINE1
Hdac		group		0.706	0.00029	ADAMTS1,CDKN1A,CSF1R,FBXO32,IGFBP3,LHCGR,WNT4
INHBA		growth factor		0.714	0.00611	CDKN1A,F13A1,LHCGR,PCDH9,PRDM1
TP63		transcription regulator		0.723	0.0378	ADAMTS1,CDKN1A,DUSP10,IGFBP3,SERPINE1,WNT4
UCP1		transporter		0.726	9.11e-06	ADGRE1,AMD1,ESRRG,FBXO32,MYH4,NUPR1,SLN,SMTNL2,TTLL7
STAT6		transcription regulator		0.728	0.00601	CCL24,CDKN1A,CR2,HSD3B1,IL10RA,ISG15,LGALS3BP,PDK4
EGR1		transcription regulator		0.765	0.0044	CDKN1A,LHCGR,ME1,SERPINE1,WNT4
MSTN		growth factor		0.79	0.000143	CDKN1A,FBXO32,IGFBP3,MYH4
ID3		transcription regulator		0.816	0.000827	BMP7,CDKN1A,CSF2RB,DUSP10,IL10RA,RAPGEF4,ZBTB16
PPARG		ligand-dependent nuclear receptor		0.825	2.17e-06	ABCA1,CAV2,CDKN1A,CR2,CXCL14,DLAT,IGFBP3,KLF11,MRC1,OXR1,PDHB,PDK4,PRDM1,SELE,SERPINE1
TP73		transcription regulator		0.836	0.00722	CDKN1A,IGFBP3,KIT,NUPR1,PPL,SERPINE1,THBS2,WNT4
RPTOR		other		0.862	0.00877	ADGRE1,CSF1R,EBP,MRC1
ESRRG	0.866	ligand-dependent nuclear receptor		0.887	0.00183	CDKN1A,CYCS,FBXO32,PDK4
ID2		transcription regulator		0.956	0.000187	BMP7,CDKN1A,CSF2RB,DUSP10,IL10RA,MPZ,RAPGEF4,ZBTB16
CAV1		transmembrane receptor		0.986	4.65e-05	CAV2,CDKN1A,CSF1R,HSPA8,KRT8,SERPINE1,SLC20A1
FSH		complex		0.992	0.00238	ACTA1,ADAMTS1,ADAMTS16,CPE,HSD3B1,IGFBP3,LHCGR,TFRC,UPP1
MYC		transcription regulator		0.992	5.93e-05	ACTA1,ADAMTS1,AMD1,CDK7,CDKN1A,CNTNAP2,CSF1R,FBXO32,HSPH1,IFI6,MRC1,MX1,PPL,PRDM1,SERPINE1,SLC16A1,TFRC,THBS2
PPARGC1A		transcription regulator		0.993	9.43e-06	APOD,CDKN1A,CXCL14,CYCS,CYP1A1,DLAT,EMILIN2,FBXO32,ME1,MFAP5,PDK4
TFRC	0.908	transporter		1	0.000738	CDKN1A,F13A1,KIT,ME1,PLD4
TSC2		other		1	0.0044	C16orf74,CDKN1A,PDK4,PRELP,PSMD14
KDM5A		transcription regulator		1	0.0261	DLAT,MYH4,MYL1,TNNI2
SYVN1		transporter		1	0.0308	LGALS3BP,SLC16A1,SLC20A1,TFRC
JAG2		growth factor		1	0.000259	BMP7,CCL24,CCL26,IL10RA
ESR2		ligand-dependent nuclear receptor		1.026	0.00546	ANK1,ARNT2,CDKN1A,KRT8,LHCGR,SCUBE1
SREBF1		transcription regulator		1.342	1.6e-06	ABCA1,CD14,CDKN1A,CYCS,FBXO32,HSPA13,MYL1,NUPR1,SERPINE1,SLC20A1,TNNI2
PRKCD		kinase		1.378	0.0139	ABCA1,CDKN1A,LIPG,OSR2,SERPINE1
ZBTB16	-0.937	transcription regulator		1.406	0.000886	BMP7,F13A1,IL10RA,KIT,KLHL6,ZBTB16
ADIPOQ		other		1.432	0.00284	ACTA1,CD163,CDKN1A,PDHB,PRKAA2
PTEN		phosphatase		1.709	0.00624	CDKN1A,DLAT,DLD,GPR85,MRC1,PDHB,PRKAA2,STEAP1
NFE2L2		transcription regulator		1.942	0.0424	CHORDC1,GAS2,GBE1,HSD3B1,ME1,PSMD14,SERPINE1
HSF1		transcription regulator		1.969	0.00478	BMP7,CCT6A,DNAJA1,DNAJB1,HSPA8,HSPH1
PSEN1		peptidase		1.991	0.0445	ACTA1,C1QA,C1QB,C1QC,CYCS,HSPA8,NUPR1
SMTNL1		other	Activated CH diet	2	0.00011	ACTA1,MYH4,MYL1,TNNI2
BTK		kinase	Activated CH diet	2	0.0112	CDKN1A,IL10RA,ISG15,MX1
MAPK1		kinase	Activated CH diet	2.598	0.0128	CDKN1A,HBB,IFI6,ISG15,LGALS3BP,NUPR1,TRIM25
Ap2		group			0.00729	KIT,LHCGR
TEAD		group			0.0426	CAV2
C9orf116		other			0.0426	CDKN1A
TPPP2		other			0.0426	CDKN1A
WDR82		other			0.00867	CDKN1A
MICU1		other			0.0173	CYCS
JAK		group			0.00179	FBXO32,IFI6,ISG15
Creb		group			0.0466	CD14,CDKN1A,CSF1R,GPR85,PRKAA2
PI3K (complex)		complex			0.00321	ABCA1,FBXO32,LTBP2,MUC4,PRDM1,SERPINE1
DUB		group			0.0258	ABCA1
Rb		group			0.0492	CDKN1A,DUSP10
Pkc(s)		group			0.0224	ABCA1,CDKN1A,KRT8,SERPINE1
tyrosine kinase		group			0.0173	CYP1A1
Ras homolog		group			0.0258	ABCA1
IFN alpha/beta		group			0.0146	CCL24,CXCL14,MRC1
Smad1/5/8		group			0.0258	CDKN1A
Histone h3		group			0.000147	ACTA1,ANK1,CDKN1A,CSF1R,DUSP10,GAS2,IFI6,IGFBP3,MPZ,MUC4,MX1,PRDM1,UPP1
Mek		group			0.0228	B4GALT6,CDKN1A,CSF1R,SERPINE1,SLC20A1
PI3KÎ³		group			0.0342	SELE
TFIIH		complex			0.00867	CDKN1A
Rar		group			0.00635	CDKN1A,GAS2
Mapk		group			0.0369	CDKN1A,MUC4
Pdgf (complex)		complex			0.0426	CDKN1A
NCF1		enzyme			0.00144	CD14,CDKN1A,SERPINE1
Ap1		complex			0.0197	IGFBP3,PRDM1,SERPINE1
Adaptor protein 2		complex			0.0342	LHCGR
Rxr		group			0.0074	BMP7,C1QA,GAS2
HDL-cholesterol		complex			0.0408	NUDT7,NUPR1
CRNDE		other			0.0388	CDKN1A,DUSP10
Ptprd		phosphatase			0.00635	CDKN1A,CXCL14
EGOT		other			0.0342	ISG15
Interferon alpha		group			0.00788	CDKN1A,CSF2RB,IFI6,ISG15,MX1,PPM1K,TMEM140
Smad		complex			0.00259	CDKN1A,SERPINE1
Igm		complex			0.00932	CDKN1A,CYCS,PRDM1
Raf		group			0.00654	B4GALT6,CDKN1A,SLC20A1
ALKBH5		enzyme			0.0377	DNAJA1,HSPA8,LHCGR
LRP4		other			0.0342	BMP7
LINC00475		other			0.00867	CDKN1A
ISGF3		complex			0.0426	ISG15
IFN Beta		group			0.00833	CDKN1A,IFI6,MX1
HOXA-AS2		other			0.0426	CDKN1A
CINP		other			0.0342	CDKN1A
EIF4B		translation regulator			0.0173	ISG15
N-cor		group			0.000225	ABCA1,C1QA,CDKN1A,CR2,CXCL14,IGFBP3
Camkk		group			0.0173	ABCA1
USP42		peptidase			0.0173	CDKN1A
RNASEH2B		enzyme			0.00321	CDKN1A,ISG15
LPIN1		phosphatase			0.0244	CDKN1A,MPZ
TTC39B		other			0.0173	ABCA1
DESI2		enzyme			0.0426	CDKN1A
LGR4		transmembrane receptor			0.0388	CD14,WNT4
NUDT2		phosphatase			0.0342	KIT
DPAGT1		enzyme			0.00867	CTHRC1
MLYCD		enzyme			0.0426	PDK4
ZMIZ1		other			0.0173	SERPINE1
PRMT7		enzyme			0.0258	PRDM1
NPC1		transporter			0.04	ABCA1,CAV2,LIPG
PDLIM2		other			0.046	IGFBP3,KIT,LGALS3BP
RFFL		enzyme			0.0258	CDKN1A
ZXDC		transcription regulator			0.0342	CD14
MRTFB		transcription regulator			0.0059	ACTA1,DNAJB4,SLC20A1,SLC6A4
OLFM2		other			0.0258	ACTA1
USP28		peptidase			0.0258	CDKN1A
IFNA10		cytokine			0.00867	MX1
SOAT2		enzyme			0.0426	ABCA1
RASSF6		other			0.0426	CDKN1A
TRIM29		transcription regulator			0.0426	CDKN1A
PTPMT1		phosphatase			0.0258	CDKN1A
FDX2		transporter			0.0342	TFRC
GNL3L		other			0.0258	CDKN1A
DNAJB4	0.573	other			0.0258	CDKN1A
IFNA21		cytokine			0.00867	MX1
BCAS2		other			0.0342	CDKN1A
ZMPSTE24		peptidase			0.00696	CDKN1A,CXCL14,IGFBP3
CERS2		transcription regulator			0.00321	CDKN1A,CERS6
ARMC10		other			0.00867	CDKN1A
FKBPL		other			0.00867	CDKN1A
SIRT3		enzyme			0.0369	CYCS,TFRC
CYLD		transcription regulator			0.035	CR2,SERPINE1
CREBZF		transcription regulator			0.0342	PDK4
ZBTB7C		transcription regulator			0.00867	CDKN1A
CERS4		transcription regulator			0.0173	CERS6
MYOC		other			0.00078	ADAMTS1,FBXO32,MFAP2,MPZ,UPP1
ZNF451		enzyme			0.000223	CDKN1A,SERPINE1
HCAR1		G-protein coupled receptor			0.0342	SLC16A1
CASZ1		enzyme			0.0408	ACTA1,TNNI2
B3GNT2		enzyme			0.0342	CD14
IGF2		growth factor			0.0369	CDKN1A,IGFBP3
ENTPD2		enzyme			0.0173	SERPINE1
SLC13A5		transporter			0.0342	CDKN1A
Collagen(s)		complex			0.0104	C4A/C4B,CR2
FOXK2		transcription regulator			0.0426	SERPINE1
FLCN		other			0.00315	CYCS,PANK3,SERPINE1
IFNA5		cytokine			0.00867	MX1
PYHIN1		other			0.0258	CDKN1A
CYP2C8		enzyme			0.0342	SELE
CXXC1		transcription regulator			0.00867	CDKN1A
FUT8		enzyme			0.0128	ELN,TFRC
IFNA17		cytokine			0.0173	MX1
SAMD4B		other			0.00867	NANOS1
N4BP2L2		transcription regulator			0.0258	CDKN1A
CRTC2		other			0.0244	CYCS,ESRRG
ADH1C		enzyme			0.0173	ACTA1
SH3TC2		other			0.026	EBP,MPZ
SGPL1		enzyme			0.00076	ABCA1,ISG15,MX1
COL1A1		other			0.00466	CDKN1A,SELE
ZBTB49		transcription regulator			0.0173	CDKN1A
RIF1		other			0.00867	PRDM1
CTBP1-DT		other			0.0258	CDKN1A
FH		enzyme			0.000172	APOD,CDKN1A,LTBP2
SAMHD1		enzyme			0.0426	IFI6
SLU7		enzyme			0.0342	CDKN1A
BCO1		enzyme			0.00548	DLAT,PRKAA2
RNF126		enzyme			0.0173	CDKN1A
SIRT4		enzyme			0.0258	ADGRE1
PCLAF		other			0.00867	CDKN1A
STK40		kinase			0.0074	ACTA1,C1QA,C1QB
MUCL1		other			0.0342	CDKN1A
CA4		enzyme			0.0212	ACTA1,ANK1
FAM3B		cytokine			0.000999	CDKN1A,GAS2,IGFBP3
PRDM16		transcription regulator			0.000735	CDKN1A,SERPINE1
BCO2		enzyme			0.00321	DLAT,PRKAA2
GLIS2		transcription regulator			0.00828	LTBP2,SERPINE1
TEAD1		transcription regulator			0.00828	ACTA1,MYH4
OLA1		enzyme			0.0258	CDKN1A
WNT9B		other			0.0258	WNT4
RECQL4		enzyme			0.0342	HBB
WNT16		other			0.00867	CDKN1A
SLC4A7		transporter			0.00867	SLC16A1
CYSLTR2		G-protein coupled receptor			0.0426	KIT
HISTONE		group			0.0426	MUC4
IgD		complex			0.0342	PRDM1
CIP2A		other			0.0146	C4BPA,MFAP5,PDK4
CDCA2		other			0.0342	CDKN1A
ACER3		enzyme			0.0173	CDKN1A
Gcn5l		group			0.0342	CDKN1A
P-TEFb		complex			0.0173	CDKN1A
hemoglobin		complex			7.36e-05	CD163,ME1,TFRC
Ferritin		complex			0.0173	HBB
PROTEASE		group			0.00867	HSD3B1
FZD9		G-protein coupled receptor			0.00933	CXCL14,ISG15
LOXL1	-0.588	enzyme			0.00867	ELN
Pde4		group			0.000399	CD14,CD163,CDKN1A
TIP60		complex			0.0426	CDKN1A
PARG		enzyme			0.00933	LGALS3BP,RAPGEF4
STX12		other			0.00867	ABCA1
GLRX3		enzyme			0.0173	TFRC
YEATS4		transcription regulator			0.0258	CDKN1A
E2F1		transcription regulator			0.0032	CDKN1A,DUSP10,HSPA8,KIT,MYH4,PDK4,PTPN4,SELE,SERPINE1
RNF144B		enzyme			0.0258	CDKN1A
NCOR2		transcription regulator			0.0492	C1QA,CDKN1A
SOX7		transcription regulator			0.0449	PPL,PRDM1
E2F5		transcription regulator			0.00391	DUSP10,SERPINE1
TFAP2A		transcription regulator			0.0174	ABCA1,CDKN1A,LHCGR
PGF		growth factor			0.026	KIT,NANOS1
TERF1		transcription regulator			0.0258	CDKN1A
CTSD		peptidase			0.0258	ABCA1
TCF21		transcription regulator			0.0258	CDKN1A
VHL		transcription regulator			0.0429	CDKN1A,TFRC
BAG6		enzyme			0.0426	CDKN1A
RBBP7		transcription regulator			0.00548	KIT,MS4A2
NCOR1		transcription regulator			0.00264	CDKN1A,ME1,PRDM1
CSRP3		other			0.0426	KRT8
MYOG		transcription regulator			0.000656	ACTA1,CDKN1A,PRIMA1
GPR132		G-protein coupled receptor			0.00259	MRC1,SELE
SLC13A1		transporter			0.046	CD163,HSPA8,SLC16A1
CFB		peptidase			0.00729	C4A/C4B,CR2
MRTFA		transcription regulator			0.0261	ACTA1,DNAJB4,SLC20A1,SLC6A4
ACTC1		enzyme			0.0173	ACTA1
EPAS1		transcription regulator			0.00538	C1QA,CDKN1A,IGFBP3,MYH4,SERPINE1
IFNA7		cytokine			0.00867	MX1
USF1		transcription regulator			0.000135	ABCA1,CR2,FBXO32,IGFBP3,SERPINE1
RBL1		transcription regulator			0.0133	CDKN1A,DUSP10,LHCGR
TNFRSF10A		transmembrane receptor			0.0258	CD14
CABLES1		other			0.00867	CDKN1A
STAT4		transcription regulator			0.016	ISG15,PRDM1,SELE
GDF2		growth factor			0.0154	LYVE1,SELE
JAK1		kinase			0.00984	CD14,CDKN1A,MX1
BCL11A		transcription regulator			0.0426	HBB
LHCGR	0.696	G-protein coupled receptor			0.0408	ADAMTS1,LHCGR
HNRNPC		other			0.0258	HBB
HLTF		transcription regulator			0.00867	HBB
HSD17B1		enzyme			0.0426	LHCGR
AHRR	-1.019	transcription regulator			0.00867	CYP1A1
PPP4C		phosphatase			0.0426	ISG15
CGB3 (includes others)		other			0.0342	LHCGR
H2AFZ		other			0.000475	CDK7,CDKN1A,DLAT
ZFP36		transcription regulator			0.016	CDKN1A,PRDM1,TFRC
CTNNBIP1		other			0.0426	CDKN1A
TAF4		transcription regulator			0.0435	GAS2,SCUBE1,THBS2
PPP3CB		phosphatase			0.00321	CDKN1A,FBXO32
FSHR		G-protein coupled receptor			0.00107	CPE,HSD3B1,IGFBP3,LHCGR
ITGB1		transmembrane receptor			0.015	ADAMTSL1,CDKN1A,LOXL1,SPON1
CBX4		transcription regulator			0.0426	WNT4
POU2F1		transcription regulator			0.000738	CR2,CSF1R,CYP1A1,MYH4,PRKAA2
RASSF5		other			0.0258	CDKN1A
CCL1		cytokine			0.0173	SERPINE1
LRAT		enzyme			0.00466	CDKN1A,PDK4
C3AR1		G-protein coupled receptor			0.0492	LTBP2,SERPINE1
ANXA5		transporter			0.0173	CDKN1A
LRP8		transmembrane receptor			0.0426	ABCA1
RALB		enzyme			0.0342	CDKN1A
NRG4		growth factor			0.00466	ABCA1,ME1
DMP1		other			0.00264	C1QB,F13A1,LIPG
Il3		cytokine			0.00194	ADGRE1,CD14,CDKN1A,CSF1R
RAPGEF1		other			0.0258	CDKN1A
NUP98		transporter			0.0426	CDKN1A
DMD		other			1.84e-05	C1QB,CCT6A,CDKN1A,FBXO32,HSPA8,MYH4,MYL1,PDK4,SLN,TTLL7
RUNX1		transcription regulator			0.00306	ADAMTSL4,CDKN1A,CSF1R,CSF2RB,IGFBP3
MCRS1		other			0.0258	CDKN1A
WNK1		kinase			0.0342	SERPINE1
CBX1		transcription regulator			0.0426	CDKN1A
U2AF2		other			0.0258	CDKN1A
IL3		cytokine			0.00342	CD14,CSF1R,MS4A2
NPPB		other			0.0104	EBP,HSD3B1
SMAD7		transcription regulator			0.00882	BMP7,CDKN1A,KRT8
SP1		transcription regulator			9.62e-06	ABCA1,ADAMTS1,AHRR,ANK1,BMP7,CDKN1A,CR2,HBB,HSD3B1,IGFBP3,KIT,LHCGR,MUC4,SERPINE1
CAV3		enzyme			0.0258	CAV2
PTK2		kinase			0.000617	ACTA1,CDKN1A,KRT8,PCOLCE2
RLIM		enzyme			0.00259	CDKN1A,SERPINE1
SH3KBP1		other			0.00321	PRDM1,SERPINE1
GDF15		growth factor			0.0426	CDKN1A
SUMO2		enzyme			0.00401	CAV2,HSPA8,ISG15
TEAD3		transcription regulator			0.0173	MYH4
RNF34		enzyme			0.0426	CDKN1A
TERT		enzyme			0.00833	CDKN1A,ISG15,MX1
PYCARD		transcription regulator			0.0116	CDKN1A,DUSP10
CAMK4		kinase			0.0154	ABCA1,CDKN1A
CCNA2		other			0.0342	CDKN1A
MDM4		enzyme			0.00729	CDKN1A,KRT8
miR-155-3p (miRNAs w/seed UCCUACC)		mature microRNA			0.0173	DNAJB1
miR-155-5p (miRNAs w/seed UAAUGCU)		mature microRNA			0.00574	CD209,CSF1R,SERPINE1
mir-15		microRNA			0.00371	CDK7,ISG15,MX1
miR-494-3p (miRNAs w/seed GAAACAU)		mature microRNA			0.0173	KIT
miR-219a-5p (and other miRNAs w/seed GAUUGUC)		mature microRNA			0.0342	CD14
miR-208a-3p (and other miRNAs w/seed UAAGACG)		mature microRNA			0.0426	CD14
mir-30		microRNA			0.0212	CDKN1A,PRDM1
miR-335-5p (and other miRNAs w/seed CAAGAGC)		mature microRNA			0.0426	KIT
miR-23a-3p (and other miRNAs w/seed UCACAUU)		mature microRNA			0.0258	FBXO32
miR-33-5p (and other miRNAs w/seed UGCAUUG)		mature microRNA			0.00867	ABCA1
miR-224-5p (miRNAs w/seed AAGUCAC)		mature microRNA			0.0258	CXCL14
let-7a-5p (and other miRNAs w/seed GAGGUAG)		mature microRNA			0.0313	CDK7,PRDM1
E4F1		transcription regulator			0.000735	DLAT,DLD
PPP1R13B		phosphatase			0.0173	CDKN1A
SOX6		transcription regulator			0.0116	MYL1,TNNI2
ACAT2		enzyme			0.00867	ABCA1
SALL2		transcription regulator			0.00867	CDKN1A
DICER1		enzyme			0.0133	APOD,CDKN1A,LIPG,NANOS1,PANK3,SERPINE1,WNT4
MLX		transcription regulator			0.00635	LGALS3BP,THBS2
GDF9		growth factor			0.0228	KIT,LHCGR
STAT2		transcription regulator			0.0115	IFI6,ISG15,MX1
AMBN		growth factor			0.0426	CDKN1A
ASXL1		transcription regulator			0.0277	GPD2,SERPINE1
CD14	-0.64	transmembrane receptor			0.0429	IL10RA,SELE
H2AFY		other			0.0449	CDKN1A,SERPINE1
NUBP1		other			0.0173	TFRC
ABHD5		enzyme			0.0173	PDK4
PRKCZ		kinase			0.0104	ABCA1,LHCGR
MTBP		other			0.0426	CDKN1A
BAZ1A		other			0.0173	IGFBP3
NOS3		enzyme			0.026	ACTA1,ADGRE1
TIAL1		transcription regulator			0.0342	HBB
ARHGAP1		other			0.0258	CDKN1A
KRT14		other			0.0408	CXCL14,KRT8
NQO1		enzyme			0.0369	CDKN1A,KIT
CALCR		G-protein coupled receptor			0.0342	CDKN1A
UBE3A		enzyme			0.000656	CDKN1A,SERPINE1,WNT4
PARP1		enzyme			0.046	ABCA1,LGALS3BP,RAPGEF4
HDAC3		transcription regulator			0.000554	CDKN1A,ME1,MUC4,PRDM1,TNNI2
MTA2		transcription regulator			4.26e-05	CDKN1A,HBB,KIT,MS4A2
FBXW7		enzyme			0.000617	DNAJA1,HSPA8,HSPH1,SERPINE1
FST		other			0.00433	BMP7,CYCS,GPAT3
SYNM		other			0.0342	CDKN1A
NOSTRIN		transcription regulator			0.0313	KIT,SELE
FRMD6		other			0.00153	CDKN1A,IGFBP3
ZBTB5		transcription regulator			0.00867	CDKN1A
ANXA2		other			0.0295	CDKN1A,IGFBP3
RHOH		enzyme			0.0342	CDKN1A
YBX1		transcription regulator			0.0133	CCL26,HBB,IGFBP3
DHX8		enzyme			0.00867	CDKN1A
SUMO3		other			0.00371	CAV2,HSPA8,ISG15
PPARGC1B		transcription regulator			0.0074	CYCS,ESRRG,PDK4
NFE2		transcription regulator			0.00933	HBB,SLC6A4
SNTB1		other			0.00867	ABCA1
TOP3A		enzyme			0.0342	CDKN1A
KLF16		transcription regulator			0.000223	CDKN1A,CYP1A1
KAT7		enzyme			0.00867	CDKN1A
NCSTN		peptidase			0.00315	CD14,CSF1R,CSF2RB
SOCS1		other			0.0124	CDKN1A,ISG15,MX1,SELE
SPRY2		other			0.0212	CDKN1A,ISG15
ALOX15		enzyme			0.0295	ABCA1,CCL26
RB1CC1		other			0.00321	CDKN1A,SERPINE1
CHADL		other			0.026	CDKN1A,IGFBP3
APP		other			0.0266	ABCA1,ACTA1,C4A/C4B,CYCS,HSPA8,MRC1,PRIMA1,SERPINE1
NEB		other			0.00867	SLN
LTK		kinase			0.0173	ACTA1
POLDIP3		other			7.48e-05	CDKN1A,ISG15
MYH1		enzyme			0.0173	MYH4
HNF4G		transcription regulator			0.0426	MUC4
FGFR3		kinase			0.0277	CDKN1A,CR2
GNB2		enzyme			0.0408	CDKN1A,PRDM1
AURKB		kinase			0.0128	ANK1,CDKN1A
LGALS7/LGALS7B		other			0.0258	SERPINE1
ASXL2		other			0.0244	GPD2,SERPINE1
CLOCK		transcription regulator			0.0225	ARNT2,CADM2,HSPH1,KCNS1,NR1D2,SLC20A1
BCAR1		enzyme			0.0258	CDKN1A
TRIM63		enzyme			0.0173	FBXO32
SUPT16H		transcription regulator			0.0168	KRT8,TNNI2
FLOT1		other			0.0258	CDKN1A
LUM		other			0.0426	CDKN1A
EGR2		transcription regulator			0.00696	MPZ,PRDM1,ZBTB16
DUSP1		phosphatase			0.0314	MRC1,PRDM1,SERPINE1
CYP8B1		enzyme			0.0342	ABCA1
IGFBP3	-0.921	other			0.000561	CDKN1A,LYVE1,THBS2
GHR		transmembrane receptor			0.00466	CDKN1A,IGFBP3,LHCGR
RNF111		enzyme			0.0342	SERPINE1
TLE4		transcription regulator			0.00867	PRDM1
MYBL2		transcription regulator			0.0369	ELN,HSPA8
TGFB1I1		transcription regulator			0.000172	CDKN1A,LTBP2,SERPINE1
EFEMP1		enzyme			0.0258	SERPINE1
TSPYL2		other			0.0173	CDKN1A
PML		transcription regulator			0.0314	CDKN1A,CPE,PDK4
RPS6KB1		kinase			0.0228	ISG15,SERPINE1
PAX5		transcription regulator			0.00342	CR2,CSF1R,PRDM1
IFI16		transcription regulator			0.0116	CDKN1A,ISG15
GPS2		transcription regulator			0.0109	ABCA1,CDKN1A,CR2
TNFSF13B		cytokine			0.00466	CR2,PRDM1
CDKN1A	0.651	kinase			0.0356	CDKN1A,LGALS3BP,WNT4
VDR		transcription regulator			0.00978	CD14,CDKN1A,IGFBP3,SELE
FUT7		enzyme			0.0342	SELE
ALDH3A1		enzyme			0.0426	CDKN1A
TAF12		transcription regulator			0.00867	SELE
KLF1		transcription regulator			0.00537	CDKN1A,HBB,TFRC
S100A6		transporter			0.0228	ADAMTS1,SELE
SP3		transcription regulator			0.002	ABCA1,AHRR,CDKN1A,IGFBP3,LHCGR,MUC4
THRA		ligand-dependent nuclear receptor			0.046	ACTA1,GPD2,HEPACAM
ATG12		other			0.0173	MPZ
NASP		other			0.0173	CDKN1A
KLF3		transcription regulator			0.0342	ANK1
GTF2B		transcription regulator			0.026	CDKN1A,LHCGR
WWP1		enzyme			0.0258	PRKAA2
SPHK1		kinase			0.0277	CDKN1A,SERPINE1
LPA		other			0.0258	SERPINE1
DAB1		other			0.0173	ABCA1
TLL1		peptidase			0.00867	IGFBP3
TCF3		transcription regulator			0.0027	CDKN1A,CR2,FGD2,HSPA13,KIT,LHCGR,PRDM1
FUT4		enzyme			0.00867	SELE
USP18		peptidase			0.00179	IFI6,ISG15,MX1
IFNA8		cytokine			0.0173	MX1
IFNA14		cytokine			0.00867	MX1
WISP2		growth factor			0.047	KRT8,SERPINE1
CCT5		other			0.0173	CDKN1A
HDAC2		transcription regulator			0.0146	CDKN1A,LHCGR,MPZ,TNNI2
KDM1A		enzyme			0.00724	CDKN1A,HBB,KRT8,SERPINE1
DNASE1L3		enzyme			0.00867	CDKN1A
USP11		peptidase			0.0426	CDKN1A
TXNRD1		enzyme			0.0258	ESRRG
IGFBP4		other			0.0342	IGFBP3
PTH		other			0.0247	ADAMTS1,CDKN1A,WNT4
MKNK2		kinase			0.0173	ISG15
SAT1		enzyme			0.000133	CDKN1A,IGFBP3,PRKAA2
IL1RN		cytokine			0.0485	IFI6,MX1,SERPINE1
INSIG1		other			0.0472	ABCA1,LIPG,MRC1
ACVRL1		kinase			0.000399	LYVE1,SELE,SERPINE1
CCNI		other			0.00867	CDKN1A
EP300		transcription regulator			0.0188	CDKN1A,CYP1A1,DNAJB4,IL10RA,LGALS3BP,PDK4,RAPGEF4
BMP1		peptidase			0.0258	IGFBP3
NCOA2		transcription regulator			0.00814	GBE1,GPD2,ISG15,LIPG
TADA3		transcription regulator			0.0258	CDKN1A
MMP2		peptidase			0.0141	CDKN1A,CSF2RB
FANCC		other			0.0205	IGFBP3,MX1,MYL1
HOXA9		transcription regulator			0.0228	KIT,SELE
H3F3A/H3F3B		other			0.0173	CDKN1A
CANX		other			0.0342	ABCA1
B4GALNT1		enzyme			3.68e-06	C1QA,C1QB,C1QC,C4A/C4B
SKI		transcription regulator			0.00033	CDKN1A,MPZ,SERPINE1
CEBPG		transcription regulator			0.0342	HBB
BRF1		transcription regulator			0.0173	CDKN1A
IFNA4		cytokine			0.00466	ISG15,MX1
MLST8		other			0.0173	ISG15
ISG15	-0.681	other			0.0011	IFI6,MX1
APOE		transporter			0.00177	ABCA1,ADGRE1,APOD,IL10RA,LIPG,LTBP2,PCDH9,SELE,SERPINE1
MAP2K6		kinase			0.0141	ACTA1,ISG15
ATF7		transcription regulator			0.00202	DUSP10,SELE
NUMBL		other			0.0258	CDKN1A
RAD51C		enzyme			0.0426	KRT8
IFNA6		cytokine			0.00867	MX1
CTBP1		enzyme			0.000999	BMP7,CDKN1A,KRT8
PRKAR2A		kinase			0.0342	CDKN1A
HNF1A		transcription regulator			0.0331	C4BPA,GBE1,MUC4,PAH,TFRC,TRPM5
CNOT7		transcription regulator			0.000143	IFI6,ISG15,LGALS3BP,PPM1K
MED13		transcription regulator			0.0429	ELN,GPD2
ADORA2B		G-protein coupled receptor			0.0313	MRC1,SERPINE1
USF2		transcription regulator			0.00466	ABCA1,IGFBP3,SERPINE1
FGF2		growth factor			0.0444	MPZ,SELE,SERPINE1,WNT4
FBXL5		enzyme			0.0258	TFRC
SYF2		other			0.0258	CDKN1A
PTPN11		phosphatase			0.00984	CD14,CDKN1A,KIT
KLF6		transcription regulator			0.00833	CDKN1A,MRC1,PRDM1
CLTC		other			0.0342	CDKN1A
FKBP1A		enzyme			0.0173	CDKN1A
GPX1		enzyme			0.0449	ADGRE1,CD14
DDX24		enzyme			0.0173	CDKN1A
RELN		peptidase			0.00321	ABCA1,LYVE1
TSG101		transcription regulator			0.0342	CDKN1A
GPD1		enzyme			0.0091	GPAT3,GPD2,NUDT7,PRIMA1
CTGF		growth factor			0.023	ADAMTS1,LHCGR,SERPINE1
MEF2C		transcription regulator			0.0121	ACTA1,CDKN1A,TNNI2
MSI1		other			0.0342	CDKN1A
INSR		kinase			0.00234	ACTA1,C1QA,CDKN1A,CYCS,KIT,PDHB,PDK4,SERPINE1,SLC20A1,THBS2
LY6E		other			0.0128	CD14,SERPINE1
USP37		peptidase			0.0426	ZBTB16
NR4A1		ligand-dependent nuclear receptor			0.016	APOD,KRT8,MPZ,SERPINE1
LY9		other			0.00321	CR2,ZBTB16
ADA		enzyme			0.0212	CCL24,SERPINE1
SMARCB1		transcription regulator			0.0497	C4A/C4B,CDKN1A,MX1
SFN		other			0.0212	KRT8,PDK4
PDZD2		other			0.0258	CDKN1A
GNB1		enzyme			0.0388	CDKN1A,PRDM1
RAD9A		enzyme			0.0173	CDKN1A
YAP1		transcription regulator			0.0275	CDKN1A,FBXO32,NUPR1
DDX3X		enzyme			0.0342	CDKN1A
ENG		transmembrane receptor			0.035	ELN,SERPINE1
Hbb-b2		other			0.0074	C1QA,IL10RA,TFRC
PGAM1		phosphatase			0.0173	CDKN1A
SUPT5H		transcription regulator			0.0426	CDKN1A
TRERF1		transcription regulator			0.0258	CDKN1A
BRD7		transcription regulator			0.00033	CDKN1A,CYP1A1,KRT8
SPAG9		other			0.0173	CDKN1A
KLF7		transcription regulator			0.0258	CDKN1A
ERBIN		other			1.26e-05	CDKN1A,MPZ,SERPINE1
TIMM50		phosphatase			0.0173	HSD3B1
IFNL4		cytokine			0.00321	ISG15,MX1
PSMD4		other			0.0426	CD14
ACKR3		G-protein coupled receptor			0.00729	CDKN1A,ELN
ORC2		other			0.0426	HBB
SSRP1		transcription regulator			0.00161	ACTA1,KRT8,TNNI2
PRLR		transmembrane receptor			0.0182	CDKN1A,HSD3B1
FDXR		enzyme			0.0342	TFRC
PTCH1		transmembrane receptor			0.0197	ACTA1,TNNI2
HTT		transcription regulator			0.000887	ABCA1,ACTA1,AMD1,C1QTNF3,CSF1R,CYCS,DNAJB1,HSPA8,MYL1,PRELP,THBS2,TNNI2
MAP2K3		kinase			0.00342	ACTA1,ISG15,SERPINE1
KITLG		growth factor			0.00183	CD14,CDKN1A,KIT,MS4A2
MYCN		transcription regulator			0.0181	CDK7,CDKN1A,SLC16A1
SERPINB5		other			0.0342	CDKN1A
HSPA5		enzyme			0.0429	HSPA8,ISG15
ICMT		enzyme			0.0313	CDKN1A,THBS2
PTHLH		other			0.0492	CDKN1A,SERPINE1
LGALS3		other			0.0265	CDKN1A,PRDM1,SELE
CDK5		kinase			0.0116	CDKN1A,IGFBP3
LETMD1		other			0.0342	CDKN1A
SIN3A		transcription regulator			0.00141	CYP1A1,FBXO32,LHCGR,SERPINE1
PTPN22		phosphatase			0.0141	ISG15,MRC1
IFNB1		cytokine			0.0056	CDKN1A,ISG15,MX1,PDK4,PRDM1,THBS2
EEF2K		kinase			0.0342	CDKN1A
ELOA		transcription regulator			0.0258	CDKN1A
KHDRBS2		other			0.0173	CDKN1A
RECQL		enzyme			0.0258	HBB
GATA1		transcription regulator			0.0168	ANK1,HBB,KIT,MS4A2,TFRC
XPO1		transporter			0.00259	CDKN1A,IGFBP3
GALR2		G-protein coupled receptor			0.0173	CDKN1A
BMP6		growth factor			0.023	ADAMTS1,PCOLCE2,SLC20A1
CIDEC		other			0.0388	CYCS,SERPINE1
TNFRSF1A		transmembrane receptor			0.0281	CDKN1A,SELE,SERPINE1,TFRC
HNRNPD		transcription regulator			0.00202	CR2,HBB
HP		peptidase			0.0342	CD163
TARBP2		other			0.00729	MYL1,TNNI2
CD40		transmembrane receptor			0.0418	CDKN1A,CR2,PRDM1,ZBTB16
SNW1		transcription regulator			0.0173	CDKN1A
KISS1R		G-protein coupled receptor			0.0104	BMP7,LHCGR
MMP1		peptidase			0.0295	CDKN1A,SERPINE1
PAX7		transcription regulator			0.00338	ABCA1,C1QTNF3,FAM107B,OTUD7A
HDAC1		transcription regulator			0.00038	CDKN1A,CSF1R,LHCGR,MPZ,MUC4,MYH4,SERPINE1,TNNI2
COL1A2		other			0.000223	CDKN1A,SERPINE1
HRAS		enzyme			0.00108	ANXA8/ANXA8L1,BMP7,CDKN1A,ELN,LOXL1,MUM1L1
TOPBP1		other			0.00391	CDKN1A,IGFBP3
TYROBP		transmembrane receptor			0.0449	IL10RA,RBM47
NFIC		transcription regulator			0.0104	CDKN1A,LHCGR
PLAC8		other			0.0342	CDKN1A
MAFB		transcription regulator			0.0238	ADGRE1,CD163,F13A1
ZFPM1		transcription regulator			0.0197	HBB,KLHL6,MS4A2
DDB1		other			0.0342	CDKN1A
TCL1A		transcription regulator			0.0377	C1QA,C1QB,C1QC
ELK3		transcription regulator			0.0426	SERPINE1
HSF2		transcription regulator			0.00401	CCT6A,HSPH1,LHCGR
BMP2		growth factor			0.0221	CDKN1A,ESRRG,WNT4
NOX4		enzyme			0.0212	CDKN1A,SERPINE1
SMARCD1		transcription regulator			0.0426	CDKN1A
CGA		other			0.00828	ADAMTS1,LHCGR
SPIB		transcription regulator			0.0356	CD209,KIT,PRDM1
BARD1		transcription regulator			0.0342	CYP1A1
SPRY4		other			0.00867	ISG15
RACGAP1		transporter			7.48e-05	CD14,CDKN1A
DIO2		enzyme			0.0331	SCUBE1,SLN
FTH1		enzyme			0.0426	TFRC
KLF15		transcription regulator			0.0408	ESRRG,PDK4
TNFSF11		cytokine			0.000855	ADGRE1,CD14,CDKN1A,CSF1R
EPC1		transcription regulator			0.0342	ACTA1
GNA11		enzyme			0.0426	ADAMTS1
ARHGEF11		other			0.00867	ABCA1
GSK3B		kinase			0.0294	MPZ,SERPINE1,SLC16A1
BUB3		other			0.0258	CDKN1A
PVALB		other			0.0258	C1QC
NFIB		transcription regulator			0.0408	ADAMTSL4,KRT8
DYSF		other			0.00474	ABCA1,C1QB,DNAJB1,MRC1
CORT		other			0.0258	SLC20A1
MATN3		other			0.00867	MATN4
TCP1		other			0.0173	CDKN1A
ELK1		transcription regulator			0.0429	CDKN1A,NUPR1
ADM2		other			0.0128	IGFBP3,MRC1
CREBBP		transcription regulator			0.0194	BMP7,CDKN1A,DNAJB4,IL10RA,LGALS3BP,MPZ,RAPGEF4
CDH13		other			0.0173	CDKN1A
NR1D1		ligand-dependent nuclear receptor			0.0313	ME1,NUPR1
NEDD9		other			0.0408	KIT,SERPINE1
PCYT1A		enzyme			0.0342	ABCA1
Wfdc17		other			0.0426	MRC1
Hbb-b1		transporter			0.0472	C1QA,IL10RA,TFRC
SLC25A13		transporter			0.00978	GPAT3,GPD2,NUDT7,PRIMA1
Cdkn1c		other			0.0182	CDKN1A,MPZ
CRTAP		other			7.48e-05	CDKN1A,SERPINE1
CELF1		translation regulator			0.00153	ACTA1,CDKN1A
FOXP1		transcription regulator			0.00729	CSF1R,PRDM1
Cops2		transcription regulator			0.0173	CDKN1A
GNMT		enzyme			0.0426	ABCA1
HMGB1		transcription regulator			0.026	CDKN1A,MRC1
IFNA1/IFNA13		cytokine			0.000133	IFI6,ISG15,MX1
Ifna4		other			0.0426	ISG15
IFNA16		cytokine			0.0173	MX1
Pou3f1		transcription regulator			0.0342	MPZ
RBPJ		transcription regulator			0.0206	BMP7,CDKN1A,CR2,PRDM1
S100A11		other			0.0342	CDKN1A
Tcf7		transcription regulator			0.0331	KIT,PRDM1
PALLD		other			0.0342	ACTA1
Gm15807/Hmgn5		other			0.00264	ACTA1,CSF2RB,TNNI2
AQP1		transporter			0.00635	HSPH1,NUPR1
ST8SIA1		enzyme			9.18e-06	C1QA,C1QB,C1QC,C4A/C4B
NBN		other			0.0342	CDKN1A
NOC2L		transcription regulator			0.0173	CDKN1A
NDN		transcription regulator			0.0426	CDKN1A
WT1		transcription regulator			0.0247	CDKN1A,CSF1R,SERPINE1,SLC20A1,WNT4
MATN1		other			0.00867	MATN4
ACO1		enzyme			0.0426	TFRC
COLQ		other			0.00305	MFAP2,PRELP,PRIMA1,WNT4
PROX1		transcription regulator			0.000399	LYVE1,MYL1,TNNI2
NME1		kinase			0.0369	CDKN1A,SERPINE1
HSP90AB1		enzyme			0.0426	SLC6A4
DUOX2		enzyme			0.0173	CDKN1A
RRM2B		enzyme			0.0342	CDKN1A
CYBA		enzyme			0.0011	CDKN1A,SERPINE1
GNA15		enzyme			0.0182	PRKAA2,RAPGEF4
ZFYVE16		transporter			7.48e-05	CDKN1A,SERPINE1
NDUFAB1		enzyme			0.0173	DLAT
FTL		enzyme			0.0173	TFRC
SOD1		enzyme			0.0424	C1QA,CD14,CSF1R,HSPA8,TFRC
HNRNPAB		enzyme			0.0426	HBB
histone deacetylase		complex			0.0258	LHCGR
SGPP2		phosphatase			7.04e-05	DNAJA1,HSPA13,HSPA8,HSPH1
TCF		group			0.0324	APOD,F13A1,SERPINE1

## Sheet: Regulators-diet effect-Duroc
Upstream Regulator	Expr Log Ratio	Molecule Type	Activation z-score	p-value of overlap	Target molecules in dataset
DMD		other	-1.941	7.09e-09	AMPD1,CAPN3,MYBPC2,MYH8,MYLK2,MYOZ1,PPP1R14C,PYGM
TP53		transcription regulator	-1.584	0.000705	AK1,ANK1,CYP1A1,CYP26B1,DDIT4L,HMGCS1,LSP1,PGLYRP2,PTP4A3,SERPINE1
CTNNB1		transcription regulator	1.091	0.00871	APOD,CA3,CYP1A1,PRSS35,SERPINE1
SREBF1		transcription regulator	1.103	0.00134	CAP2,HMGCS1,SERPINE1,TNNI2
SMTNL1		other		4.4e-05	MYOM2,PYGM,TNNI2
EPHB1		kinase		0.0235	SERPINE1
P38 MAPK		group		0.0153	ANK1,CYP1A1,SERPINE1
mGLUR Group I		group		0.0118	CAMK2A
tyrosine kinase		group		0.00474	CYP1A1
Tnf receptor		group		0.0258	SERPINE1
Vegf		group		0.012	SHISA2,XDH
NMDA Receptor		complex		0.0165	CAMK2A
CYP3A		group		0.0142	HMGCS1
Angiotensin II receptor type 1		group		0.0258	SERPINE1
Bvht		other		0.0137	LSP1,SMPX
Smad		complex		0.0212	SERPINE1
ERK		group		0.0476	CYP1A1,SERPINE1
KDM3A		transcription regulator		0.0165	SERPINE1
THRAP3		transcription regulator		0.035	CA3
ZMIZ1		other		0.00474	SERPINE1
WWTR1		transcription regulator		0.0487	SERPINE1
BTNL2		transmembrane receptor		0.0137	CAPN3,XDH
PRKAG3		other		0.00783	DDIT4L,RAMP1
ZNF451		enzyme		0.0071	SERPINE1
CASZ1		enzyme		9.23e-05	MYOZ1,RAMP1,TNNI2
TRPS1		transcription regulator		0.0281	RAMP1
ENTPD2		enzyme		0.00474	SERPINE1
FOXK2		transcription regulator		0.0118	SERPINE1
FLCN		other		0.0373	SERPINE1
CLCN5		ion channel		0.035	CA3
FH		enzyme		0.0281	APOD
LGR5		transmembrane receptor		0.0487	RDH16
FFAR1		G-protein coupled receptor		0.0235	CYP1A1
PRDM16		transcription regulator		0.00946	SERPINE1
GLIS2		transcription regulator		0.0373	SERPINE1
LY6K		other		0.0235	SERPINE1
AURK		group		0.00653	ANK1,CYP26B1
XDH	1,937	enzyme		0.0396	SERPINE1
BCOR		transcription regulator		0.0304	LSP1
TRDN		other		0.00946	JPH1
E2F5		transcription regulator		0.0258	SERPINE1
HAND2		transcription regulator		0.000135	ACE2,HSPB7,PDLIM3
BMP10		growth factor		0.0281	SMPX
NOTCH4		transcription regulator		0.0258	SERPINE1
EPAS1		transcription regulator		0.0376	HMGCS1,SERPINE1
PAIP2		translation regulator		0.00237	CAMK2A
CNGA2		ion channel		0.00237	CYP26B1
COMT		enzyme		0.0142	CAMK2A
AHRR		transcription regulator		0.00237	CYP1A1
HAND1		transcription regulator		0.0464	SMPX
HOXA10		transcription regulator		0.0231	CA3,XDH
MYOCD		transcription regulator		0.000615	ACE2,HSPB7,PDLIM3
CCL1		cytokine		0.00474	SERPINE1
IFNAR1		transmembrane receptor		0.0371	HMGCS1,SERPINE1
WNK1		kinase		0.0071	SERPINE1
PRKG1		kinase		0.0441	SERPINE1
NPPB		other		0.0419	HMGCS1
MPZ		other		0.0441	HMGCS1
CDK5R1		kinase		0.0142	SERPINE1
RLIM		enzyme		0.0212	SERPINE1
SH3KBP1		other		0.0235	SERPINE1
LRP2		transporter		0.0165	CA3
PROC		peptidase		0.000824	ACE2,SERPINE1
GATA4		transcription regulator		0.0038	ACE2,HSPB7,PDLIM3
mir-515		microRNA		0.035	SERPINE1
mir-373		microRNA		0.0281	SERPINE1
ADAM12		peptidase		0.0235	SERPINE1
SOX6		transcription regulator		0.0419	TNNI2
DICER1		enzyme		0.0277	APOD,CAMK2A,SERPINE1
PRAME		other		0.0235	CYP26B1
PDE3B		enzyme		0.0281	SERPINE1
UBE3A		enzyme		0.000919	CAMK2A,SERPINE1
FBN1		other		0.0464	SERPINE1
IGFBP5		other		0.035	SERPINE1
TSC22D1		transcription regulator		0.0142	SERPINE1
FCGR1A		transmembrane receptor		0.0258	LSP1
INHA		growth factor		0.0218	CYP26B1,LAMC3
KDM5A		transcription regulator		0.00356	MYH8,MYOM2,TNNI2
KLF16		transcription regulator		0.0071	CYP1A1
UPF2		other		0.00215	KLHL41,PYGM
TBX3		transcription regulator		0.0188	SMPX
RB1CC1		other		0.0188	SERPINE1
AURKB		kinase		0.0464	ANK1
LGALS7/LGALS7B		other		0.0071	SERPINE1
NFIX		transcription regulator		0.0327	SERPINE1
XIAP		enzyme		0.035	SERPINE1
PIAS4		transcription regulator		0.0188	SERPINE1
RNF111		enzyme		0.00946	SERPINE1
SKIL		transcription regulator		0.0304	SERPINE1
HDAC6		transcription regulator		0.00295	CYP1A1,SERPINE1
TGFB1I1		transcription regulator		0.0304	SERPINE1
UTRN		transmembrane receptor		0.0071	MYBPC2
EFEMP1		enzyme		0.0071	SERPINE1
USP2		peptidase		0.0142	SERPINE1
TP73		transcription regulator		0.0406	HSPB8,PTP4A3,SERPINE1
DNMT3A		enzyme		0.032	CAMK2A,PPP1R14C
KCNE3		ion channel		0.0117	ACE2,RDH16
ODC1		enzyme		0.0165	SERPINE1
P2RY2		G-protein coupled receptor		0.0258	SERPINE1
NT5E		phosphatase		0.0396	SERPINE1
KLF3		transcription regulator		0.00946	ANK1
MAP3K1		kinase		0.0373	SERPINE1
LPA		other		0.0071	SERPINE1
SLC2A1		transporter		0.0165	SERPINE1
TBX5		transcription regulator		0.000166	ACE2,HSPB7,PDLIM3
TRPC3		ion channel		0.0118	JPH1
ACVRL1		kinase		0.035	SERPINE1
UCP1		transporter		0.0376	ASB2,CAPN3
AHR		ligand-dependent nuclear receptor		0.032	CYP1A1,RDH16,SERPINE1
AGTR1		G-protein coupled receptor		5.94e-05	ACE2,SERPINE1,XDH
SKI		transcription regulator		0.0373	SERPINE1
PTGS1		enzyme		0.0487	TNNI2
APOE		transporter		0.0354	APOD,PTP4A3,SERPINE1
ITGB6		other		0.035	SERPINE1
TNFRSF12A		transmembrane receptor		0.0304	MYBPC2
RB1		transcription regulator		0.0285	MYH8,MYOM2,TNNI2
NR1I2		ligand-dependent nuclear receptor		0.0442	CYP1A1,HMGCS1
Rhox5		transcription regulator		0.0373	CA3
ACVR1C		kinase		0.0281	SERPINE1
COL6A1		other		0.000493	AK1,TNNI2
MEF2C		transcription regulator		0.000286	MYOM2,MYOZ1,TNNI2
SPARC		other		0.0244	CYP1A1,SERPINE1
INSR		kinase		0.0135	HMGCS1,MYOM2,SERPINE1,SMPX
LY6E		other		0.0464	SERPINE1
ARRB1		other		0.0464	SERPINE1
NR4A1		ligand-dependent nuclear receptor		0.0281	APOD,SERPINE1
MECOM		transcription regulator		0.035	CA3
KLB		enzyme		0.0235	HMGCS1
SCUBE3		other		0.0212	SERPINE1
NPC1L1		transporter		0.0212	HMGCS1
PLA2G2E		enzyme		0.0304	SERPINE1
BRD7		transcription regulator		0.0373	CYP1A1
ANLN		other		0.00653	ANK1,CYP26B1
ERBIN		other		0.0118	SERPINE1
HDAC4		transcription regulator		0.0202	CAMK2A,CAP2
SIN3A		transcription regulator		0.00783	CYP1A1,SERPINE1
DACH1		transcription regulator		0.0142	SERPINE1
PLAT		peptidase		0.0327	SERPINE1
SMURF2		enzyme		0.0281	SERPINE1
DNMT3B		enzyme		0.0488	CAMK2A,PPP1R14C
ENTPD1		enzyme		0.0235	SERPINE1
MAPKAPK3		kinase		0.0188	HSPB8
FOS		transcription regulator		0.0425	HSPB8,SERPINE1,XDH
TARBP2		other		0.035	TNNI2
AR		ligand-dependent nuclear receptor		0.00203	CAMK2A,HSPB7,LAMC3,SCN4A,SERPINE1
BRCA1		transcription regulator		0.0295	AK1,CYP1A1
CYP27A1		enzyme		0.0464	HMGCS1
EGF		growth factor		0.0295	CYP1A1,SERPINE1
VTN		other		0.035	SERPINE1
ACTB		other		0.035	MYLK2
ACE2	1,169	peptidase		0.0188	SERPINE1
ELK3		transcription regulator		0.0118	SERPINE1
EHF		transcription regulator		0.0155	CYP1A1,SERPINE1
NOX4		enzyme		0.0487	SERPINE1
GSK3A		kinase		0.0373	SERPINE1
SMARCA4		transcription regulator		0.0344	ACE2,PPP1R14C,RAMP1,TNNI2
HBB		transporter		0.0212	SERPINE1
RCOR1		transcription regulator		0.0304	SERPINE1
CRTAP		other		0.00474	SERPINE1
Ncoa6		transcription regulator		0.0258	SERPINE1
Mt2		other		0.0464	SERPINE1
Esrra		transcription regulator		0.0244	ACE2,PYGM
Gm15807/Hmgn5		other		0.00261	SHISA2,TNNI2
NET1		other		0.0142	SERPINE1
PROX1		transcription regulator		0.0396	TNNI2
CYBA		enzyme		0.0142	SERPINE1
ZFYVE16		transporter		0.00474	SERPINE1
SGPP2		phosphatase		0.00173	HSPB7,HSPB8
TCF		group		0.0155	APOD,SERPINE1
