# Supplementary material for: Breed, Diet, and Interaction Effects on Adipose Tissue Transcriptome in Iberian and Duroc Pigs Fed Different Energy Sources
Source: Genes (Basel). 2019 Aug 4;10(8):589. doi: 10.3390/genes10080589 (PMC6723240; doi:10.3390/genes10080589)
Supplement: Supplementary file 1 [file genes-10-00589-s001.zip › Table S12_seleccion interaccion.xlsx]

## Sheet: Hoja1
ID Ensembl	Gene	baseMean	pvalue	padj	mean DU-CH	mean DU-HO	FC-DU	mean IB-CH	mean IB-HO	FC-IB
ENSSSCG00000038561	novel gene	62.6613	4.96999e-10	7.65825e-06	119.521	117.738	1.01514	0	2.94245	0
ENSSSCG00000034015	novel gene	74.9161	1.04798e-09	8.07419e-06	115.423	168.897	0.683392	0	2.85894	0
ENSSSCG00000016691	JAZF1	2073.69	3.50963e-06	0.0180266	1468.23	1831.47	0.801666	2905.22	2228.43	1.3037
ENSSSCG00000030767	SLA-5	169.672	4.31103e-05	0.166072	262.799	114.867	2.28785	102.769	187.101	0.549272
ENSSSCG00000021238	STX1B	210.783	0.000136729	0.421372	237.898	187.173	1.271	182.436	230.901	0.790103
ENSSSCG00000038904	FRAT2	39.2753	0.000165399	0.424771	49.572	35.0932	1.41258	26.6498	43.682	0.610087
ENSSSCG00000040735	DDAH1	423.44	0.000199746	0.439697	661.946	401.418	1.64902	268.006	336.485	0.796486
ENSSSCG00000028672	GCKR	96.8949	0.000303276	0.584148	113.125	79.5436	1.42217	75.5369	115.815	0.652223
ENSSSCG00000035038	CGNL1	412.148	0.000354237	0.606493	409.444	362.802	1.12856	295.672	561.262	0.526799
ENSSSCG00000010512	SLIT1	331.715	0.000525461	0.809683	1.99928	197.179	0.0101394	561.526	604.457	0.928976
ENSSSCG00000029550	RF00600	8.46079	0.000847546	0.967549	5.6344	13.3742	0.421288	9.34397	5.63774	1.6574
ENSSSCG00000005498	PAPPA	110.463	0.000885143	0.967549	143.055	73.1714	1.95507	97.7935	125.719	0.777873
ENSSSCG00000036940	TCF15	278.41	0.000909328	0.967549	247.828	345.782	0.716718	310.696	214.715	1.44701
ENSSSCG00000038867	PPM1K	1280.06	0.00116263	0.967549	1037.39	1175.25	0.882696	1804.85	1190.22	1.5164
ENSSSCG00000016991	DUSP1	6032.81	0.00121095	0.967549	4714.4	7118.74	0.662253	7028.25	5435.75	1.29297
ENSSSCG00000025698	SERPINE1	317.142	0.00182727	0.967549	365.304	197.095	1.85344	268.772	429.334	0.626019
ENSSSCG00000001394	MICB	291.138	0.00184619	0.967549	327.518	281.062	1.16529	246.426	302.095	0.815723
ENSSSCG00000000682	GNB3	110.834	0.00188418	0.967549	110.611	129.338	0.85521	134.217	73.0672	1.8369
ENSSSCG00000038394	PAIP2B	1334	0.001889	0.967549	1410.37	1283.14	1.09915	1159.25	1454.1	0.797228
ENSSSCG00000038150	novel gene	38.4073	0.00222232	0.967549	42.5896	34.9424	1.21885	27.5551	46.7332	0.589625
ENSSSCG00000008875	RXFP1	62.173	0.00232253	0.967549	54.6912	98.708	0.554071	54.2837	39.6943	1.36754
ENSSSCG00000002868	PEPD	3171.16	0.0024666	0.967549	3312.05	2937.29	1.12759	2875.58	3510.45	0.819148
ENSSSCG00000006780	WNT2B	58.2809	0.00248696	0.967549	74.2117	66.3718	1.11812	32.4191	55.8106	0.580878
ENSSSCG00000011412	CACNA2D2	20.8484	0.00270738	0.967549	37.4455	19.8968	1.88199	9.30378	14.8233	0.627647
ENSSSCG00000010814	ESRRG	275.439	0.00272962	0.967549	185.091	234.013	0.790944	442.815	267.734	1.65394
ENSSSCG00000012026	ADAMTS1	1839.54	0.00318868	0.967549	1551.07	1831.64	0.846817	2502.36	1583.57	1.5802
ENSSSCG00000009335	B3GLCT	474.332	0.00339998	0.967549	527.151	480.878	1.09623	405.045	472.706	0.856866
ENSSSCG00000006159	HEY1	280.324	0.00380802	0.967549	251.255	296.809	0.846521	355.864	229.956	1.54753
ENSSSCG00000011254	XYLB	110.712	0.00410383	0.967549	147.072	109.393	1.34443	73.0672	107.041	0.682612
ENSSSCG00000000500	RAB3IP	114.493	0.00417451	0.967549	87.5178	120.824	0.724341	138.852	114.839	1.2091
ENSSSCG00000007240	HCK	169.383	0.00426637	0.967549	186.618	157.855	1.18221	141.206	187.157	0.754479
ENSSSCG00000013737	RNASEH2A	510.069	0.00446695	0.967549	539.227	503.023	1.07197	461.338	528.566	0.872811
ENSSSCG00000032527	FOSL2	1714.23	0.00457085	0.967549	1943.87	1593.2	1.22011	1450.17	1825.67	0.794322
ENSSSCG00000008619	DDX1	2170.37	0.00459175	0.967549	1938.9	2091.85	0.926881	2625.29	2101.28	1.24937
ENSSSCG00000011384	BSN	68.4504	0.00462402	0.967549	105.749	64.8348	1.63105	40.9711	57.6669	0.710478
ENSSSCG00000005600	PPP6C	1866.57	0.00475577	0.967549	1890.8	2084.47	0.907092	1960.93	1545.81	1.26855
ENSSSCG00000001765	ADAMTS7	787.988	0.00481222	0.967549	1184.73	799.878	1.48114	549.491	578.1	0.950512
ENSSSCG00000040222	novel gene	15.9883	0.00500057	0.967549	13.5752	20.9031	0.649435	17.6047	12.1396	1.45018
ENSSSCG00000002041	SLC7A7	1806.94	0.00504874	0.967549	2465.68	1704.46	1.4466	1414.81	1577.44	0.8969
ENSSSCG00000001405	LTB	83.5033	0.00521607	0.967549	104.983	92.3619	1.13665	50.5685	80.6101	0.627322
ENSSSCG00000025126	LGI4	818.661	0.00524459	0.967549	661.64	801.767	0.825227	1019.05	825.585	1.23434
ENSSSCG00000036785	novel gene	73.0911	0.00525388	0.967549	26.8429	44.1387	0.608149	144.809	88.527	1.63576
ENSSSCG00000023591	ADGRF2	987.605	0.00532217	0.967549	1090.45	617.549	1.76577	986.381	1255.83	0.78544
ENSSSCG00000013260	MDK	1007.63	0.00541662	0.967549	1110.3	1046.85	1.06061	748.648	1081.54	0.692205
ENSSSCG00000008842	KIT	328.309	0.00543594	0.967549	332.758	338.858	0.982	208.199	413.404	0.503621
ENSSSCG00000011911	DRD3	28.6007	0.00545622	0.967549	31.9071	22.1492	1.44055	25.3576	34.4482	0.73611
ENSSSCG00000015205	HEPACAM	23481.8	0.00554446	0.967549	28540.2	21945	1.30054	14995.3	27032.4	0.554714
ENSSSCG00000014860	MAP6	9.75931	0.00575762	0.967549	11.8512	9.03286	1.31201	4.88686	12.4542	0.392385
ENSSSCG00000001906	CYP1A1	111.54	0.00576923	0.967549	31.4351	166.076	0.189281	76.1378	166.611	0.45698
