# Supplementary material for: Breed, Diet, and Interaction Effects on Adipose Tissue Transcriptome in Iberian and Duroc Pigs Fed Different Energy Sources
Source: Genes (Basel). 2019 Aug 4;10(8):589. doi: 10.3390/genes10080589 (PMC6723240; doi:10.3390/genes10080589)
Supplement: Supplementary file 1 [file genes-10-00589-s001.zip › Table S3_DEG_Breed effect.xlsx]

## Sheet: Cufflinks FDR0.05 FC1.5
ID Ensembl	Gene	locus	value_DU	value_IB	log2(fold_change)	p_value	q_value	FC DU/IB	FC IB/DU
ENSSSCG00000006933	CLCA1	4:129395918-129804203	0.119297	5.36219	5.49019	5e-05	0.00132205	0.0222479	44.9482
ENSSSCG00000034286	novel gene	8:4413019-4447764	0.0316456	0.589361	4.21908	5e-05	0.00132205	0.0536946	18.6239
ENSSSCG00000038127	novel gene	4:96814854-96829115	0.803333	12.9145	4.00686	0.0034	0.0459706	0.0622035	16.0763
ENSSSCG00000007642	AZGP1	3:7810702-7876040	5.43824	71.4149	3.71501	5e-05	0.00132205	0.0761501	13.132
ENSSSCG00000002983	LGALS13	6:48204575-48210071	0.283064	3.35099	3.56539	5e-05	0.00132205	0.0844716	11.8383
ENSSSCG00000026211	NRN1	7:3681830-3691969	0.216895	2.05119	3.24139	0.004	0.0520452	0.105741	9.45705
ENSSSCG00000015356	AGMO	9:84524587-84895264	0.362245	3.00094	3.05038	5e-05	0.00132205	0.12071	8.2843
ENSSSCG00000039158	novel gene	8:53338941-53340741	0.0678862	0.492556	2.8591	0.0001	0.00241145	0.137824	7.25563
ENSSSCG00000010552	PKD2L1	14:111398822-111436103	0.126143	0.832585	2.72254	5e-05	0.00132205	0.151507	6.60034
ENSSSCG00000002980	AWN	14:132240889-132247816	0.158108	1.02892	2.70215	0.0003	0.00630146	0.153664	6.50771
ENSSSCG00000003047	CEACAM2	6:50027150-50226572	0.147311	0.937089	2.66933	5e-05	0.00132205	0.1572	6.36134
ENSSSCG00000009870	SDSL	14:38471164-38484130	0.110346	0.684213	2.63241	0.00025	0.00536878	0.161274	6.20061
ENSSSCG00000028376	TM4SF19	13:133759672-133770093	0.442005	2.67938	2.59977	5e-05	0.00132205	0.164965	6.0619
ENSSSCG00000010512	SLIT1	14:108445899-108624524	0.379357	2.29869	2.59919	0.0008	0.014299	0.165031	6.05946
ENSSSCG00000022945	UCHL1	8:32353245-32367348	1.81666	10.8053	2.57238	5e-05	0.00132205	0.168127	5.9479
ENSSSCG00000015677	LYPD6B	15:2956972-3179569	0.11995	0.707655	2.56061	0.00065	0.012016	0.169504	5.89957
ENSSSCG00000035531	CLEC4A_tv1	5:63157146-63188936	0.380441	2.21805	2.54355	5e-05	0.00132205	0.17152	5.83022
ENSSSCG00000006043	DCSTAMP	4:32909829-32928441	0.156803	0.909776	2.53655	5e-05	0.00132205	0.172354	5.802
ENSSSCG00000033745	novel gene	10:10986257-11313886	1.1669	6.40415	2.45633	5e-05	0.00132205	0.182209	5.48819
ENSSSCG00000026718	PLCH1	13:95406826-95643193	0.102897	0.558173	2.43951	5e-05	0.00132205	0.184346	5.42457
ENSSSCG00000015556	LAMC2	9:124406107-124495400	0.64218	3.37252	2.39278	5e-05	0.00132205	0.190415	5.25168
ENSSSCG00000040080	PTGDS	AEMK02000682.1:885008-891326	36.8912	192.627	2.38446	5e-05	0.00132205	0.191516	5.22148
ENSSSCG00000034469	CRLF2	Y:4964932-4992354	0.079997	0.396691	2.31	5e-05	0.00132205	0.20166	4.95883
ENSSSCG00000014420	JAKMIP2	2:148859417-149045932	0.0784868	0.374487	2.25439	0.0006	0.011285	0.209585	4.77133
ENSSSCG00000007448	OCSTAMP	17:48113743-48850961	0.200934	0.95259	2.24513	5e-05	0.00132205	0.210935	4.7408
ENSSSCG00000036724	CRYAB	9:39623883-39660648	54.4077	253.859	2.22214	5e-05	0.00132205	0.214323	4.66585
ENSSSCG00000037064	LCE3B	4:96839675-96841024	11.3794	50.1815	2.14073	5e-05	0.00132205	0.226765	4.40985
ENSSSCG00000025759	OLAH	10:46752244-46800326	0.305296	1.30801	2.09909	5e-05	0.00132205	0.233405	4.28439
ENSSSCG00000000110	PLA2G6	Y:3310671-3465049	0.194558	0.821141	2.07743	0.00365	0.0485149	0.236936	4.22055
ENSSSCG00000014570	NRIP3	9:462118-484566	2.45214	10.2394	2.06202	5e-05	0.00132205	0.23948	4.17571
ENSSSCG00000014422	SPINK5	2:149146582-149409847	0.290523	1.213	2.06185	5e-05	0.00132205	0.239509	4.17521
ENSSSCG00000025795	CSF3R	6:92548608-92565593	0.442544	1.83813	2.05435	5e-05	0.00132205	0.240757	4.15356
ENSSSCG00000009216	SPP1	8:131077025-131085759	5.87145	24.3421	2.05167	5e-05	0.00132205	0.241205	4.14586
ENSSSCG00000014823	P2RY6	9:7735995-7759721	0.130362	0.533158	2.03204	0.00295	0.0414778	0.244509	4.08983
ENSSSCG00000038184	ACBD7	10:46740584-46750606	0.281098	1.08129	1.9436	5e-05	0.00132205	0.259967	3.84664
ENSSSCG00000040651	novel gene	AEMK02000525.1:263071-264331	0.21134	0.810507	1.93926	0.0005	0.00960289	0.26075	3.83509
ENSSSCG00000026478	PADI2	6:75696477-75756332	0.871803	3.31582	1.92729	5e-05	0.00132205	0.262923	3.8034
ENSSSCG00000036984	GALR1	1:147446060-147462884	0.166392	0.629978	1.92072	5e-05	0.00132205	0.264123	3.78612
ENSSSCG00000007007	IDO1	17:9245134-9261748	0.178587	0.671267	1.91026	5e-05	0.00132205	0.266045	3.75877
ENSSSCG00000032679	novel gene	AEMK02000566.1:121683-123537	0.260705	0.968694	1.89362	5e-05	0.00132205	0.269131	3.71566
ENSSSCG00000008664	FAM84A	3:122716041-122720657	0.177455	0.652099	1.87764	5e-05	0.00132205	0.272129	3.67473
ENSSSCG00000023125	CNTNAP4	6:11317845-11589630	0.115431	0.415839	1.84899	0.00285	0.0405005	0.277587	3.60248
ENSSSCG00000038508	SPTBN2	2:5683349-5739581	0.516908	1.82923	1.82326	5e-05	0.00132205	0.282582	3.5388
ENSSSCG00000000687	CD4	5:63885713-63918669	1.04157	3.61354	1.79465	5e-05	0.00132205	0.288242	3.46931
ENSSSCG00000006141	CA3	4:51212589-51238746	171.287	592.793	1.79111	5e-05	0.00132205	0.28895	3.46081
ENSSSCG00000036785	MTMR7	17:4949626-5122248	0.756419	2.61676	1.79052	0.0033	0.0450774	0.289068	3.4594
ENSSSCG00000025652	CDH1	6:17844973-18156118	1.15338	3.93571	1.77075	5e-05	0.00132205	0.293056	3.41231
ENSSSCG00000008441	ATP6V1E2	3:94012737-94074075	0.495625	1.66081	1.74456	0.00325	0.0445707	0.298425	3.35093
ENSSSCG00000011999	CADM2	13:169678116-170013806	1.11097	3.60136	1.69672	5e-05	0.00132205	0.308487	3.24163
ENSSSCG00000029515	PON3	9:74982680-75017953	34.2607	108.833	1.66749	5e-05	0.00132205	0.314801	3.17661
ENSSSCG00000000648	CLEC7A	5:61832346-61846373	0.410979	1.26915	1.62673	0.0001	0.00241145	0.323821	3.08812
ENSSSCG00000005852	ENTPD8	AEMK02000682.1:516747-551888	0.5694	1.74795	1.61815	5e-05	0.00132205	0.325753	3.06981
ENSSSCG00000000492	LYZ	5:33612592-33618953	5.99226	18.368	1.61602	5e-05	0.00132205	0.326234	3.06528
ENSSSCG00000028674	CR2	9:68025552-68065152	0.317677	0.949719	1.57994	5e-05	0.00132205	0.334496	2.98957
ENSSSCG00000029545	GPRC5D	5:59535088-59546262	0.498518	1.46612	1.55629	5e-05	0.00132205	0.340024	2.94097
ENSSSCG00000033465	HIVEP3	6:169630572-169723586	0.991409	2.90054	1.54877	5e-05	0.00132205	0.341801	2.92568
ENSSSCG00000007899	novel gene	3:31613167-31783922	0.637328	1.86193	1.54669	5e-05	0.00132205	0.342294	2.92146
ENSSSCG00000008769	CD68_tv1	8:28306015-28313150	0.92401	2.68293	1.53783	5e-05	0.00132205	0.344403	2.90357
ENSSSCG00000037051	U4	14:40286511-40286652	10.891	31.593	1.53647	0.00295	0.0414778	0.344728	2.90084
ENSSSCG00000031398	novel gene	Y:6972284-6996322	0.15884	0.452784	1.51125	5e-05	0.00132205	0.350807	2.85057
ENSSSCG00000033685	NOXA1	AEMK02000682.1:516747-551888	0.940401	2.62228	1.47947	5e-05	0.00132205	0.358621	2.78846
ENSSSCG00000008240	SH2D6	3:59314142-59324911	2.10122	5.85233	1.47779	5e-05	0.00132205	0.359038	2.78522
ENSSSCG00000009138	CFI	8:112399900-112471005	2.92636	8.07917	1.4651	0.00015	0.0034486	0.36221	2.76083
ENSSSCG00000000660	A2M	5:62437646-62485537	0.507065	1.3746	1.43877	5e-05	0.00132205	0.368882	2.7109
ENSSSCG00000023320	CYP3A29	3:6615342-6892457	25.8504	69.3192	1.42307	5e-05	0.00132205	0.372918	2.68156
ENSSSCG00000006979	MSR1	17:3857170-3939614	2.11687	5.66798	1.4209	5e-05	0.00132205	0.373479	2.67752
ENSSSCG00000036438	GPX3	16:71920092-71989011	188.273	500.076	1.40933	5e-05	0.00132205	0.376486	2.65614
ENSSSCG00000008254	novel gene	3:63977094-64418025	0.274803	0.727757	1.40506	0.0026	0.037724	0.377602	2.64829
ENSSSCG00000038627	ADAMTS18	6:10369214-10652453	7.29244	19.2544	1.40071	5e-05	0.00132205	0.378743	2.64031
ENSSSCG00000022029	RAP1GAP	6:79662136-79735361	0.20908	0.546405	1.38591	5e-05	0.00132205	0.382648	2.61337
ENSSSCG00000011714	MED12L	13:91271538-91680046	0.344718	0.890112	1.36857	0.0013	0.0213566	0.387275	2.58214
ENSSSCG00000018046	novel gene	12:59961562-60056951	0.932268	2.40412	1.36669	0.00295	0.0414778	0.38778	2.57878
ENSSSCG00000020872	PDZK1IP1	6:164315290-164321173	6.71574	17.2848	1.36388	5e-05	0.00132205	0.388536	2.57376
ENSSSCG00000015375	ITGB8	9:89340809-89450702	1.23165	3.14546	1.35268	5e-05	0.00132205	0.391564	2.55386
ENSSSCG00000016385	novel gene	AEMK02000652.1:2147-23276	0.601202	1.53242	1.34989	0.0001	0.00241145	0.392322	2.54893
ENSSSCG00000030575	TMEM158	13:28404488-28406367	3.54327	8.992	1.34356	5e-05	0.00132205	0.394047	2.53777
ENSSSCG00000008150	TMEM182	3:51401403-51511367	7.44281	18.7772	1.33506	5e-05	0.00132205	0.396376	2.52286
ENSSSCG00000040779	CBS	13:206203135-206231345	2.28444	5.70793	1.32113	5e-05	0.00132205	0.400221	2.49862
ENSSSCG00000013494	MATK	2:74846042-74919458	1.21725	3.00377	1.30314	5e-05	0.00132205	0.405243	2.46765
ENSSSCG00000008937	AMBN	8:67381124-67394611	0.62747	1.53199	1.28779	5e-05	0.00132205	0.409578	2.44154
ENSSSCG00000028203	TF	13:74862338-74908125	0.747907	1.81319	1.2776	5e-05	0.00132205	0.412481	2.42435
ENSSSCG00000000975	PANX2	5:497039-506181	1.44865	3.45112	1.25235	5e-05	0.00132205	0.419764	2.38229
ENSSSCG00000015049	TMPRSS5	9:41326168-41339965	0.333853	0.792965	1.24804	0.0005	0.00960289	0.42102	2.37519
ENSSSCG00000039962	HSPB1	3:10037939-10039704	291.536	684.084	1.2305	5e-05	0.00132205	0.42617	2.34648
ENSSSCG00000006013	AARD	4:21715818-21720764	1.49628	3.50784	1.2292	5e-05	0.00132205	0.426554	2.34437
ENSSSCG00000038074	novel gene	15:112978781-112991322	0.318113	0.744929	1.22756	0.0005	0.00960289	0.427039	2.34171
ENSSSCG00000029414	FCN1	1:274124160-274133208	0.92123	2.14783	1.22125	5e-05	0.00132205	0.428911	2.33149
ENSSSCG00000037567	novel gene	3:10037939-10039704	211.248	492.407	1.22091	5e-05	0.00132205	0.429012	2.33094
ENSSSCG00000004179	VNN2	1:30961903-30970902	0.383731	0.89421	1.22052	5e-05	0.00132205	0.429128	2.33031
ENSSSCG00000026890	GALNT6	AEMK02000258.1:24076-89754	0.194398	0.452649	1.21938	0.0001	0.00241145	0.429467	2.32847
ENSSSCG00000017251	SOX9	12:8641628-8647764	0.464352	1.08073	1.21872	5e-05	0.00132205	0.429664	2.3274
ENSSSCG00000002274	HSPA2	7:88607554-88609464	9.13055	21.2387	1.21792	5e-05	0.00132205	0.429902	2.32611
ENSSSCG00000006793	novel gene	4:108981893-109020991	2.96311	6.86522	1.21219	5e-05	0.00132205	0.431613	2.31689
ENSSSCG00000036201	NPR3	16:18840706-18929909	1.41511	3.27595	1.211	5e-05	0.00132205	0.431969	2.31498
ENSSSCG00000025527	novel gene	17:16028699-16029101	0.886829	2.02906	1.19409	0.00415	0.053593	0.437062	2.288
ENSSSCG00000031703	DACT2	1:1413868-1426477	2.88214	6.55443	1.18533	5e-05	0.00132205	0.439724	2.27415
ENSSSCG00000003451	PDPN	6:73018915-73049996	10.0645	22.749	1.17653	5e-05	0.00132205	0.442414	2.26032
ENSSSCG00000005938	COL22A1	4:4069045-4313245	0.235369	0.531494	1.17513	5e-05	0.00132205	0.442844	2.25813
ENSSSCG00000032241	GPNMB	9:92019246-92071504	9.34151	21.0851	1.1745	5e-05	0.00132205	0.443037	2.25715
ENSSSCG00000024685	GRIA2	8:46078116-46243263	1.21818	2.74909	1.17422	5e-05	0.00132205	0.443123	2.25671
ENSSSCG00000012731	IDS	X:121572818-121596538	70.7684	158.986	1.16773	5e-05	0.00132205	0.445121	2.24658
ENSSSCG00000032637	EVC	8:4807400-5023720	8.41424	18.8678	1.16502	5e-05	0.00132205	0.445958	2.24236
ENSSSCG00000004233	SMPDL3A	1:39846154-39896309	14.7416	32.5856	1.14434	5e-05	0.00132205	0.452397	2.21045
ENSSSCG00000021862	PTGER2	1:181955292-182009956	1.74801	3.82892	1.13122	5e-05	0.00132205	0.45653	2.19044
ENSSSCG00000003278	Lilrb3	6:59167776-59174655	1.24157	2.71367	1.12808	5e-05	0.00132205	0.457524	2.18568
ENSSSCG00000000884	APAF1	5:85166459-85278232	3.47632	7.56573	1.12192	5e-05	0.00132205	0.459482	2.17636
ENSSSCG00000034213	ACER2	1:203340823-203428917	3.4689	7.53859	1.11982	5e-05	0.00132205	0.460151	2.1732
ENSSSCG00000017012	SLIT3	16:54756459-55302861	3.87454	8.39492	1.11549	5e-05	0.00132205	0.461534	2.16669
ENSSSCG00000026842	CDH18	16:8094692-8578308	0.580158	1.24907	1.10634	5e-05	0.00132205	0.464471	2.15299
ENSSSCG00000034894	NKAIN3	4:70944007-71608620	1.25192	2.69375	1.10547	0.0025	0.0366737	0.464751	2.15169
ENSSSCG00000039573	ANHX	14:22412925-22427155	0.32949	0.707435	1.10236	0.0017	0.0267812	0.465754	2.14706
ENSSSCG00000002474	PPP4R4	7:115412462-115522683	0.788829	1.68832	1.0978	5e-05	0.00132205	0.467228	2.14028
ENSSSCG00000033727	GPX1	13:31916245-31917433	170.819	364.688	1.09419	5e-05	0.00132205	0.468399	2.13493
ENSSSCG00000040464	LEP	18:20106178-20125495	32.4132	69.0265	1.09057	5e-05	0.00132205	0.469576	2.12958
ENSSSCG00000034829	novel gene	7:83906596-83949381	0.561917	1.19596	1.08974	0.001	0.0171972	0.469846	2.12836
ENSSSCG00000001570	PI16	7:32600757-32615207	31.6819	67.377	1.0886	5e-05	0.00132205	0.470217	2.12668
ENSSSCG00000003875	TTC39A	6:160806628-160861873	3.33582	7.08897	1.08754	5e-05	0.00132205	0.470563	2.12511
ENSSSCG00000039573	SLPI	17:47595157-47640458	25.0182	53.0005	1.08303	5e-05	0.00132205	0.472036	2.11848
ENSSSCG00000038096	CCL4	12:39351040-39562569	55.1601	116.736	1.08155	0.0001	0.00241145	0.472521	2.11631
ENSSSCG00000024045	CASTOR2	3:11841990-12039956	5.7988	12.2525	1.07925	0.00015	0.0034486	0.473275	2.11294
ENSSSCG00000016129	GPR1	15:109467077-109528287	0.465191	0.980425	1.07558	0.0034	0.0459706	0.47448	2.10757
ENSSSCG00000029468	P2RX3	2:13584879-13617939	0.185662	0.390963	1.07436	0.0025	0.0366737	0.474882	2.10579
ENSSSCG00000009619	SFTPC	14:6436649-6443134	0.295143	0.618265	1.06681	5e-05	0.00132205	0.477373	2.0948
ENSSSCG00000033352	FAM163A	9:121454229-121460765	0.252658	0.528646	1.06512	5e-05	0.00132205	0.477933	2.09234
ENSSSCG00000038949	NALCN	11:69707328-70023515	1.8638	3.89733	1.06424	5e-05	0.00132205	0.478225	2.09107
ENSSSCG00000039706	APOL3	5:11543999-11568077	0.5919	1.22969	1.05487	5e-05	0.00132205	0.481341	2.07753
ENSSSCG00000021359	CDC42EP3	3:102539222-102562389	31.4801	65.2432	1.05139	5e-05	0.00132205	0.482503	2.07253
ENSSSCG00000039651	SLC2A5	6:69507824-69536721	61.7446	127.595	1.04719	5e-05	0.00132205	0.48391	2.0665
ENSSSCG00000014633	CAVIN3	9:3377706-3383239	136.396	280.221	1.03876	5e-05	0.00132205	0.486746	2.05446
ENSSSCG00000003744	MOCOS	6:119945075-120020041	1.22241	2.50323	1.03406	5e-05	0.00132205	0.488334	2.04778
ENSSSCG00000007501	BMP7	17:57584951-57676499	1.4002	2.86408	1.03244	5e-05	0.00132205	0.488883	2.04548
ENSSSCG00000002504	AK7	7:117609839-117667455	0.519444	1.05908	1.02777	0.00085	0.0150834	0.490468	2.03887
ENSSSCG00000036755	FAM46B	6:84304394-84318561	4.00995	8.14407	1.02216	0.00015	0.0034486	0.492379	2.03096
ENSSSCG00000026559	EML6	3:86252593-86537102	0.297219	0.602224	1.01877	0.00035	0.00717708	0.493537	2.02619
ENSSSCG00000037420	TMEM170B	7:8093859-8132389	1.29524	2.61432	1.01321	5e-05	0.00132205	0.495443	2.0184
ENSSSCG00000003521	WNT4	6:80110263-80139670	0.792636	1.59717	1.01079	0.00095	0.0164851	0.496274	2.01501
ENSSSCG00000003575	CD164L2	6:84597397-84603398	1.21665	2.43167	0.999029	5e-05	0.00132205	0.500337	1.99865
ENSSSCG00000033089	novel gene	9:2931481-2981718	1.50586	3.00073	0.99472	5e-05	0.00132205	0.501833	1.99269
ENSSSCG00000004946	ZWILCH	1:164481881-164540118	2.51691	5.01239	0.993844	5e-05	0.00132205	0.502138	1.99148
ENSSSCG00000016961	CDK7	16:47410016-47563022	5.238	10.3939	0.988643	5e-05	0.00132205	0.503952	1.98432
ENSSSCG00000011664	RBP1	13:80355989-80407965	15.2179	29.8617	0.972523	5e-05	0.00132205	0.509614	1.96227
ENSSSCG00000008250	CTNNA2	3:63205016-63486666	0.415413	0.810569	0.96439	0.0004	0.00795668	0.512495	1.95124
ENSSSCG00000005278	novel gene	1:229578361-229849199	1.78164	3.47598	0.964211	5e-05	0.00132205	0.512559	1.951
ENSSSCG00000000802	NELL2	5:75504985-75893505	0.25716	0.501545	0.963711	0.0012	0.0200186	0.512736	1.95032
ENSSSCG00000001549	FKBP5	7:31441759-31585293	8.0574	15.7145	0.963705	5e-05	0.00132205	0.512738	1.95031
ENSSSCG00000036801	C6orf132	7:37220226-37258650	0.232831	0.453983	0.963353	0.00035	0.00717708	0.512864	1.94984
ENSSSCG00000035956	HABP4	10:25595591-25636056	4.49123	8.75032	0.962226	5e-05	0.00132205	0.513264	1.94831
ENSSSCG00000021557	SULT1A3	3:18336807-18387848	25.637	49.8819	0.960289	5e-05	0.00132205	0.513954	1.9457
ENSSSCG00000008984	SHROOM3	8:72247912-72443877	1.42355	2.75848	0.954375	5e-05	0.00132205	0.516065	1.93774
ENSSSCG00000006305	ADCY10	4:83105338-83207944	0.467691	0.897979	0.941126	0.0013	0.0213566	0.520826	1.92003
ENSSSCG00000025423	KCNK5	7:34615258-34656739	1.00615	1.92864	0.938733	5e-05	0.00132205	0.521691	1.91684
ENSSSCG00000005951	TMEM71	4:8475397-8519006	1.13208	2.16921	0.938189	0.00015	0.0034486	0.521888	1.91612
ENSSSCG00000012054	DOPEY2	13:199848023-199984560	2.66371	5.09415	0.935407	5e-05	0.00132205	0.522895	1.91243
ENSSSCG00000002697	NUDT7	6:10161959-10174004	18.1644	34.5147	0.926092	5e-05	0.00132205	0.526282	1.90012
ENSSSCG00000001551	novel gene	7:31605225-31642262	2.3795	4.49031	0.916155	0.00275	0.0395021	0.529919	1.88708
ENSSSCG00000002494	CLMN	7:116467954-116590253	2.94406	5.53541	0.910881	5e-05	0.00132205	0.53186	1.88019
ENSSSCG00000040767	novel gene	4:6884181-6888029	0.2494	0.468616	0.909945	0.0025	0.0366737	0.532205	1.87897
ENSSSCG00000040147	SHISA3	8:33373120-33379067	1.05289	1.97804	0.909711	0.0002	0.00442718	0.532292	1.87867
ENSSSCG00000027447	TMTC1	5:43913654-44223003	3.19138	5.98086	0.906171	5e-05	0.00132205	0.533599	1.87407
ENSSSCG00000025644	CD1C	4:91835937-91863909	1.59865	2.98473	0.900747	0.0001	0.00241145	0.535609	1.86703
ENSSSCG00000011482	C3orf67	13:40486248-40768689	0.8562	1.59664	0.899023	5e-05	0.00132205	0.53625	1.8648
ENSSSCG00000035297	ISG12(A)	7:115356202-115370860	127.308	236.634	0.894338	5e-05	0.00132205	0.537994	1.85876
ENSSSCG00000009133	novel gene	8:111985500-112028346	6.43047	11.883	0.885907	0.0025	0.0366737	0.541147	1.84793
ENSSSCG00000006245	SDR16C5	4:75581621-75599786	89.8417	165.957	0.885356	5e-05	0.00132205	0.541354	1.84722
ENSSSCG00000014933	NAALAD2	9:23110276-23164144	2.34131	4.31741	0.882851	5e-05	0.00132205	0.542295	1.84402
ENSSSCG00000024773	EID2	6:48184565-48185185	1.31533	2.42051	0.879883	0.0043	0.0549141	0.543411	1.84023
ENSSSCG00000000018	KIAA0930	5:4152071-4195622	48.478	89.2068	0.879824	5e-05	0.00132205	0.543434	1.84015
ENSSSCG00000040793	CTSD	2:1184803-1198471	64.9159	118.915	0.873291	5e-05	0.00132205	0.5459	1.83184
ENSSSCG00000031736	MGST2	8:86879076-87390561	6.9553	12.731	0.872163	5e-05	0.00132205	0.546327	1.83041
ENSSSCG00000032016	novel gene	6:91357757-91359844	0.426749	0.775687	0.862086	0.0033	0.0450774	0.550157	1.81766
ENSSSCG00000007507	PCK1	17:57930181-57938817	6.04512	10.9647	0.859028	5e-05	0.00132205	0.551324	1.81382
ENSSSCG00000038471	NUAK2	9:65978994-66001999	1.16698	2.10848	0.853422	5e-05	0.00132205	0.55347	1.80678
ENSSSCG00000038783	IGFBP3	18:49984803-50035762	15.489	27.9184	0.849968	5e-05	0.00132205	0.554797	1.80246
ENSSSCG00000021220	CKB	AEMK02000452.1:2070835-2087745	84.6407	152.294	0.847435	5e-05	0.00132205	0.555772	1.7993
ENSSSCG00000008122	ADRA2B	3:45760533-45764175	0.661277	1.18906	0.846497	0.0003	0.00630146	0.556133	1.79813
ENSSSCG00000009720	DDX60	14:21082580-21163559	1.16319	2.08566	0.842414	5e-05	0.00132205	0.55771	1.79305
ENSSSCG00000028080	ELOVL4	1:86163083-86196662	1.06814	1.91177	0.8398	0.00035	0.00717708	0.558721	1.7898
ENSSSCG00000012138	ACE2	X:12099432-12157348	57.9257	103.479	0.837058	5e-05	0.00132205	0.559784	1.7864
ENSSSCG00000015246	ST14	9:56888245-56929768	0.405173	0.722954	0.835366	0.0018	0.0281002	0.560441	1.78431
ENSSSCG00000033457	CCL23	12:39591379-39599572	0.489492	0.872253	0.833462	0.0006	0.011285	0.561181	1.78196
ENSSSCG00000034087	TNFSF15	1:255323822-255349566	0.680656	1.21059	0.830713	5e-05	0.00132205	0.562251	1.77856
ENSSSCG00000032722	GLRB	8:45912726-46037160	0.405919	0.721221	0.82925	0.0004	0.00795668	0.562822	1.77676
ENSSSCG00000011119	ECHDC3	10:60117312-60138646	26.889	47.7002	0.826981	5e-05	0.00132205	0.563708	1.77397
ENSSSCG00000013551	C3	2:72431162-72471624	4.92566	8.70684	0.821832	5e-05	0.00132205	0.565723	1.76765
ENSSSCG00000009140	CASP6	8:112483321-112534359	15.8192	27.959	0.821632	5e-05	0.00132205	0.565802	1.7674
ENSSSCG00000009139	PLA2G12A	8:112483321-112534359	15.8192	27.959	0.821632	5e-05	0.00132205	0.565802	1.7674
ENSSSCG00000009412	LCP1	11:21126553-21223959	9.08385	16.0197	0.818474	5e-05	0.00132205	0.567041	1.76354
ENSSSCG00000009097	ANXA5	8:102387827-102435566	265.013	467.078	0.817603	5e-05	0.00132205	0.567384	1.76248
ENSSSCG00000040778	NIPA1	15:32208662-32260108	2.12992	3.73879	0.811776	5e-05	0.00132205	0.56968	1.75537
ENSSSCG00000008959	CXCL2	8:70054755-70163415	9.70617	17.0352	0.811543	0.00025	0.00536878	0.569772	1.75509
ENSSSCG00000015810	HTRA4	15:47611952-47713346	15.3714	26.9533	0.81021	5e-05	0.00132205	0.570299	1.75347
ENSSSCG00000031261	RHOQ	3:93925886-94012662	44.9965	78.8073	0.808516	5e-05	0.00132205	0.570969	1.75141
ENSSSCG00000033189	FAM107A	13:40276898-40309534	13.2544	23.2033	0.807863	5e-05	0.00132205	0.571227	1.75062
ENSSSCG00000015293	novel gene	9:68136509-68186763	1.42679	2.49552	0.806567	0.0001	0.00241145	0.571741	1.74904
ENSSSCG00000038679	novel gene	AEMK02000153.1:20-82724	0.213706	0.371893	0.799258	0.00045	0.00880918	0.574645	1.74021
ENSSSCG00000000591	PIK3C2G	5:54473829-54849512	7.1795	12.4722	0.796764	5e-05	0.00132205	0.575639	1.7372
ENSSSCG00000000647	OLR1	5:61799289-61810583	2.16682	3.75792	0.794355	0.0001	0.00241145	0.576601	1.7343
ENSSSCG00000009188	STPG2	8:122114574-122338603	0.217665	0.377342	0.793764	0.00295	0.0414778	0.576837	1.73359
ENSSSCG00000010101	P2RX6	14:50603322-50633535	3.08901	5.35253	0.793075	5e-05	0.00132205	0.577113	1.73276
ENSSSCG00000005446	EPB41L4B	1:250226487-250369210	1.45455	2.5153	0.790157	5e-05	0.00132205	0.578281	1.72926
ENSSSCG00000033355	LGI3	14:6416257-6432665	0.494266	0.854488	0.789772	0.0005	0.00960289	0.578435	1.7288
ENSSSCG00000003968	RIMKLA	6:168911129-168950094	1.37484	2.37661	0.78964	0.00115	0.0193151	0.578488	1.72864
ENSSSCG00000017109	ADAMTS16	16:76326724-76491039	1.27476	2.20051	0.787612	5e-05	0.00132205	0.579302	1.72621
ENSSSCG00000010853	EPHX1	10:13735080-13814024	28.2917	48.7074	0.783761	5e-05	0.00132205	0.580851	1.72161
ENSSSCG00000034972	CNIH3	10:12819583-12966096	2.87607	4.95	0.783327	0.00325	0.0445707	0.581025	1.7211
ENSSSCG00000010253	HK1	14:72365954-72460983	41.4639	71.3493	0.783044	5e-05	0.00132205	0.581139	1.72076
ENSSSCG00000012151	NHS	X:13854812-14209664	0.40018	0.688029	0.781819	0.0041	0.0530664	0.581633	1.7193
ENSSSCG00000022292	NPL	9:124093610-124132971	6.01985	10.3393	0.780344	5e-05	0.00132205	0.582228	1.71754
ENSSSCG00000004469	LCA5	1:86516394-86685073	0.351697	0.60341	0.778806	0.004	0.0520452	0.582849	1.71571
ENSSSCG00000034262	FIGN	15:70254739-70394298	1.78091	3.04367	0.773201	5e-05	0.00132205	0.585118	1.70906
ENSSSCG00000009188	FCRL1	4:92393743-92444712	1.04512	1.78518	0.772397	0.0003	0.00630146	0.585444	1.70811
ENSSSCG00000005444	TMEM245	1:250005448-250182120	31.9101	54.4535	0.77101	5e-05	0.00132205	0.586007	1.70646
ENSSSCG00000037444	novel gene	16:28649719-28653045	0.424714	0.724201	0.7699	0.00145	0.0233979	0.586458	1.70515
ENSSSCG00000039562	TDRP	15:32289182-32476017	6.23138	10.6123	0.768117	0.0025	0.0366737	0.587183	1.70305
ENSSSCG00000015840	WRN	15:53966577-54094997	1.41102	2.40074	0.766737	5e-05	0.00132205	0.587745	1.70142
ENSSSCG00000009051	IL15	8:85665998-85837490	4.39894	7.48323	0.766506	0.0038	0.0500082	0.587839	1.70114
ENSSSCG00000033148	MRPL12	12:1187939-1204372	100.366	170.566	0.765055	0.00215	0.0325631	0.588431	1.69943
ENSSSCG00000035299	SFRP4	9:108403905-108414409	74.3823	126.188	0.762544	5e-05	0.00132205	0.589456	1.69648
#N/A	ANXA2R	16:27730263-27759486	7.18592	12.1676	0.759798	0.0003	0.00630146	0.590579	1.69325
ENSSSCG00000014984	MMP27	9:33366339-33379824	5.54925	9.38115	0.757472	5e-05	0.00132205	0.591532	1.69053
ENSSSCG00000011071	THNSL1	10:50286072-50338717	0.954358	1.60167	0.746974	0.00105	0.0179143	0.595852	1.67827
ENSSSCG00000024621	KAT2B	13:6984809-7099756	24.7719	41.5272	0.745353	5e-05	0.00132205	0.596522	1.67638
ENSSSCG00000006590	S100A8	4:96190981-96220915	6.90204	11.565	0.744667	0.0035	0.0469185	0.596806	1.67559
ENSSSCG00000025881	PDHB	13:40079618-40167753	117.342	196.165	0.74135	0.0001	0.00241145	0.598179	1.67174
ENSSSCG00000032936	PIM3	5:677704-686347	64.7457	108.191	0.740727	5e-05	0.00132205	0.598438	1.67102
ENSSSCG00000004452	PRSS35	1:82714897-82734872	5.40547	9.02382	0.739317	5e-05	0.00132205	0.599023	1.66939
ENSSSCG00000011848	TFRC	13:133875642-134000847	6.39989	10.66	0.736084	5e-05	0.00132205	0.600367	1.66565
ENSSSCG00000015766	WDR17	15:38589307-38705784	0.591861	0.984537	0.734188	0.0017	0.0267812	0.601156	1.66346
ENSSSCG00000031154	ACKR2	13:26306084-26331738	4.46744	7.43116	0.734139	5e-05	0.00132205	0.601177	1.6634
ENSSSCG00000002825	CES1	6:29866856-29925369	22.3112	36.9827	0.729084	5e-05	0.00132205	0.603287	1.65759
ENSSSCG00000030095	ZBTB16	9:41624373-41839484	8.83369	14.6196	0.726819	5e-05	0.00132205	0.604235	1.65499
ENSSSCG00000023784	SEMA3C	9:99251337-99434657	14.5845	24.1365	0.726779	5e-05	0.00132205	0.604251	1.65494
ENSSSCG00000012001	ROBO1	13:175980909-176479483	4.37812	7.23477	0.724637	5e-05	0.00132205	0.605149	1.65248
ENSSSCG00000020823	BSCL2	2:9052749-9067713	73.1247	120.515	0.720781	0.0014	0.0226971	0.606769	1.64807
ENSSSCG00000038824	FRRS1L	1:250187572-250220797	2.42109	3.98577	0.719202	0.0001	0.00241145	0.607433	1.64627
ENSSSCG00000038187	novel gene	9:77509286-77563751	12.6131	20.764	0.719164	5e-05	0.00132205	0.607449	1.64623
ENSSSCG00000006328	RXRG	4:85158143-85361531	3.23703	5.32676	0.718589	5e-05	0.00132205	0.607691	1.64557
ENSSSCG00000003894	CYP4B1	6:164496929-164737862	91.353	150.239	0.717733	0.00015	0.0034486	0.608052	1.6446
ENSSSCG00000035825	UBE2QL1	16:75424871-75474043	0.548321	0.897232	0.71046	0.00115	0.0193151	0.611125	1.63633
ENSSSCG00000033555	novel gene	7:113797560-113800875	0.859564	1.40383	0.707689	0.00045	0.00880918	0.6123	1.63319
ENSSSCG00000006912	HFM1	4:125522245-125606964	0.551653	0.900466	0.706909	0.00255	0.037249	0.612631	1.6323
ENSSSCG00000015732	TFCP2L1	15:30072177-30139621	1.49271	2.42393	0.699414	5e-05	0.00132205	0.615822	1.62385
ENSSSCG00000004454	ME1	1:82794963-82989908	366.007	593.505	0.697391	0.00435	0.05	0.616686	1.62157
ENSSSCG00000030597	HAPLN3	7:54449587-54537421	5.04811	8.17471	0.695424	5e-05	0.00132205	0.617528	1.61936
ENSSSCG00000013072	FADS2	2:9632450-9671797	12.4148	20.0677	0.692816	5e-05	0.00132205	0.618645	1.61644
ENSSSCG00000010814	ESRRG	10:6662351-7040900	1.71627	2.77356	0.69246	5e-05	0.00132205	0.618798	1.61604
ENSSSCG00000005385	NR4A3	1:241569829-241613629	1.49496	2.41368	0.691133	0.00095	0.0164851	0.619367	1.61455
ENSSSCG00000015368	HDAC9	9:87407746-88281555	3.48083	5.61447	0.689719	0.0005	0.00960289	0.619975	1.61297
ENSSSCG00000035867	GFOD1	7:9735576-9855364	5.34383	8.60281	0.686934	5e-05	0.00132205	0.621173	1.60986
ENSSSCG00000027777	PRRG1	X:33090782-33232556	13.1674	21.1633	0.684594	5e-05	0.00132205	0.622181	1.60725
ENSSSCG00000011683	PCOLCE2	13:83507599-83592776	30.7014	49.3375	0.684382	5e-05	0.00132205	0.622272	1.60701
ENSSSCG00000015774	TENM3	15:44066192-44407632	1.09331	1.75142	0.679826	5e-05	0.00132205	0.624241	1.60195
ENSSSCG00000007100	SLC24A3	17:27269867-27780618	12.7882	20.4646	0.67832	5e-05	0.00132205	0.624893	1.60028
ENSSSCG00000001709	SUPT3H	7:39762106-40353303	5.83765	9.33605	0.677425	5e-05	0.00132205	0.62528	1.59928
ENSSSCG00000032803	CYP2S1	6:49221384-49235878	12.3584	19.7355	0.675303	5e-05	0.00132205	0.626201	1.59693
ENSSSCG00000017943	ACAP1	12:52681372-52700998	2.12235	3.37251	0.668161	5e-05	0.00132205	0.629308	1.58905
ENSSSCG00000002754	NQO1	6:17292769-17302627	16.0133	25.3876	0.664849	5e-05	0.00132205	0.630755	1.5854
ENSSSCG00000036383	LGALS3BP	12:3212469-3223106	26.5915	42.1292	0.663855	5e-05	0.00132205	0.631189	1.58431
ENSSSCG00000010529	SFRP5	14:109088459-109225937	173.884	274.023	0.656167	0.0008	0.014299	0.634562	1.57589
ENSSSCG00000039222	BASP1	16:6384289-6441187	4.42234	6.96256	0.654807	0.0033	0.0450774	0.63516	1.57441
ENSSSCG00000032003	GSTP1	2:4973916-5009533	18.7723	29.5535	0.65472	5e-05	0.00132205	0.635199	1.57431
ENSSSCG00000005911	OPLAH	4:629663-641073	5.22147	8.21296	0.653446	5e-05	0.00132205	0.63576	1.57292
ENSSSCG00000017778	DHRS13	12:45121154-45127446	2.07625	3.25425	0.648348	0.0038	0.0500082	0.63801	1.56737
ENSSSCG00000032633	FAM53A	8:773555-796389	7.77381	12.1755	0.647284	0.00025	0.00536878	0.638481	1.56622
ENSSSCG00000025005	B4GALT6	6:115399610-115593264	3.26941	5.11095	0.644561	0.0001	0.00241145	0.639687	1.56326
ENSSSCG00000029230	ECM1	4:98615740-98635477	68.6201	106.97	0.640499	0.0001	0.00241145	0.641491	1.55887
ENSSSCG00000004765	RMDN3	1:130574304-130591734	4.02353	6.26474	0.638793	0.00025	0.00536878	0.64225	1.55703
ENSSSCG00000035863	PLIN2	1:203661515-203713121	21.0902	32.8197	0.637989	5e-05	0.00132205	0.642608	1.55616
ENSSSCG00000021696	NRSN1	7:19007468-19030029	1.41176	2.19176	0.634596	0.0007	0.0127492	0.644121	1.5525
ENSSSCG00000000864	CHPT1	5:82493991-82551206	207.6	322.066	0.633551	5e-05	0.00132205	0.644588	1.55138
ENSSSCG00000011090	NEBL	10:53602846-53958491	4.38419	6.79805	0.632809	5e-05	0.00132205	0.64492	1.55058
ENSSSCG00000036742	KLF15	7:53877817-53890568	15.1381	23.3354	0.62433	5e-05	0.00132205	0.648721	1.54149
ENSSSCG00000030209	MFNG	5:10319825-10334504	86.4728	133.097	0.622159	5e-05	0.00132205	0.649698	1.53918
ENSSSCG00000004509	LIPG	1:99081577-99110876	6.6804	10.281	0.62197	5e-05	0.00132205	0.649783	1.53898
#N/A	TACC1	15:47753069-47861418	5.10527	7.83745	0.618398	0.0001	0.00241145	0.651394	1.53517
ENSSSCG00000010449	CH25H	14:101123408-101267659	111.675	171.262	0.616894	0.0001	0.00241145	0.652073	1.53357
ENSSSCG00000010450	LIPA	14:101123408-101267659	111.675	171.262	0.616894	0.0001	0.00241145	0.652073	1.53357
ENSSSCG00000037116	ZNRF2	18:42544503-42653636	5.14422	7.88806	0.616718	0.00085	0.0150834	0.652153	1.53338
#N/A	C15orf62	1:130516724-130563626	5.87173	8.98358	0.613506	5e-05	0.00132205	0.653606	1.52997
#N/A	Metazoa_SRP	AEMK02000264.1:114313-114611	30.6706	46.7982	0.609597	0.00295	0.0414778	0.65538	1.52583
ENSSSCG00000016535	CALD1	18:14267792-14486647	133.491	203.456	0.607979	0.0003	0.00630146	0.656115	1.52412
#N/A	MXRA5	X:484993-518039	5.50871	8.39076	0.607088	5e-05	0.00132205	0.656521	1.52318
ENSSSCG00000005055	LGALS3	1:184478642-184496155	39.7189	60.408	0.604913	5e-05	0.00132205	0.657511	1.52089
ENSSSCG00000032857	S100A12	4:96225328-96229939	2.48504	3.77723	0.604061	0.0005	0.00960289	0.657899	1.51999
ENSSSCG00000008103	MERTK	3:44349297-44483730	2.53747	3.85136	0.601976	0.00035	0.00717708	0.658851	1.51779
ENSSSCG00000010948	CTSL	10:27666975-27675171	9.15855	13.8928	0.60115	5e-05	0.00132205	0.659228	1.51693
ENSSSCG00000006987	SLC7A2	17:5122264-5271933	6.11956	9.28086	0.600831	5e-05	0.00132205	0.659374	1.51659
ENSSSCG00000032452	WFS1	8:4362675-4392675	6.49143	9.8417	0.600372	5e-05	0.00132205	0.659584	1.51611
ENSSSCG00000000295	NCKAP1L	5:19677701-19723311	3.65907	5.53885	0.598107	0.00015	0.0034486	0.66062	1.51373
ENSSSCG00000011322	CCR1	13:29227221-29233960	1.537	2.32568	0.597534	0.0014	0.0226971	0.660883	1.51313
ENSSSCG00000011673	novel gene	13:82374735-82376705	2.13592	3.22932	0.596372	0.00305	0.0425374	0.661415	1.51191
ENSSSCG00000011630	ACKR4	13:73733518-73901085	102.161	154.385	0.595687	0.0041	0.0530664	0.661729	1.51119
ENSSSCG00000004578	ANXA2	1:111588305-111635119	638.544	963.358	0.593285	0.0007	0.0127492	0.662832	1.50868
#N/A	PRKX	X:657256-754127	4.45311	6.71262	0.592063	5e-05	0.00132205	0.663394	1.5074
#N/A	DMRT2	1:220745169-220757330	7.70818	11.6096	0.590858	0.0002	0.00442718	0.663948	1.50614
ENSSSCG00000010992	AQP7	10:33037732-33116154	30.9046	46.515	0.589877	0.00155	0.0247799	0.6644	1.50512
ENSSSCG00000000843	TXNRD1	5:80170333-80288056	24.7254	37.2043	0.589478	5e-05	0.00132205	0.664583	1.5047
ENSSSCG00000017087	GM2A	16:71740318-71767990	19.2967	29.0029	0.587847	5e-05	0.00132205	0.665335	1.503
ENSSSCG00000029438	SESN2	6:85327245-85350793	0.980968	1.4737	0.58716	0.00205	0.0312956	0.665652	1.50229
ENSSSCG00000005636	SLC25A25	1:268531618-268577006	6.68702	10.0415	0.586534	5e-05	0.00132205	0.665941	1.50163
ENSSSCG00000009672	SCARA5	14:11615520-11747344	17.7714	26.6206	0.582984	0.0001	0.00241145	0.667582	1.49794
ENSSSCG00000009430	AKAP11	11:24702158-24752852	10.6617	15.9657	0.582543	5e-05	0.00132205	0.667786	1.49749
ENSSSCG00000006696	GJA5	4:99854376-99871341	7.2225	10.8144	0.582376	5e-05	0.00132205	0.667863	1.49731
ENSSSCG00000027017	NR1D2	13:10756968-10791285	10.0489	15.0443	0.582186	5e-05	0.00132205	0.667951	1.49712
ENSSSCG00000035762	CISD1	14:92296248-92382314	18.6509	27.8901	0.580503	0.0002	0.00442718	0.668731	1.49537
ENSSSCG00000027423	TMEM53	6:166645097-166664386	12.6324	18.8614	0.578303	0.0001	0.00241145	0.669751	1.49309
ENSSSCG00000024752	ALDH4A1	6:77373992-77404015	28.501	42.4951	0.576282	5e-05	0.00132205	0.67069	1.491
ENSSSCG00000011070	MPP7	10:39532369-39859411	3.15581	4.70002	0.574653	0.0001	0.00241145	0.671448	1.48932
#N/A	PER1	12:53341328-53376946	18.2993	27.2235	0.573063	5e-05	0.00132205	0.672188	1.48768
ENSSSCG00000021624	LAD1	10:23763343-23779621	1.21177	1.80081	0.571526	0.0007	0.0127492	0.672905	1.48609
ENSSSCG00000011454	SFMBT1	13:35020381-35180647	1.30334	1.93672	0.571401	0.0043	0.0549141	0.672963	1.48597
ENSSSCG00000031212	CHML	10:11835494-11853815	1.93224	2.86896	0.570256	0.00025	0.00536878	0.673497	1.48479
ENSSSCG00000037158	MTURN	18:42767324-42802319	7.61085	11.2966	0.569764	5e-05	0.00132205	0.673727	1.48428
ENSSSCG00000001252	novel gene	7:22500633-22503035	13.1187	19.4659	0.56933	0.00025	0.00536878	0.67393	1.48383
#N/A	EBP	X:42670073-42680715	18.0357	26.7246	0.567308	5e-05	0.00132205	0.674875	1.48176
#N/A	BLVRB	6:48715303-48728423	10.1595	15.033	0.5653	0.0008	0.014299	0.675815	1.4797
ENSSSCG00000015494	ZBTB37	9:116145159-116193193	1.78514	2.64103	0.565069	0.00315	0.0435452	0.675923	1.47946
#N/A	CYB5A	1:149737536-149783623	85.451	126.325	0.563967	0.00145	0.0233978	0.67644	1.47833
#N/A	CYP1B1	3:102195740-102206375	1.50698	2.22512	0.562226	0.0021	0.0318897	0.677256	1.47655
#N/A	AGFG1	15:128898264-128978761	14.8032	21.8311	0.560473	5e-05	0.00132205	0.67808	1.47475
ENSSSCG00000040101	novel gene	10:39878412-39888929	4.88311	7.20082	0.560361	0.00075	0.0135597	0.678132	1.47464
ENSSSCG00000008796	RBM47	8:31507962-31690766	7.41712	10.9188	0.557877	0.00015	0.0034486	0.679301	1.4721
#N/A	ALDH1A1	1:226161372-226218450	39.1347	57.6089	0.557841	5e-05	0.00132205	0.679318	1.47206
#N/A	FHL1	X:111310176-111368070	305.846	450.012	0.55716	0.0017	0.0267812	0.679639	1.47137
#N/A	SPECC1L	14:49332940-49464362	18.706	27.4934	0.555584	5e-05	0.00132205	0.680382	1.46976
ENSSSCG00000010143	MTR	14:54535832-54652788	3.65158	5.36124	0.554046	0.00035	0.00717708	0.681107	1.4682
#N/A	GPM6B	X:10429403-10582431	43.4969	63.695	0.550269	5e-05	0.00132205	0.682893	1.46436
#N/A	SLC2A13	5:71295007-71673893	2.4035	3.51909	0.550064	0.0004	0.00795668	0.68299	1.46415
#N/A	SCPEP1	12:33264903-33298107	98.1535	143.681	0.549754	5e-05	0.00132205	0.683137	1.46384
#N/A	P2RX7	14:31368302-31654550	9.11041	13.3308	0.54918	0.0023	0.0342638	0.683408	1.46325
#N/A	ANKH	16:4105164-4271033	6.60654	9.64745	0.546253	0.0001	0.00241145	0.684796	1.46029
#N/A	LSS	AEMK02000328.1:519535-554726	119.104	173.845	0.545576	0.0004	0.00795668	0.685118	1.4596
#N/A	BST2	2:60304770-60309728	22.1097	32.268	0.545426	5e-05	0.00132205	0.685189	1.45945
#N/A	ZFAND2A	3:753039-776012	7.30032	10.654	0.54536	0.0042	0.0541577	0.68522	1.45938
#N/A	TTC7B	7:112268300-112519304	20.9496	30.5368	0.543626	5e-05	0.00132205	0.686044	1.45763
#N/A	PCBD1	14:73800760-73807281	66.495	96.8735	0.542856	5e-05	0.00132205	0.686411	1.45685
#N/A	SLC2A4	12:52628449-52634974	69.6654	101.434	0.542023	5e-05	0.00132205	0.686807	1.45601
ENSSSCG00000036768	PRAG1	17:745050-793242	7.44216	5.11255	-0.541676	0.0002	0.00442718	1.45566	0.686972
#N/A	ART4	5:57708416-57735222	9.8138	6.73096	-0.544	0.00055	0.01047	1.45801	0.685867
#N/A	PGM1	6:148850470-148916678	70.0604	48.0012	-0.54553	0.0014	0.0226971	1.45956	0.68514
ENSSSCG00000015125	NECTIN1	9:46823554-46891569	1.58395	1.0832	-0.548224	0.00325	0.0445707	1.46228	0.683861
#N/A	MXRA7	12:4822163-4864760	95.165	65.0408	-0.549086	0.00405	0.0525769	1.46316	0.683453
#N/A	YBX3	5:61337861-61361282	180.289	123.15	-0.549889	0.0008	0.014299	1.46397	0.683073
#N/A	OTUD7A	1:143296594-143426277	4.46445	3.04314	-0.552922	0.0029	0.0411095	1.46705	0.681638
#N/A	GAS6	11:78848781-78881970	82.3319	55.954	-0.557211	0.00135	0.0220939	1.47142	0.679615
#N/A	ADAMTSL3	7:51006309-51363932	11.4481	7.76862	-0.559373	0.0001	0.00241145	1.47363	0.678597
#N/A	IGFBP5	15:118857466-118878593	138.177	93.7584	-0.559493	0.0004	0.00795668	1.47375	0.678541
ENSSSCG00000003351	MMP23B	6:63801344-63804418	36.8999	25.0332	-0.559774	5e-05	0.00132205	1.47404	0.678408
ENSSSCG00000014310	CXCL14	2:137803991-137813156	14.0923	9.5583	-0.560077	0.00035	0.00717708	1.47435	0.678266
#N/A	KLHL42	5:45901766-45973028	4.81705	3.265	-0.561067	5e-05	0.00132205	1.47536	0.677801
#N/A	SMC2	1:245409588-245475909	3.71695	2.51512	-0.563489	0.0003	0.00630146	1.47784	0.676664
ENSSSCG00000010404	ALOX5	14:90858986-90907082	2.95938	1.99612	-0.568099	0.0022	0.0330882	1.48257	0.674505
#N/A	RRM2	3:126356654-126367139	4.47946	3.01827	-0.569606	0.0011	0.0185838	1.48412	0.673801
ENSSSCG00000004962	CORO2B	1:166462595-166611187	14.355	9.66588	-0.570585	5e-05	0.00132205	1.48513	0.673344
ENSSSCG00000002385	TGFB3	7:99133510-99254506	7.90808	5.31309	-0.573775	0.00035	0.00717708	1.48841	0.671856
ENSSSCG00000029781	SELENOM	14:47902863-47905440	85.2813	57.2777	-0.574257	5e-05	0.00132205	1.48891	0.671632
ENSSSCG00000037539	SORCS2	8:3206903-3714803	1.62739	1.09121	-0.57663	0.0022	0.0330882	1.49136	0.670528
ENSSSCG00000001382	DDR1	7:23373270-23394965	3.72689	2.49773	-0.577353	0.002	0.0306406	1.49211	0.670192
#N/A	HCAR1	14:30104554-30113615	18.5694	12.4394	-0.57801	0.0002	0.00442718	1.49279	0.669887
ENSSSCG00000033363	VENTX	14:141261005-141270365	1.96796	1.31485	-0.581803	0.0023	0.0342638	1.49672	0.668128
ENSSSCG00000021899	novel gene	6:97643332-97948747	4.39903	2.93468	-0.583984	0.00135	0.0220939	1.49898	0.667119
ENSSSCG00000008723	HTRA3	8:2793643-2820472	118.212	78.6797	-0.587315	0.0001	0.00241145	1.50245	0.66558
#N/A	XYLT1	3:27158440-27493035	2.26009	1.50029	-0.591144	0.0001	0.00241145	1.50644	0.663816
#N/A	RUNDC1	12:19897845-19909024	8.98404	5.96203	-0.59156	5e-05	0.00132205	1.50688	0.663625
ENSSSCG00000004663	SEMA6D	1:123987459-124174091	3.52576	2.33912	-0.591971	0.0002	0.00442718	1.5073	0.663436
#N/A	TNC	1:255532021-255630963	8.24637	5.46656	-0.593127	0.00015	0.0034486	1.50851	0.662905
ENSSSCG00000014221	LVRN	2:120117688-120194714	3.48841	2.30884	-0.595401	0.00055	0.01047	1.51089	0.66186
ENSSSCG00000036002	TGIF2	17:39840461-39859514	5.31303	3.51444	-0.596241	0.0006	0.011285	1.51177	0.661475
ENSSSCG00000031139	IKZF4	5:21400356-21427647	3.34463	2.20355	-0.602018	0.00045	0.00880918	1.51784	0.658832
ENSSSCG00000024678	MEGF6	6:65053119-65141497	1.63317	1.07548	-0.602689	0.0011	0.0185838	1.51854	0.658525
ENSSSCG00000006717	THBS4	2:88729386-88780774	37.993	25.0146	-0.602965	0.0001	0.00241145	1.51883	0.658399
ENSSSCG00000014117	PHGDH	4:101445976-101478147	26.3936	17.3548	-0.60485	0.0011	0.0185838	1.52082	0.65754
ENSSSCG00000019317	ssc-mir-100	9:49098567-49221293	10.2209	6.67578	-0.614519	0.0009	0.0157441	1.53105	0.653148
ENSSSCG00000025582	PXDC1	7:2231276-2249395	34.8064	22.7226	-0.615226	5e-05	0.00132205	1.5318	0.652828
ENSSSCG00000002464	PRIMA1	7:115038478-115101039	1.8824	1.22739	-0.616974	0.0034	0.0459706	1.53366	0.652037
ENSSSCG00000039139	AKT1	AEMK02000452.1:3029805-3061715	141.292	91.9806	-0.619278	0.0001	0.00241145	1.53611	0.650997
ENSSSCG00000017376	MEOX1	12:19431028-19452810	9.26223	6.0281	-0.619657	5e-05	0.00132205	1.53651	0.650826
ENSSSCG00000035859	WNT5A	13:37344679-37366942	3.65068	2.37177	-0.622203	0.00035	0.00717708	1.53922	0.649678
ENSSSCG00000006391	ATP1A2	4:90263600-90410102	101.386	65.8329	-0.622971	0.00055	0.01047	1.54004	0.649332
ENSSSCG00000035958	EVA1A	3:67680568-67734426	3.29023	2.13465	-0.624188	0.0033	0.0450774	1.54134	0.648785
ENSSSCG00000010746	ADAM12	14:135197362-135682281	11.409	7.39257	-0.626022	0.00025	0.00536878	1.5433	0.647961
ENSSSCG00000007140	SMOX	17:31552033-31592126	4.54486	2.94471	-0.626112	0.00065	0.012016	1.5434	0.64792
ENSSSCG00000038207	ssc-mir-424	X:110384147-110390634	7.39792	4.79126	-0.626715	0.0004	0.00795668	1.54405	0.647649
ENSSSCG00000007063	ANKEF1	17:18923592-18980678	10.2366	6.62651	-0.627418	5e-05	0.00132205	1.5448	0.647334
ENSSSCG00000009580	S1PR3	14:658572-674975	4.18323	2.70249	-0.63033	0.0004	0.00795668	1.54792	0.646029
ENSSSCG00000030325	C1QTNF6	5:10601789-10608783	69.7037	45.0131	-0.630889	5e-05	0.00132205	1.54852	0.645778
ENSSSCG00000026203	NXPE4	9:42046232-42152973	4.75091	3.06795	-0.630931	0.00195	0.0301151	1.54856	0.64576
ENSSSCG00000005400	GRIN3A	1:243259494-243415923	1.8072	1.1658	-0.632437	0.00075	0.0135597	1.55018	0.645086
ENSSSCG00000008101	FBLN7	3:44212374-44267110	4.1517	2.67804	-0.632525	0.00055	0.01047	1.55028	0.645046
ENSSSCG00000022933	EFR3B	3:113661003-113758973	3.06101	1.97435	-0.632626	0.0001	0.00241145	1.55038	0.645001
ENSSSCG00000016689	TRIL	18:43559544-43730994	20.659	13.3095	-0.634309	5e-05	0.00132205	1.55219	0.644249
ENSSSCG00000000810	AMIGO2	5:77642194-77795949	5.98775	3.85626	-0.634813	0.00335	0.0455801	1.55274	0.644024
ENSSSCG00000024285	DLG4	12:52547740-52574470	11.1776	7.18909	-0.63673	5e-05	0.00132205	1.5548	0.643169
ENSSSCG00000004789	THBS1	1:131728783-131746305	19.2437	12.3625	-0.638416	5e-05	0.00132205	1.55662	0.642418
ENSSSCG00000002755	NFAT5	6:17305378-17435217	28.4585	18.2787	-0.638699	5e-05	0.00132205	1.55692	0.642292
ENSSSCG00000001081	SOX4	7:16890470-16895976	17.6784	11.3531	-0.638899	5e-05	0.00132205	1.55714	0.642203
ENSSSCG00000038453	SYNPO	2:151571189-151634110	16.4442	10.5509	-0.640208	5e-05	0.00132205	1.55855	0.64162
ENSSSCG00000031155	RASD2	AEMK02000361.1:2087692-2100644	1.41344	0.904395	-0.644183	0.00305	0.0425374	1.56285	0.639855
ENSSSCG00000017052	ADAM19	16:65715480-65814858	7.38207	4.72344	-0.644187	5e-05	0.00132205	1.56286	0.639853
ENSSSCG00000000856	PAH	5:81391424-81460912	7.67677	4.89047	-0.650527	0.0006	0.011285	1.56974	0.637048
ENSSSCG00000009132	ENPEP	8:111765757-111858644	2.9585	1.87722	-0.656268	0.00015	0.0034486	1.576	0.634518
ENSSSCG00000028338	PAMR1	2:25420609-25591614	9.02265	5.71152	-0.659675	0.00215	0.0325631	1.57973	0.633021
ENSSSCG00000031694	DIRAS2	14:1964839-1987890	2.53521	1.60104	-0.6631	0.00065	0.012016	1.58348	0.63152
ENSSSCG00000038494	LPIN2	6:103451281-103728152	7.91896	4.9939	-0.665143	0.0001	0.00241145	1.58573	0.630626
ENSSSCG00000003693	MYOM1	6:103451281-103728152	7.91896	4.9939	-0.665143	0.0001	0.00241145	1.58573	0.630626
ENSSSCG00000032996	SLC7A5	6:1545940-1574285	1.44285	0.909248	-0.666176	0.0019	0.0294483	1.58686	0.630175
ENSSSCG00000006289	F5	4:81403264-81485066	23.3442	14.7011	-0.667133	0.0025	0.0366737	1.58791	0.629757
ENSSSCG00000002383	FOS	7:98449193-98453576	50.0188	31.4784	-0.668107	5e-05	0.00132205	1.58899	0.629332
ENSSSCG00000028531	SH3BP1	5:10172235-10187923	5.15632	3.23866	-0.670944	0.0001	0.00241145	1.59211	0.628096
ENSSSCG00000010212	ANK3	14:63415819-63806009	0.527004	0.329192	-0.678887	0.0031	0.0430262	1.6009	0.624647
ENSSSCG00000009666	EPHX2	14:11216650-11293413	61.5602	38.4316	-0.679705	5e-05	0.00132205	1.60181	0.624293
ENSSSCG00000022506	COL6A1	13:208288384-208313135	560.136	349.658	-0.679833	0.00315	0.0435452	1.60195	0.624238
ENSSSCG00000010728	CPXM2	14:133245328-133395378	6.55346	4.08957	-0.680309	0.0001	0.00241145	1.60248	0.624032
ENSSSCG00000015444	LAMB1	9:107671181-107747360	68.1706	42.3551	-0.686614	5e-05	0.00132205	1.6095	0.62131
ENSSSCG00000016516	ATP6V0A4	18:10901567-10966833	10.489	6.51615	-0.686784	5e-05	0.00132205	1.60969	0.621237
ENSSSCG00000015584	PROX1	9:129516938-129581169	0.840175	0.521763	-0.687297	0.00065	0.012016	1.61026	0.621016
ENSSSCG00000009192	PDLIM5	8:125043880-125260702	13.7924	8.55061	-0.689769	0.0005	0.00960289	1.61303	0.619953
ENSSSCG00000023716	TNFAIP6	15:861895-881760	29.0537	17.9727	-0.692911	5e-05	0.00132205	1.61654	0.618604
ENSSSCG00000037710	ZNF473	6:54972237-55030923	3.2786	2.02495	-0.69519	0.00385	0.0504356	1.6191	0.617628
ENSSSCG00000010479	RBP4	14:105011407-105169866	62.0279	38.0489	-0.705062	0.00015	0.0034486	1.63021	0.613416
ENSSSCG00000017548	NGFR	12:25686652-25720445	29.1471	17.8333	-0.708775	0.0002	0.00442718	1.63442	0.611839
ENSSSCG00000020717	FAM160A1	8:77328621-77602145	1.12108	0.684833	-0.711066	0.00345	0.0464647	1.63701	0.610869
ENSSSCG00000013145	DTX4	2:12199051-12237881	4.13776	2.52548	-0.712293	5e-05	0.00132205	1.63841	0.610349
ENSSSCG00000024975	NR5A2	10:22727824-22866907	1.48092	0.902967	-0.713748	0.0005	0.00960289	1.64006	0.609734
ENSSSCG00000039074	TNFRSF13C	5:6699866-6703656	1.44286	0.878461	-0.715878	0.0021	0.0318897	1.64248	0.608834
ENSSSCG00000028530	TMEM52	6:63966464-63974289	24.1997	14.7274	-0.716491	5e-05	0.00132205	1.64318	0.608576
ENSSSCG00000038610	INHBB	15:30996207-31003726	1.52917	0.928899	-0.719154	0.0002	0.00442718	1.64622	0.607454
ENSSSCG00000016401	KIF1A	15:139610508-139694783	0.638203	0.386949	-0.721869	0.0008	0.014299	1.64932	0.606311
ENSSSCG00000031329	ST8SIA1	5:51211263-51364233	1.2759	0.771985	-0.724869	0.0002	0.00442718	1.65275	0.605052
ENSSSCG00000025834	FNDC5	6:89163362-89174111	1.18551	0.71723	-0.725002	0.0043	0.0549141	1.6529	0.604996
ENSSSCG00000005480	RGS3	1:254078729-254211804	27.8057	16.8147	-0.725658	5e-05	0.00132205	1.65365	0.604721
ENSSSCG00000033691	RAB26	3:39828604-39837527	1.90216	1.14414	-0.733377	0.0001	0.00241145	1.66253	0.601494
ENSSSCG00000023569	novel gene	14:22889907-22977450	56.2853	33.8353	-0.73423	5e-05	0.00132205	1.66351	0.601139
ENSSSCG00000037762	TBX1	14:51289314-51297209	3.00366	1.80328	-0.736096	0.0014	0.0226971	1.66566	0.600362
ENSSSCG00000037559	ACOT11	6:157741563-157812999	1.0946	0.656877	-0.736714	0.0003	0.00630146	1.66638	0.600105
ENSSSCG00000016892	FST	16:32805197-32812505	13.9485	8.36767	-0.737212	5e-05	0.00132205	1.66695	0.599898
ENSSSCG00000040328	NXNL1	2:60244582-60255661	0.630681	0.377962	-0.738669	0.00265	0.0383207	1.66864	0.599292
ENSSSCG00000017605	MMD	12:31695785-31723760	160.012	95.8694	-0.73904	5e-05	0.00132205	1.66906	0.599138
ENSSSCG00000036820	novel gene	AEMK02000452.1:1845957-1847747	22.5486	13.4963	-0.74047	5e-05	0.00132205	1.67072	0.598544
ENSSSCG00000009699	HPGD	14:15718144-15763710	3.09444	1.85164	-0.74088	5e-05	0.00132205	1.67119	0.598374
ENSSSCG00000022679	COCH	7:68579141-68594077	1.13321	0.677319	-0.742507	0.00335	0.0455801	1.67308	0.5977
ENSSSCG00000004484	COL12A1	1:90744288-90875209	43.1548	25.7726	-0.743681	0.002	0.0306406	1.67444	0.597214
ENSSSCG00000000062	CSDC2	5:6976045-6988507	4.1843	2.49459	-0.746183	0.0002	0.00442718	1.67735	0.596179
ENSSSCG00000011849	TNK2	13:134081380-134124826	33.3737	19.8871	-0.746875	5e-05	0.00132205	1.67815	0.595893
ENSSSCG00000023920	P3H1	6:168535430-168690034	40.1773	23.9332	-0.747365	0.0001	0.00241145	1.67872	0.595691
ENSSSCG00000009616	HR	14:6386330-6407052	3.21166	1.91161	-0.74853	0.0015	0.0240474	1.68008	0.59521
ENSSSCG00000039342	novel gene	10:32273085-32289708	5.73912	3.40784	-0.751971	5e-05	0.00132205	1.68409	0.593792
ENSSSCG00000010968	IL11RA	10:31928932-32149296	45.3501	26.8906	-0.754005	5e-05	0.00132205	1.68647	0.592955
ENSSSCG00000001660	PTK7	7:38135654-38208138	0.939686	0.556728	-0.755207	0.0004	0.00795668	1.68787	0.592461
ENSSSCG00000035554	LHFPL3	9:104273998-104828681	2.37402	1.40436	-0.757415	0.00015	0.0034486	1.69046	0.591555
ENSSSCG00000002314	SMOC1	7:93475972-93628328	14.787	8.73635	-0.759226	5e-05	0.00132205	1.69258	0.590813
ENSSSCG00000015394	KIAA1324L	9:93540843-93729810	3.3908	2.00163	-0.760452	0.0002	0.00442718	1.69402	0.590311
ENSSSCG00000010199	RET	14:61305836-61361588	0.801644	0.47159	-0.765429	0.0017	0.0267812	1.69988	0.588278
#N/A	SNORA31	2:130938164-131016270	5.10758	3.00181	-0.766808	0.00115	0.0193151	1.7015	0.587716
ENSSSCG00000038326	novel gene	16:17903465-17903768	15.0947	8.86293	-0.768186	0.0038	0.0500082	1.70313	0.587155
ENSSSCG00000003604	ADGRB2	6:88251822-88293513	0.798538	0.468145	-0.770406	0.002	0.0306406	1.70575	0.586252
ENSSSCG00000010629	ADRA2A	14:121468565-121472605	2.87915	1.68738	-0.770854	5e-05	0.00132205	1.70628	0.58607
ENSSSCG00000016473	EPHB6	18:7285687-7363745	2.64383	1.54786	-0.772355	5e-05	0.00132205	1.70806	0.585461
ENSSSCG00000026816	novel gene	6:63404205-63412295	1.2289	0.718963	-0.773382	0.00125	0.0207325	1.70927	0.585044
ENSSSCG00000016444	TMEM176B	18:6342676-6348993	5.87729	3.43748	-0.773801	0.0007	0.0127492	1.70977	0.584875
ENSSSCG00000031176	GP9	13:71560011-71562780	1.49843	0.876102	-0.774277	0.00305	0.0425374	1.71033	0.584682
ENSSSCG00000031855	novel gene	AEMK02000574.1:21101-40449	8.80078	5.1401	-0.775836	5e-05	0.00132205	1.71218	0.58405
ENSSSCG00000040735	DDAH1	4:130483877-130617612	5.58283	3.26014	-0.77606	5e-05	0.00132205	1.71245	0.583959
ENSSSCG00000001765	ADAMTS7	7:47839078-47994527	6.05155	3.53196	-0.776836	0.0036	0.0479241	1.71337	0.583645
ENSSSCG00000034259	PMEPA1	17:57999285-58053674	61.775	35.9735	-0.780091	5e-05	0.00132205	1.71724	0.58233
ENSSSCG00000034887	HAPLN4	2:58617204-58634611	3.00204	1.74766	-0.780515	0.0004	0.00795668	1.71774	0.582159
ENSSSCG00000001873	CSPG4	7:57949163-57988392	17.8789	10.3982	-0.781926	5e-05	0.00132205	1.71942	0.58159
ENSSSCG00000013614	CNN1	2:70175403-70209899	16.4467	9.56418	-0.782086	0.00125	0.0207325	1.71962	0.581525
ENSSSCG00000017422	FKBP10	12:20871051-20891484	32.3915	18.7681	-0.787333	5e-05	0.00132205	1.72588	0.579414
ENSSSCG00000009951	SGSM1	14:42790602-42974781	1.2531	0.725161	-0.789129	5e-05	0.00132205	1.72803	0.578693
ENSSSCG00000033648	novel gene	3:4362808-4390360	1.24246	0.717642	-0.79186	0.00045	0.00880918	1.73131	0.577599
ENSSSCG00000006183	SBSPON	4:62756272-62792245	1.74668	1.00661	-0.795111	0.0004	0.00795668	1.73521	0.576299
ENSSSCG00000003644	FHL3	6:93980634-93988573	15.2059	8.76062	-0.795524	5e-05	0.00132205	1.73571	0.576134
ENSSSCG00000024325	SGK2	17:46188263-46208787	90.3282	52.0152	-0.796241	5e-05	0.00132205	1.73657	0.575848
ENSSSCG00000012427	novel gene	X:60626525-60627146	67.2544	38.7215	-0.796493	5e-05	0.00132205	1.73687	0.575747
ENSSSCG00000009668	CLU	14:11335594-11404045	48.3395	27.8247	-0.796838	5e-05	0.00132205	1.73729	0.575609
ENSSSCG00000035077	INHBA	18:52884630-52905213	0.504266	0.289897	-0.798642	0.00125	0.0207325	1.73946	0.57489
ENSSSCG00000024351	MET	18:29426044-29541348	2.24652	1.29143	-0.798721	5e-05	0.00132205	1.73956	0.574859
ENSSSCG00000036152	TSPAN15	14:72501288-72555081	11.936	6.84655	-0.80187	5e-05	0.00132205	1.74336	0.573605
ENSSSCG00000025023	PGGHG	2:99241-108912	11.7312	6.69858	-0.808426	5e-05	0.00132205	1.7513	0.571004
ENSSSCG00000017005	KCNMB1	16:53618602-53631195	1.21081	0.688966	-0.813463	0.0027	0.0388809	1.75742	0.569014
ENSSSCG00000038869	APLNR	AEMK02000423.1:68317-72029	51.0931	28.8982	-0.822149	5e-05	0.00132205	1.76804	0.565599
ENSSSCG00000000419	RDH16	5:22251752-22293249	29.4232	16.5802	-0.82749	0.00085	0.0150834	1.7746	0.563509
ENSSSCG00000026453	ACSM5	3:25390278-25422556	1.05869	0.596371	-0.828005	0.0006	0.011285	1.77523	0.563308
ENSSSCG00000008898	HOPX	8:55862188-55901633	15.6889	8.82566	-0.829967	0.0002	0.00442718	1.77764	0.562542
ENSSSCG00000007557	MICALL2	3:947446-971132	2.00169	1.12422	-0.832299	5e-05	0.00132205	1.78052	0.561634
ENSSSCG00000033283	ZBTB42	AEMK02000452.1:3061760-3070463	3.18137	1.78349	-0.834942	5e-05	0.00132205	1.78379	0.560606
ENSSSCG00000038281	MAP3K7CL	13:192488749-192535285	1.05893	0.593031	-0.836424	0.0017	0.0267812	1.78562	0.56003
ENSSSCG00000035199	PTGES3L	12:19909031-19915852	5.88762	3.29657	-0.836719	5e-05	0.00132205	1.78598	0.559915
ENSSSCG00000006635	SEMA6C	4:98107299-98163945	7.31371	4.08933	-0.838739	5e-05	0.00132205	1.78849	0.559132
ENSSSCG00000022337	SERPINB11	1:158014041-158031261	2.10421	1.17234	-0.843893	0.00095	0.0164851	1.79489	0.557138
ENSSSCG00000017427	HAP1	12:20939417-20950122	5.44548	3.02705	-0.847145	5e-05	0.00132205	1.79894	0.555884
ENSSSCG00000016672	ADCYAP1R1	18:41917425-41972311	23.2075	12.8651	-0.851123	5e-05	0.00132205	1.8039	0.554353
ENSSSCG00000033641	COL8A2	6:92238472-92271624	1.65406	0.916229	-0.852235	0.0025	0.0366737	1.8053	0.553926
ENSSSCG00000012651	XPNPEP2	X:106333276-106365343	1.02677	0.567483	-0.855458	0.0002	0.00442718	1.80933	0.55269
ENSSSCG00000011765	USP13	13:117700074-117828778	2.64797	1.45939	-0.85952	5e-05	0.00132205	1.81443	0.551136
ENSSSCG00000015850	DUSP4	15:55490467-55508463	53.5139	29.4895	-0.859709	5e-05	0.00132205	1.81467	0.551064
ENSSSCG00000002818	PLLP	6:19206987-19241256	9.4858	5.22215	-0.861124	0.00015	0.0034486	1.81645	0.550523
ENSSSCG00000013351	NAV2	2:39262274-39705690	2.45215	1.34968	-0.861422	5e-05	0.00132205	1.81683	0.55041
ENSSSCG00000010974	CNTFR	10:32172089-32251503	8.21042	4.51723	-0.862018	0.00275	0.0395021	1.81758	0.550182
ENSSSCG00000010971	ARID3C	10:32172089-32251503	8.21042	4.51723	-0.862018	0.00275	0.0395021	1.81758	0.550182
ENSSSCG00000004270	ADGRB3	1:48888073-49619779	0.625948	0.344137	-0.863061	0.00095	0.0164851	1.81889	0.549785
ENSSSCG00000022405	P2RX1	12:49956328-49975989	1.986	1.08763	-0.868681	0.0001	0.00241145	1.82599	0.547647
ENSSSCG00000000298	PPP1R1A	5:19753856-19763269	155.115	84.7557	-0.871952	5e-05	0.00132205	1.83014	0.546407
ENSSSCG00000035074	FOXO6	6:169858665-169880173	1.80761	0.984412	-0.876746	0.00035	0.00717708	1.83623	0.544594
ENSSSCG00000012766	BGN	X:124233681-124296636	194.353	105.795	-0.877404	5e-05	0.00132205	1.83707	0.544346
ENSSSCG00000014581	TUB	9:1130294-1278498	2.06985	1.12281	-0.882415	0.00165	0.0261606	1.84346	0.542459
ENSSSCG00000017343	GFAP	12:18455951-18466680	0.4883	0.263479	-0.890079	0.0027	0.0388809	1.85328	0.539585
ENSSSCG00000014833	UCP2	9:8358530-8365808	29.6409	15.9847	-0.8909	0.0002	0.00442718	1.85433	0.539278
ENSSSCG00000016600	TMEM229A	18:23530705-23536521	4.37577	2.35755	-0.892248	0.00345	0.0464647	1.85607	0.538774
#N/A	PM20D1	9:66517232-66550523	10.2018	5.43897	-0.907414	5e-05	0.00132205	1.87568	0.53314
ENSSSCG00000011280	VIPR1	13:26036600-26076585	1.5371	0.81783	-0.910341	0.0004	0.00795668	1.87949	0.532059
ENSSSCG00000016859	C7	16:25842989-25903867	1.15286	0.612922	-0.911437	0.00025	0.00536878	1.88092	0.531655
ENSSSCG00000017186	RNF157	12:5225875-5307061	2.66485	1.41598	-0.912249	5e-05	0.00132205	1.88198	0.531356
ENSSSCG00000013093	VWCE	2:10205817-10239917	1.95984	1.0407	-0.913182	5e-05	0.00132205	1.88319	0.531013
ENSSSCG00000032151	CPZ	8:2620751-2642524	28.4349	15.054	-0.917513	5e-05	0.00132205	1.88886	0.529421
ENSSSCG00000036049	PEG10	9:74399683-74486981	2.04359	1.07871	-0.921807	0.0017	0.0267812	1.89449	0.527847
ENSSSCG00000040860	NMRK2	2:74782994-74791449	0.910118	0.479702	-0.923916	0.0002	0.00442718	1.89726	0.527076
ENSSSCG00000037735	HCAR2	14:30115862-30119292	8.67834	4.56351	-0.927274	5e-05	0.00132205	1.90168	0.525851
ENSSSCG00000040989	GPRC5C	12:6692086-6716246	2.48615	1.3063	-0.92842	5e-05	0.00132205	1.90319	0.525433
ENSSSCG00000017892	PITPNM3	12:50806322-50903195	0.904451	0.474575	-0.930406	0.00205	0.0312956	1.90581	0.524711
ENSSSCG00000021988	TUSC3	17:3312711-3507717	5.4551	2.8621	-0.930531	5e-05	0.00132205	1.90598	0.524665
ENSSSCG00000010840	RGS7	10:11950900-12322359	1.04094	0.544743	-0.934235	0.0002	0.00442718	1.91088	0.52332
ENSSSCG00000024837	SYT12	2:5409547-5435088	1.14322	0.596865	-0.937626	5e-05	0.00132205	1.91537	0.522091
ENSSSCG00000017868	P2RX5	12:49773181-49796316	6.23478	3.24598	-0.941682	0.00025	0.00536878	1.92077	0.520626
ENSSSCG00000031616	FOSB	6:51837527-51844532	9.63681	5.01436	-0.942491	5e-05	0.00132205	1.92184	0.520334
ENSSSCG00000036080	novel gene	7:20729996-20730389	40.4066	20.9816	-0.945465	0.0001	0.00241145	1.92581	0.519262
ENSSSCG00000003797	DIRAS3	6:144540213-144578818	0.973314	0.503918	-0.949716	0.00315	0.0435452	1.93149	0.517734
ENSSSCG00000014256	FBN2	2:131150662-131370857	0.708485	0.366285	-0.951772	5e-05	0.00132205	1.93425	0.516997
ENSSSCG00000013989	GJC2	2:51258206-51267962	1.10283	0.567363	-0.958868	0.0004	0.00795668	1.94378	0.51446
ENSSSCG00000030300	MT2A	6:18645152-18646033	39.4856	20.2544	-0.963092	5e-05	0.00132205	1.94948	0.512956
ENSSSCG00000011973	COL8A1	13:159216141-159374718	6.96014	3.56981	-0.963269	5e-05	0.00132205	1.94972	0.512893
ENSSSCG00000026605	BPI	17:41344957-41432631	1.18668	0.607911	-0.965003	0.0008	0.014299	1.95207	0.512277
ENSSSCG00000028758	LBP	17:41344957-41432631	1.18668	0.607911	-0.965003	0.0008	0.014299	1.95207	0.512277
NSSSCG00000012536	PLP1	X:84666732-84685413	0.520587	0.266346	-0.966841	0.0013	0.0213566	1.95456	0.511625
ENSSSCG00000011238	ARPP21	13:20915791-21088632	0.837067	0.427939	-0.967939	0.0004	0.00795668	1.95604	0.511236
ENSSSCG00000023267	SCN1B	6:44596507-44607481	7.61473	3.89286	-0.967962	5e-05	0.00132205	1.95608	0.511228
ENSSSCG00000036814	CLEC11A	6:55502870-55509234	4.13138	2.10932	-0.969842	5e-05	0.00132205	1.95863	0.510562
ENSSSCG00000010926	SYT2	10:24638410-24727289	0.404614	0.206027	-0.973713	0.00025	0.00536878	1.96389	0.509194
ENSSSCG00000009283	TNFRSF19	11:2543784-2640816	0.55836	0.284106	-0.974765	0.00135	0.0220939	1.96532	0.508823
ENSSSCG00000036011	ISLR2	7:59384931-59393207	5.03275	2.56013	-0.975131	5e-05	0.00132205	1.96582	0.508694
ENSSSCG00000033456	GPR157	6:69555587-69581687	3.53736	1.79736	-0.976797	0.00175	0.0274188	1.96809	0.508107
ENSSSCG00000032749	PCDH18	8:89321531-89338060	7.91022	3.99854	-0.984245	5e-05	0.00132205	1.97828	0.50549
ENSSSCG00000002443	TC2N	7:113337824-113392337	0.42477	0.214362	-0.986629	0.00105	0.0179143	1.98155	0.504656
ENSSSCG00000002993	CYP2A19	6:49053992-49064190	332.907	167.273	-0.992919	5e-05	0.00132205	1.99021	0.50246
#N/A	KIAA1644	5:4704762-4849584	1.25825	0.631886	-0.993681	5e-05	0.00132205	1.99126	0.502195
ENSSSCG00000040648	CCL11	12:40738449-40782893	0.778017	0.390622	-0.994028	0.0036	0.0479241	1.99174	0.502074
ENSSSCG00000012411	PHKA1	X:58456068-58583279	6.46263	3.23829	-0.996888	5e-05	0.00132205	1.99569	0.50108
ENSSSCG00000018277	ssc-mir-148a	18:46414474-46417046	1.84331	0.922816	-0.99818	0.00015	0.0034486	1.99748	0.500631
ENSSSCG00000023084	ATP2B2	13:66528451-66897163	0.568433	0.284207	-1.00005	0.0008	0.014299	2.00007	0.499983
ENSSSCG00000013879	SLC27A1	2:60203377-60235683	5.8621	2.92647	-1.00226	5e-05	0.00132205	2.00314	0.499217
ENSSSCG00000021748	PRR5	5:4467034-4525636	6.48093	3.23122	-1.00412	5e-05	0.00132205	2.00572	0.498574
ENSSSCG00000040294	novel gene	15:17544720-17919559	4.03457	2.00733	-1.00713	0.0037	0.0489534	2.00991	0.497535
ENSSSCG00000040025	NANOS1	14:128961973-128964688	17.0797	8.49426	-1.00772	5e-05	0.00132205	2.01073	0.497332
ENSSSCG00000026894	NFE2L3	18:46216508-46250307	1.28174	0.637232	-1.00822	5e-05	0.00132205	2.01143	0.497159
ENSSSCG00000007001	novel gene	17:13213-114566	0.382394	0.189907	-1.00977	0.0002	0.00442718	2.01359	0.496625
ENSSSCG00000002720	CLEC18C	6:13265919-13281334	0.859022	0.425307	-1.01419	0.00255	0.037249	2.01977	0.495106
ENSSSCG00000031724	LYNX1	4:1450112-1455150	9.01449	4.43677	-1.02274	5e-05	0.00132205	2.03177	0.492181
ENSSSCG00000023806	LRRN1	13:60393559-60432486	0.552434	0.269917	-1.03329	0.0003	0.00630146	2.04669	0.488595
ENSSSCG00000035830	ssc-mir-4335	9:9935974-10021258	144.247	70.251	-1.03795	0.00045	0.00880918	2.05331	0.487019
ENSSSCG00000034993	NREP	2:117698187-117887112	98.6983	47.9006	-1.04298	5e-05	0.00132205	2.06048	0.485324
ENSSSCG00000035617	novel gene	9:119858866-119896385	2.03255	0.986184	-1.04336	5e-05	0.00132205	2.06102	0.485196
ENSSSCG00000021852	FAM124B	15:126107347-126127721	2.7869	1.34308	-1.05311	5e-05	0.00132205	2.075	0.481928
ENSSSCG00000009584	SEMA4D	14:957080-1078626	2.65052	1.27209	-1.05908	5e-05	0.00132205	2.0836	0.479938
ENSSSCG00000035223	SYNM	1:137855614-137997290	5.54622	2.65564	-1.06244	5e-05	0.00132205	2.08846	0.478822
ENSSSCG00000036638	novel gene	7:10448500-10671539	0.553201	0.264559	-1.06421	0.00025	0.00536878	2.09102	0.478234
ENSSSCG00000015270	FMOD	9:64059852-64074106	28.0191	13.3924	-1.06499	5e-05	0.00132205	2.09216	0.477976
ENSSSCG00000017299	MARCH10	12:15976106-16052653	0.709762	0.339081	-1.0657	0.00065	0.012016	2.09319	0.477741
ENSSSCG00000032674	TCEA3	6:81266680-81304913	13.4786	6.43373	-1.06694	5e-05	0.00132205	2.09499	0.47733
ENSSSCG00000002257	MCTP2	7:84724151-84962894	1.78054	0.846801	-1.07222	5e-05	0.00132205	2.10267	0.475587
ENSSSCG00000036572	BCO1	6:7005771-7053147	1.79272	0.851358	-1.07431	5e-05	0.00132205	2.10571	0.474898
ENSSSCG00000013785	novel gene	2:63150960-63199128	1.46962	0.6965	-1.07724	5e-05	0.00132205	2.11	0.473935
ENSSSCG00000040507	PDLIM7	2:80452892-80472663	93.3459	44.0822	-1.08239	5e-05	0.00132205	2.11754	0.472246
ENSSSCG00000013401	DKK3	2:47385238-47444661	6.20378	2.92148	-1.08645	5e-05	0.00132205	2.12351	0.470919
ENSSSCG00000004201	TMEM200A	1:32961821-33032518	0.378276	0.177867	-1.08864	0.0015	0.0240474	2.12673	0.470204
ENSSSCG00000037554	FUT7	AEMK02000682.1:845929-849013	0.455996	0.214225	-1.0899	0.0021	0.0318897	2.12859	0.469794
ENSSSCG00000012546	NRK	X:86534433-86664714	1.26945	0.594739	-1.09387	5e-05	0.00132205	2.13446	0.468503
ENSSSCG00000017885	SMTNL2	12:50581125-50603145	1.70468	0.797169	-1.09654	5e-05	0.00132205	2.13841	0.467637
ENSSSCG00000015084	FXYD2	9:45165217-45173510	1.47226	0.687759	-1.09806	0.00045	0.00880918	2.14067	0.467144
ENSSSCG00000010655	GFRA1	14:126273587-126500266	1.55904	0.727395	-1.09985	5e-05	0.00132205	2.14332	0.466565
ENSSSCG00000007717	METTL27	3:11039705-11057793	9.88244	4.58722	-1.10725	5e-05	0.00132205	2.15435	0.464178
ENSSSCG00000038180	ADAMTS3	8:68674932-68948300	0.604077	0.280017	-1.10922	0.0009	0.0157441	2.15729	0.463545
ENSSSCG00000021232	SYNC	6:89006814-89026710	1.69568	0.785395	-1.11037	5e-05	0.00132205	2.15901	0.463175
ENSSSCG00000006472	CRABP2	4:93388091-93394155	22.8899	10.5832	-1.11293	5e-05	0.00132205	2.16284	0.462354
ENSSSCG00000027935	FHOD3	6:120036817-120586816	1.22573	0.561594	-1.12604	5e-05	0.00132205	2.18259	0.458172
ENSSSCG00000001131	BTN2A2	7:20954196-20967876	0.932932	0.426657	-1.1287	0.0012	0.0200186	2.18662	0.457328
ENSSSCG00000022153	SULT1C2	3:47807778-47820177	0.619893	0.283293	-1.12972	0.0002	0.00442718	2.18816	0.457004
ENSSSCG00000032019	DNASE1L3	13:39954803-39976374	1.49565	0.682201	-1.1325	5e-05	0.00132205	2.19238	0.456125
ENSSSCG00000003399	RBP7	6:70312453-70326773	27.7202	12.6175	-1.13552	5e-05	0.00132205	2.19698	0.455171
ENSSSCG00000013366	LDHA	2:40813962-40826715	208.477	94.5868	-1.14017	5e-05	0.00132205	2.20407	0.453706
ENSSSCG00000006719	HSD3B1	4:101563727-101573977	2.94752	1.3371	-1.1404	5e-05	0.00132205	2.20442	0.453634
ENSSSCG00000016997	FGF18	16:52722741-52760744	6.54677	2.96549	-1.14251	5e-05	0.00132205	2.20765	0.452971
ENSSSCG00000024136	AMPH	9:108799792-108971648	0.693832	0.313719	-1.14511	0.0002	0.00442718	2.21163	0.452155
ENSSSCG00000007358	EMILIN3	17:44006832-44014677	5.56353	2.51502	-1.14543	5e-05	0.00132205	2.21212	0.452055
ENSSSCG00000015022	LAYN	9:39306259-39327258	32.0859	14.4949	-1.14639	5e-05	0.00132205	2.21359	0.451754
ENSSSCG00000038452	ADAMTS17	1:138619705-139016125	1.39888	0.626966	-1.15781	5e-05	0.00132205	2.23118	0.448192
#N/A	SNORD113	7:121771379-121808987	0.650034	0.290784	-1.16057	0.0013	0.0213566	2.23546	0.447336
ENSSSCG00000026780	EDIL3	2:92123134-92554322	0.545744	0.244044	-1.16108	5e-05	0.00132205	2.23625	0.447178
ENSSSCG00000037334	ADSSL1	AEMK02000452.1:3008643-3027064	21.1323	9.43232	-1.16377	5e-05	0.00132205	2.24042	0.446345
ENSSSCG00000038420	PERP	1:26301212-26317883	0.764077	0.3404	-1.16649	0.0008	0.014299	2.24465	0.445504
ENSSSCG00000003547	NCMAP	6:82257158-82284263	0.388954	0.172278	-1.17486	0.0017	0.0267812	2.25771	0.442927
ENSSSCG00000014347	PROB1	2:141280068-141285448	1.35155	0.590034	-1.19574	5e-05	0.00132205	2.29062	0.436562
ENSSSCG00000037115	novel gene	7:16945378-17539967	1.11816	0.485142	-1.20465	0.002	0.0306406	2.30481	0.433875
ENSSSCG00000007371	HNF4A	17:46783776-46847500	0.366537	0.158198	-1.21222	0.0005	0.00960289	2.31694	0.431604
ENSSSCG00000039212	MYT1	17:62972314-63014604	0.340656	0.146475	-1.21766	0.0007	0.0127492	2.32569	0.42998
ENSSSCG00000011885	FBXO40	13:138852123-138905399	4.09705	1.75735	-1.22119	0.00015	0.0034486	2.33139	0.428929
ENSSSCG00000035891	ADGRB1	4:1582597-1646582	1.43364	0.608948	-1.23529	5e-05	0.00132205	2.35429	0.424757
ENSSSCG00000026210	FCRL5	4:92578753-92631721	1.31903	0.559097	-1.23831	0.0001	0.00241145	2.35922	0.423869
ENSSSCG00000031539	novel gene	2:51317562-51534240	11.7471	4.97568	-1.23934	0.0001	0.00241145	2.36091	0.423566
ENSSSCG00000010839	novel gene	10:11782696-11835322	0.449868	0.188733	-1.25316	0.0026	0.037724	2.38363	0.419528
ENSSSCG00000007528	PHACTR3	17:59625944-59863491	1.08379	0.454262	-1.25448	0.0002	0.00442718	2.38581	0.419145
ENSSSCG00000014124	ANKRD34B	2:89155617-89171418	0.418649	0.17502	-1.25822	0.0006	0.011285	2.392	0.418059
ENSSSCG00000012584	CAPN6	X:91258384-91288143	6.82094	2.82299	-1.27275	5e-05	0.00132205	2.41622	0.41387
ENSSSCG00000011599	GRIP2	13:69949592-70088719	0.355616	0.146548	-1.27895	5e-05	0.00132205	2.42662	0.412095
ENSSSCG00000028523	HUS1	18:48522825-48539261	10.6654	4.39406	-1.27931	5e-05	0.00132205	2.42723	0.411993
ENSSSCG00000029219	SH3BGR	13:203044735-203108739	7.74307	3.16933	-1.28873	5e-05	0.00132205	2.44313	0.409311
ENSSSCG00000036060	RRAD	6:27600829-27605186	1.48791	0.603856	-1.30101	5e-05	0.00132205	2.46401	0.405842
ENSSSCG00000038038	SBK1	3:18674593-18703383	0.576655	0.233543	-1.30402	0.00025	0.00536878	2.46916	0.404996
ENSSSCG00000039926	novel gene	Y:6511224-6524995	4.5792	1.85439	-1.30415	5e-05	0.00132205	2.46938	0.40496
ENSSSCG00000033452	MUC5B	2:810335-842096	11.6569	4.70759	-1.30812	5e-05	0.00132205	2.47619	0.403847
ENSSSCG00000001455	SLA-DRB1	7:24868655-24914037	63.299	25.0456	-1.33763	5e-05	0.00132205	2.52736	0.39567
ENSSSCG00000005249	FAM189A2	1:222658738-222725645	1.038	0.410175	-1.33949	5e-05	0.00132205	2.53062	0.39516
ENSSSCG00000032923	PRND	17:13729730-13735483	2.00678	0.79182	-1.34164	5e-05	0.00132205	2.53439	0.394572
ENSSSCG00000025560	PGLYRP2	2:62132316-62140229	51.2786	20.0898	-1.3519	5e-05	0.00132205	2.55248	0.391776
ENSSSCG00000012049	novel gene	13:198051284-198059296	0.722422	0.28292	-1.35245	0.003	0.0420438	2.55345	0.391626
ENSSSCG00000034988	novel gene	1:159665705-159792027	0.671102	0.261833	-1.35788	0.0007	0.0127492	2.56308	0.390155
ENSSSCG00000002927	LRFN3	6:45343806-45351968	0.365295	0.142172	-1.36142	0.00395	0.05155	2.56938	0.389199
ENSSSCG00000015627	ZPBP	9:136105102-136186844	1.44971	0.562895	-1.36482	5e-05	0.00132205	2.57544	0.388283
ENSSSCG00000021815	IL15RA	10:65022535-65056207	0.562609	0.216641	-1.37682	0.0003	0.00630146	2.59695	0.385067
ENSSSCG00000038226	novel gene	Y:4600240-4667658	2.22602	0.853677	-1.3827	5e-05	0.00132205	2.60756	0.3835
ENSSSCG00000022196	CCT6B	12:40205095-40230123	0.451467	0.172546	-1.38764	0.00015	0.0034486	2.6165	0.382189
ENSSSCG00000016331	RAMP1	15:137490355-137535575	10.1479	3.86327	-1.39329	5e-05	0.00132205	2.62677	0.380696
ENSSSCG00000008618	MYCN	3:121542274-121549491	0.609962	0.23201	-1.39453	5e-05	0.00132205	2.62903	0.380369
ENSSSCG00000001068	CAP2	7:13211109-13350961	4.56897	1.73024	-1.40089	5e-05	0.00132205	2.64064	0.378695
ENSSSCG00000006810	KCNC4	4:109882273-109908478	0.429552	0.162595	-1.40155	0.0002	0.00442718	2.64185	0.378522
ENSSSCG00000014314	FBXL21P	2:138090895-138120318	3.34856	1.2663	-1.40292	5e-05	0.00132205	2.64436	0.378163
ENSSSCG00000015981	HOXD10	15:81905145-81921265	0.506453	0.191287	-1.40469	0.00035	0.00717708	2.64761	0.377699
ENSSSCG00000016522	PTN	18:12219681-12311922	15.0101	5.63856	-1.41253	5e-05	0.00132205	2.66204	0.375652
ENSSSCG00000035293	IGF2	2:1469103-1496346	247.794	92.9097	-1.41524	5e-05	0.00132205	2.66704	0.374947
ENSSSCG00000006171	CRISPLD1	4:60946847-60998520	1.78525	0.666129	-1.42225	5e-05	0.00132205	2.68003	0.37313
ENSSSCG00000033794	novel gene	13:14969475-15188312	0.527916	0.196591	-1.42511	5e-05	0.00132205	2.68535	0.372391
ENSSSCG00000038376	ZCWPW2	13:14785533-14926245	1.27976	0.476165	-1.42634	0.00015	0.0034486	2.68764	0.372074
ENSSSCG00000023706	CHIA	4:109031293-109062844	0.548881	0.202816	-1.43632	0.00125	0.0207325	2.7063	0.369509
ENSSSCG00000034773	KCNJ12	12:61471918-61511563	1.55709	0.566468	-1.45879	5e-05	0.00132205	2.74878	0.363798
ENSSSCG00000036569	PTP4A3	4:2345053-2376765	30.1717	10.9088	-1.4677	5e-05	0.00132205	2.76581	0.361558
ENSSSCG00000022706	ERICH6	13:90870783-90910828	0.490342	0.177222	-1.46823	5e-05	0.00132205	2.76682	0.361425
ENSSSCG00000028047	DTNA	6:118453289-118753505	1.51729	0.547959	-1.46936	5e-05	0.00132205	2.76899	0.361142
ENSSSCG00000008294	ACTG2	3:69094859-69121547	12.068	4.34527	-1.47368	5e-05	0.00132205	2.77729	0.360063
ENSSSCG00000012121	EGFL6	X:10218192-10284144	1.77799	0.633668	-1.48845	5e-05	0.00132205	2.80587	0.356395
ENSSSCG00000000252	KRT8	5:18170353-18180286	0.750817	0.26652	-1.49422	5e-05	0.00132205	2.81712	0.354973
ENSSSCG00000017717	UNC45B	12:39974751-40031393	1.37851	0.484402	-1.50883	5e-05	0.00132205	2.84579	0.351396
ENSSSCG00000002309	PLEKHD1	7:93150279-93190370	3.56506	1.24945	-1.51263	5e-05	0.00132205	2.8533	0.350472
ENSSSCG00000021259	CDA	6:78824247-78849547	1.57076	0.549228	-1.51599	5e-05	0.00132205	2.85995	0.349656
ENSSSCG00000031173	KCNMB4	5:34561759-34634236	1.82935	0.631943	-1.53347	5e-05	0.00132205	2.89481	0.345445
ENSSSCG00000027093	FOLH1B	9:22903934-22962898	21.7383	7.50898	-1.53355	5e-05	0.00132205	2.89497	0.345426
ENSSSCG00000003333	C1QTNF12	6:63548831-63553706	2.84407	0.971514	-1.54965	5e-05	0.00132205	2.92746	0.341593
ENSSSCG00000027854	HSD17B6	5:22089490-22114378	4.70932	1.60531	-1.55267	5e-05	0.00132205	2.9336	0.340879
ENSSSCG00000004497	PSTPIP2	1:95625715-95727801	3.52689	1.20109	-1.55405	5e-05	0.00132205	2.9364	0.340553
ENSSSCG00000031590	SYT13	2:17120556-17166452	0.337631	0.113505	-1.57269	5e-05	0.00132205	2.97459	0.336181
ENSSSCG00000022500	IL20RB	13:77952212-77986155	2.36394	0.789085	-1.58294	5e-05	0.00132205	2.9958	0.333801
ENSSSCG00000010640	NRAP	14:123893996-124051764	5.73118	1.91218	-1.58362	0.0001	0.00241145	2.99721	0.333644
ENSSSCG00000027941	LSAMP	13:143675505-144304658	1.58659	0.522761	-1.6017	5e-05	0.00132205	3.03501	0.329488
ENSSSCG00000001620	MDFI	7:36828987-36847455	6.39708	2.07781	-1.62235	5e-05	0.00132205	3.07876	0.324806
ENSSSCG00000027762	TNFRSF11B	4:19849256-19879098	0.767751	0.246228	-1.64065	5e-05	0.00132205	3.11806	0.320712
ENSSSCG00000017508	STAC2	12:23004635-23022269	0.461011	0.147518	-1.64391	5e-05	0.00132205	3.12512	0.319988
ENSSSCG00000017101	ADCY2	16:74305563-74729974	1.56066	0.496017	-1.6537	5e-05	0.00132205	3.1464	0.317824
ENSSSCG00000007369	JPH2	17:46590005-46665294	5.38153	1.70972	-1.65426	5e-05	0.00132205	3.14762	0.317701
ENSSSCG00000016462	CLCN1	18:6893316-6940449	0.338027	0.10651	-1.66616	0.001	0.0171972	3.17369	0.315091
ENSSSCG00000029783	MKX	10:39096713-39173518	1.56432	0.483297	-1.69456	5e-05	0.00132205	3.23678	0.308949
ENSSSCG00000006352	MPZ	4:89169456-89180304	5.9063	1.81349	-1.70349	5e-05	0.00132205	3.25688	0.307042
ENSSSCG00000025085	NEGR1	6:141115728-141648252	0.889189	0.27103	-1.71404	5e-05	0.00132205	3.28078	0.304805
ENSSSCG00000010163	KCNK1	14:57265779-57319289	0.369374	0.112572	-1.71424	0.00025	0.00536878	3.28124	0.304763
ENSSSCG00000015579	PTGS2	9:127848602-127859287	2.21266	0.673574	-1.71588	5e-05	0.00132205	3.28497	0.304417
ENSSSCG00000002032	SLC7A8	7:75854308-75922330	1.63873	0.497913	-1.71861	5e-05	0.00132205	3.29119	0.303841
ENSSSCG00000006247	PLAG1	4:75636090-75696809	0.996766	0.300152	-1.73156	0.0001	0.00241145	3.32087	0.301126
ENSSSCG00000022849	IL2RA	10:64939643-65001292	1.16438	0.350526	-1.73197	5e-05	0.00132205	3.32181	0.301041
ENSSSCG00000007093	ZNF133	17:26595348-26620622	7.93394	2.38016	-1.73698	5e-05	0.00132205	3.33337	0.299997
ENSSSCG00000004143	TXLNB	1:25228332-25285303	1.37853	0.413419	-1.73745	5e-05	0.00132205	3.33445	0.299899
ENSSSCG00000014428	HTR4	2:149726413-149912495	0.745383	0.22137	-1.75152	5e-05	0.00132205	3.36713	0.296989
ENSSSCG00000007082	OTOR	AEMK02000216.1:19450-24468	2.9294	0.867351	-1.75592	5e-05	0.00132205	3.37742	0.296084
ENSSSCG00000017282	SCN4A	12:15001442-15084795	0.819815	0.240469	-1.76945	5e-05	0.00132205	3.40924	0.293321
ENSSSCG00000025996	MTUS2	11:6197695-6536052	0.436443	0.127885	-1.77094	5e-05	0.00132205	3.41276	0.293018
ENSSSCG00000024800	DSC3	6:114918814-115021364	0.49669	0.142221	-1.80421	5e-05	0.00132205	3.49238	0.286338
ENSSSCG00000004366	BVES	1:71314237-71360301	0.497696	0.140487	-1.82483	5e-05	0.00132205	3.54265	0.282274
ENSSSCG00000036870	RTN2	6:51854454-51869792	4.99779	1.39836	-1.83756	5e-05	0.00132205	3.57405	0.279795
ENSSSCG00000022891	MYMK	1:273101529-273111645	0.455905	0.125827	-1.85729	0.0029	0.0411095	3.62326	0.275994
ENSSSCG00000028387	CNKSR1	6:83598371-83608612	0.565543	0.155299	-1.86459	5e-05	0.00132205	3.64164	0.274601
ENSSSCG00000034820	MAFA	4:1090881-1092332	0.623897	0.169265	-1.88203	0.00245	0.0362793	3.68593	0.271302
ENSSSCG00000009631	PEBP4	14:6943041-7175097	16.1904	4.38302	-1.88514	5e-05	0.00132205	3.69389	0.270717
ENSSSCG00000037835	TRIM7	2:57310170-57324333	0.396169	0.106986	-1.8887	5e-05	0.00132205	3.70301	0.27005
ENSSSCG00000005627	AK1	1:268354948-268365688	41.6948	11.1965	-1.89682	5e-05	0.00132205	3.72391	0.268535
ENSSSCG00000034335	novel gene	AEMK02000452.1:307042-452298	1.09014	0.291275	-1.90405	0.00105	0.0179143	3.74262	0.267192
ENSSSCG00000021129	PFKM	5:78419776-78534815	26.473	7.01449	-1.91611	5e-05	0.00132205	3.77404	0.264968
ENSSSCG00000009842	CCDC60	14:33233441-33515224	0.909539	0.240135	-1.92129	5e-05	0.00132205	3.78762	0.264018
ENSSSCG00000016469	TRPV5	18:7285687-7363745	0.356493	0.0933725	-1.9328	0.00375	0.049539	3.81795	0.26192
ENSSSCG00000006857	COL11A1	4:115637497-115841392	1.57766	0.40872	-1.9486	5e-05	0.00132205	3.86	0.259068
ENSSSCG00000031728	ABRA	4:30711962-30722936	0.523305	0.135116	-1.95346	5e-05	0.00132205	3.87302	0.258196
ENSSSCG00000000789	CNTN1	5:72168531-72495728	1.1603	0.29808	-1.96072	5e-05	0.00132205	3.89256	0.2569
ENSSSCG00000017510	CACNB1	12:23037815-23063923	3.38386	0.862787	-1.9716	5e-05	0.00132205	3.92203	0.25497
ENSSSCG00000011646	KY	13:75725166-75775235	2.66898	0.663657	-2.00778	5e-05	0.00132205	4.02163	0.248655
ENSSSCG00000039989	novel gene	AEMK02000452.1:470639-505142	4.531	1.11484	-2.023	5e-05	0.00132205	4.06428	0.246046
ENSSSCG00000011120	USP6NL	AEMK02000189.1:47533-152815	0.968205	0.238015	-2.02426	5e-05	0.00132205	4.06783	0.245831
ENSSSCG00000037477	novel gene	AEMK02000308.1:1108-45473	0.573138	0.137352	-2.06101	5e-05	0.00132205	4.17278	0.239648
ENSSSCG00000005316	TPM2	1:236402239-236410905	164.93	38.5097	-2.09856	5e-05	0.00132205	4.28282	0.233491
ENSSSCG00000038405	STMN3	17:62596940-62608762	0.691049	0.161008	-2.10165	5e-05	0.00132205	4.292	0.232992
#N/A	U6	AEMK02000264.1:166932-175019	5.65171	1.30696	-2.11247	5e-05	0.00132205	4.32431	0.231251
ENSSSCG00000036287	novel gene	AEMK02000282.1:20908-50037	0.688037	0.158015	-2.12242	0.0001	0.00241145	4.35424	0.229661
ENSSSCG00000039271	ST8SIA2	7:86445709-86514393	0.434935	0.0948325	-2.19735	5e-05	0.00132205	4.58636	0.218038
ENSSSCG00000038455	RBM24	7:13125896-13139508	2.58047	0.554347	-2.21877	5e-05	0.00132205	4.65496	0.214824
ENSSSCG00000039535	CAMK2B	18:50862293-50958782	0.409615	0.0876047	-2.22519	5e-05	0.00132205	4.67572	0.213871
ENSSSCG00000004570	TPM1	1:108985777-109019044	318.761	67.1433	-2.24716	5e-05	0.00132205	4.74747	0.210638
ENSSSCG00000034154	WNK2	3:42711388-42837651	0.904144	0.180379	-2.32552	5e-05	0.00132205	5.01246	0.199503
ENSSSCG00000026386	SLC30A2	6:83477709-83486361	2.92335	0.57672	-2.34168	5e-05	0.00132205	5.06893	0.19728
ENSSSCG00000014113	HOMER1	2:88122528-88255282	1.69126	0.330876	-2.35373	5e-05	0.00132205	5.11144	0.19564
ENSSSCG00000030113	SHISA2	11:3806302-3812502	6.00657	1.16149	-2.37056	5e-05	0.00132205	5.17142	0.193371
ENSSSCG00000040581	CISH	13:33081636-33125892	11.9921	2.29224	-2.38726	5e-05	0.00132205	5.23163	0.191145
ENSSSCG00000002140	KLHL33	7:78469922-78480705	1.04902	0.184607	-2.50652	5e-05	0.00132205	5.68248	0.17598
ENSSSCG00000015333	ASB4	9:75083450-75222123	0.668216	0.116979	-2.51407	5e-05	0.00132205	5.71229	0.175061
ENSSSCG00000009134	EGF	8:112235093-112339142	1.25911	0.21515	-2.54899	5e-05	0.00132205	5.85224	0.170875
ENSSSCG00000001473	COL11A2	7:25203599-25234855	0.878107	0.146438	-2.58411	5e-05	0.00132205	5.99646	0.166765
ENSSSCG00000025240	DDIT4L	8:120371092-120378878	1.6388	0.272884	-2.58628	5e-05	0.00132205	6.00548	0.166515
ENSSSCG00000031405	novel gene	9:99517735-99526922	7.14934	1.18652	-2.59107	5e-05	0.00132205	6.02545	0.165963
ENSSSCG00000007370	R3HDML	17:46746008-46777680	0.74004	0.121146	-2.61085	0.00065	0.012016	6.10863	0.163703
ENSSSCG00000007678	COL26A1	3:8975540-9164070	0.908005	0.148428	-2.61293	5e-05	0.00132205	6.11745	0.163467
ENSSSCG00000007603	NPTX2	3:5720679-5732454	0.430613	0.0697705	-2.6257	0.0001	0.00241145	6.17184	0.162026
ENSSSCG00000011625	CHST13	13:73350642-73397493	9.20246	1.4468	-2.66916	5e-05	0.00132205	6.36059	0.157218
ENSSSCG00000031905	KCNS3	3:119951096-119989366	0.509391	0.0792441	-2.6844	0.0001	0.00241145	6.42813	0.155566
ENSSSCG00000012480	TNMD	X:82269195-82292453	3.50768	0.535832	-2.71066	0.0003	0.00630146	6.54621	0.15276
ENSSSCG00000014302	CDKL3	2:136585543-136648808	1.11314	0.165449	-2.75018	5e-05	0.00132205	6.72801	0.148632
ENSSSCG00000016606	ASB15	18:23825632-23881696	0.572892	0.0825263	-2.79534	5e-05	0.00132205	6.94195	0.144052
ENSSSCG00000003662	NT5C1A	6:95473267-95496988	0.370944	0.0511325	-2.85889	5e-05	0.00132205	7.25457	0.137844
ENSSSCG00000031487	LSP1	2:1261673-1316518	296.544	37.7509	-2.97366	5e-05	0.00132205	7.85527	0.127303
ENSSSCG00000031903	TNNT3	2:1261673-1316518	296.544	37.7509	-2.97366	5e-05	0.00132205	7.85527	0.127303
ENSSSCG00000040934	ISX	AEMK02000361.1:1609562-1688639	0.487382	0.0617821	-2.97979	0.0001	0.00241145	7.88871	0.126763
ENSSSCG00000022580	TTLL2	1:1972805-1979116	0.395206	0.0486842	-3.02108	5e-05	0.00132205	8.11775	0.123187
ENSSSCG00000016830	PRLR	16:20618695-20810171	0.876731	0.107017	-3.03429	5e-05	0.00132205	8.19242	0.122064
ENSSSCG00000027684	TRIM63	6:83488972-83508007	0.426836	0.051702	-3.04539	5e-05	0.00132205	8.2557	0.121128
ENSSSCG00000032392	MYO15A	12:60533570-60581411	0.971932	0.115493	-3.07306	5e-05	0.00132205	8.41556	0.118827
ENSSSCG00000039673	ASB16	12:19031412-19040434	1.50651	0.178032	-3.08101	5e-05	0.00132205	8.46207	0.118174
ENSSSCG00000007231	MYLK2	17:35488797-35513094	4.36836	0.514098	-3.08697	5e-05	0.00132205	8.4971	0.117687
ENSSSCG00000032974	MYADML2	12:1055218-1058865	0.753407	0.0836003	-3.17185	5e-05	0.00132205	9.01202	0.110963
ENSSSCG00000015796	PDLIM3	15:46513164-46546667	8.58895	0.944774	-3.18444	5e-05	0.00132205	9.09101	0.109999
ENSSSCG00000011508	LMOD3	13:50540644-50554984	1.6735	0.174485	-3.26169	5e-05	0.00132205	9.59106	0.104264
ENSSSCG00000029241	ASB10	18:6039424-6050746	0.620962	0.0608215	-3.35185	5e-05	0.00132205	10.2096	0.0979473
ENSSSCG00000031163	novel gene	2:13343336-13384820	2.073	0.200991	-3.36652	0.0011	0.0185838	10.3139	0.0969564
ENSSSCG00000039557	TRIM54	3:111823081-111863616	0.938921	0.0903479	-3.37744	0.0027	0.0388809	10.3923	0.0962253
ENSSSCG00000010303	SYNPO2L	14:76456167-76473376	1.96818	0.187988	-3.38815	5e-05	0.00132205	10.4697	0.0955136
ENSSSCG00000014170	CAST	2:103255737-103415531	1.34117	0.124484	-3.42946	0.0001	0.00241145	10.7738	0.0928175
ENSSSCG00000007488	DOK5	17:55390719-55542254	0.410912	0.0371009	-3.4693	5e-05	0.00132205	11.0755	0.0902894
ENSSSCG00000000138	PVALB	12:1538271-1568014	3.91459	0.349051	-3.48735	5e-05	0.00132205	11.2149	0.0891668
ENSSSCG00000012911	CARNS1	2:5097089-5105690	3.88773	0.345235	-3.49328	5e-05	0.00132205	11.2611	0.088801
ENSSSCG00000016605	LMOD2	18:23803681-23812566	0.792243	0.0696405	-3.50794	5e-05	0.00132205	11.3761	0.0879032
ENSSSCG00000015632	novel gene	9:136893323-137056101	1.84827	0.160121	-3.52895	5e-05	0.00132205	11.543	0.0866324
ENSSSCG00000036119	LYPD2	4:1461572-1466560	1.62294	0.140348	-3.53153	5e-05	0.00132205	11.5637	0.0864776
ENSSSCG00000010194	novel gene	14:60721774-60743110	0.505377	0.0434351	-3.54043	5e-05	0.00132205	11.6352	0.0859457
ENSSSCG00000009844	HSPB8	14:33608079-33640792	10.4616	0.853997	-3.61473	5e-05	0.00132205	12.2502	0.0816315
ENSSSCG00000037457	HSPB7	6:75170440-75174925	2.1343	0.169169	-3.65722	5e-05	0.00132205	12.6163	0.0792624
ENSSSCG00000017996	DHRS7C	12:54584352-54661662	3.95348	0.304519	-3.69852	5e-05	0.00132205	12.9827	0.0770255
ENSSSCG00000024103	ADPRHL1	11:78654293-78678047	1.34971	0.103094	-3.71062	5e-05	0.00132205	13.0921	0.0763822
ENSSSCG00000013022	PYGM	2:7406763-7443814	104.418	7.80606	-3.74164	5e-05	0.00132205	13.3766	0.0747574
ENSSSCG00000002467	ASB2	7:115208700-115259733	2.95811	0.213506	-3.79233	5e-05	0.00132205	13.855	0.0721764
ENSSSCG00000032838	MYOZ2	8:104577788-104609364	0.523979	0.0322116	-4.02386	5e-05	0.00132205	16.2668	0.0614748
ENSSSCG00000020785	DES	15:121427531-121502160	39.8082	2.43424	-4.03152	5e-05	0.00132205	16.3534	0.0611493
ENSSSCG00000006174	JPH1	4:61628298-61716544	2.64083	0.155447	-4.08649	5e-05	0.00132205	16.9885	0.0588632
ENSSSCG00000007949	SRL	3:38073381-38308307	9.82882	0.571752	-4.10356	5e-05	0.00132205	17.1907	0.0581708
ENSSSCG00000007917	RBFOX1	3:34935769-35326206	0.731948	0.0416509	-4.13532	5e-05	0.00132205	17.5734	0.0569042
ENSSSCG00000016200	PRKAG3	15:120419472-121064908	0.966132	0.0466332	-4.37279	0.0004	0.00795668	20.7177	0.048268
ENSSSCG00000004255	VGLL2	1:44549409-44557797	0.963867	0.044582	-4.4343	5e-05	0.00132205	21.6201	0.0462533
ENSSSCG00000005474	SAL1	1:253638014-253642866	325.788	14.5434	-4.4855	5e-05	0.00132205	22.4011	0.0446406
ENSSSCG00000002029	MYH7	7:75650846-75704483	1.50364	0.0645603	-4.54167	5e-05	0.00132205	23.2905	0.042936
ENSSSCG00000010144	ACTN2	14:54666742-54742779	5.35463	0.228145	-4.55277	5e-05	0.00132205	23.4704	0.0426069
ENSSSCG00000014443	CAMK2A	2:151248355-151308700	5.84584	0.247088	-4.56431	5e-05	0.00132205	23.6589	0.0422674
ENSSSCG00000017271	CACNG1	12:13457850-13655070	3.68134	0.136301	-4.75536	0.00315	0.0435452	27.0088	0.0370249
ENSSSCG00000010317	DUPD1	14:77601888-77642806	0.460247	0.0165663	-4.79608	0.0012	0.0200186	27.782	0.0359945
ENSSSCG00000029199	SCN4B	9:45451477-45475784	1.52056	0.0525293	-4.85533	5e-05	0.00132205	28.9468	0.0345462
ENSSSCG00000003257	CACNG6	6:56129833-56151133	0.53962	0.0183266	-4.87993	0.00175	0.0274188	29.4446	0.0339621
ENSSSCG00000034139	EYA4	1:30261797-30575601	0.471018	0.0158844	-4.8901	5e-05	0.00132205	29.6529	0.0337235
ENSSSCG00000006829	SYPL2	4:110647799-110791474	7.22463	0.239307	-4.91599	0.0009	0.0157441	30.1898	0.0331238
ENSSSCG00000022693	LBX1	14:112282278-112287622	0.609348	0.0195082	-4.96511	0.00225	0.0336351	31.2354	0.032015
ENSSSCG00000007949	H19_2	2:1381835-1384889	28.2123	0.885174	-4.99422	5e-05	0.00132205	31.8721	0.0313755
ENSSSCG00000013344	ANO5	2:37171400-37255489	0.98901	0.0308039	-5.0048	5e-05	0.00132205	32.1066	0.0311462
ENSSSCG00000009957	MYO18B	14:43451845-43687726	1.05547	0.0310187	-5.0886	5e-05	0.00132205	34.0268	0.0293886
ENSSSCG00000014128	CKMT2	2:89796473-89832990	7.06552	0.198218	-5.15563	5e-05	0.00132205	35.6451	0.0280544
ENSSSCG00000003218	MYBPC2	6:55281802-55310295	48.7996	1.31038	-5.21882	5e-05	0.00132205	37.241	0.0268521
ENSSSCG00000026098	CMYA5	2:88328249-88520292	3.86008	0.103047	-5.22726	5e-05	0.00132205	37.4595	0.0266955
ENSSSCG00000007757	TRIM72	3:17284736-17297824	3.03619	0.074793	-5.34322	5e-05	0.00132205	40.5947	0.0246337
ENSSSCG00000012833	novel gene	Y:5836939-5856297	0.400661	0.00977695	-5.35685	0.0001	0.00241145	40.9801	0.0244021
ENSSSCG00000007718	CLDN4	3:11039705-11057793	10.3909	0.248123	-5.38812	5e-05	0.00132205	41.878	0.0238789
ENSSSCG00000010359	novel gene	14:87659260-87722309	36.5403	0.850022	-5.42584	5e-05	0.00132205	42.9873	0.0232627
ENSSSCG00000006311	DUSP27	4:83870907-83902326	0.600078	0.0131689	-5.50994	5e-05	0.00132205	45.5677	0.0219454
ENSSSCG00000033489	C10orf71	14:89892404-89917696	0.823766	0.0177816	-5.53378	5e-05	0.00132205	46.327	0.0215857
ENSSSCG00000016397	NEB	15:546193-766237	19.57	0.401243	-5.60802	5e-05	0.00132205	48.7733	0.020503
ENSSSCG00000039710	MYL2	14:32162169-32213672	1.50919	0.030443	-5.63152	5e-05	0.00132205	49.5743	0.0201717
ENSSSCG00000010461	ANKRD1	14:102565989-102613145	2.28659	0.0451276	-5.66304	5e-05	0.00132205	50.6693	0.0197358
ENSSSCG00000004094	PPP1R14C	1:15867839-15949956	1.95069	0.0382719	-5.67155	5e-05	0.00132205	50.9691	0.0196197
ENSSSCG00000006754	AMPD1	4:105868892-105893219	7.10189	0.121665	-5.86722	5e-05	0.00132205	58.3726	0.0171313
ENSSSCG00000015747	MYOM2	15:33529405-33606948	9.99996	0.168424	-5.89175	5e-05	0.00132205	59.3736	0.0168425
ENSSSCG00000029651	SLN	9:36232967-36342092	55.6177	0.883785	-5.97571	5e-05	0.00132205	62.9315	0.0158903
ENSSSCG00000037039	PPP1R27	12:1136301-1137495	5.66071	0.0852226	-6.0536	5e-05	0.00132205	66.4225	0.0150551
ENSSSCG00000027613	novel gene	1:39027472-39578423	7.72894	0.112727	-6.09937	5e-05	0.00132205	68.5636	0.014585
ENSSSCG00000035105	DUSP13	14:77659943-77677694	1.12345	0.0146379	-6.26209	5e-05	0.00132205	76.7497	0.0130294
ENSSSCG00000014324	MYOT	2:139632861-139956421	7.39117	0.0901889	-6.35671	5e-05	0.00132205	81.9522	0.0122022
ENSSSCG00000016640	PPP1R3A	18:31997633-32039919	1.29399	0.0157511	-6.36023	0.00205	0.0312956	82.1524	0.0121725
ENSSSCG00000035998	C8H4orf54	8:120791064-120810942	0.923722	0.0108377	-6.41333	0.0001	0.00241145	85.2324	0.0117326
ENSSSCG00000025353	TNNT1	6:59351176-59365770	4.24113	0.0496096	-6.41768	0.0005	0.00960289	85.4898	0.0116973
ENSSSCG00000033049	KLHL41	15:75875688-75895440	20.3851	0.233481	-6.44806	5e-05	0.00132205	87.3091	0.0114536
ENSSSCG00000015917	XIRP2	15:73665938-73741158	4.80031	0.0529869	-6.50135	5e-05	0.00132205	90.5944	0.0110382
ENSSSCG00000017904	ENO3	12:51932320-51961496	241.875	2.60933	-6.53444	5e-05	0.00132205	92.6963	0.0107879
ENSSSCG00000010304	MYOZ1	14:76442582-76453082	46.2918	0.493864	-6.5505	5e-05	0.00132205	93.734	0.0106685
ENSSSCG00000038607	GADL1	13:16892162-17168069	4.96713	0.0516897	-6.58639	5e-05	0.00132205	96.095	0.0104064
ENSSSCG00000034015	novel gene	13:23867481-23876839	1.4103	0.0143409	-6.61971	5e-05	0.00132205	98.3402	0.0101688
ENSSSCG00000035429	HFE2	4:99328007-99335029	4.05219	0.0409926	-6.6272	5e-05	0.00132205	98.8521	0.0101161
ENSSSCG00000007022	ANK1	17:10750236-10985250	18.7946	0.178359	-6.71939	5e-05	0.00132205	105.375	0.00948991
ENSSSCG00000036132	CKM	6:51637945-51715091	264.681	2.40981	-6.77919	5e-05	0.00132205	109.835	0.00910459
ENSSSCG00000024784	CACNA1S	10:23491358-23567981	4.30709	0.0385423	-6.80412	5e-05	0.00132205	111.749	0.00894861
ENSSSCG00000024061	TNNI1	10:23784633-23804082	3.06708	0.0268455	-6.83604	0.00015	0.0034486	114.249	0.0087528
ENSSSCG00000034677	novel gene	15:84226950-84501298	45.2649	0.331251	-7.09432	5e-05	0.00132205	136.648	0.00731808
ENSSSCG00000029311	MYPN	14:71283256-71394599	1.94463	0.0141581	-7.10172	0.0019	0.0294483	137.351	0.00728064
ENSSSCG00000036948	IGFN1	10:23628937-23663545	2.61014	0.0184673	-7.14301	5e-05	0.00132205	141.338	0.00707522
ENSSSCG00000036018	APOBEC2	7:36364288-36409499	4.4168	0.0287122	-7.26519	0.0001	0.00241145	153.83	0.0065007
ENSSSCG00000007805	ATP2A1	3:18545070-18585510	50.9865	0.315425	-7.33668	5e-05	0.00132205	161.644	0.00618642
ENSSSCG00000040401	EEF1A2	17:62515416-62526190	72.8483	0.441017	-7.36792	5e-05	0.00132205	165.183	0.0060539
ENSSSCG00000016720	PGAM2	18:48693820-48814723	43.3897	0.252367	-7.42568	5e-05	0.00132205	171.93	0.00581631
ENSSSCG00000009182	ADH1C	8:120918178-121115291	3.06235	0.0165675	-7.53013	5e-05	0.00132205	184.84	0.0054101
ENSSSCG00000007424	TNNC2	17:48023060-48030054	230.775	1.20756	-7.57824	5e-05	0.00132205	191.107	0.00523266
ENSSSCG00000033260	TNNI2	2:1251360-1254226	221.038	1.10974	-7.63793	5e-05	0.00132205	199.18	0.00502058
ENSSSCG00000014560	COX8H	2:55107-70961	25.8143	0.125929	-7.67941	0.0035	0.0469185	204.99	0.00487829
ENSSSCG00000000866	MYBPC1	5:82557612-82651062	5.22036	0.0253437	-7.68638	5e-05	0.00132205	205.983	0.00485477
ENSSSCG00000016157	MYL1	15:113023619-113074313	365.168	1.71758	-7.73204	5e-05	0.00132205	212.606	0.00470353
ENSSSCG00000038323	ACTN3	2:5854972-5874375	61.3628	0.286578	-7.74229	5e-05	0.00132205	214.122	0.00467023
ENSSSCG00000035729	MYOZ3	2:151635637-151653057	14.6393	0.0659507	-7.79425	5e-05	0.00132205	221.974	0.00450502
ENSSSCG00000007799	MYLPF	3:17919912-17941257	475.655	2.06314	-7.84893	5e-05	0.00132205	230.549	0.00433747
ENSSSCG00000036235	novel gene	6:51637945-51715091	149.775	0.641525	-7.86707	0.00015	0.0034486	233.466	0.00428327
ENSSSCG00000018003	MYH4	12:55190382-55278278	117.834	0.489567	-7.91103	5e-05	0.00132205	240.69	0.00415473
ENSSSCG00000029441	MYH2	12:55190382-55278278	117.834	0.489567	-7.91103	5e-05	0.00132205	240.69	0.00415473
ENSSSCG00000008215	SMYD1	3:57865968-57946654	3.17021	0.0127454	-7.95845	5e-05	0.00132205	248.732	0.00402039
ENSSSCG00000000138	PVALB	5:10874807-10993974	8.57851	0.0315803	-8.08556	5e-05	0.00132205	271.641	0.00368132

## Sheet: DESeqFDR0.05 FC1.5
ID Ensembl	GENE	baseMean	log2FoldChange	lfcSE	stat	pvalue	padj	FC DU/IB	FC IB/DU
ENSSSCG00000037064	novel gene	39.0062	8.63071	0.991765	8.70237	3.25012e-18	1.25251e-15	0.00252288	396.373
ENSSSCG00000034286	novel gene	38.0223	7.17047	0.830529	8.63363	5.94375e-18	2.23471e-15	0.00694181	144.055
ENSSSCG00000006933	CLCA1	183.754	4.70369	0.495087	9.50074	2.08407e-21	1.39678e-18	0.0383749	26.0587
ENSSSCG00000001458	novel gene	51.3056	4.37259	0.698532	6.25968	3.85779e-10	2.88679e-08	0.0482748	20.7147
ENSSSCG00000038127	novel gene	26.7753	3.69569	0.610094	6.05758	1.38186e-09	8.92452e-08	0.0771767	12.9573
ENSSSCG00000002983	LGALS13	87.9881	3.59496	0.35032	10.2619	1.04586e-24	1.15157e-21	0.0827578	12.0834
ENSSSCG00000025759	OLAH	4.63141	3.49635	0.581781	6.00973	1.85829e-09	1.1531e-07	0.0886124	11.2851
ENSSSCG00000007642	AZGPI	1597.12	3.42407	0.245496	13.9476	3.25538e-44	1.67272e-40	0.093165	10.7336
ENSSSCG00000003047	CEACAMS	43.9401	3.24244	0.31178	10.3998	2.48506e-25	2.94671e-22	0.105664	9.46395
ENSSSCG00000026211	NRN1	73.6868	3.19781	1.13869	2.80831	0.00498017	0.0303436	0.108984	9.17566
ENSSSCG00000037358	SAA3	14.175	3.0679	0.736942	4.16302	3.14067e-05	0.00050536	0.119253	8.38554
ENSSSCG00000010552	PKD2L1	44.2146	2.98034	0.960047	3.10437	0.00190686	0.0142483	0.126715	7.89171
ENSSSCG00000009870	SDSL	16.4703	2.92462	0.409657	7.1392	9.38782e-13	1.26941e-10	0.131705	7.59274
ENSSSCG00000010553	novel gene	8.27797	2.91636	0.889768	3.27766	0.0010467	0.0090089	0.132461	7.54938
ENSSSCG00000015356	AGMO	97.6229	2.90162	0.214104	13.5524	7.66885e-42	2.95538e-38	0.133821	7.47265
ENSSSCG00000008754	GBA3	9.72814	2.82406	0.477543	5.91373	3.34455e-09	1.87477e-07	0.141212	7.08153
ENSSSCG00000015677	LYPD6B	9.82948	2.79199	0.530999	5.25799	1.45637e-07	5.10227e-06	0.144387	6.92585
ENSSSCG00000028376	TM4SF19	31.2758	2.78987	0.422024	6.6107	3.8251e-11	3.57357e-09	0.144599	6.91569
ENSSSCG00000035531	CLEC4A_tv1	19.3802	2.77186	0.397851	6.96708	3.2359e-12	3.99052e-10	0.146416	6.82987
ENSSSCG00000039158	novel gene	10.746	2.7625	0.660695	4.18121	2.89968e-05	0.000472001	0.147368	6.78571
ENSSSCG00000023745	MCOLN3	4.98127	2.71234	0.50402	5.38142	7.39018e-08	2.77177e-06	0.152582	6.55385
ENSSSCG00000002980	AWN	9.56506	2.66929	0.444993	5.9985	1.99146e-09	1.21337e-07	0.157204	6.36116
ENSSSCG00000014987	MMP12	8.84985	2.59627	0.517217	5.01969	5.17554e-07	1.57982e-05	0.165366	6.04719
ENSSSCG00000022945	UCHL1	169.461	2.57758	0.420455	6.13045	8.76322e-10	5.97721e-08	0.167522	5.96936
ENSSSCG00000015841	TEX15	7.19185	2.53161	0.455128	5.56242	2.66058e-08	1.11752e-06	0.172945	5.78217
ENSSSCG00000033745	novel gene	129.411	2.50885	0.240769	10.4201	2.0064e-25	2.57739e-22	0.175696	5.69166
ENSSSCG00000038508	SPTBN2	160.693	2.4925	0.266009	9.37	7.25338e-21	4.14114e-18	0.177698	5.62752
ENSSSCG00000026718	PLCH1	66.5021	2.4729	0.331133	7.46797	8.14399e-14	1.41056e-11	0.180129	5.55157
ENSSSCG00000010252	HKDC1	8.4425	2.42146	0.483614	5.00701	5.5283e-07	1.67424e-05	0.186668	5.35712
ENSSSCG00000040826	novel gene	13.5028	2.40228	0.4854	4.94907	7.45696e-07	2.1526e-05	0.189166	5.28636
ENSSSCG00000029449	PRG4	17.7348	2.33191	0.496613	4.69562	2.65795e-06	6.37205e-05	0.198621	5.03471
ENSSSCG00000006043	DCSTAMP	59.0836	2.28893	0.290081	7.89067	3.00577e-15	7.12829e-13	0.204627	4.88695
ENSSSCG00000034469	CRLF2	48.2653	2.2573	0.347466	6.49646	8.22322e-11	7.2526e-09	0.209163	4.78096
ENSSSCG00000003459	CELA2A	43.3176	2.2301	0.317249	7.02951	2.07265e-12	2.66249e-10	0.213143	4.69168
ENSSSCG00000032948	RF00430	5.22489	2.17975	0.422637	5.15749	2.50284e-07	8.19135e-06	0.220715	4.53074
ENSSSCG00000036724	CRYAB	3479	2.17728	0.231038	9.42392	4.34548e-21	2.79107e-18	0.221092	4.52301
ENSSSCG00000014422	SPINK5	84.2056	2.09657	0.499672	4.1959	2.71788e-05	0.000444757	0.233813	4.27692
ENSSSCG00000009197	GRID2	18.5495	2.08407	0.544696	3.82611	0.000130183	0.0016236	0.235848	4.24001
ENSSSCG00000034686	FAM19A2	5.12914	2.06166	0.708837	2.90851	0.00363157	0.0235807	0.23954	4.17466
ENSSSCG00000028184	DNAH11	52.425	2.0597	0.313449	6.57109	4.99479e-11	4.5291e-09	0.239866	4.169
ENSSSCG00000014570	NRIP3	680.759	2.04885	0.226836	9.03229	1.68111e-19	8.35946e-17	0.241677	4.13775
ENSSSCG00000028204	TREH	167.335	2.03734	0.289098	7.04723	1.82518e-12	2.40472e-10	0.243613	4.10488
ENSSSCG00000009216	SPP1	1284.92	2.03391	0.364313	5.58287	2.36576e-08	1.0102e-06	0.244192	4.09514
ENSSSCG00000039799	novel gene	12.5875	2.01441	0.359249	5.60729	2.05523e-08	8.97487e-07	0.247515	4.04017
ENSSSCG00000032480	novel gene	7.9874	1.99549	0.40243	4.95859	7.10055e-07	2.07694e-05	0.250783	3.98751
ENSSSCG00000036984	GALR1	54.728	1.98382	0.250476	7.92022	2.371e-15	5.99162e-13	0.252819	3.9554
ENSSSCG00000013973	LYPD8	5.51461	1.96816	0.637683	3.08642	0.00202582	0.0149345	0.255579	3.91269
ENSSSCG00000033182	novel gene	200.05	1.96744	0.624219	3.15185	0.0016224	0.0126055	0.255706	3.91075
ENSSSCG00000016239	NYAP2	17.4679	1.95397	0.38869	5.02706	4.98064e-07	1.52941e-05	0.258105	3.87439
ENSSSCG00000025795	CSF3R	116.496	1.94182	0.267542	7.25801	3.92835e-13	5.9956e-11	0.260287	3.84191
ENSSSCG00000000648	CLEC7A	28.6355	1.924	0.309466	6.21718	5.06172e-10	3.68049e-08	0.263522	3.79475
ENSSSCG00000021933	CLEC5A	5.26932	1.92045	0.53465	3.59198	0.000328179	0.00347929	0.264172	3.78541
ENSSSCG00000036334	novel gene	25.3245	1.92008	0.687167	2.79419	0.00520294	0.0313109	0.26424	3.78444
ENSSSCG00000016608	IQUB	5.4496	1.87628	0.420862	4.45819	8.26538e-06	0.000164826	0.272384	3.67128
ENSSSCG00000026478	PADI2	330.305	1.86506	0.254014	7.34234	2.09887e-13	3.33547e-11	0.274512	3.64283
ENSSSCG00000007007	IDO1	38.5891	1.86333	0.657399	2.8344	0.0045912	0.0284459	0.274841	3.63846
ENSSSCG00000008664	FAM84A	28.2613	1.85771	0.20362	9.12343	7.27822e-20	3.86875e-17	0.275914	3.62432
ENSSSCG00000038184	ACBD7	29.7595	1.84585	0.262138	7.04151	1.90165e-12	2.48424e-10	0.278192	3.59464
ENSSSCG00000000687	CD4	103.804	1.82592	0.32095	5.68913	1.2769e-08	5.85817e-07	0.28206	3.54534
ENSSSCG00000023125	CNTNAP4	9.18835	1.82236	0.37441	4.86729	1.13138e-06	3.09223e-05	0.282758	3.53659
ENSSSCG00000040080	PTGDS	9.69299	1.80343	0.48524	3.71656	0.00020195	0.00235659	0.286494	3.49048
ENSSSCG00000015353	SCIN	192.461	1.78628	0.223272	8.00043	1.23984e-15	3.41289e-13	0.28992	3.44923
ENSSSCG00000023261	GDF5	17.4039	1.78216	0.389402	4.57666	4.72464e-06	0.000102146	0.290748	3.4394
ENSSSCG00000011999	CADM2	93.6288	1.78035	0.27442	6.48768	8.71706e-11	7.4652e-09	0.291113	3.43509
ENSSSCG00000015700	TMEM163	16.221	1.77318	0.330822	5.35992	8.32576e-08	3.07037e-06	0.292563	3.41807
ENSSSCG00000000680	GPR162	5.27143	1.76736	0.499937	3.53516	0.000407523	0.00416853	0.293746	3.40431
ENSSSCG00000006141	CA3	20495.7	1.76159	0.322809	5.45707	4.84047e-08	1.92309e-06	0.294922	3.39073
ENSSSCG00000004075	RGS17	7.99565	1.75414	0.390616	4.49069	7.09913e-06	0.000144944	0.29645	3.37324
ENSSSCG00000023436	BTB/POZ	22.9679	1.74535	0.326594	5.34409	9.08715e-08	3.30374e-06	0.298262	3.35276
ENSSSCG00000025652	CDH1	372.214	1.74276	0.310041	5.62105	1.89805e-08	8.43183e-07	0.298798	3.34674
ENSSSCG00000028674	CR2	91.0402	1.71794	0.380507	4.51487	6.33553e-06	0.000132513	0.303982	3.28967
ENSSSCG00000015810	HTRA4	286.742	1.69844	0.233445	7.27556	3.4499e-13	5.31802e-11	0.308119	3.2455
ENSSSCG00000036785	MTMR7	73.0911	1.68483	0.279806	6.02143	1.72878e-09	1.07891e-07	0.311039	3.21503
ENSSSCG00000000492	LYZ	346.028	1.67614	0.27029	6.20126	5.60131e-10	4.03478e-08	0.312919	3.19571
ENSSSCG00000025986	EDARADD	7.0219	1.6661	0.501126	3.32472	0.00088507	0.00790461	0.315103	3.17356
ENSSSCG00000001535	TCP11	15.2389	1.6497	0.283479	5.81949	5.90275e-09	3.01294e-07	0.318706	3.13769
ENSSSCG00000029515	PON3	5744.68	1.64838	0.136389	12.0859	1.25397e-33	2.76141e-30	0.318998	3.13481
ENSSSCG00000000659	novel gene	7.23019	1.63231	0.398088	4.10037	4.12483e-05	0.000623987	0.322572	3.10009
ENSSSCG00000007436	MMP9	90.3528	1.63126	0.336186	4.85226	1.22064e-06	3.30109e-05	0.322806	3.09784
ENSSSCG00000005852	ENTPD8	663.078	1.59447	0.269924	5.90712	3.4814e-09	1.93739e-07	0.331144	3.01984
ENSSSCG00000035307	PI-PLCX	21.8732	1.59312	0.263077	6.05571	1.39801e-09	8.95054e-08	0.331454	3.01701
ENSSSCG00000036203	novel gene	26.0972	1.58633	0.488692	3.24609	0.00117003	0.00977036	0.333016	3.00285
ENSSSCG00000003967	ZMYND12	51.86	1.58341	0.28443	5.56695	2.59234e-08	1.09183e-06	0.333692	2.99677
ENSSSCG00000036965	ANGPTL8	15.0319	1.57649	0.430567	3.66144	0.000250804	0.00280358	0.335296	2.98244
ENSSSCG00000001841	RHCG	12.5113	1.5647	0.324248	4.82562	1.39569e-06	3.71581e-05	0.338049	2.95815
ENSSSCG00000038215	novel gene	26.8172	1.54557	0.504565	3.06318	0.00218997	0.0158714	0.342559	2.9192
ENSSSCG00000009138	CFI	358.5	1.53308	0.275947	5.55572	2.7647e-08	1.15496e-06	0.345538	2.89404
ENSSSCG00000038627	ADAMTS18	1632.01	1.53086	0.166593	9.18923	3.95651e-20	2.1782e-17	0.346071	2.88958
ENSSSCG00000007899	novel gene	168.795	1.53055	0.275931	5.54687	2.90825e-08	1.20513e-06	0.346145	2.88897
ENSSSCG00000008769	CD68_tv	98.9158	1.49701	0.349405	4.28447	1.83173e-05	0.000319775	0.354286	2.82258
ENSSSCG00000002653	JPH3	5.9173	1.49371	0.46604	3.20512	0.00135005	0.0109302	0.355097	2.81613
ENSSSCG00000008240	SH2D6	252.826	1.4933	0.38839	3.84486	0.000120621	0.0015291	0.355198	2.81533
ENSSSCG00000013880	UNC13A	19.1758	1.46811	0.397487	3.69348	0.000221202	0.00254465	0.361455	2.76659
ENSSSCG00000037051	RF00015	7.37843	1.4674	0.378704	3.8748	0.000106714	0.00138818	0.361633	2.76524
ENSSSCG00000008150	TMEM182	844.614	1.46175	0.266981	5.47512	4.37214e-08	1.75056e-06	0.363052	2.75442
ENSSSCG00000007448	OCSTAMP	38.9371	1.44365	0.241828	5.96973	2.37651e-09	1.41444e-07	0.367637	2.72007
ENSSSCG00000029545	GPRC5D	34.1487	1.44152	0.332962	4.32937	1.49539e-05	0.000271934	0.36818	2.71606
ENSSSCG00000025345	GUCY2D	35.1677	1.43886	0.252337	5.70212	1.18325e-08	5.52353e-07	0.368859	2.71106
ENSSSCG00000006985	novel gene	6.42111	1.43191	0.412756	3.46915	0.000522107	0.00515585	0.370639	2.69804
ENSSSCG00000000660	A2M	228.538	1.41248	0.227727	6.20253	5.55632e-10	4.02116e-08	0.375664	2.66195
ENSSSCG00000023320	CYP3A39	3164.82	1.41118	0.282802	4.99001	6.03765e-07	1.81778e-05	0.376003	2.65955
ENSSSCG00000036438	GPX3	16627.6	1.39905	0.193172	7.24252	4.40434e-13	6.59154e-11	0.379178	2.63729
ENSSSCG00000015294	novel gene	11.977	1.39458	0.437654	3.18649	0.00144011	0.0114725	0.380355	2.62912
ENSSSCG00000008254	novel gene	16.2517	1.38868	0.337822	4.11068	3.94494e-05	0.000604486	0.381915	2.61839
ENSSSCG00000004894	SERPINB5	7.69202	1.38867	0.443714	3.12965	0.00175013	0.0133059	0.381917	2.61837
ENSSSCG00000031398	novel gene	71.5787	1.3813	0.232164	5.94969	2.68647e-09	1.56381e-07	0.383871	2.60504
ENSSSCG00000006979	MSR1	189.389	1.37872	0.204318	6.74795	1.49953e-11	1.55135e-09	0.384559	2.60038
ENSSSCG00000034119	MEIG1	22.0826	1.3764	0.27042	5.08985	3.58345e-07	1.1366e-05	0.385179	2.59619
ENSSSCG00000008953	CXCL8	10.2015	1.37209	0.309779	4.42926	9.45561e-06	0.00018197	0.386331	2.58845
ENSSSCG00000015375	ITGB8	399.596	1.37169	0.281271	4.87676	1.0784e-06	2.97913e-05	0.386437	2.58774
ENSSSCG00000004234	FABP7	14.5524	1.36688	0.429706	3.18097	0.0014678	0.011645	0.387728	2.57913
ENSSSCG00000010507	TLL2	19.9581	1.36573	0.291784	4.68064	2.85987e-06	6.75114e-05	0.388037	2.57707
ENSSSCG00000017909	CHRNE	191.523	1.3552	0.322253	4.20539	2.60637e-05	0.000432478	0.390881	2.55832
ENSSSCG00000007873	ABCC6	28.0762	1.3524	0.262506	5.1519	2.57861e-07	8.42146e-06	0.391639	2.55337
ENSSSCG00000006950	WDR63	36.923	1.35176	0.176309	7.66703	1.76028e-14	3.52399e-12	0.391813	2.55224
ENSSSCG00000006013	AARD	77.2122	1.34767	0.263319	5.118	3.08788e-07	9.91661e-06	0.392927	2.545
ENSSSCG00000020872	PDZK1PIP1	237.336	1.34289	0.177095	7.58288	3.37959e-14	6.35322e-12	0.394231	2.53658
ENSSSCG00000008937	AMBN	74.1866	1.33811	0.236959	5.64701	1.63263e-08	7.3373e-07	0.395539	2.5282
ENSSSCG00000018028	TEKT3	6.26484	1.33589	0.330072	4.04726	5.18215e-05	0.000750073	0.396149	2.5243
ENSSSCG00000028713	novel gene	11.5627	1.3299	0.435864	3.05117	0.00227949	0.0163891	0.397797	2.51384
ENSSSCG00000022029	RAP1GAP	49.1981	1.31993	0.345375	3.82172	0.000132526	0.00164882	0.400555	2.49653
ENSSSCG00000033685	NOXA1	16.9676	1.3197	0.33024	3.99618	6.43725e-05	0.000903736	0.400619	2.49614
ENSSSCG00000020735	MAP3K15	11.5321	1.31118	0.315381	4.15744	3.21831e-05	0.000516236	0.402991	2.48144
ENSSSCG00000039573	SLPI	1077.1	1.30917	0.193555	6.76381	1.34413e-11	1.41916e-09	0.403554	2.47798
ENSSSCG00000011714	MED12L	123.338	1.30237	0.226102	5.76008	8.40721e-09	4.07538e-07	0.40546	2.46633
ENSSSCG00000026559	EML6	80.0584	1.30182	0.216633	6.00936	1.86262e-09	1.1531e-07	0.405613	2.4654
ENSSSCG00000040453	novel gene	16.1373	1.30111	0.266367	4.88464	1.0362e-06	2.87802e-05	0.405815	2.46418
ENSSSCG00000023460	HPCAL4	13.2898	1.29268	0.383634	3.36958	0.000752838	0.00692517	0.408191	2.44983
ENSSSCG00000040779	CBS	353.504	1.28877	0.164714	7.82432	5.10402e-15	1.15704e-12	0.409299	2.4432
ENSSSCG00000002274	HSPA2	1514.84	1.28626	0.383168	3.3569	0.000788222	0.00718181	0.410014	2.43894
ENSSSCG00000016414	RNF32	6.23367	1.28372	0.338125	3.79658	0.000146705	0.0017948	0.410735	2.43466
ENSSSCG00000017691	MRM1	7.17231	1.28028	0.370889	3.45192	0.000556613	0.00544774	0.411716	2.42886
ENSSSCG00000040836	DCC	18.0061	1.27639	0.32526	3.92421	8.70134e-05	0.0011696	0.412827	2.42232
ENSSSCG00000034785	novel gene	11.6553	1.27509	0.271107	4.70327	2.56026e-06	6.17629e-05	0.413199	2.42014
ENSSSCG00000004028	C6orf118	4.80301	1.26961	0.387824	3.27367	0.0010616	0.00910664	0.414772	2.41096
ENSSSCG00000013326	DCDC1	20.7695	1.26908	0.277742	4.56927	4.89434e-06	0.000105519	0.414924	2.41008
ENSSSCG00000015806	novel gene	5.5972	1.26873	0.391226	3.24295	0.00118297	0.00984641	0.415025	2.40949
ENSSSCG00000028203	TF	136.94	1.26572	0.35047	3.61149	0.00030444	0.00328867	0.415892	2.40447
ENSSSCG00000036830	novel gene	143.172	1.25865	0.230996	5.44878	5.07158e-08	2.00457e-06	0.417936	2.39271
ENSSSCG00000005278	novel gene	248.548	1.25429	0.252995	4.95775	7.1316e-07	2.08208e-05	0.419201	2.38549
ENSSSCG00000034871	novel gene	6.01203	1.25424	0.366867	3.41878	0.00062903	0.00599614	0.419215	2.38541
ENSSSCG00000007189	SDCBP2	165.984	1.25254	0.285375	4.38909	1.13826e-05	0.000214765	0.419709	2.3826
ENSSSCG00000037206	novel gene	36.2748	1.25192	0.2629	4.76195	1.91727e-06	4.90941e-05	0.419889	2.38158
ENSSSCG00000004179	VNN2	37.1806	1.24859	0.319228	3.91129	9.18057e-05	0.00122209	0.420858	2.3761
ENSSSCG00000014575	novel gene	369.24	1.24669	0.172341	7.23389	4.69349e-13	6.89049e-11	0.421413	2.37297
ENSSSCG00000015401	PCLO	13.0225	1.24664	0.36672	3.39943	0.00067526	0.00633159	0.421428	2.37288
ENSSSCG00000030575	TMEM158	98.3895	1.24446	0.333891	3.72714	0.000193668	0.00227718	0.422066	2.3693
ENSSSCG00000028896	DIO1	30.3958	1.23451	0.456719	2.70299	0.00687193	0.0381959	0.424988	2.35301
ENSSSCG00000000975	PANX2	178.589	1.23309	0.219415	5.6199	1.91064e-08	8.46338e-07	0.425406	2.3507
ENSSSCG00000023338	CHRNA6	8.03273	1.23226	0.448603	2.74688	0.00601647	0.0347225	0.42565	2.34935
ENSSSCG00000039962	HSPB1	9598.13	1.22458	0.170906	7.16526	7.76417e-13	1.07824e-10	0.427922	2.33688
ENSSSCG00000024552	KIAA1257	6.67736	1.22345	0.410447	2.98077	0.00287524	0.0197424	0.428258	2.33504
ENSSSCG00000013494	MATK	124.171	1.22333	0.151552	8.07202	6.91459e-16	2.04978e-13	0.428292	2.33485
ENSSSCG00000015049	TMPRSS5	27.1282	1.20716	0.443536	2.72168	0.0064951	0.0367016	0.43312	2.30883
ENSSSCG00000032241	GPNMB	1279.03	1.19435	0.205018	5.8256	5.69066e-09	2.91433e-07	0.436983	2.28842
ENSSSCG00000015513	ASTN1	14.8064	1.19416	0.275812	4.32961	1.49373e-05	0.000271934	0.437041	2.28811
ENSSSCG00000024685	GRIA2	312.062	1.1845	0.266131	4.45082	8.55419e-06	0.000168822	0.439977	2.27285
ENSSSCG00000007277	ASIP	22.4469	1.17991	0.245801	4.80029	1.58435e-06	4.17484e-05	0.441378	2.26563
ENSSSCG00000038357	novel gene	5.15011	1.17889	0.375183	3.14216	0.00167705	0.0129343	0.441692	2.26402
ENSSSCG00000002474	PPP4R4	104.406	1.17102	0.274825	4.26096	2.03552e-05	0.000349417	0.444108	2.25171
ENSSSCG00000020625	RF00410	5.2737	1.16683	0.382498	3.05057	0.00228411	0.0163994	0.445397	2.24519
ENSSSCG00000032056	MPV17L	44.9874	1.16683	0.42569	2.74103	0.00612462	0.0351624	0.445399	2.24518
ENSSSCG00000036201	NPR3	428.283	1.16631	0.193511	6.02713	1.66893e-09	1.05006e-07	0.445558	2.24438
ENSSSCG00000003451	novel gene	1124.52	1.15913	0.164404	7.05052	1.78245e-12	2.36867e-10	0.447782	2.23323
ENSSSCG00000026842	CDH18	96.5509	1.15412	0.228342	5.05434	4.3188e-07	1.34425e-05	0.449341	2.22548
ENSSSCG00000017251	SOX9	88.8021	1.15139	0.221433	5.19973	1.99582e-07	6.70274e-06	0.45019	2.22128
ENSSSCG00000037690	novel gene	5.27446	1.14992	0.370717	3.10188	0.00192298	0.014334	0.450651	2.21901
ENSSSCG00000004180	VNN3	12.753	1.14445	0.420042	2.72461	0.00643767	0.0364171	0.452362	2.21062
ENSSSCG00000029414	FCN1	151.275	1.14283	0.336923	3.39197	0.000693925	0.00649475	0.45287	2.20814
ENSSSCG00000032637	EVC	2381.42	1.13855	0.176751	6.44151	1.18291e-10	9.96426e-09	0.454217	2.20159
ENSSSCG00000000884	APAF1	969.284	1.13306	0.12056	9.39833	5.54352e-21	3.28667e-18	0.455948	2.19323
ENSSSCG00000029902	C2H11orf80	41.2019	1.13297	0.198437	5.7095	1.13311e-08	5.30907e-07	0.455975	2.1931
ENSSSCG00000012731	IDS	15457.2	1.13153	0.108017	10.4755	1.11945e-25	1.56876e-22	0.456432	2.19091
ENSSSCG00000031367	AADACL4	19.0276	1.12943	0.342493	3.29766	0.000974941	0.00850521	0.457097	2.18772
ENSSSCG00000031703	DACT2	298.447	1.12707	0.274733	4.10241	4.08864e-05	0.000620404	0.457846	2.18414
ENSSSCG00000037292	PLA2G4E	25.6335	1.12542	0.328582	3.42509	0.000614607	0.00588092	0.458369	2.18165
ENSSSCG00000036149	novel gene	13.4219	1.12055	0.349914	3.20237	0.00136301	0.011012	0.459917	2.1743
ENSSSCG00000034213	ACER2	274.565	1.11619	0.198836	5.61361	1.98153e-08	8.70237e-07	0.461312	2.16773
ENSSSCG00000004233	SMPDL3A	3962.03	1.1144	0.184895	6.02719	1.66833e-09	1.05006e-07	0.461884	2.16505
ENSSSCG00000021036	RAB3B	11.1738	1.10497	0.300069	3.68239	0.000231054	0.00262633	0.464912	2.15094
ENSSSCG00000035291	novel gene	11.4203	1.09841	0.388694	2.82589	0.00471496	0.0290492	0.467032	2.14118
ENSSSCG00000003875	TTC39A	507.282	1.09264	0.0978207	11.1698	5.73003e-29	9.81427e-26	0.468903	2.13264
ENSSSCG00000037567	novel gene	117.557	1.0855	0.196819	5.51519	3.48394e-08	1.43596e-06	0.47123	2.12211
ENSSSCG00000009829	CCDC63	10.7169	1.08519	0.308639	3.51605	0.000438019	0.00444214	0.47133	2.12165
ENSSSCG00000000983	IL17REL	10.5269	1.08444	0.335552	3.23181	0.00123007	0.0101521	0.471575	2.12055
ENSSSCG00000039651	SLC2A5	5398.37	1.08283	0.253714	4.2679	1.97318e-05	0.000340994	0.472102	2.11818
ENSSSCG00000029468	P2RX3	13.0033	1.0796	0.30918	3.4918	0.000479775	0.0047962	0.473161	2.11344
ENSSSCG00000033483	DHRS12	19.5815	1.07669	0.263497	4.08614	4.38611e-05	0.00065452	0.474117	2.10918
ENSSSCG00000033137	novel gene	9.39022	1.07651	0.365539	2.94498	0.00322978	0.0214784	0.474176	2.10892
ENSSSCG00000040464	LEP	5969.97	1.07406	0.178858	6.00512	1.9119e-09	1.17418e-07	0.47498	2.10535
ENSSSCG00000038949	NALCN	972.252	1.05962	0.143623	7.37783	1.60887e-13	2.66674e-11	0.479757	2.08439
ENSSSCG00000034894	NKAIN3	149.581	1.05916	0.207595	5.10202	3.36047e-07	1.07028e-05	0.479913	2.08371
ENSSSCG00000033089	novel gene	696.148	1.05628	0.254393	4.15214	3.29378e-05	0.000526152	0.480871	2.07956
ENSSSCG00000001570	PI16	2571.83	1.05393	0.277555	3.79718	0.000146351	0.0017919	0.481656	2.07617
ENSSSCG00000024428	CHRNA9	11.5335	1.05342	0.28952	3.63852	0.000274206	0.0030106	0.481823	2.07545
ENSSSCG00000036801	C6orf132	50.6283	1.05049	0.334368	3.14171	0.00167964	0.0129458	0.482805	2.07123
ENSSSCG00000001085	DCDC2	12.8452	1.04571	0.303727	3.44295	0.00057541	0.00558913	0.484405	2.06439
ENSSSCG00000033727	GPX1	5810.02	1.04489	0.339261	3.0799	0.00207069	0.015171	0.484681	2.06321
ENSSSCG00000039009	novel gene	110.996	1.04097	0.213583	4.87384	1.09449e-06	3.01278e-05	0.486	2.05761
ENSSSCG00000033251	TREM1	9.05352	1.03795	0.399113	2.60064	0.009305	0.047956	0.487019	2.05331
ENSSSCG00000036933	NR1D1	414.904	1.03736	0.384369	2.69887	0.0069576	0.0385796	0.487218	2.05247
ENSSSCG00000037420	TMEM170B	185.497	1.03631	0.185146	5.59726	2.17768e-08	9.38914e-07	0.487572	2.05098
ENSSSCG00000015379	DNAH11	46.1637	1.03032	0.255529	4.0321	5.52805e-05	0.000795658	0.489602	2.04247
ENSSSCG00000003278	Lilrb3	94.321	1.02734	0.28821	3.56456	0.000364467	0.00381157	0.490613	2.03827
ENSSSCG00000021359	CDC42EP3	2991.39	1.02419	0.153304	6.68076	2.37708e-11	2.36404e-09	0.491687	2.03381
ENSSSCG00000021862	PTGER2	289.04	1.02156	0.155415	6.57312	4.92708e-11	4.49414e-09	0.492582	2.03012
ENSSSCG00000005938	COL22A1	48.9502	1.0192	0.332513	3.06515	0.0021756	0.0157895	0.493389	2.0268
ENSSSCG00000033352	FAM163A	56.2604	1.01689	0.28442	3.5753	0.000349825	0.00367591	0.494181	2.02355
ENSSSCG00000018700	RF00030	10.7754	1.01598	0.268349	3.78605	0.000153059	0.00186072	0.494491	2.02228
ENSSSCG00000015412	CCDC146	45.2116	1.00852	0.214114	4.71019	2.47491e-06	6.02127e-05	0.497057	2.01184
ENSSSCG00000002504	AK7	28.4764	1.00781	0.302999	3.32613	0.000880618	0.00788311	0.4973	2.01086
ENSSSCG00000024045	CASTOR2	1342.32	1.00607	0.190116	5.29186	1.21076e-07	4.29054e-06	0.497902	2.00843
ENSSSCG00000039706	APOL3	116.978	1.00501	0.177441	5.66393	1.47944e-08	6.7273e-07	0.498265	2.00696
ENSSSCG00000026890	GALNT6	44.4692	1.00246	0.205702	4.87335	1.09723e-06	3.01493e-05	0.499149	2.00341
ENSSSCG00000036755	FAM46B	317.92	0.992085	0.210229	4.71906	2.36932e-06	5.81512e-05	0.502751	1.98906
ENSSSCG00000039341	SULT1E1	6.44413	0.989201	0.347689	2.84507	0.00444013	0.0277891	0.503757	1.98509
ENSSSCG00000011664	RBP1	823.678	0.985628	0.255889	3.85178	0.00011726	0.00149262	0.505006	1.98017
ENSSSCG00000008250	CTNNA2	49.7628	0.981745	0.283492	3.46305	0.000534098	0.00526078	0.506367	1.97485
ENSSSCG00000006793	novel gene	339.34	0.980901	0.325766	3.01106	0.00260337	0.018167	0.506663	1.9737
ENSSSCG00000000802	NELL2	34.9486	0.976272	0.299756	3.25688	0.00112642	0.00951964	0.508291	1.96738
ENSSSCG00000034634	ssc-mir-6782	196.365	0.974926	0.286669	3.40088	0.000671693	0.00632121	0.508766	1.96554
ENSSSCG00000025644	CD1.1	237.648	0.973313	0.200507	4.85426	1.20837e-06	3.27364e-05	0.509335	1.96334
ENSSSCG00000021082	NRG2	21.9577	0.970584	0.360446	2.69273	0.00708694	0.039142	0.5103	1.95963
ENSSSCG00000021557	SULT1A3	1388.97	0.970539	0.220563	4.40028	1.08109e-05	0.000205235	0.510316	1.95957
ENSSSCG00000010929	CYB5R1	248.621	0.968133	0.132565	7.30311	2.81192e-13	4.42303e-11	0.511167	1.95631
ENSSSCG00000004946	ZWILCH	323.052	0.967439	0.225235	4.29524	1.74508e-05	0.000307784	0.511413	1.95537
ENSSSCG00000017237	CD300LB	25.5692	0.962394	0.265716	3.62189	0.000292457	0.003175	0.513204	1.94854
ENSSSCG00000014633	CAVIN3	6655.64	0.961047	0.0952705	10.0876	6.27078e-24	5.68612e-21	0.513684	1.94672
ENSSSCG00000008984	SHROOM3	411.013	0.955531	0.215903	4.42574	9.61116e-06	0.000184165	0.515652	1.93929
ENSSSCG00000003575	CD164L2	118.325	0.954784	0.196967	4.84744	1.25063e-06	3.37627e-05	0.515919	1.93829
ENSSSCG00000001625	PGC	18.0235	0.95244	0.286704	3.32203	0.000893639	0.00795912	0.516758	1.93514
ENSSSCG00000003744	MOCOS	194.126	0.951624	0.166924	5.70094	1.19145e-08	5.52353e-07	0.51705	1.93405
ENSSSCG00000001549	FKBP5	1556.67	0.947014	0.173387	5.46186	4.71184e-08	1.87682e-06	0.518705	1.92788
ENSSSCG00000038837	novel gene	10.5994	0.9433	0.327482	2.88047	0.00397086	0.0253882	0.520042	1.92292
ENSSSCG00000019963	RF00001	10.1093	0.94139	0.320849	2.93406	0.00334564	0.0220842	0.520731	1.92038
ENSSSCG00000031421	DYNLRB2	11.4805	0.93894	0.288638	3.253	0.00114193	0.00960334	0.521616	1.91712
ENSSSCG00000035956	HABP4	1109.74	0.937379	0.117912	7.94985	1.86743e-15	4.87906e-13	0.522181	1.91505
ENSSSCG00000036457	TNFSF8	5.9682	0.9352	0.350662	2.66696	0.00765415	0.0413632	0.52297	1.91216
ENSSSCG00000025423	KCNK5	259.018	0.935041	0.308991	3.02611	0.00247721	0.0174926	0.523027	1.91195
ENSSSCG00000002494	CLMN	530.307	0.931562	0.12305	7.57057	3.71577e-14	6.89123e-12	0.52429	1.90734
ENSSSCG00000032652	SLFN11	95.5442	0.929139	0.272334	3.41177	0.000645425	0.00611883	0.525172	1.90414
ENSSSCG00000038679	novel gene	102.351	0.92891	0.214625	4.32806	1.50427e-05	0.000271983	0.525255	1.90384
ENSSSCG00000007391	MATN4	1460.22	0.928005	0.288587	3.21568	0.00130134	0.0106139	0.525585	1.90264
ENSSSCG00000009595	novel gene	9.14739	0.925255	0.3186	2.90413	0.00368275	0.0238729	0.526587	1.89902
ENSSSCG00000001826	CFAP100	38.8563	0.921116	0.173796	5.29999	1.15807e-07	4.12279e-06	0.5281	1.89358
ENSSSCG00000015864	MYO7B	136.101	0.919801	0.22558	4.0775	4.5523e-05	0.000675396	0.528582	1.89185
ENSSSCG00000001931	GRAMD2A	1464.78	0.917992	0.238805	3.84411	0.000120989	0.00153124	0.529245	1.88948
ENSSSCG00000038783	IGFBP3	688.494	0.913803	0.250093	3.65385	0.000258332	0.00287108	0.530784	1.884
ENSSSCG00000038471	NUAK2	202.882	0.911318	0.226466	4.02407	5.72e-05	0.000816932	0.531699	1.88076
ENSSSCG00000025667	FBXO2	9.64247	0.910157	0.339876	2.67791	0.00740833	0.0403674	0.532127	1.87925
ENSSSCG00000035262	TMEM74B	6.08059	0.910053	0.338533	2.68823	0.00718322	0.0394757	0.532165	1.87912
ENSSSCG00000040767	novel gene	47.315	0.90899	0.246162	3.69265	0.000221926	0.00254918	0.532558	1.87773
ENSSSCG00000005952	LRRC6	55.7704	0.906581	0.207215	4.37507	1.21394e-05	0.000226822	0.533448	1.8746
ENSSSCG00000002697	NUDT7	779.77	0.905654	0.162238	5.58226	2.37411e-08	1.01097e-06	0.533791	1.87339
ENSSSCG00000037649	novel gene	9.42501	0.903199	0.321985	2.8051	0.00503014	0.0305394	0.5347	1.87021
ENSSSCG00000034829	novel gene	47.6776	0.900252	0.277664	3.24224	0.00118596	0.00986593	0.535793	1.86639
ENSSSCG00000002472	IFI27L2	1118.43	0.891374	0.208265	4.28	1.86893e-05	0.000324432	0.5391	1.85494
ENSSSCG00000013583	CAMSAP3	141.9	0.889009	0.136912	6.49331	8.39709e-11	7.2526e-09	0.539985	1.8519
ENSSSCG00000032058	novel gene	62.9724	0.888994	0.230395	3.85856	0.000114058	0.00146224	0.53999	1.85188
ENSSSCG00000024802	MACC1	10.3113	0.887317	0.278134	3.19026	0.00142147	0.0113674	0.540619	1.84973
ENSSSCG00000028080	ELOVL4	113.661	0.885783	0.169911	5.2132	1.85609e-07	6.29261e-06	0.541194	1.84777
ENSSSCG00000031736	MGST2	655.004	0.880755	0.145508	6.05295	1.42213e-09	9.05872e-08	0.543083	1.84134
ENSSSCG00000033465	HIVEP3	197.753	0.879874	0.185541	4.74221	2.11401e-06	5.30739e-05	0.543415	1.84021
ENSSSCG00000036964	FAM83H	417.019	0.877611	0.122652	7.15531	8.34868e-13	1.14906e-10	0.544268	1.83733
ENSSSCG00000027447	TMTC1	548.659	0.873686	0.164055	5.32558	1.00629e-07	3.64988e-06	0.545751	1.83234
ENSSSCG00000012054	DOPEY2	936.718	0.873248	0.139122	6.27685	3.45506e-10	2.62363e-08	0.545917	1.83178
ENSSSCG00000026520	STS	59.0137	0.871679	0.16965	5.13811	2.77514e-07	9.00607e-06	0.54651	1.82979
ENSSSCG00000009720	DDX60	312.846	0.870916	0.24545	3.54824	0.000387822	0.00399617	0.5468	1.82882
ENSSSCG00000016244	COL4A4	76.3492	0.867565	0.325492	2.6654	0.00768977	0.0414866	0.548071	1.82458
ENSSSCG00000039245	RIMS3	29.1221	0.867379	0.293708	2.9532	0.003145	0.0210954	0.548142	1.82435
ENSSSCG00000017109	ADAMTS16	189.754	0.863598	0.187358	4.60933	4.03961e-06	8.99865e-05	0.54958	1.81957
ENSSSCG00000034087	TNFSF15	121.162	0.863199	0.181797	4.74814	2.05298e-06	5.19017e-05	0.549732	1.81907
ENSSSCG00000001597	LRFN2	33.2158	0.861456	0.254834	3.38045	0.000723663	0.00671195	0.550397	1.81687
ENSSSCG00000008568	DRC1	24.9223	0.860751	0.208715	4.12405	3.72274e-05	0.000576744	0.550666	1.81598
ENSSSCG00000036029	SLC26A10	40.2457	0.859053	0.247972	3.46432	0.000531577	0.00524265	0.551314	1.81385
ENSSSCG00000031635	F8A1	74.9293	0.853911	0.142114	6.00863	1.87103e-09	1.15368e-07	0.553283	1.80739
ENSSSCG00000037955	novel gene	23.6468	0.852449	0.253279	3.36565	0.000763629	0.00700258	0.553844	1.80556
ENSSSCG00000036246	novel gene	29.084	0.8513	0.270066	3.1522	0.00162047	0.0125969	0.554285	1.80413
ENSSSCG00000006245	SDR16C5	5189.67	0.850866	0.189536	4.4892	7.14914e-06	0.000145773	0.554452	1.80358
ENSSSCG00000009231	CDS1	21.1522	0.849601	0.326411	2.60286	0.00924507	0.0477356	0.554938	1.802
ENSSSCG00000011482	C3orf67	125.796	0.849139	0.112183	7.5692	3.7552e-14	6.89123e-12	0.555116	1.80143
ENSSSCG00000006305	ADCY10	87.6788	0.848642	0.236381	3.59015	0.00033049	0.00349897	0.555307	1.8008
ENSSSCG00000006580	S100A2	15.9886	0.848558	0.322984	2.62724	0.00860797	0.0452208	0.55534	1.8007
ENSSSCG00000001566	RAB44	15.5177	0.847127	0.309086	2.74075	0.00612998	0.0351669	0.555891	1.79891
ENSSSCG00000026850	SNCG	1479.69	0.846952	0.183898	4.60555	4.11383e-06	9.11131e-05	0.555958	1.7987
ENSSSCG00000000647	OLR1	129.409	0.84638	0.197158	4.2929	1.76352e-05	0.000310047	0.556178	1.79798
ENSSSCG00000040793	CTSD	16419.1	0.844966	0.110989	7.61309	2.67622e-14	5.15674e-12	0.556724	1.79622
ENSSSCG00000006423	OR6N2	33.8205	0.844737	0.231831	3.64376	0.000268679	0.00295624	0.556812	1.79594
ENSSSCG00000010283	SPOCK2	803.624	0.843588	0.195399	4.31725	1.57986e-05	0.000283181	0.557256	1.79451
ENSSSCG00000021220	CKB	5877.57	0.841019	0.241556	3.48168	0.000498283	0.00495551	0.558249	1.79131
ENSSSCG00000012138	ACE2	10837.1	0.838881	0.268075	3.12928	0.00175234	0.0133131	0.559077	1.78866
ENSSSCG00000026246	B3GAT2	13.2981	0.837508	0.317035	2.64169	0.00824929	0.0438392	0.559609	1.78696
ENSSSCG00000032691	ANKRD66	15.143	0.829826	0.283313	2.929	0.00340051	0.0223725	0.562597	1.77747
ENSSSCG00000008959	CXCL2	529.571	0.820716	0.191437	4.28714	1.80991e-05	0.000317042	0.566161	1.76628
ENSSSCG00000035297	ISG12(A)	3567.09	0.816642	0.236818	3.4484	0.00056392	0.00549831	0.567762	1.7613
ENSSSCG00000027665	SIRPB1	53.5332	0.816204	0.219159	3.72425	0.000195898	0.0022964	0.567934	1.76077
ENSSSCG00000040147	SHISA3	42.9533	0.815354	0.257334	3.16846	0.00153248	0.0120295	0.568269	1.75973
ENSSSCG00000015293	novel gene	77.1479	0.810547	0.163685	4.95188	7.35009e-07	2.13777e-05	0.570165	1.75388
ENSSSCG00000012053	CBR3	157.284	0.810365	0.138683	5.84329	5.11797e-09	2.64743e-07	0.570238	1.75365
ENSSSCG00000022292	NPL	779.499	0.807431	0.124338	6.49384	8.36781e-11	7.2526e-09	0.571398	1.75009
ENSSSCG00000004280	RIMS1	16.8773	0.807186	0.242379	3.33026	0.00086765	0.00778511	0.571495	1.7498
ENSSSCG00000000018	KIAA0930	10120.9	0.80633	0.151541	5.32086	1.0328e-07	3.71977e-06	0.571835	1.74876
ENSSSCG00000034192	GNAO1	268.144	0.800661	0.239152	3.34791	0.000814222	0.00737441	0.574086	1.7419
ENSSSCG00000037321	novel gene	16.3664	0.800626	0.245044	3.26727	0.0010859	0.00926862	0.5741	1.74186
ENSSSCG00000032722	GLRB	88.5816	0.799699	0.206053	3.88104	0.000104012	0.00135899	0.574469	1.74074
ENSSSCG00000000591	PIK3C2G	1390.1	0.799452	0.192243	4.15855	3.20271e-05	0.000514804	0.574567	1.74044
ENSSSCG00000010853	EPHX1	3442.26	0.797674	0.158439	5.03458	4.78905e-07	1.47942e-05	0.575276	1.7383
ENSSSCG00000011119	ECHDC3	4544.16	0.795215	0.110438	7.20052	5.99821e-13	8.56133e-11	0.576257	1.73534
ENSSSCG00000009097	ANXA5	19477.6	0.793593	0.0925396	8.57571	9.84736e-18	3.53016e-15	0.576905	1.73339
ENSSSCG00000033189	FAM107A	1616.11	0.793299	0.190555	4.16309	3.13972e-05	0.00050536	0.577023	1.73303
ENSSSCG00000006455	CD5L	147.667	0.79202	0.188679	4.1977	2.69638e-05	0.000442684	0.577535	1.7315
ENSSSCG00000011712	P2RY14	87.4366	0.790569	0.271842	2.9082	0.00363517	0.0235941	0.578116	1.72976
ENSSSCG00000040778	NIPA1	458.434	0.790449	0.17014	4.64586	3.38657e-06	7.87389e-05	0.578164	1.72961
ENSSSCG00000015246	ST14	55.6232	0.790038	0.21497	3.67511	0.000237745	0.00268378	0.578329	1.72912
ENSSSCG00000008122	ADRA2B	88.8573	0.78956	0.169636	4.65444	3.24863e-06	7.5646e-05	0.578521	1.72855
ENSSSCG00000005446	EPB41L4B	191.146	0.789414	0.132684	5.94958	2.68835e-09	1.56381e-07	0.578579	1.72837
ENSSSCG00000037504	MRGPRX2	14.8422	0.789148	0.260202	3.03283	0.00242275	0.0171946	0.578686	1.72805
ENSSSCG00000031261	RHOQ	6308.17	0.788054	0.155925	5.05405	4.32532e-07	1.34425e-05	0.579125	1.72674
ENSSSCG00000002297	RDH12	33.3513	0.786722	0.283452	2.7755	0.00551167	0.0325277	0.57966	1.72515
ENSSSCG00000012001	ROBO1	1168.91	0.784409	0.108162	7.2522	4.10069e-13	6.19727e-11	0.58059	1.72239
ENSSSCG00000003968	RIMKLA	77.0168	0.783825	0.209172	3.74728	0.000178766	0.00211812	0.580825	1.72169
ENSSSCG00000015010	EXPH5	26.4048	0.782457	0.217821	3.5922	0.000327895	0.00347866	0.581376	1.72006
ENSSSCG00000029230	ECM1	5459.44	0.78171	0.209885	3.72446	0.000195734	0.00229623	0.581677	1.71917
ENSSSCG00000039798	SLC11A1	241.425	0.781475	0.189318	4.12784	3.66188e-05	0.000569604	0.581772	1.71889
ENSSSCG00000005444	TMEM245	5975.63	0.776138	0.107593	7.21368	5.44607e-13	7.91992e-11	0.583928	1.71254
ENSSSCG00000004469	LCA5	53.7438	0.775587	0.197984	3.91742	8.95032e-05	0.00119557	0.584151	1.71189
ENSSSCG00000015840	WRN	364.479	0.774695	0.153927	5.03289	4.83143e-07	1.48953e-05	0.584512	1.71083
ENSSSCG00000012151	NHS	143.021	0.774335	0.135832	5.70069	1.19321e-08	5.52353e-07	0.584658	1.7104
ENSSSCG00000009412	LCP1	1588.05	0.772694	0.168073	4.59738	4.27837e-06	9.36805e-05	0.585323	1.70846
ENSSSCG00000039778	novel gene	27.759	0.770212	0.215424	3.57534	0.000349775	0.00367591	0.586331	1.70552
ENSSSCG00000010101	P2RX6	384.139	0.766032	0.212059	3.61235	0.000303435	0.00328242	0.588032	1.70059
ENSSSCG00000032016	novel gene	31.8638	0.765734	0.251405	3.04582	0.00232049	0.0166099	0.588154	1.70024
ENSSSCG00000010253	HK1	7075.44	0.762723	0.164668	4.63187	3.62373e-06	8.2878e-05	0.589383	1.69669
ENSSSCG00000033555	novel gene	124.022	0.759909	0.27309	2.78263	0.00539204	0.0320465	0.590534	1.69338
ENSSSCG00000033457	CCL23	122.301	0.75259	0.212564	3.54053	0.000399326	0.00409828	0.593537	1.68482
ENSSSCG00000015302	STEAP2	68.3086	0.75173	0.223292	3.36657	0.00076108	0.00698337	0.593891	1.68381
ENSSSCG00000003894	CYP4B1	6405.35	0.745942	0.22478	3.31855	0.000904876	0.00801926	0.596278	1.67707
ENSSSCG00000039562	TDRP	618.24	0.745193	0.185172	4.02432	5.71402e-05	0.000816932	0.596588	1.6762
ENSSSCG00000009672	SCARA5	869.114	0.744659	0.256579	2.90226	0.00370477	0.0239753	0.596809	1.67558
ENSSSCG00000005638	LCN2	1055.03	0.742828	0.270837	2.74271	0.00609336	0.035022	0.597567	1.67345
ENSSSCG00000010402	ZFAND4	41.5533	0.742801	0.252178	2.94554	0.00322395	0.0214582	0.597578	1.67342
ENSSSCG00000015774	TENM3	356.981	0.741656	0.197899	3.74765	0.000178501	0.00211661	0.598052	1.67209
ENSSSCG00000024773	EID2	43.0398	0.740203	0.186203	3.97525	7.03062e-05	0.00097549	0.598655	1.67041
ENSSSCG00000002825	CES1	1888.99	0.737795	0.226517	3.25713	0.00112544	0.00951926	0.599655	1.66763
ENSSSCG00000006711	novel gene	21.3719	0.735306	0.264244	2.78268	0.0053912	0.0320465	0.600691	1.66475
ENSSSCG00000004646	ATP8B4	62.2317	0.734848	0.219461	3.34843	0.000812719	0.00736511	0.600882	1.66422
ENSSSCG00000010814	ESRRG	275.439	0.729132	0.202755	3.59612	0.000323005	0.00344337	0.603267	1.65764
ENSSSCG00000015766	WDR17	98.5812	0.727344	0.234406	3.10293	0.00191617	0.0142901	0.604015	1.65559
ENSSSCG00000035299	SFRP4	6023.08	0.727239	0.218686	3.32549	0.000882632	0.00789656	0.604059	1.65547
ENSSSCG00000032022	GCHFR	868.378	0.726674	0.107409	6.7655	1.3285e-11	1.41233e-09	0.604295	1.65482
ENSSSCG00000006774	PPM1J	483.117	0.726441	0.134514	5.40048	6.64624e-08	2.54855e-06	0.604393	1.65455
ENSSSCG00000034262	FIGN	330.24	0.724557	0.165443	4.37948	1.1896e-05	0.000223171	0.605183	1.65239
ENSSSCG00000038483	novel gene	29.4891	0.724128	0.234899	3.08272	0.00205115	0.0150636	0.605363	1.6519
ENSSSCG00000034972	CNIH3	60.4059	0.723967	0.161871	4.47249	7.73152e-06	0.000155996	0.605431	1.65172
ENSSSCG00000033574	CFAP54	26.577	0.723147	0.22406	3.22747	0.0012489	0.0102676	0.605775	1.65078
ENSSSCG00000011347	NME6	409.441	0.722806	0.148102	4.88045	1.05843e-06	2.93449e-05	0.605918	1.65039
ENSSSCG00000015494	ZBTB37	156.533	0.721222	0.16205	4.4506	8.56311e-06	0.000168822	0.606584	1.64858
ENSSSCG00000009079	INTU	90.7245	0.7202	0.153679	4.68639	2.78067e-06	6.60462e-05	0.607013	1.64741
ENSSSCG00000015732	TFCP2L1	80.4949	0.719402	0.228019	3.15501	0.00160491	0.01252	0.607349	1.6465
ENSSSCG00000024288	STUM	42.3948	0.71814	0.168903	4.2518	2.12057e-05	0.000362001	0.60788	1.64506
ENSSSCG00000014984	MMP27	461.8	0.717908	0.196586	3.65188	0.000260324	0.00288076	0.607978	1.6448
ENSSSCG00000011071	THNSL1	206.355	0.715235	0.195493	3.65861	0.000253586	0.00282648	0.609106	1.64175
ENSSSCG00000016210	ABCB6	1290.84	0.71433	0.156773	4.55645	5.20254e-06	0.000111695	0.609488	1.64072
ENSSSCG00000033214	GNMT	23.3638	0.712872	0.232623	3.0645	0.00218032	0.0158089	0.610104	1.63906
ENSSSCG00000022512	TRDC	48.0854	0.709777	0.169465	4.18834	2.80997e-05	0.000459339	0.611415	1.63555
ENSSSCG00000003755	MCOLN2	39.664	0.708032	0.259225	2.73134	0.00630773	0.0359061	0.612154	1.63357
ENSSSCG00000004702	STRC	21.4715	0.707294	0.217327	3.25452	0.00113584	0.00957822	0.612468	1.63274
ENSSSCG00000007507	PCK1	1220	0.702763	0.271459	2.58884	0.00963002	0.049122	0.614394	1.62762
ENSSSCG00000022738	novel gene	210.067	0.70202	0.232183	3.02356	0.00249816	0.0176002	0.614711	1.62678
ENSSSCG00000037444	novel gene	54.6721	0.700947	0.250994	2.79269	0.00522724	0.0313747	0.615168	1.62557
ENSSSCG00000001422	C2	1656.94	0.696232	0.23588	2.95163	0.00316098	0.021167	0.617182	1.62027
ENSSSCG00000001596	novel gene	649.837	0.693861	0.159233	4.35753	1.31538e-05	0.000242834	0.618197	1.61761
ENSSSCG00000039270	TREM2	50.7694	0.69234	0.187962	3.68341	0.000230132	0.00262194	0.618849	1.6159
ENSSSCG00000006328	RXRG	418.804	0.691552	0.198269	3.48795	0.000486735	0.00485633	0.619187	1.61502
ENSSSCG00000031154	ACKR2	1166.06	0.688563	0.25427	2.708	0.00676908	0.0377243	0.620471	1.61168
ENSSSCG00000025881	PDHB	12855.2	0.688422	0.251828	2.73369	0.00626283	0.0357345	0.620532	1.61152
ENSSSCG00000015316	novel gene	15.5288	0.688265	0.265054	2.5967	0.00941236	0.0483155	0.6206	1.61134
ENSSSCG00000009332	TEX26	68.4861	0.687893	0.22042	3.12083	0.00180341	0.013622	0.62076	1.61093
ENSSSCG00000007100	SLC24A3	772.641	0.686234	0.152605	4.49679	6.8986e-06	0.000141978	0.621474	1.60908
ENSSSCG00000038187	novel gene	2886.92	0.684752	0.110813	6.17934	6.43714e-10	4.55177e-08	0.622113	1.60743
ENSSSCG00000001807	AP3B2	16.1482	0.682066	0.243915	2.79633	0.00516861	0.0311349	0.623272	1.60444
ENSSSCG00000009051	IL15	146.265	0.679881	0.151669	4.48267	7.37139e-06	0.00014971	0.624217	1.60201
ENSSSCG00000030643	SELENOI	416.021	0.677909	0.21321	3.17953	0.00147515	0.0116882	0.625071	1.59982
ENSSSCG00000030597	HAPLN3	788	0.677689	0.16033	4.22683	2.37005e-05	0.000397545	0.625166	1.59958
ENSSSCG00000037347	novel gene	32.6637	0.677211	0.174639	3.87778	0.000105414	0.00137476	0.625373	1.59905
ENSSSCG00000027857	DMXL1	893.843	0.677059	0.169765	3.98822	6.65723e-05	0.000928699	0.625439	1.59888
ENSSSCG00000009932	MMAB	452.749	0.676009	0.176912	3.82116	0.000132827	0.00165123	0.625894	1.59771
ENSSSCG00000027777	PRRG1	2032.9	0.674306	0.123677	5.45217	4.9758e-08	1.97177e-06	0.626634	1.59583
ENSSSCG00000009162	SLC9B1	14.8174	0.67386	0.248907	2.70727	0.00678385	0.0377686	0.626827	1.59534
ENSSSCG00000039364	novel gene	120.59	0.673458	0.149939	4.49154	7.07115e-06	0.000144757	0.627002	1.59489
ENSSSCG00000038824	FRRS1L	455.383	0.67317	0.235675	2.85634	0.0042855	0.0269967	0.627127	1.59457
ENSSSCG00000035825	UBE2QL1	111.489	0.671756	0.208037	3.22903	0.00124212	0.0102337	0.627742	1.59301
ENSSSCG00000024621	KAT2B	5687.66	0.669909	0.116468	5.75187	8.82626e-09	4.23853e-07	0.628546	1.59097
ENSSSCG00000033620	novel gene	4478.4	0.667697	0.167343	3.98999	6.6076e-05	0.00092261	0.629511	1.58854
ENSSSCG00000032197	GNG3	222.851	0.665749	0.212366	3.13491	0.00171906	0.0131459	0.630361	1.58639
ENSSSCG00000026585	PROCR	582.424	0.665408	0.206605	3.22067	0.00127889	0.010464	0.63051	1.58602
ENSSSCG00000007462	KCNB1	734.042	0.665016	0.209026	3.18151	0.00146511	0.0116296	0.630682	1.58559
ENSSSCG00000011360	CELSR3	27.7423	0.66303	0.235914	2.81048	0.00494681	0.0301761	0.631551	1.5834
ENSSSCG00000023784	SEMA3C	2878.66	0.662793	0.175001	3.78737	0.000152249	0.00185235	0.631654	1.58314
ENSSSCG00000016093	AOX2	122.48	0.661945	0.188803	3.506	0.000454896	0.00458615	0.632026	1.58221
ENSSSCG00000034817	novel gene	76.41	0.660152	0.214713	3.07458	0.00210799	0.0153785	0.632812	1.58025
ENSSSCG00000011683	PCOLCE2	2241.25	0.659616	0.216826	3.04215	0.00234897	0.0167947	0.633047	1.57966
ENSSSCG00000008838	LNX1	169.469	0.658453	0.206482	3.18892	0.00142806	0.0114001	0.633557	1.57839
ENSSSCG00000024917	LRRN4CL	315.784	0.658053	0.165145	3.9847	6.75667e-05	0.000940867	0.633733	1.57795
ENSSSCG00000013072	FADS2	1256.54	0.657362	0.127318	5.16316	2.42814e-07	7.96377e-06	0.634036	1.5772
ENSSSCG00000035867	GFOD1	1458.54	0.655137	0.129319	5.06603	4.06192e-07	1.27265e-05	0.635015	1.57477
ENSSSCG00000010529	SFRP5	9290.47	0.654008	0.154373	4.23654	2.26991e-05	0.00038409	0.635512	1.57353
ENSSSCG00000023630	CPM	248.555	0.653553	0.190299	3.43435	0.000593983	0.00571551	0.635713	1.57304
ENSSSCG00000040282	novel gene	87.2696	0.652792	0.146676	4.45057	8.56431e-06	0.000168822	0.636048	1.57221
ENSSSCG00000016579	CCDC136	101.953	0.651377	0.227458	2.86372	0.00418692	0.0264731	0.636672	1.57067
ENSSSCG00000001709	SUPT3H	711.866	0.650353	0.0924306	7.03613	1.97656e-12	2.56039e-10	0.637124	1.56955
ENSSSCG00000034497	novel gene	31.9277	0.647794	0.159982	4.04916	5.1401e-05	0.000744687	0.638255	1.56677
ENSSSCG00000017943	ACAP1	501.175	0.644887	0.174002	3.7062	0.000210391	0.00244215	0.639543	1.56362
ENSSSCG00000040272	TTC29	61.6872	0.643722	0.175687	3.66403	0.000248279	0.00278141	0.64006	1.56235
ENSSSCG00000038190	MPST	332.522	0.641428	0.242981	2.63983	0.00829487	0.0440308	0.641078	1.55987
ENSSSCG00000032936	PIM3	3993.8	0.639933	0.138287	4.62758	3.69961e-06	8.43632e-05	0.641743	1.55826
ENSSSCG00000017274	PITPNC1	368.503	0.63682	0.117421	5.42337	5.84855e-08	2.28241e-06	0.643129	1.5549
ENSSSCG00000035104	TERB1	40.5566	0.636725	0.182366	3.49147	0.000480361	0.00479894	0.643171	1.5548
ENSSSCG00000000838	SLC41A2	644.503	0.633841	0.173387	3.65565	0.000256534	0.00285521	0.644458	1.55169
ENSSSCG00000017561	ABCC3	365.967	0.633525	0.115112	5.50358	3.72155e-08	1.52574e-06	0.644599	1.55135
ENSSSCG00000012229	GP91-PHOX	235.557	0.632474	0.201983	3.13133	0.00174018	0.013259	0.645069	1.55022
ENSSSCG00000032803	CYP2S1	1707.92	0.630419	0.117691	5.35654	8.483e-08	3.11346e-06	0.645989	1.54801
ENSSSCG00000010143	MTR	745.339	0.629499	0.153582	4.09877	4.15359e-05	0.000626493	0.646401	1.54703
ENSSSCG00000035732	novel gene	17.1554	0.629272	0.227313	2.76831	0.0056348	0.0330897	0.646503	1.54678
ENSSSCG00000015569	SWT1	359.093	0.628964	0.196379	3.20281	0.00136094	0.0110067	0.64664	1.54645
ENSSSCG00000009644	ADAM28	40.1473	0.627481	0.195382	3.21157	0.00132014	0.0107105	0.647305	1.54487
ENSSSCG00000039668	novel gene	118.078	0.625316	0.220181	2.84001	0.00451122	0.0281042	0.648278	1.54255
ENSSSCG00000002754	NQO1	1089.82	0.62515	0.157463	3.97014	7.18315e-05	0.0009913	0.648352	1.54237
ENSSSCG00000014049	UNC5A	352.867	0.624299	0.183944	3.39396	0.000688902	0.00645165	0.648735	1.54146
ENSSSCG00000016459	EPHA1	53.2068	0.623781	0.157588	3.95831	7.54816e-05	0.00103093	0.648968	1.54091
ENSSSCG00000022256	DEPP1	250.62	0.623052	0.234085	2.66165	0.0077758	0.0418373	0.649296	1.54013
ENSSSCG00000023048	RF00017	159.621	0.621098	0.197366	3.14694	0.00164991	0.0127747	0.650176	1.53805
ENSSSCG00000010850	novel gene	159.818	0.620601	0.160381	3.86955	0.000109036	0.00141124	0.6504	1.53752
ENSSSCG00000016691	JAZF1	2073.69	0.620379	0.103492	5.99445	2.0417e-09	1.23423e-07	0.6505	1.53728
ENSSSCG00000036911	novel gene	65.2099	0.619941	0.188858	3.28258	0.00102863	0.00887811	0.650698	1.53681
ENSSSCG00000030354	MAP3K2	153.345	0.619857	0.199236	3.11117	0.00186349	0.013992	0.650735	1.53672
ENSSSCG00000010450	LIPA	10067.6	0.619296	0.076021	8.14637	3.74997e-16	1.15612e-13	0.650989	1.53613
ENSSSCG00000014081	COL4A3BP	498.621	0.61557	0.15158	4.06104	4.88552e-05	0.000714519	0.652672	1.53216
ENSSSCG00000006831	SORT1	1454.27	0.613942	0.156873	3.91363	9.0918e-05	0.00121149	0.653409	1.53044
ENSSSCG00000001252	novel gene	301.59	0.613702	0.184336	3.32926	0.000870757	0.00780845	0.653518	1.53018
ENSSSCG00000004765	RMDN3	382.402	0.612534	0.127938	4.78775	1.6866e-06	4.39914e-05	0.654047	1.52894
ENSSSCG00000008796	RBM47	951.884	0.611579	0.190211	3.21526	0.00130325	0.0106152	0.65448	1.52793
ENSSSCG00000032003	GSTP1	4164.67	0.61106	0.0717823	8.51269	1.69944e-17	5.82153e-15	0.654715	1.52738
ENSSSCG00000004016	KIF25	23.1074	0.610701	0.209534	2.91456	0.00356189	0.0232458	0.654878	1.527
ENSSSCG00000010885	novel gene	161.025	0.610653	0.227848	2.68009	0.0073603	0.0401483	0.6549	1.52695
ENSSSCG00000016834	LMBRD2	465.096	0.610638	0.218721	2.79186	0.00524062	0.0314299	0.654907	1.52693
ENSSSCG00000000864	CHPT1	10119.6	0.610471	0.103365	5.90597	3.50583e-09	1.94046e-07	0.654983	1.52676
ENSSSCG00000015253	NTM	172.404	0.608419	0.233103	2.61009	0.00905189	0.0470108	0.655915	1.52459
ENSSSCG00000003044	LYPD4	22.8924	0.608053	0.196611	3.09268	0.00198361	0.0146865	0.656081	1.5242
ENSSSCG00000032298	ABCC11	53.8649	0.607007	0.19027	3.19025	0.0014215	0.0113674	0.656557	1.5231
ENSSSCG00000032115	OSGIN1	78.2044	0.606897	0.1662	3.65161	0.000260597	0.00288171	0.656607	1.52298
ENSSSCG00000037248	novel gene	80.5153	0.606193	0.190017	3.1902	0.00142175	0.0113674	0.656928	1.52224
ENSSSCG00000011630	ACKR4	7702.24	0.60619	0.157334	3.85287	0.000116739	0.00148845	0.656929	1.52223
ENSSSCG00000030209	MFNG	5791.05	0.604637	0.125109	4.83287	1.34577e-06	3.59532e-05	0.657637	1.5206
ENSSSCG00000004658	FBN1	18134.2	0.604578	0.192237	3.14496	0.00166108	0.0128284	0.657664	1.52053
ENSSSCG00000010992	AQP7	3771.64	0.603928	0.151746	3.97987	6.89523e-05	0.000958431	0.65796	1.51985
ENSSSCG00000000709	PLEKHG6	46.0595	0.603796	0.205949	2.93178	0.00337026	0.0222114	0.65802	1.51971
ENSSSCG00000007842	SDR42E2	24.7524	0.602313	0.210275	2.86441	0.00417788	0.0264268	0.658697	1.51815
ENSSSCG00000002375	RPS6KL1	125.161	0.601392	0.139603	4.30788	1.64824e-05	0.000293729	0.659118	1.51718
ENSSSCG00000016535	CALD1	25009.2	0.600661	0.141764	4.23705	2.26475e-05	0.000383638	0.659452	1.51641
ENSSSCG00000033064	novel gene	42.6162	0.597101	0.198375	3.00996	0.00261282	0.0182247	0.661081	1.51267
ENSSSCG00000039986	RGS8	35.6589	0.596525	0.21387	2.7892	0.00528389	0.031607	0.661345	1.51207
ENSSSCG00000040134	TNFRSF13B	157.934	0.596335	0.127457	4.67871	2.88686e-06	6.80442e-05	0.661432	1.51187
ENSSSCG00000005911	OPLAH	869.541	0.595844	0.15293	3.89618	9.77208e-05	0.00128639	0.661657	1.51136
ENSSSCG00000010772	ADAM8	126.888	0.592455	0.20847	2.84192	0.00448428	0.0279859	0.663213	1.50781
ENSSSCG00000017778	DHRS13	101.167	0.592208	0.130946	4.52254	6.11029e-06	0.000128218	0.663327	1.50755
ENSSSCG00000011090	NEBL	1002.74	0.591676	0.122517	4.82934	1.36986e-06	3.65337e-05	0.663572	1.507
ENSSSCG00000026142	TNK1	29.3669	0.591065	0.157072	3.76303	0.000167869	0.00200752	0.663853	1.50636
ENSSSCG00000040359	GOLGA7B	136.159	0.590973	0.171704	3.44181	0.000577826	0.00560606	0.663895	1.50626
ENSSSCG00000039222	BASP1	154.592	0.590786	0.145111	4.07127	4.67566e-05	0.000689716	0.663981	1.50607
ENSSSCG00000035388	C16orf46	27.4485	0.589677	0.166572	3.54007	0.000400018	0.00410264	0.664492	1.50491
ENSSSCG00000010948	CTSL	1196.99	0.589517	0.124528	4.734	2.20132e-06	5.47313e-05	0.664565	1.50474
ENSSSCG00000024399	EVC2	423.209	0.589287	0.127416	4.62493	3.7473e-06	8.50731e-05	0.664671	1.5045
ENSSSCG00000009430	AKAP11	3524.46	0.588812	0.102052	5.76971	7.94071e-09	3.87361e-07	0.66489	1.50401
ENSSSCG00000005455	SVEP1	2866.18	0.58852	0.12543	4.69201	2.70538e-06	6.45563e-05	0.665025	1.5037
ENSSSCG00000033355	LGI3	124.195	0.588328	0.131809	4.46349	8.06346e-06	0.000161931	0.665113	1.5035
ENSSSCG00000004578	ANXA2	40509.6	0.587228	0.101819	5.76738	8.05121e-09	3.91513e-07	0.66562	1.50236
ENSSSCG00000011673	novel gene	135.722	0.587086	0.105271	5.57689	2.44856e-08	1.03694e-06	0.665686	1.50221
ENSSSCG00000011322	CCR1	175.202	0.585962	0.19192	3.05316	0.00226444	0.0163038	0.666205	1.50104
ENSSSCG00000017087	GM2A	2570.44	0.584201	0.156629	3.72985	0.000191596	0.00225626	0.667018	1.49921
ENSSSCG00000005225	RFX3	47.4568	0.583577	0.160044	3.64637	0.000265975	0.00293276	0.667307	1.49856
ENSSSCG00000010085	SDF2L1	49.8159	0.583544	0.131687	4.43131	9.36614e-06	0.000181381	0.667322	1.49853
ENSSSCG00000000623	BCL2L14	36.4088	0.583271	0.19324	3.01838	0.00254133	0.0178229	0.667449	1.49824
ENSSSCG00000035863	PLIN2	1893.7	0.583174	0.140975	4.13672	3.52305e-05	0.000553597	0.667494	1.49814
ENSSSCG00000037116	ZNRF2	367.885	0.582901	0.11242	5.18504	2.15968e-07	7.17489e-06	0.66762	1.49786
ENSSSCG00000038933	PURG	206.33	0.582357	0.175158	3.32475	0.000884983	0.00790461	0.667872	1.49729
ENSSSCG00000017790	TAOK1	1090.03	0.581551	0.152367	3.81678	0.000135205	0.00167538	0.668245	1.49646
ENSSSCG00000004704	PPIP5K1	552.101	0.581501	0.0880895	6.60125	4.07719e-11	3.78614e-09	0.668268	1.4964
ENSSSCG00000012409	CITED1	502.731	-0.580168	0.152575	-3.80252	0.000143232	0.00175931	1.49502	0.668886
ENSSSCG00000034284	LAIR1	221.799	-0.580783	0.196434	-2.95663	0.00311021	0.020927	1.49566	0.668601
ENSSSCG00000014221	LVRN	357.902	-0.581311	0.140859	-4.1269	3.67685e-05	0.000571357	1.49621	0.668356
ENSSSCG00000015871	NR4A2	389.074	-0.581727	0.144294	-4.03154	5.54132e-05	0.000796081	1.49664	0.668164
ENSSSCG00000011216	LRRC3B	62.678	-0.582379	0.216515	-2.68978	0.00714984	0.0393344	1.49732	0.667861
ENSSSCG00000002290	PLEK2	17.9892	-0.582389	0.221144	-2.63353	0.00845032	0.0446102	1.49733	0.667857
ENSSSCG00000002863	LRP3	1065.7	-0.583257	0.107633	-5.41893	5.99559e-08	2.33111e-06	1.49823	0.667455
ENSSSCG00000028052	OBSL1	699.31	-0.583378	0.122926	-4.74576	2.07729e-06	5.24083e-05	1.49835	0.667399
ENSSSCG00000000271	AMHR	32.155	-0.583411	0.189039	-3.0862	0.00202732	0.0149384	1.49839	0.667384
ENSSSCG00000014310	CXCL14	580.362	-0.5843	0.163674	-3.5699	0.000357117	0.00374232	1.49931	0.666973
ENSSSCG00000022726	RHOD	114.818	-0.586821	0.132088	-4.44265	8.88574e-06	0.000173824	1.50193	0.665808
ENSSSCG00000007212	C20orf96	22.0627	-0.587246	0.21262	-2.76195	0.00574574	0.0335367	1.50238	0.665612
ENSSSCG00000002385	TGFB3	810.262	-0.587638	0.131845	-4.45704	8.3099e-06	0.0001655	1.50278	0.665431
ENSSSCG00000007336	NNAT	1119.69	-0.587944	0.166605	-3.52898	0.000417169	0.00425309	1.5031	0.66529
ENSSSCG00000028924	AURKB	88.2299	-0.589882	0.200415	-2.9433	0.00324735	0.0215542	1.50512	0.664397
ENSSSCG00000034949	novel gene	377.46	-0.591441	0.151608	-3.90111	9.57545e-05	0.00126918	1.50675	0.66368
ENSSSCG00000015444	LAMB1	9476.32	-0.591786	0.124258	-4.76257	1.91141e-06	4.90256e-05	1.50711	0.663521
ENSSSCG00000017880	SPNS3	28.4115	-0.593598	0.185425	-3.20129	0.00136814	0.011036	1.50901	0.662688
ENSSSCG00000009228	MAPK10	84.8352	-0.594116	0.186861	-3.17945	0.00147553	0.0116882	1.50955	0.66245
ENSSSCG00000029781	SELENOM	1180.29	-0.594312	0.0890582	-6.6733	2.50123e-11	2.45582e-09	1.50975	0.66236
ENSSSCG00000016676	INMT	54.3606	-0.596702	0.176677	-3.37736	0.000731845	0.00677154	1.51226	0.661264
ENSSSCG00000014007	FLT4	209.768	-0.598568	0.200038	-2.99227	0.00276914	0.0191418	1.51421	0.660409
ENSSSCG00000018303	RF00494	126.833	-0.600061	0.191969	-3.12582	0.00177308	0.0134486	1.51578	0.659726
ENSSSCG00000023957	CFAP126	98.5797	-0.600656	0.16151	-3.71901	0.000200007	0.00233746	1.51641	0.659454
ENSSSCG00000010404	ALOX5	243.375	-0.601561	0.164109	-3.66562	0.000246743	0.00276622	1.51736	0.659041
ENSSSCG00000023328	GPM6A	34.5812	-0.601566	0.217859	-2.76126	0.00575791	0.0335824	1.51736	0.659038
ENSSSCG00000021328	PCSK1N	264.309	-0.602038	0.207131	-2.90656	0.0036543	0.0237029	1.51786	0.658823
ENSSSCG00000032660	TMEM35B	111.566	-0.603576	0.130017	-4.64229	3.44573e-06	7.97536e-05	1.51948	0.658121
ENSSSCG00000001485	MLIP	339.649	-0.604917	0.152236	-3.97356	7.0806e-05	0.00098066	1.52089	0.657509
ENSSSCG00000004962	CORO2B	1522.91	-0.605308	0.100464	-6.02511	1.68991e-09	1.05894e-07	1.5213	0.657331
ENSSSCG00000005905	SLC39A4	54.052	-0.606083	0.221607	-2.73494	0.00623915	0.0356377	1.52212	0.656978
ENSSSCG00000015819	PLPP5	149.779	-0.60742	0.104195	-5.82962	5.55532e-09	2.85451e-07	1.52353	0.65637
ENSSSCG00000003773	AK5	88.6822	-0.609153	0.207226	-2.93955	0.00328687	0.0217642	1.52536	0.655582
ENSSSCG00000023539	MBOAT2	190.963	-0.609284	0.10281	-5.92632	3.09794e-09	1.75569e-07	1.5255	0.655522
ENSSSCG00000031329	ST8SIA1	169.792	-0.611776	0.122417	-4.99748	5.80847e-07	1.7522e-05	1.52814	0.654391
ENSSSCG00000035720	HRCT1	85.4136	-0.614712	0.221703	-2.77268	0.00555966	0.0327412	1.53125	0.65306
ENSSSCG00000004322	ANKRD6	28.6211	-0.615231	0.185546	-3.31578	0.000913866	0.00808218	1.5318	0.652825
ENSSSCG00000004630	SCG3	82.1652	-0.615489	0.157528	-3.90718	9.33796e-05	0.00124128	1.53208	0.652709
ENSSSCG00000005472	SLC46A2	67.2485	-0.615968	0.203436	-3.02782	0.00246326	0.0174179	1.53259	0.652492
ENSSSCG00000004663	SEMA6D	595.345	-0.616675	0.1246	-4.94922	7.45099e-07	2.1526e-05	1.53334	0.652172
ENSSSCG00000031474	PTK6	56.1515	-0.617147	0.158393	-3.89629	9.76769e-05	0.00128639	1.53384	0.651959
ENSSSCG00000000546	MANSC4	39.3972	-0.618298	0.169782	-3.64173	0.000270814	0.0029776	1.53506	0.651439
ENSSSCG00000031079	novel gene	16.4328	-0.620958	0.236371	-2.62705	0.00861293	0.0452208	1.5379	0.650239
ENSSSCG00000000759	WNT5B	561.249	-0.621471	0.139534	-4.4539	8.4326e-06	0.000167207	1.53844	0.650008
ENSSSCG00000038804	HBQ1	43.1039	-0.623247	0.152975	-4.07417	4.61791e-05	0.000683814	1.54034	0.649208
ENSSSCG00000015125	NECTIN1	240.061	-0.627823	0.180135	-3.48529	0.000491596	0.00489848	1.54523	0.647152
ENSSSCG00000035958	EVA1A	201.398	-0.62847	0.10948	-5.74049	9.4402e-09	4.47756e-07	1.54592	0.646862
ENSSSCG00000016831	SPEF2	60.8164	-0.628543	0.147556	-4.25968	2.04716e-05	0.000351022	1.546	0.646829
ENSSSCG00000015346	ICA1	330.414	-0.630364	0.0922132	-6.83595	8.14656e-12	9.09995e-10	1.54796	0.646013
ENSSSCG00000013397	ARNTL	304.256	-0.631246	0.185159	-3.4092	0.000651526	0.00616909	1.5489	0.645619
ENSSSCG00000022149	RMI2	81.8244	-0.631306	0.192087	-3.28655	0.00101422	0.0087783	1.54897	0.645592
ENSSSCG00000037539	SORCS2	241.232	-0.634745	0.206164	-3.07884	0.00207809	0.0152107	1.55266	0.644055
ENSSSCG00000015332	PON1	223.666	-0.635885	0.208778	-3.04575	0.00232097	0.0166099	1.55389	0.643546
ENSSSCG00000025582	PXDC1	674.809	-0.636336	0.161242	-3.94648	7.93101e-05	0.00107905	1.55438	0.643345
ENSSSCG00000036002	TGIF2	374.981	-0.636545	0.157977	-4.02936	5.59287e-05	0.000801992	1.5546	0.643252
ENSSSCG00000027486	TRIP6	505.603	-0.637093	0.11618	-5.48366	4.16617e-08	1.67243e-06	1.55519	0.643007
ENSSSCG00000008101	FBLN7	258.484	-0.637328	0.203051	-3.13876	0.00169665	0.0130313	1.55545	0.642903
ENSSSCG00000010746	ADAM12	1792.56	-0.637679	0.107334	-5.94105	2.83203e-09	1.63505e-07	1.55582	0.642746
ENSSSCG00000000257	ITGB7	306.072	-0.638773	0.118582	-5.38676	7.17377e-08	2.72538e-06	1.557	0.642259
ENSSSCG00000035859	WNT5A	468.453	-0.639201	0.133773	-4.77824	1.76832e-06	4.5736e-05	1.55747	0.642068
ENSSSCG00000033268	CABCOCO1	45.7043	-0.640446	0.190061	-3.36968	0.000752554	0.00692517	1.55881	0.641515
ENSSSCG00000005910	TMEM249	58.7448	-0.640759	0.138509	-4.62612	3.72574e-06	8.48335e-05	1.55915	0.641376
ENSSSCG00000006780	WNT2B	58.2809	-0.6408	0.181544	-3.52973	0.000415986	0.00424409	1.55919	0.641357
ENSSSCG00000003133	GRIN2D	14.2808	-0.64102	0.239769	-2.67349	0.00750669	0.0407593	1.55943	0.64126
ENSSSCG00000036768	PRAG1	789.501	-0.644067	0.17504	-3.67955	0.000233644	0.00265215	1.56273	0.639906
ENSSSCG00000000810	AMIGO2	437.792	-0.646607	0.150639	-4.29242	1.76735e-05	0.000310047	1.56548	0.638781
ENSSSCG00000017376	MEOX1	854.259	-0.646738	0.134932	-4.79308	1.64239e-06	4.29838e-05	1.56562	0.638723
ENSSSCG00000034229	MIS18A	62.6304	-0.647318	0.18761	-3.45034	0.000559887	0.00547506	1.56625	0.638466
ENSSSCG00000032305	SPRN	41.0804	-0.647463	0.232222	-2.78812	0.00530141	0.0316504	1.56641	0.638402
ENSSSCG00000031407	STKLD1	108.511	-0.648327	0.143944	-4.50403	6.66767e-06	0.000137963	1.56735	0.63802
ENSSSCG00000002529	novel gene	215.4	-0.648765	0.146263	-4.43561	9.18104e-06	0.000179146	1.56782	0.637826
ENSSSCG00000015212	FEZ1	22.9871	-0.650415	0.222401	-2.92451	0.00344995	0.0226398	1.56962	0.637097
ENSSSCG00000010165	PCNX2	99.9852	-0.650605	0.21033	-3.09326	0.00197971	0.0146788	1.56983	0.637013
ENSSSCG00000001582	MDGA1	93.546	-0.652373	0.180846	-3.60735	0.000309346	0.00333	1.57175	0.636233
ENSSSCG00000009351	MAB21L1	33.1447	-0.653215	0.192132	-3.39982	0.000674298	0.00632642	1.57267	0.635862
ENSSSCG00000031155	RASD2	113.035	-0.653941	0.203286	-3.21685	0.00129606	0.010582	1.57346	0.635542
ENSSSCG00000033363	VENTX	136.264	-0.654205	0.214007	-3.05694	0.00223608	0.0161448	1.57375	0.635425
ENSSSCG00000023716	TNFAIP6	1077.98	-0.654344	0.187128	-3.49678	0.00047091	0.00472596	1.5739	0.635364
ENSSSCG00000040095	GPR35	57.9042	-0.657225	0.199534	-3.29381	0.000988408	0.00858941	1.57705	0.634097
ENSSSCG00000007140	SMOX	246.765	-0.6573	0.0873659	-7.52353	5.33159e-14	9.44672e-12	1.57713	0.634064
ENSSSCG00000030325	C1QTNF6	4897.67	-0.658154	0.103973	-6.33003	2.4512e-10	1.93771e-08	1.57806	0.633689
ENSSSCG00000024285	DLG4	949.433	-0.659836	0.11788	-5.59751	2.17453e-08	9.38914e-07	1.5799	0.63295
ENSSSCG00000024823	RCN3	2007.13	-0.6603	0.123354	-5.35288	8.65644e-08	3.16957e-06	1.58041	0.632747
ENSSSCG00000005400	GRIN3A	299.643	-0.660402	0.153839	-4.29281	1.76427e-05	0.000310047	1.58052	0.632702
ENSSSCG00000003351	MMP23B	1224.12	-0.661399	0.130254	-5.07777	3.81893e-07	1.20585e-05	1.58162	0.632265
ENSSSCG00000005530	LHX6	179.597	-0.663085	0.169766	-3.90587	9.38885e-05	0.00124552	1.58346	0.631527
ENSSSCG00000013393	SPON1	500.09	-0.663717	0.204201	-3.25031	0.00115278	0.00964702	1.58416	0.63125
ENSSSCG00000021596	KCNA5	69.899	-0.664972	0.194552	-3.41796	0.000630926	0.00599983	1.58554	0.630701
ENSSSCG00000036580	GPR27	47.1872	-0.669058	0.127413	-5.25111	1.51187e-07	5.25834e-06	1.59003	0.628917
ENSSSCG00000027428	ENHO	295.137	-0.669918	0.255997	-2.6169	0.00887333	0.0462103	1.59098	0.628542
ENSSSCG00000022933	EFR3B	593.514	-0.670173	0.147857	-4.53259	5.82659e-06	0.000123206	1.59126	0.628431
ENSSSCG00000017052	ADAM19	1289	-0.671607	0.157504	-4.26407	2.00733e-05	0.000345346	1.59285	0.627807
ENSSSCG00000028338	PAMR1	674.697	-0.671626	0.237559	-2.8272	0.00469576	0.0289784	1.59287	0.627799
ENSSSCG00000001382	DDR1	451.041	-0.671954	0.128344	-5.23555	1.6449e-07	5.65986e-06	1.59323	0.627656
ENSSSCG00000009666	EPHX2	3872.52	-0.67463	0.14634	-4.61001	4.02646e-06	8.98232e-05	1.59619	0.626493
ENSSSCG00000033015	B3GNT7	14.1904	-0.675977	0.244794	-2.76142	0.00575514	0.0335789	1.59768	0.625908
ENSSSCG00000008723	HTRA3	5333.83	-0.676004	0.161105	-4.19606	2.716e-05	0.000444757	1.59771	0.625896
ENSSSCG00000009132	ENPEP	315.673	-0.676153	0.169087	-3.99886	6.36489e-05	0.000894391	1.59787	0.625832
ENSSSCG00000024975	NR5A2	173.3	-0.676949	0.163495	-4.14048	3.46575e-05	0.000546822	1.59876	0.625487
ENSSSCG00000032821	FRAT1	23.4254	-0.67707	0.231684	-2.92239	0.00347358	0.0227658	1.59889	0.625434
ENSSSCG00000028531	SH3BP1	311.349	-0.678793	0.16041	-4.23161	2.32026e-05	0.000390894	1.6008	0.624688
ENSSSCG00000028741	DNMT3L	33.8637	-0.679308	0.161314	-4.21109	2.54145e-05	0.000423987	1.60137	0.624465
ENSSSCG00000038447	RF01295	78.4343	-0.680598	0.181646	-3.74683	0.000179083	0.00212025	1.6028	0.623906
ENSSSCG00000038774	MAPK13	42.15	-0.681351	0.189634	-3.59298	0.000326915	0.00347545	1.60364	0.623581
ENSSSCG00000024678	MEGF6	270.101	-0.682622	0.171906	-3.97091	7.15982e-05	0.000989853	1.60505	0.623032
ENSSSCG00000024236	MMP17	24.1078	-0.683284	0.190368	-3.58928	0.000331594	0.00350825	1.60579	0.622746
ENSSSCG00000009580	S1PR3	371.822	-0.683925	0.232992	-2.9354	0.00333116	0.0220008	1.6065	0.62247
ENSSSCG00000018056	SRCIN1	87.7817	-0.684915	0.223423	-3.06556	0.00217264	0.0157768	1.60761	0.622042
ENSSSCG00000002464	PRIMA1	174.429	-0.68585	0.243493	-2.81672	0.0048517	0.0297017	1.60865	0.621639
ENSSSCG00000038761	C2orf15	15.4399	-0.686887	0.255419	-2.68926	0.00716113	0.0393824	1.60981	0.621193
ENSSSCG00000012975	SNX32	18.5252	-0.686906	0.236963	-2.89878	0.00374613	0.0242022	1.60983	0.621185
ENSSSCG00000007665	novel gene	356.468	-0.687906	0.194377	-3.53903	0.000401602	0.00411615	1.61094	0.620754
ENSSSCG00000010212	ANK3	105.201	-0.689041	0.248135	-2.77688	0.00548834	0.0324273	1.61221	0.620266
ENSSSCG00000004789	THBS1	3532	-0.689097	0.179208	-3.84525	0.000120431	0.0015291	1.61227	0.620242
ENSSSCG00000002632	SLC28A1	18.7114	-0.689778	0.212515	-3.24579	0.00117125	0.0097752	1.61303	0.619949
ENSSSCG00000002383	FOS	3334.02	-0.690999	0.250051	-2.76343	0.00571973	0.0334374	1.6144	0.619425
ENSSSCG00000004502	RNF165	48.02	-0.691065	0.20475	-3.37516	0.000737731	0.00681782	1.61447	0.619396
ENSSSCG00000040507	PDLIM7	3323.65	-0.691101	0.208038	-3.322	0.000893756	0.00795912	1.61451	0.619381
ENSSSCG00000016437	WDR86	1218.2	-0.691727	0.248059	-2.78856	0.00529433	0.0316203	1.61522	0.619112
ENSSSCG00000013351	NAV2	617.203	-0.693229	0.1743	-3.97723	6.97237e-05	0.00096828	1.6169	0.618468
ENSSSCG00000039139	AKT1	10456.2	-0.69421	0.0878209	-7.90484	2.68288e-15	6.46197e-13	1.618	0.618048
ENSSSCG00000012638	GRIA3	59.0246	-0.695562	0.151459	-4.59242	4.38139e-06	9.51256e-05	1.61952	0.617469
ENSSSCG00000026453	ACSM5	139.724	-0.695678	0.180296	-3.85853	0.000114071	0.00146224	1.61965	0.617419
ENSSSCG00000030877	FRMPD4	26.4512	-0.696219	0.23499	-2.96276	0.00304892	0.0206136	1.62025	0.617188
ENSSSCG00000037275	SNX22	43.7526	-0.697916	0.156414	-4.46198	8.12051e-06	0.000162507	1.62216	0.616462
ENSSSCG00000032996	SLC7A5	126.769	-0.697916	0.248942	-2.80353	0.00505471	0.0306524	1.62216	0.616462
ENSSSCG00000038233	LCN15	13.4794	-0.699469	0.225103	-3.10734	0.00188781	0.0141402	1.62391	0.615799
ENSSSCG00000008721	ABLIM2	324.269	-0.7023	0.16078	-4.36807	1.2535e-05	0.000232803	1.6271	0.614592
ENSSSCG00000012812	novel gene	20.5586	-0.703534	0.225617	-3.11827	0.00181919	0.0137195	1.62849	0.614066
ENSSSCG00000038453	SYNPO	1154.91	-0.703614	0.200293	-3.51293	0.000443193	0.00448465	1.62858	0.614032
ENSSSCG00000037530	novel gene	183.208	-0.705883	0.239857	-2.94292	0.00325127	0.0215656	1.63114	0.613067
ENSSSCG00000006982	ZDHHC2	334.362	-0.708376	0.251334	-2.81847	0.00482535	0.0295639	1.63396	0.612009
ENSSSCG00000016887	ITGA2	125.679	-0.710283	0.238707	-2.97554	0.00292475	0.0200044	1.63612	0.6112
ENSSSCG00000002997	MIA	11.1398	-0.711072	0.257156	-2.76514	0.0056898	0.0333238	1.63702	0.610866
ENSSSCG00000028331	IL1R2	17.5217	-0.711096	0.275681	-2.57942	0.00989678	0.0502997	1.63705	0.610856
ENSSSCG00000011698	GYG1	818.205	-0.714537	0.207655	-3.44098	0.000579611	0.00561931	1.64096	0.609401
ENSSSCG00000011181	NEK11	31.306	-0.714843	0.170848	-4.18408	2.8632e-05	0.000467049	1.64131	0.609271
ENSSSCG00000039193	HOXB9	140.641	-0.71601	0.126488	-5.6607	1.50753e-08	6.83488e-07	1.64263	0.608779
ENSSSCG00000001536	SCUBE3	34.5935	-0.718665	0.274904	-2.61424	0.00894261	0.0465082	1.64566	0.607659
ENSSSCG00000025834	FNDC5	68.2839	-0.719245	0.173988	-4.13389	3.56681e-05	0.000557631	1.64632	0.607415
ENSSSCG00000036363	PDE4C	68.7864	-0.721269	0.239055	-3.01717	0.00255146	0.0178776	1.64863	0.606564
ENSSSCG00000032151	CPZ	1136.33	-0.726368	0.200511	-3.62257	0.000291685	0.00317089	1.65447	0.604424
ENSSSCG00000021053	GIPR	58.3437	-0.72708	0.208205	-3.49213	0.00047918	0.00479335	1.65529	0.604125
ENSSSCG00000008875	RXFP1	62.173	-0.727562	0.245952	-2.95814	0.00309497	0.02087	1.65584	0.603924
ENSSSCG00000036977	novel gene	64.8125	-0.728229	0.222507	-3.27283	0.00106476	0.00912862	1.6566	0.603644
ENSSSCG00000016689	TRIL	841.671	-0.728437	0.165535	-4.4005	1.08003e-05	0.000205235	1.65684	0.603557
ENSSSCG00000040648	CCL11	42.4392	-0.730649	0.277127	-2.63652	0.00837618	0.0443522	1.65939	0.602633
ENSSSCG00000024930	novel gene	47.7334	-0.731817	0.198076	-3.69462	0.000220218	0.00253901	1.66073	0.602145
ENSSSCG00000026180	NRXN1	66.1008	-0.734033	0.282216	-2.60096	0.00929623	0.0479269	1.66328	0.601221
ENSSSCG00000014904	DLG2	66.8117	-0.736437	0.239464	-3.07536	0.00210248	0.0153455	1.66606	0.60022
ENSSSCG00000039074	TNFRSF13C	102.177	-0.736773	0.204408	-3.60441	0.000312857	0.00335639	1.66644	0.60008
ENSSSCG00000010728	CPXM2	606.855	-0.737413	0.247844	-2.9753	0.00292698	0.0200086	1.66718	0.599814
ENSSSCG00000006240	FAM110B	138.098	-0.741342	0.11258	-6.58505	4.54741e-11	4.19113e-09	1.67173	0.598183
ENSSSCG00000024914	CFB	155.107	-0.742244	0.196184	-3.7834	0.000154699	0.00187771	1.67278	0.597809
ENSSSCG00000003604	ADGRB2	113.492	-0.742685	0.126501	-5.87098	4.33233e-09	2.26383e-07	1.67329	0.597626
ENSSSCG00000023279	SH3TC2	24.9864	-0.743801	0.226411	-3.28518	0.00101918	0.00880644	1.67458	0.597164
ENSSSCG00000016892	FST	363.361	-0.744517	0.206463	-3.60605	0.000310892	0.00333965	1.67541	0.596868
ENSSSCG00000026816	novel gene	41.1482	-0.747548	0.238323	-3.1367	0.00170862	0.0131037	1.67894	0.595615
ENSSSCG00000017893	PIMREG	76.1974	-0.747767	0.239482	-3.12243	0.00179364	0.0135733	1.67919	0.595525
ENSSSCG00000037710	ZNF473	422.886	-0.750642	0.133677	-5.61536	1.96158e-08	8.66413e-07	1.68254	0.594339
ENSSSCG00000012517	TMSB15B	43.2772	-0.751634	0.1684	-4.46338	8.06764e-06	0.000161931	1.6837	0.59393
ENSSSCG00000038610	INHBB	179.353	-0.75199	0.238305	-3.15557	0.00160182	0.0125023	1.68411	0.593784
ENSSSCG00000001081	SOX4	483.927	-0.752546	0.0998193	-7.53908	4.73306e-14	8.48374e-12	1.68476	0.593555
ENSSSCG00000025722	RF00056	28.4389	-0.753963	0.160915	-4.68548	2.79301e-06	6.61356e-05	1.68642	0.592972
ENSSSCG00000025023	PGGHG	892.88	-0.754337	0.104733	-7.20251	5.91155e-13	8.51651e-11	1.68686	0.592819
ENSSSCG00000022045	PTCHD3	11.3476	-0.755815	0.274142	-2.75702	0.00583305	0.033918	1.68859	0.592212
ENSSSCG00000010479	RBP4	2546.69	-0.758542	0.152205	-4.98367	6.2388e-07	1.87103e-05	1.69178	0.591093
ENSSSCG00000009699	HPGD	275.21	-0.759288	0.175415	-4.32851	1.50119e-05	0.000271983	1.69265	0.590788
ENSSSCG00000022506	COL6A1	58663.7	-0.759755	0.114415	-6.64034	3.12958e-11	2.99643e-09	1.6932	0.590597
ENSSSCG00000040339	ZFHX2	65.44	-0.760379	0.196487	-3.86988	0.000108891	0.00141055	1.69394	0.590341
ENSSSCG00000033648	novel gene	192.739	-0.761918	0.220565	-3.45439	0.000551529	0.00540829	1.69574	0.589712
ENSSSCG00000009133	novel gene	54.8915	-0.762328	0.243518	-3.13047	0.00174524	0.0132788	1.69623	0.589544
ENSSSCG00000039419	SLCO4A1	96.183	-0.762581	0.27586	-2.76438	0.00570312	0.0333765	1.69652	0.589441
ENSSSCG00000032215	FOXD3	11.3223	-0.766088	0.266834	-2.87103	0.00409137	0.0259648	1.70065	0.58801
ENSSSCG00000037559	ACOT11	174.211	-0.767151	0.156967	-4.88735	1.02202e-06	2.84891e-05	1.70191	0.587577
ENSSSCG00000011384	BSN	68.4504	-0.768843	0.235332	-3.26705	0.00108673	0.00927058	1.7039	0.586888
ENSSSCG00000022250	SPACA9	48.6933	-0.769093	0.238256	-3.22802	0.00124652	0.0102563	1.7042	0.586786
ENSSSCG00000032849	MLPH	73.0803	-0.769483	0.182559	-4.21499	2.49794e-05	0.000418086	1.70466	0.586628
ENSSSCG00000009951	SGSM1	208.738	-0.769554	0.172041	-4.47308	7.70998e-06	0.000155836	1.70474	0.586599
ENSSSCG00000017605	MMD	7674.51	-0.770317	0.149618	-5.14855	2.6251e-07	8.53711e-06	1.70564	0.586289
ENSSSCG00000014256	FBN2	123.924	-0.773199	0.184196	-4.1977	2.69638e-05	0.000442684	1.70905	0.585119
ENSSSCG00000025416	CAMKV	12.0705	-0.773836	0.262606	-2.94676	0.00321121	0.0213919	1.70981	0.58486
ENSSSCG00000017427	HAP1	534.314	-0.77466	0.28812	-2.68867	0.00717366	0.0394372	1.71079	0.584526
ENSSSCG00000016707	HOXA1	22.4604	-0.775378	0.206086	-3.7624	0.000168288	0.00201098	1.71164	0.584235
ENSSSCG00000035554	LHFPL3	144.491	-0.775419	0.187477	-4.13608	3.5329e-05	0.00055417	1.71169	0.584219
ENSSSCG00000011849	TNK2	3800.57	-0.77628	0.135297	-5.7376	9.60291e-09	4.54076e-07	1.71271	0.58387
ENSSSCG00000027855	SOCS1	137.255	-0.776591	0.224512	-3.45902	0.000542149	0.00532814	1.71308	0.583745
ENSSSCG00000016233	SERPINE2	645.772	-0.776605	0.116477	-6.66747	2.60251e-11	2.5391e-09	1.7131	0.583739
ENSSSCG00000024518	novel gene	117.42	-0.77674	0.231107	-3.36096	0.000776717	0.00710778	1.71326	0.583684
ENSSSCG00000033952	CITED4	75.2086	-0.778743	0.213093	-3.65447	0.000257712	0.00286626	1.71564	0.582874
ENSSSCG00000036331	AMY2	13.7336	-0.780141	0.293638	-2.65682	0.00788824	0.0422947	1.7173	0.58231
ENSSSCG00000027991	novel gene	109.045	-0.780561	0.164571	-4.743	2.10574e-06	5.29527e-05	1.7178	0.58214
ENSSSCG00000016873	NIM1K	29.4244	-0.780737	0.218029	-3.58089	0.00034243	0.00361235	1.71801	0.582069
ENSSSCG00000005762	KCNT1	52.913	-0.781626	0.23616	-3.30973	0.000933872	0.00823078	1.71907	0.581711
ENSSSCG00000037762	TBX1	129.501	-0.783001	0.263493	-2.97162	0.00296237	0.0202133	1.72071	0.581157
ENSSSCG00000013043	MACROD1	698.71	-0.783325	0.271494	-2.88524	0.00391116	0.0250688	1.72109	0.581026
ENSSSCG00000010968	IL11RA	2155.57	-0.783761	0.0982991	-7.97323	1.54583e-15	4.10845e-13	1.72161	0.580851
ENSSSCG00000028777	MYLK4	38.9769	-0.785596	0.182288	-4.30964	1.63524e-05	0.000292088	1.7238	0.580112
ENSSSCG00000001660	PTK7	154.489	-0.786471	0.117648	-6.68496	2.30982e-11	2.31207e-09	1.72485	0.57976
ENSSSCG00000002536	novel gene	19.8568	-0.786728	0.277132	-2.83882	0.004528	0.0281675	1.72516	0.579657
ENSSSCG00000013145	DTX4	527.417	-0.787105	0.159727	-4.92781	8.3155e-07	2.36065e-05	1.72561	0.579506
ENSSSCG00000006183	SBSPON	127.325	-0.787359	0.239425	-3.28854	0.00100708	0.00872145	1.72591	0.579404
ENSSSCG00000016444	TMEM176B	148.219	-0.790468	0.243103	-3.25157	0.0011477	0.00962243	1.72964	0.578157
ENSSSCG00000017422	FKBP10	3164.92	-0.790777	0.11806	-6.69807	2.11184e-11	2.12772e-09	1.73001	0.578033
ENSSSCG00000015756	XKR5	29.8297	-0.790952	0.275597	-2.86995	0.00410531	0.0260426	1.73022	0.577963
ENSSSCG00000010242	novel gene	13.387	-0.792029	0.267065	-2.96567	0.0030202	0.0204827	1.73151	0.577531
ENSSSCG00000014328	GFRA3	342.445	-0.792219	0.14721	-5.38156	7.3843e-08	2.77177e-06	1.73174	0.577455
ENSSSCG00000026945	LRRC2	129.13	-0.792339	0.255546	-3.10058	0.00193144	0.0143832	1.73188	0.577407
ENSSSCG00000035755	SHISA8	16.6266	-0.792506	0.223691	-3.54286	0.000395817	0.00406768	1.73208	0.57734
ENSSSCG00000021041	novel gene	567.514	-0.793031	0.0988001	-8.02662	1.00197e-15	2.80824e-13	1.73271	0.57713
ENSSSCG00000040729	C11orf86	17.9983	-0.793595	0.275876	-2.87664	0.00401933	0.0255919	1.73339	0.576905
ENSSSCG00000024351	MET	373.82	-0.794829	0.166318	-4.77897	1.76197e-06	4.57008e-05	1.73487	0.576412
ENSSSCG00000010199	RET	83.7702	-0.795362	0.264298	-3.00933	0.0026182	0.018254	1.73551	0.576199
ENSSSCG00000006140	CA2	59.8562	-0.795888	0.226861	-3.50827	0.000451031	0.00455016	1.73615	0.575989
ENSSSCG00000037067	novel gene	29.3491	-0.796163	0.285751	-2.78621	0.00533276	0.0317883	1.73648	0.575879
ENSSSCG00000002314	SMOC1	1163.66	-0.796626	0.161363	-4.93687	7.93875e-07	2.26622e-05	1.73703	0.575694
ENSSSCG00000017548	NGFR	2368.22	-0.796817	0.184474	-4.3194	1.56456e-05	0.000280764	1.73726	0.575618
ENSSSCG00000015394	KIAA1324L	318.329	-0.797256	0.168437	-4.73327	2.20932e-06	5.48416e-05	1.73779	0.575443
ENSSSCG00000017998	GLP2R	41.3921	-0.797751	0.286282	-2.78659	0.00532658	0.0317637	1.73839	0.575245
ENSSSCG00000005481	novel gene	993.821	-0.798144	0.203558	-3.92097	8.8195e-05	0.00118014	1.73886	0.575088
ENSSSCG00000003410	MASP2	45.1865	-0.798257	0.205566	-3.88321	0.000103085	0.00135009	1.739	0.575044
ENSSSCG00000036820	novel gene	770.139	-0.79866	0.145177	-5.50129	3.77018e-08	1.53749e-06	1.73948	0.574883
ENSSSCG00000014336	EGR1	3586.34	-0.798714	0.253262	-3.15371	0.00161209	0.0125444	1.73955	0.574861
ENSSSCG00000040735	DDAH1	423.44	-0.799775	0.176593	-4.52892	5.92863e-06	0.000125191	1.74083	0.574439
ENSSSCG00000038412	novel gene	8.24815	-0.800546	0.293187	-2.7305	0.00632388	0.0359714	1.74176	0.574132
ENSSSCG00000037168	TMEM92	29.2945	-0.80093	0.179973	-4.45029	8.57559e-06	0.000168829	1.74222	0.573979
ENSSSCG00000016313	HJURP	43.685	-0.801702	0.255147	-3.14212	0.0016773	0.0129343	1.74316	0.573672
ENSSSCG00000040598	TGFBR3L	9.61148	-0.80311	0.298081	-2.69427	0.00705433	0.0390178	1.74486	0.573112
ENSSSCG00000036305	SMIM1	59.5322	-0.803142	0.214901	-3.73726	0.000186035	0.00219581	1.7449	0.5731
ENSSSCG00000028530	TMEM52	637.053	-0.805615	0.18874	-4.26838	1.96899e-05	0.000340651	1.74789	0.572118
ENSSSCG00000036152	TSPAN15	473.503	-0.806176	0.167487	-4.81335	1.48419e-06	3.93106e-05	1.74857	0.571896
ENSSSCG00000031259	RF00493	30.0512	-0.808514	0.245073	-3.29907	0.000970064	0.00848187	1.75141	0.57097
ENSSSCG00000035077	INHBA	79.2414	-0.811141	0.196259	-4.13302	3.58034e-05	0.000559179	1.7546	0.569931
ENSSSCG00000004434	FRK	30.8341	-0.811434	0.249928	-3.24667	0.00116762	0.00975548	1.75495	0.569815
ENSSSCG00000013614	CNN1	677.04	-0.812017	0.2518	-3.22485	0.00126041	0.0103402	1.75566	0.569585
ENSSSCG00000001765	ADAMTS7	787.988	-0.812238	0.137874	-5.89116	3.83497e-09	2.06685e-07	1.75593	0.569498
ENSSSCG00000031940	GAS2	44.9912	-0.812484	0.176409	-4.60569	4.11101e-06	9.11131e-05	1.75623	0.569401
ENSSSCG00000036403	FAM180A	30.1075	-0.812961	0.281889	-2.88398	0.00392687	0.0251486	1.75681	0.569213
ENSSSCG00000026686	PDZD9	188.115	-0.813251	0.307531	-2.64446	0.00818222	0.0436144	1.75717	0.569098
ENSSSCG00000032522	novel gene	148.562	-0.814973	0.27987	-2.91198	0.00359151	0.0233698	1.75927	0.568419
ENSSSCG00000022026	AIPL1	12.6883	-0.81557	0.246934	-3.30278	0.000957314	0.00838465	1.75999	0.568184
ENSSSCG00000010087	YDJC	30.4023	-0.820565	0.199754	-4.10787	3.99323e-05	0.000610671	1.7661	0.56622
ENSSSCG00000016859	C7	69.2045	-0.821578	0.27113	-3.0302	0.00244388	0.0173047	1.76734	0.565823
ENSSSCG00000003644	FHL3	523.346	-0.822657	0.202915	-4.0542	5.03057e-05	0.000731569	1.76866	0.5654
ENSSSCG00000031176	GP9	55.9702	-0.823131	0.150058	-5.4854	4.12527e-08	1.66044e-06	1.76924	0.565214
ENSSSCG00000016473	EPHB6	302.316	-0.823958	0.252393	-3.26458	0.00109626	0.00932611	1.77026	0.56489
ENSSSCG00000008392	BCL11A	10.4053	-0.82439	0.300835	-2.74034	0.0061375	0.035197	1.77079	0.564721
ENSSSCG00000034259	PMEPA1	5679.74	-0.82487	0.121302	-6.80013	1.04522e-11	1.13465e-09	1.77137	0.564533
ENSSSCG00000016401	KIF1A	120.344	-0.826118	0.227106	-3.63759	0.000275197	0.00301934	1.77291	0.564045
ENSSSCG00000015618	LAMB3	293.978	-0.826292	0.174456	-4.7364	2.17545e-06	5.43509e-05	1.77312	0.563977
ENSSSCG00000016823	C1QTNF3	920.964	-0.830384	0.230381	-3.60439	0.000312886	0.00335639	1.77816	0.56238
ENSSSCG00000009668	CLU	2227.37	-0.830427	0.204069	-4.06935	4.71439e-05	0.000694764	1.77821	0.562363
ENSSSCG00000003338	PUSL1	121.724	-0.831174	0.19623	-4.23571	2.27828e-05	0.000385084	1.77913	0.562072
ENSSSCG00000001873	CSPG4	3520.4	-0.832567	0.183929	-4.52657	5.99496e-06	0.000126419	1.78085	0.561529
ENSSSCG00000001964	NPAS3	12.1383	-0.833073	0.278207	-2.99444	0.00274949	0.0190402	1.78148	0.561332
ENSSSCG00000027847	CSKMT	34.9329	-0.834048	0.272164	-3.06451	0.00218026	0.0158089	1.78268	0.560953
ENSSSCG00000016672	ADCYAP1R1	1621.66	-0.834544	0.136116	-6.13113	8.7258e-10	5.97721e-08	1.78329	0.56076
ENSSSCG00000000062	CSDC2	196.223	-0.83574	0.152158	-5.49259	3.96074e-08	1.60249e-06	1.78477	0.560295
ENSSSCG00000038844	SMIM5	9.72829	-0.836182	0.301472	-2.77366	0.00554288	0.0326637	1.78532	0.560124
ENSSSCG00000000298	PPP1R1A	2963.68	-0.837339	0.168726	-4.96272	6.95116e-07	2.04065e-05	1.78675	0.559675
ENSSSCG00000022739	DSG2	21.6033	-0.838524	0.218845	-3.83158	0.000127322	0.00159437	1.78822	0.559215
ENSSSCG00000006635	SEMA6C	930.308	-0.838541	0.133904	-6.26225	3.79459e-10	2.85335e-08	1.78824	0.559209
ENSSSCG00000040913	CENPBD1	7.02738	-0.840913	0.32091	-2.6204	0.00878255	0.0459081	1.79118	0.55829
ENSSSCG00000010629	ADRA2A	69.5932	-0.842177	0.315318	-2.67088	0.00756532	0.040991	1.79275	0.557801
ENSSSCG00000034609	RNF112	44.9885	-0.844605	0.202039	-4.18041	2.90988e-05	0.000472664	1.79577	0.556863
ENSSSCG00000000121	GALR3	11.5739	-0.845245	0.320652	-2.63602	0.00838849	0.0443902	1.79657	0.556616
ENSSSCG00000026568	DNPH1	43.927	-0.845314	0.199751	-4.23183	2.31794e-05	0.000390894	1.79666	0.55659
ENSSSCG00000003302	TMEM86B	15.6786	-0.84621	0.253737	-3.33498	0.000853048	0.00767644	1.79777	0.556244
ENSSSCG00000010201	RASGEF1A	18.7636	-0.846759	0.269223	-3.14519	0.00165976	0.0128284	1.79846	0.556032
ENSSSCG00000024325	SGK2	6713.63	-0.84681	0.130851	-6.47156	9.69956e-11	8.2607e-09	1.79852	0.556013
ENSSSCG00000015001	SLC35F2	77.8333	-0.851172	0.186368	-4.56715	4.94394e-06	0.00010644	1.80397	0.554334
ENSSSCG00000018042	SLC47A2	11.0335	-0.853529	0.317608	-2.68737	0.00720171	0.0395491	1.80692	0.553429
ENSSSCG00000039921	novel gene	16.8862	-0.853865	0.240815	-3.54574	0.000391517	0.00402617	1.80734	0.5533
ENSSSCG00000017005	KCNMB1	58.5705	-0.854514	0.305825	-2.79413	0.00520392	0.0313109	1.80815	0.553052
ENSSSCG00000012427	novel gene	720.398	-0.854951	0.207298	-4.12427	3.71918e-05	0.000576744	1.8087	0.552884
ENSSSCG00000018373	RF00399	12.8296	-0.855159	0.315221	-2.71289	0.00666994	0.0373838	1.80896	0.552805
ENSSSCG00000038869	APLNR	3816.29	-0.856463	0.154743	-5.53473	3.11713e-08	1.28822e-06	1.81059	0.552305
ENSSSCG00000016448	KCNH2	29.4162	-0.857968	0.262728	-3.26562	0.00109226	0.0092972	1.81248	0.551729
ENSSSCG00000014959	PIWIL4	33.471	-0.859157	0.285013	-3.01445	0.0025745	0.0180063	1.81398	0.551275
ENSSSCG00000022337	SERPINB11	143.956	-0.859865	0.199982	-4.29972	1.71011e-05	0.000302701	1.81487	0.551004
ENSSSCG00000033248	novel gene	18.3482	-0.862249	0.266791	-3.23193	0.00122957	0.0101521	1.81787	0.550095
ENSSSCG00000008997	FGB	8.32334	-0.86263	0.300453	-2.87109	0.00409053	0.0259648	1.81835	0.549949
ENSSSCG00000008898	HOPX	377.2	-0.862776	0.152651	-5.65195	1.58641e-08	7.15045e-07	1.81853	0.549894
ENSSSCG00000010064	novel gene	17.1804	-0.863224	0.252847	-3.41402	0.000640111	0.00607219	1.8191	0.549723
ENSSSCG00000023569	novel gene	1737.29	-0.865518	0.159274	-5.43415	5.50589e-08	2.15963e-06	1.82199	0.548849
ENSSSCG00000034887	HAPLN4	199.685	-0.867611	0.116315	-7.45912	8.70991e-14	1.47542e-11	1.82464	0.548054
ENSSSCG00000039325	novel gene	29.6955	-0.867904	0.185016	-4.69097	2.71909e-06	6.47833e-05	1.82501	0.547942
ENSSSCG00000016963	CCDC125	115.163	-0.868118	0.178097	-4.87442	1.09129e-06	3.00934e-05	1.82528	0.547861
ENSSSCG00000021748	PRR5	200.251	-0.868119	0.134263	-6.4658	1.00766e-10	8.53467e-09	1.82528	0.547861
ENSSSCG00000035074	FOXO6	56.8145	-0.869417	0.314311	-2.7661	0.00567307	0.0332511	1.82692	0.547368
ENSSSCG00000007063	ANKEF1	445.172	-0.87178	0.147617	-5.90567	3.51208e-09	1.94046e-07	1.82992	0.546472
ENSSSCG00000025810	KCNAB1	144.028	-0.872109	0.148245	-5.88291	4.03126e-09	2.15024e-07	1.83034	0.546347
ENSSSCG00000021874	UNC5C	11.2244	-0.87398	0.310522	-2.81455	0.00488453	0.0298553	1.83271	0.545639
ENSSSCG00000017343	GFAP	42.4061	-0.874127	0.299458	-2.91903	0.00351126	0.0229737	1.8329	0.545584
ENSSSCG00000035199	PTGES3L	291.892	-0.877981	0.162992	-5.38666	7.17809e-08	2.72538e-06	1.8378	0.544128
ENSSSCG00000040053	LSMEM1	37.5911	-0.879149	0.283538	-3.10064	0.00193104	0.0143832	1.83929	0.543688
ENSSSCG00000000867	SPIC	30.8499	-0.879831	0.332527	-2.64589	0.00814754	0.0434733	1.84016	0.543431
ENSSSCG00000007557	MICALL2	335.711	-0.886637	0.149374	-5.9357	2.92603e-09	1.68301e-07	1.84886	0.540873
ENSSSCG00000026605	BPI	45.5387	-0.887723	0.231714	-3.83111	0.000127566	0.00159613	1.85025	0.540466
ENSSSCG00000009616	HR	245.726	-0.89077	0.177779	-5.01055	5.42745e-07	1.65018e-05	1.85417	0.539326
ENSSSCG00000012651	XPNPEP2	187.533	-0.891145	0.267859	-3.32691	0.00087814	0.00786801	1.85465	0.539186
ENSSSCG00000026943	MRAP2	7.37659	-0.892403	0.315964	-2.82439	0.00473714	0.0291509	1.85627	0.538716
ENSSSCG00000035092	novel gene	6.9758	-0.892872	0.335012	-2.66519	0.00769447	0.0414866	1.85687	0.538541
ENSSSCG00000029621	BMPR1B	32.2685	-0.89306	0.337507	-2.64605	0.00814384	0.0434733	1.85711	0.538471
ENSSSCG00000007800	SEPT1	115.124	-0.893813	0.305521	-2.92554	0.0034386	0.022575	1.85808	0.53819
ENSSSCG00000017978	ALOX15B	8.4966	-0.893838	0.345001	-2.59083	0.00957448	0.0489116	1.85811	0.538181
ENSSSCG00000007552	novel gene	112.866	-0.895228	0.285211	-3.13883	0.00169625	0.0130313	1.8599	0.537662
ENSSSCG00000029541	PSD2	11.6633	-0.895255	0.29684	-3.01595	0.00256174	0.0179333	1.85994	0.537652
ENSSSCG00000014581	TUB	243.175	-0.896025	0.182553	-4.90829	9.18728e-07	2.58434e-05	1.86093	0.537365
ENSSSCG00000015850	DUSP4	5691.38	-0.896882	0.17345	-5.17083	2.3306e-07	7.67653e-06	1.86204	0.537046
ENSSSCG00000006577	S100A5	15.3182	-0.904516	0.34499	-2.62186	0.00874503	0.0457637	1.87192	0.534212
ENSSSCG00000034773	KCNJ18	33.1125	-0.905045	0.310702	-2.9129	0.00358086	0.0233104	1.8726	0.534016
ENSSSCG00000014408	PLAC8L1	5.96207	-0.9066	0.347177	-2.61135	0.00901868	0.0468564	1.87462	0.533441
ENSSSCG00000009114	PRSS12	232.693	-0.906618	0.220314	-4.11512	3.86973e-05	0.000593551	1.87465	0.533434
ENSSSCG00000002720	CLEC18C	43.0654	-0.907008	0.308622	-2.9389	0.0032938	0.0218007	1.87515	0.53329
ENSSSCG00000033958	RYR3	21.3071	-0.908037	0.313798	-2.8937	0.00380731	0.0245051	1.87649	0.53291
ENSSSCG00000035399	PDE6H	6.54383	-0.90941	0.335449	-2.71102	0.00670764	0.037436	1.87828	0.532403
ENSSSCG00000039646	novel gene	12.3038	-0.909478	0.294385	-3.08942	0.00200548	0.0148058	1.87837	0.532378
ENSSSCG00000010840	RGS7	62.7529	-0.91053	0.152396	-5.97478	2.30394e-09	1.38046e-07	1.87974	0.531989
ENSSSCG00000012766	BGN	11270.4	-0.91384	0.154044	-5.93232	2.98683e-09	1.7116e-07	1.88405	0.53077
ENSSSCG00000038281	MAP3K7CL	57.4178	-0.91564	0.237289	-3.85876	0.000113965	0.00146224	1.88641	0.530109
ENSSSCG00000009380	NEK5	6.60937	-0.916305	0.319009	-2.87235	0.00407438	0.0258889	1.88728	0.529864
ENSSSCG00000033283	ZBTB42	78.2076	-0.917997	0.18816	-4.87881	1.06726e-06	2.95364e-05	1.88949	0.529243
ENSSSCG00000039049	MAP7	46.2615	-0.919154	0.226539	-4.05738	4.96273e-05	0.000722383	1.89101	0.528819
ENSSSCG00000032135	novel gene	23.736	-0.920519	0.290859	-3.16483	0.00155172	0.0121544	1.8928	0.528319
ENSSSCG00000004270	ADGRB3	64.1763	-0.921552	0.19845	-4.64374	3.42161e-06	7.93144e-05	1.89415	0.527941
ENSSSCG00000031633	novel gene	6.56621	-0.922889	0.327276	-2.81991	0.00480372	0.0294548	1.89591	0.527452
ENSSSCG00000003212	NAPSA	17.5304	-0.92426	0.221185	-4.17868	2.93208e-05	0.000475768	1.89771	0.526951
ENSSSCG00000033805	SPATA31D1	5.94207	-0.924304	0.319379	-2.89407	0.00380286	0.0244867	1.89777	0.526935
ENSSSCG00000007717	METTL27	365.522	-0.925957	0.137219	-6.748	1.49894e-11	1.55135e-09	1.89994	0.526331
ENSSSCG00000021232	SYNC	110.306	-0.927644	0.235663	-3.93631	8.27439e-05	0.00112082	1.90217	0.525716
ENSSSCG00000017508	STAC2	23.2719	-0.93118	0.250619	-3.71552	0.000202785	0.00236276	1.90684	0.524429
ENSSSCG00000035223	SYNM	500.54	-0.931283	0.28274	-3.29378	0.000988493	0.00858941	1.90697	0.524392
ENSSSCG00000017186	RNF157	321.968	-0.931828	0.221374	-4.2093	2.56167e-05	0.000425978	1.90769	0.524194
ENSSSCG00000013882	FAM129C	17.6074	-0.932074	0.229193	-4.06676	4.76714e-05	0.000700528	1.90802	0.524104
ENSSSCG00000030361	PRKCZ	55.8105	-0.933681	0.19478	-4.79351	1.63892e-06	4.29658e-05	1.91014	0.523521
ENSSSCG00000003797	DIRAS3	32.6403	-0.93458	0.325275	-2.8732	0.00406338	0.0258297	1.91133	0.523195
ENSSSCG00000011765	USP13	467.621	-0.934942	0.208491	-4.48432	7.31462e-06	0.000148852	1.91181	0.523063
ENSSSCG00000036056	DNAH17	39.2536	-0.935408	0.192997	-4.84675	1.25503e-06	3.38006e-05	1.91243	0.522894
ENSSSCG00000026471	PCDHA1	15.7729	-0.939895	0.2493	-3.77014	0.000163156	0.00196335	1.91839	0.521271
ENSSSCG00000013093	VWCE	219.075	-0.940634	0.193189	-4.86899	1.1217e-06	3.07669e-05	1.91937	0.521004
ENSSSCG00000008560	DPYSL5	43.6058	-0.94087	0.193489	-4.86266	1.15818e-06	3.15429e-05	1.91969	0.520919
ENSSSCG00000037735	novel gene	449.482	-0.941456	0.190381	-4.94512	7.60984e-07	2.18854e-05	1.92047	0.520707
ENSSSCG00000016600	TMEM229A	79.51	-0.943879	0.15794	-5.97619	2.28411e-09	1.37537e-07	1.92369	0.519833
ENSSSCG00000033456	GPR157	82.8733	-0.944994	0.251268	-3.7609	0.000169306	0.00202158	1.92518	0.519432
ENSSSCG00000011280	VIPR1	106.201	-0.94899	0.177442	-5.34816	8.88537e-08	3.24569e-06	1.93052	0.517995
ENSSSCG00000021018	GSDMB	39.9229	-0.949389	0.160284	-5.92316	3.15809e-09	1.78322e-07	1.93105	0.517852
ENSSSCG00000024837	SYT12	131.665	-0.949427	0.208703	-4.54918	5.38544e-06	0.000114596	1.93111	0.517838
ENSSSCG00000038671	TNFRSF6B	6.7068	-0.950621	0.318878	-2.98114	0.00287173	0.0197271	1.9327	0.51741
ENSSSCG00000040410	EXOC3L2	201.611	-0.950727	0.169863	-5.59703	2.18055e-08	9.38914e-07	1.93285	0.517372
ENSSSCG00000013989	GJC2	51.1539	-0.950729	0.211475	-4.4957	6.93407e-06	0.000142518	1.93285	0.517371
ENSSSCG00000010974	CNTFR	352.145	-0.953879	0.128041	-7.44981	9.34715e-14	1.56615e-11	1.93707	0.516242
ENSSSCG00000029656	NDP	10.3827	-0.955716	0.320562	-2.98138	0.00286952	0.0197208	1.93954	0.515586
ENSSSCG00000007744	PHKG1	327.225	-0.956347	0.245449	-3.89631	9.76702e-05	0.00128639	1.94039	0.51536
ENSSSCG00000023267	SCN1B	242.932	-0.956907	0.246709	-3.87869	0.000105022	0.00137081	1.94114	0.51516
ENSSSCG00000036814	CLEC11A	459.196	-0.959475	0.142211	-6.74683	1.51112e-11	1.55293e-09	1.9446	0.514244
ENSSSCG00000022405	P2RX1	134.112	-0.960183	0.286132	-3.35574	0.000791537	0.00719431	1.94556	0.513992
ENSSSCG00000002280	RAB15	10.8823	-0.961628	0.262705	-3.66048	0.000251739	0.002812	1.94751	0.513477
ENSSSCG00000007001	novel gene	44.62	-0.961943	0.305662	-3.14708	0.00164912	0.0127747	1.94793	0.513365
ENSSSCG00000002993	CYP2A19	16125.8	-0.961975	0.250984	-3.83281	0.00012669	0.00158903	1.94797	0.513354
ENSSSCG00000039476	novel gene	166.752	-0.962591	0.32225	-2.9871	0.00281642	0.0194251	1.94881	0.513135
ENSSSCG00000012853	IRF7	711.94	-0.96271	0.23674	-4.06652	4.772e-05	0.000700575	1.94897	0.513092
ENSSSCG00000011582	CAND2	272.676	-0.963201	0.217353	-4.43151	9.35761e-06	0.000181381	1.94963	0.512918
ENSSSCG00000031023	novel gene	82.674	-0.965212	0.214026	-4.50978	6.48938e-06	0.000134998	1.95235	0.512203
ENSSSCG00000032282	ACP5	182.234	-0.968417	0.222733	-4.34788	1.37457e-05	0.000253154	1.95669	0.511066
ENSSSCG00000039522	SHISAL1	194.15	-0.969025	0.179079	-5.41116	6.26168e-08	2.41309e-06	1.95752	0.510851
ENSSSCG00000029960	LRRC4B	13.4967	-0.970246	0.350913	-2.76492	0.00569362	0.0333335	1.95918	0.510419
ENSSSCG00000000371	PMEL	7.05778	-0.972804	0.34179	-2.8462	0.0044244	0.0277244	1.96265	0.509515
ENSSSCG00000021988	TUSC3	182.239	-0.976881	0.153246	-6.37459	1.83454e-10	1.4806e-08	1.96821	0.508077
ENSSSCG00000036049	PEG10	317.36	-0.977981	0.174297	-5.61099	2.01175e-08	8.81e-07	1.96971	0.50769
ENSSSCG00000017141	AATK	45.3374	-0.979408	0.370508	-2.64342	0.00820731	0.0437014	1.97166	0.507188
ENSSSCG00000004336	EPHA7	15.3392	-0.979453	0.306025	-3.20056	0.00137159	0.0110523	1.97172	0.507172
ENSSSCG00000022290	UMODL1	16.2153	-0.979935	0.2695	-3.63612	0.000276774	0.00303215	1.97238	0.507003
ENSSSCG00000012411	PHKA1	1018.52	-0.981006	0.297755	-3.29467	0.000985371	0.00857679	1.97384	0.506626
ENSSSCG00000030300	MT-2B	176.6	-0.981399	0.284445	-3.45023	0.000560115	0.00547506	1.97438	0.506488
ENSSSCG00000002443	TC2N	36.8493	-0.98205	0.247758	-3.96374	7.37841e-05	0.00101252	1.97527	0.50626
ENSSSCG00000036572	BCO1	161.026	-0.982811	0.207955	-4.72608	2.28897e-06	5.64552e-05	1.97631	0.505993
ENSSSCG00000038207	ssc-mir-503	5.79952	-0.983419	0.353268	-2.78378	0.00537301	0.0319664	1.97715	0.50578
ENSSSCG00000026780	EDIL3	62.3687	-0.984067	0.237397	-4.14524	3.39458e-05	0.000537243	1.97803	0.505553
ENSSSCG00000022630	FLYWCH2	13.4868	-0.98414	0.280976	-3.50258	0.000460781	0.00464244	1.97813	0.505527
ENSSSCG00000040989	GPRC5C	153.275	-0.984538	0.197504	-4.98491	6.19913e-07	1.86276e-05	1.97868	0.505387
ENSSSCG00000011973	COL8A1	878.776	-0.986144	0.185391	-5.31926	1.04193e-07	3.74389e-06	1.98088	0.504825
ENSSSCG00000017569	CHAD	136.036	-0.986335	0.208629	-4.7277	2.27072e-06	5.61848e-05	1.98115	0.504758
ENSSSCG00000008054	NTN3	33.2129	-0.987889	0.216926	-4.55405	5.26231e-06	0.000112665	1.98328	0.504215
ENSSSCG00000004530	STARD6	28.25	-0.989783	0.24673	-4.01161	6.03064e-05	0.000852718	1.98589	0.503553
ENSSSCG00000013785	novel gene	62.1305	-0.990095	0.24021	-4.12179	3.75943e-05	0.000581017	1.98632	0.503445
ENSSSCG00000023084	ATP2B2	71.8668	-0.990473	0.31984	-3.09678	0.00195634	0.0145335	1.98684	0.503313
ENSSSCG00000032749	PCDH18	1359.93	-0.994301	0.167359	-5.94111	2.83096e-09	1.63505e-07	1.99211	0.501979
ENSSSCG00000002552	TDRD9	7.3995	-0.99437	0.34452	-2.88625	0.00389862	0.0250092	1.99221	0.501955
ENSSSCG00000002818	PLLP	339.719	-0.9965	0.168111	-5.92762	3.0736e-09	1.74832e-07	1.99515	0.501214
ENSSSCG00000037285	novel gene	5.87334	-0.99906	0.363869	-2.74566	0.00603894	0.0348131	1.9987	0.500326
ENSSSCG00000012845	CEND1	8.27881	-1.00184	0.296155	-3.38283	0.000717439	0.00667834	2.00255	0.499363
ENSSSCG00000029275	PPARGC1A	12.2568	-1.00291	0.363933	-2.75574	0.00585593	0.0340253	2.00403	0.498994
ENSSSCG00000036011	ISLR2	212.833	-1.00572	0.260513	-3.86053	0.000113143	0.00145764	2.00794	0.498022
ENSSSCG00000015821	ADRB3	14.1307	-1.00751	0.251817	-4.00097	6.30835e-05	0.000888067	2.01044	0.497404
ENSSSCG00000023403	novel gene	48.8643	-1.01236	0.214439	-4.72098	2.34715e-06	5.77054e-05	2.01721	0.495734
ENSSSCG00000005979	ANXA13	5.92169	-1.01293	0.339368	-2.98476	0.00283801	0.0195565	2.01801	0.495538
ENSSSCG00000005953	KCNQ3	24.0499	-1.02179	0.265113	-3.85418	0.000116119	0.001483	2.03044	0.492504
ENSSSCG00000017892	PITPNM3	163.213	-1.02398	0.199759	-5.12611	2.95797e-07	9.55916e-06	2.03353	0.491756
ENSSSCG00000009283	TNFRSF19	69.2916	-1.03084	0.21484	-4.79817	1.60126e-06	4.21218e-05	2.04321	0.489426
ENSSSCG00000001795	SH3GL3	22.3057	-1.03093	0.252268	-4.08666	4.37634e-05	0.000654329	2.04335	0.489393
ENSSSCG00000040294	novel gene	239.454	-1.03105	0.198193	-5.20226	1.96882e-07	6.64099e-06	2.04352	0.489353
ENSSSCG00000035617	novel gene	131.025	-1.03162	0.223654	-4.61257	3.97722e-06	8.89824e-05	2.04432	0.48916
ENSSSCG00000014897	FAM181B	16.0717	-1.0363	0.21488	-4.8227	1.41629e-06	3.75767e-05	2.05096	0.487576
ENSSSCG00000004746	ITPKA	16.8908	-1.03675	0.304775	-3.40169	0.000669717	0.00631033	2.0516	0.487424
ENSSSCG00000039781	novel gene	7.32495	-1.03689	0.301652	-3.43737	0.000587399	0.00567341	2.0518	0.487378
ENSSSCG00000016472	KEL	29.2966	-1.0392	0.343764	-3.023	0.00250283	0.017617	2.05508	0.486598
ENSSSCG00000009584	SEMA4D	265.206	-1.04773	0.222696	-4.70476	2.54159e-06	6.15048e-05	2.06728	0.483728
ENSSSCG00000038376	ZCWPW2	28.8449	-1.04972	0.172379	-6.08959	1.13198e-09	7.42529e-08	2.07013	0.483062
ENSSSCG00000013879	SLC27A1	636.034	-1.05145	0.178762	-5.88184	4.0573e-09	2.15667e-07	2.07261	0.482484
ENSSSCG00000031724	LYNX1	675.785	-1.05218	0.228019	-4.61443	3.94177e-06	8.8446e-05	2.07366	0.48224
ENSSSCG00000011936	ZBED2	11.3697	-1.05467	0.341008	-3.09279	0.00198284	0.0146865	2.07724	0.481408
ENSSSCG00000000749	SLC6A12	10.4642	-1.05609	0.332787	-3.17347	0.00150627	0.0118707	2.07929	0.480933
ENSSSCG00000016403	VIPR2	292.739	-1.05654	0.386243	-2.73544	0.00622974	0.0356172	2.07994	0.480782
ENSSSCG00000007816	IL21R	46.2554	-1.05927	0.294245	-3.59997	0.000318255	0.00340036	2.08388	0.479874
ENSSSCG00000026417	EPS8L1	37.4775	-1.05946	0.185823	-5.70144	1.18803e-08	5.52353e-07	2.08415	0.479813
ENSSSCG00000004201	TMEM200A	12.6439	-1.06116	0.349863	-3.03309	0.00242063	0.0171875	2.08662	0.479245
ENSSSCG00000040025	NANOS1	275.47	-1.06452	0.251497	-4.23273	2.30869e-05	0.000389796	2.09147	0.478132
ENSSSCG00000017885	SMTNL2	148.666	-1.06664	0.36156	-2.95011	0.00317663	0.0212192	2.09455	0.47743
ENSSSCG00000021852	FAM124B	184.794	-1.06747	0.184008	-5.80123	6.58318e-09	3.28413e-07	2.09576	0.477155
ENSSSCG00000015270	FMOD	4295.52	-1.06781	0.240134	-4.44672	8.71907e-06	0.000171216	2.09625	0.477043
ENSSSCG00000038521	CHAC1	96.808	-1.06967	0.256333	-4.17298	3.00648e-05	0.000486815	2.09895	0.476428
ENSSSCG00000034993	NREP	3626	-1.07421	0.180266	-5.95902	2.53754e-09	1.50197e-07	2.10557	0.474931
ENSSSCG00000014054	GPRIN1	5.70004	-1.07558	0.397086	-2.70868	0.00675517	0.0376876	2.10757	0.474481
ENSSSCG00000035706	novel gene	22.6988	-1.07759	0.250562	-4.30071	1.70254e-05	0.000302387	2.11051	0.473819
ENSSSCG00000037070	GRID2IP	10.7746	-1.07965	0.397331	-2.71727	0.0065823	0.0370585	2.11353	0.473142
ENSSSCG00000017770	PROCA1	7.24067	-1.08735	0.415238	-2.61862	0.00882873	0.0460684	2.12483	0.470626
ENSSSCG00000038180	ADAMTS3	53.6873	-1.0895	0.218946	-4.97612	6.4872e-07	1.92679e-05	2.128	0.469924
ENSSSCG00000023396	LIX1	12.5114	-1.09105	0.295232	-3.69556	0.000219404	0.00253342	2.13029	0.46942
ENSSSCG00000022417	HNF1B	4.68921	-1.09137	0.420589	-2.59485	0.00946323	0.048498	2.13076	0.469317
ENSSSCG00000011238	ARPP21	73.6242	-1.09392	0.369986	-2.95664	0.0031101	0.020927	2.13453	0.468488
ENSSSCG00000017349	ADAM11	22.1005	-1.09485	0.294137	-3.72224	0.000197462	0.00231297	2.13591	0.468185
ENSSSCG00000002257	MCTP2	170.986	-1.09571	0.230438	-4.75489	1.9855e-06	5.05398e-05	2.13718	0.467906
ENSSSCG00000028784	novel gene	11.3762	-1.09653	0.254746	-4.30439	1.6745e-05	0.000298065	2.13839	0.467641
ENSSSCG00000025483	GREB1	31.561	-1.09667	0.295096	-3.71633	0.000202141	0.00235704	2.13861	0.467594
ENSSSCG00000010926	SYT2	52.944	-1.09744	0.226843	-4.83788	1.31231e-06	3.51202e-05	2.13975	0.467345
ENSSSCG00000021284	GPR20	6.80178	-1.09916	0.410902	-2.67498	0.00747334	0.0406068	2.14229	0.46679
ENSSSCG00000001832	ACAN	24.7979	-1.10153	0.285338	-3.86043	0.000113188	0.00145764	2.14581	0.466023
ENSSSCG00000038727	GDNF	4.84637	-1.10429	0.397549	-2.77774	0.00547382	0.0323539	2.14993	0.465132
ENSSSCG00000010655	GFRA1	166.908	-1.1085	0.341588	-3.24513	0.00117399	0.00978746	2.15621	0.463777
ENSSSCG00000010278	CDH23	172.776	-1.10899	0.205937	-5.38512	7.23964e-08	2.73532e-06	2.15695	0.463617
ENSSSCG00000007528	PHACTR3	51.901	-1.10986	0.291053	-3.81324	0.000137155	0.00169411	2.15824	0.46334
ENSSSCG00000003399	RBP7	496.356	-1.11452	0.16341	-6.82039	9.0791e-12	1.00687e-09	2.16523	0.461845
ENSSSCG00000038162	CCL21	526.509	-1.11512	0.237621	-4.69285	2.69426e-06	6.43906e-05	2.16613	0.461653
ENSSSCG00000013401	DKK3	361.022	-1.12079	0.257027	-4.36059	1.29714e-05	0.000240329	2.17466	0.459842
ENSSSCG00000033191	BEAN1	20.8677	-1.12146	0.343365	-3.26608	0.00109046	0.0092972	2.17567	0.459629
ENSSSCG00000021651	SCN2B	37.5441	-1.12208	0.351456	-3.19265	0.00140975	0.0113066	2.1766	0.459432
ENSSSCG00000030936	novel gene	19.8701	-1.12249	0.305277	-3.67696	0.000236033	0.0026732	2.17723	0.4593
ENSSSCG00000002388	ESRRB	6.98664	-1.1228	0.40651	-2.76204	0.00574414	0.0335367	2.17769	0.459203
ENSSSCG00000006472	CRABP2	566.249	-1.12294	0.161293	-6.96213	3.35157e-12	4.06999e-10	2.17791	0.459156
ENSSSCG00000032019	DNASE1L3	173.736	-1.12295	0.264549	-4.24476	2.18828e-05	0.000371911	2.17791	0.459155
ENSSSCG00000004433	HS3ST5	16.7464	-1.12507	0.275053	-4.09037	4.30683e-05	0.000644561	2.18112	0.45848
ENSSSCG00000035533	ANKRD39	962.764	-1.12527	0.383602	-2.93345	0.00335221	0.0221114	2.18143	0.458415
ENSSSCG00000038112	SPDYC	16.4571	-1.12553	0.276396	-4.07217	4.65775e-05	0.000687731	2.18182	0.458333
ENSSSCG00000011401	LSMEM2	29.1983	-1.12795	0.294198	-3.83397	0.000126089	0.00158279	2.18547	0.457566
ENSSSCG00000007358	EMILIN3	280.556	-1.13134	0.213458	-5.30004	1.15774e-07	4.12279e-06	2.19062	0.456492
ENSSSCG00000034988	novel gene	13.9572	-1.13154	0.326804	-3.46246	0.000535271	0.00526897	2.19093	0.456427
ENSSSCG00000023806	LRRN1	54.988	-1.13228	0.185222	-6.11311	9.77101e-10	6.5773e-08	2.19205	0.456195
ENSSSCG00000016578	FLNC	1402.58	-1.13573	0.384526	-2.95357	0.0031412	0.0210804	2.19729	0.455106
ENSSSCG00000027935	FHOD3	172.276	-1.13753	0.246032	-4.62351	3.77299e-06	8.54048e-05	2.20004	0.454537
ENSSSCG00000009364	FREM2	66.5182	-1.13863	0.171217	-6.6502	2.92688e-11	2.8376e-09	2.20172	0.45419
ENSSSCG00000017868	P2RX5	583.552	-1.14035	0.368408	-3.09534	0.00196589	0.0145904	2.20434	0.45365
ENSSSCG00000029683	novel gene	22.0379	-1.14223	0.263583	-4.33347	1.46777e-05	0.000268395	2.20722	0.453059
ENSSSCG00000026894	NFE2L3	71.2706	-1.14444	0.298386	-3.83544	0.00012534	0.00157596	2.2106	0.452365
ENSSSCG00000037554	FUT7	19.2904	-1.14521	0.198159	-5.77926	7.50316e-09	3.69524e-07	2.21179	0.452122
ENSSSCG00000002709	novel gene	64.1464	-1.14673	0.204765	-5.60024	2.14059e-08	9.32125e-07	2.21412	0.451648
ENSSSCG00000015619	CAMK1G	44.3061	-1.14706	0.411802	-2.78547	0.00534501	0.0318367	2.21462	0.451544
ENSSSCG00000024136	AMPH	54.8832	-1.14811	0.216206	-5.31027	1.09464e-07	3.92415e-06	2.21624	0.451215
ENSSSCG00000011453	ITIH4	907.502	-1.15085	0.231682	-4.96739	6.786e-07	1.99876e-05	2.22045	0.450358
ENSSSCG00000000713	novel gene	11.8178	-1.15231	0.281526	-4.09306	4.2571e-05	0.00063898	2.22269	0.449906
ENSSSCG00000038452	ADAMTS17	213.002	-1.15337	0.138525	-8.32608	8.35661e-17	2.74079e-14	2.22433	0.449573
ENSSSCG00000036943	C11orf87	9.79541	-1.1544	0.277658	-4.15764	3.21559e-05	0.000516236	2.22592	0.449253
ENSSSCG00000001131	BTN2A2	40.6918	-1.15657	0.24413	-4.73753	2.16339e-06	5.41374e-05	2.22927	0.448577
ENSSSCG00000037334	ADSSL1	1877.01	-1.16099	0.283217	-4.09928	4.14445e-05	0.00062634	2.2361	0.447207
ENSSSCG00000022153	SULT1C2	40.1497	-1.16339	0.264984	-4.39041	1.13139e-05	0.000213731	2.23983	0.446463
ENSSSCG00000036573	SPDEF	28.5782	-1.16374	0.424883	-2.73896	0.00616342	0.0353062	2.24037	0.446355
ENSSSCG00000028523	HUS1	745.06	-1.16475	0.0705196	-16.5167	2.78171e-61	2.144e-57	2.24195	0.446041
ENSSSCG00000038965	ARC	6.66202	-1.16608	0.379504	-3.07264	0.00212173	0.0154577	2.24401	0.44563
ENSSSCG00000010770	KNDC1	29.6075	-1.16846	0.411484	-2.83961	0.00451685	0.0281095	2.24771	0.444897
ENSSSCG00000007371	HNF4A	32.4576	-1.16852	0.390773	-2.99027	0.00278729	0.01925	2.24781	0.444878
ENSSSCG00000033880	TSPAN32	90.9176	-1.17219	0.239596	-4.89237	9.9629e-07	2.78626e-05	2.25354	0.443747
ENSSSCG00000012848	EPS8L2	7.25441	-1.17393	0.330527	-3.55168	0.000382778	0.00396008	2.25625	0.443213
ENSSSCG00000001203	ZSCAN9	10.744	-1.17743	0.312328	-3.76985	0.000163345	0.0019641	2.26174	0.442138
ENSSSCG00000001555	SLC26A8	5.57896	-1.17747	0.453775	-2.59483	0.00946364	0.048498	2.2618	0.442126
ENSSSCG00000016997	FGF18	582.99	-1.18082	0.170267	-6.93512	4.05882e-12	4.83782e-10	2.26705	0.441101
ENSSSCG00000011386	MST1	173.21	-1.18258	0.195231	-6.05737	1.38369e-09	8.92452e-08	2.26983	0.440561
ENSSSCG00000032674	TCEA3	369.325	-1.18538	0.185418	-6.39303	1.62626e-10	1.32639e-08	2.27423	0.439708
ENSSSCG00000031539	novel gene	19.0386	-1.18539	0.435857	-2.71968	0.00653461	0.0368708	2.27425	0.439706
ENSSSCG00000003921	ZSWIM5	4.68989	-1.18651	0.416712	-2.84732	0.00440896	0.0276502	2.27602	0.439364
ENSSSCG00000013301	ELF5	6.22426	-1.19273	0.359329	-3.31931	0.000902404	0.00801623	2.28584	0.437476
ENSSSCG00000040849	novel gene	50.0079	-1.193	0.385334	-3.096	0.00196148	0.0145646	2.28627	0.437393
ENSSSCG00000000791	PDZRN4	9.97641	-1.20032	0.30654	-3.91572	9.01336e-05	0.00120295	2.29791	0.435178
ENSSSCG00000015022	LAYN	1263.52	-1.20048	0.184892	-6.49287	8.42176e-11	7.2526e-09	2.29816	0.435131
ENSSSCG00000021241	ADAMTS13	28.2996	-1.2006	0.269573	-4.45373	8.439e-06	0.000167207	2.29836	0.435093
ENSSSCG00000013366	novel gene	7950.75	-1.21062	0.439645	-2.75363	0.00589375	0.0341307	2.31437	0.432082
ENSSSCG00000006025	PKHD1L1	42.1225	-1.21406	0.358247	-3.3889	0.000701748	0.00656357	2.3199	0.431054
ENSSSCG00000015249	ADAMTS8	20.02	-1.21453	0.263865	-4.60284	4.16769e-06	9.2029e-05	2.32065	0.430914
ENSSSCG00000026600	KLHL30	28.7549	-1.21568	0.345513	-3.51846	0.000434051	0.00440481	2.3225	0.430571
ENSSSCG00000035889	novel gene	7.46174	-1.22048	0.340496	-3.58442	0.00033783	0.00356933	2.33024	0.42914
ENSSSCG00000034664	MPIG6B	40.2314	-1.22408	0.298199	-4.1049	4.04496e-05	0.000616746	2.33606	0.428071
ENSSSCG00000035456	WWC1	17.7842	-1.22491	0.362191	-3.38195	0.00071974	0.00669387	2.33741	0.427824
ENSSSCG00000011412	CACNA2D2	20.8484	-1.22502	0.29745	-4.11839	3.81522e-05	0.000586942	2.33758	0.427793
ENSSSCG00000007437	SLC12A5	141.077	-1.23211	0.209165	-5.89059	3.8481e-09	2.06685e-07	2.3491	0.425696
ENSSSCG00000006396	IGSF9	23.3114	-1.23357	0.260228	-4.74034	2.1336e-06	5.34789e-05	2.35148	0.425265
ENSSSCG00000014982	MMP7	4.12548	-1.23513	0.46984	-2.62882	0.00856816	0.0450625	2.35402	0.424806
ENSSSCG00000028047	DTNA	124.84	-1.24431	0.382612	-3.25214	0.0011454	0.00961672	2.36905	0.42211
ENSSSCG00000018063	novel gene	277041	-1.24609	0.248906	-5.00625	5.55009e-07	1.67754e-05	2.37197	0.421591
ENSSSCG00000026210	FCRL5	76.5312	-1.25257	0.166591	-7.51884	5.52635e-14	9.68052e-12	2.38265	0.4197
ENSSSCG00000038420	PERP	27.247	-1.25275	0.379833	-3.29816	0.000973207	0.0084949	2.38295	0.419647
ENSSSCG00000036441	PMP2	44.6602	-1.25774	0.312948	-4.01901	5.84424e-05	0.000831737	2.39122	0.418197
ENSSSCG00000027183	FSTL5	12.8833	-1.2627	0.435492	-2.89949	0.00373775	0.0241617	2.39945	0.416762
ENSSSCG00000033136	novel gene	17.375	-1.26792	0.431634	-2.9375	0.00330874	0.0218903	2.40815	0.415257
ENSSSCG00000026422	GPER1	366.431	-1.27627	0.203119	-6.28338	3.31286e-10	2.5281e-08	2.42212	0.412861
ENSSSCG00000033452	novel gene	271.471	-1.28041	0.149952	-8.53883	1.35584e-17	4.75005e-15	2.42908	0.411678
ENSSSCG00000014347	PROB1	73.3838	-1.28242	0.28641	-4.47756	7.55018e-06	0.000152938	2.43246	0.411106
ENSSSCG00000037452	HTR2A	6.60349	-1.28982	0.384652	-3.35321	0.000798804	0.0072518	2.44497	0.409002
ENSSSCG00000012584	CAPN6	612.391	-1.29098	0.161627	-7.98742	1.37789e-15	3.72634e-13	2.44695	0.408672
ENSSSCG00000011599	GRIP2	48.3665	-1.29554	0.328832	-3.93982	8.15422e-05	0.00110746	2.45469	0.407384
ENSSSCG00000000207	novel gene	71.9844	-1.29557	0.358848	-3.61036	0.000305769	0.00329611	2.45474	0.407375
ENSSSCG00000001455	SLA-DRB1	1706.19	-1.3012	0.249324	-5.21893	1.7996e-07	6.13736e-06	2.46434	0.405788
ENSSSCG00000017734	RHBDL3	9.09844	-1.30342	0.392099	-3.32421	0.000886683	0.00791443	2.46813	0.405165
ENSSSCG00000010325	KCNMA1	38.3998	-1.30353	0.296356	-4.39852	1.08993e-05	0.000206658	2.46831	0.405135
ENSSSCG00000014314	FBXL21	88.2966	-1.3069	0.212574	-6.148	7.84671e-10	5.42409e-08	2.4741	0.404187
ENSSSCG00000034942	STAR	739.855	-1.30715	0.380914	-3.43161	0.00060001	0.00576631	2.47452	0.404119
ENSSSCG00000025485	C4H1orf162	14.5807	-1.30985	0.272773	-4.80196	1.57118e-06	4.14721e-05	2.47915	0.403364
ENSSSCG00000006810	KCNC4	26.2591	-1.3123	0.340169	-3.85778	0.000114424	0.00146499	2.48336	0.402679
ENSSSCG00000010839	novel gene	13.8585	-1.31542	0.285446	-4.60829	4.05999e-06	9.031e-05	2.48874	0.401809
ENSSSCG00000015998	PJVK	9.95355	-1.31579	0.297458	-4.42345	9.71392e-06	0.000185551	2.48939	0.401706
ENSSSCG00000022196	CCT6B	16.7725	-1.32003	0.233782	-5.64642	1.63825e-08	7.34119e-07	2.49671	0.400527
ENSSSCG00000036060	RRAD	69.8427	-1.3203	0.322779	-4.09042	4.30598e-05	0.000644561	2.49718	0.400452
ENSSSCG00000012780	PLXNB3	28.815	-1.32472	0.346408	-3.82416	0.000131219	0.0016352	2.50484	0.399226
ENSSSCG00000029219	SH3BGR	225.036	-1.32708	0.420747	-3.15411	0.00160989	0.0125399	2.50895	0.398574
ENSSSCG00000006621	CGN	8.68113	-1.32851	0.333746	-3.98061	6.87378e-05	0.000956311	2.51144	0.398179
ENSSSCG00000015986	HOXD1	11.991	-1.33527	0.323476	-4.12787	3.66131e-05	0.000569604	2.52323	0.396318
ENSSSCG00000015981	HOXD10	9.71425	-1.33649	0.318387	-4.19768	2.69659e-05	0.000442684	2.52536	0.395984
ENSSSCG00000035786	novel gene	17.5302	-1.33684	0.27053	-4.94158	7.74927e-07	2.22035e-05	2.52598	0.395886
ENSSSCG00000010543	ABCC2	5.10161	-1.34819	0.45401	-2.96951	0.00298273	0.0202997	2.54592	0.392785
ENSSSCG00000012276	SYN1	39.4076	-1.34912	0.366838	-3.67771	0.000235342	0.00266749	2.54757	0.392531
ENSSSCG00000025560	PGLYRP2	2204.94	-1.35109	0.332095	-4.06838	4.73419e-05	0.000697015	2.55104	0.391996
ENSSSCG00000022083	ANKS1B	5.79982	-1.35222	0.480009	-2.81707	0.00484642	0.0296812	2.55304	0.39169
ENSSSCG00000002847	GPT2	23.4807	-1.35325	0.303762	-4.45496	8.39073e-06	0.000166894	2.55487	0.39141
ENSSSCG00000010432	novel gene	5.97656	-1.36224	0.343707	-3.96338	7.38948e-05	0.00101252	2.57084	0.388977
ENSSSCG00000040842	novel gene	4.30064	-1.36298	0.465619	-2.92724	0.00341988	0.0224808	2.57216	0.388779
ENSSSCG00000012049	KCNE1	10.2375	-1.37492	0.38272	-3.59249	0.000327528	0.00347747	2.59353	0.385575
ENSSSCG00000016522	PTN	465.039	-1.37657	0.166411	-8.27213	1.31586e-16	4.13958e-14	2.59651	0.385133
ENSSSCG00000031955	PCDH20	7.07861	-1.38129	0.400927	-3.44524	0.000570558	0.00555601	2.60501	0.383876
ENSSSCG00000039926	novel gene	497.306	-1.38287	0.30238	-4.5733	4.80105e-06	0.000103653	2.60787	0.383455
ENSSSCG00000003333	C1QTNF12	63.3296	-1.38335	0.300938	-4.59677	4.29083e-06	9.37769e-05	2.60873	0.383329
ENSSSCG00000032923	PRND	126.165	-1.38416	0.32107	-4.31109	1.62451e-05	0.000290508	2.6102	0.383112
ENSSSCG00000033878	RAB38	5.91205	-1.3882	0.454157	-3.05665	0.00223828	0.0161531	2.61751	0.382042
ENSSSCG00000035972	TULP1	12.0491	-1.39053	0.41865	-3.32147	0.000895444	0.00796955	2.62175	0.381424
ENSSSCG00000036405	ZNF311	10.0907	-1.39263	0.437646	-3.18209	0.00146216	0.0116182	2.62557	0.38087
ENSSSCG00000000252	KRT8	69.5768	-1.39292	0.513439	-2.71291	0.0066695	0.0373838	2.62609	0.380795
ENSSSCG00000007730	CALN1	9.49156	-1.39508	0.315214	-4.42583	9.60733e-06	0.000184165	2.63004	0.380222
ENSSSCG00000040860	NMRK2	99.9644	-1.39664	0.355118	-3.93288	8.39348e-05	0.00113198	2.63287	0.379814
ENSSSCG00000015084	FXYD2	18.0616	-1.39683	0.298737	-4.67579	2.92822e-06	6.88087e-05	2.63323	0.379762
ENSSSCG00000006171	CRISPLD1	145.399	-1.40083	0.181026	-7.73827	1.0078e-14	2.09936e-12	2.64053	0.378711
ENSSSCG00000010603	NEURL1	213.182	-1.40332	0.431375	-3.25312	0.00114144	0.00960334	2.64509	0.378059
ENSSSCG00000016192	PLCD4	49.8683	-1.40592	0.439019	-3.20241	0.00136285	0.011012	2.64986	0.377378
ENSSSCG00000001068	CAP2	266.115	-1.41379	0.415273	-3.40448	0.000662907	0.00625763	2.66436	0.375325
ENSSSCG00000015627	ZPBP	30.7467	-1.41414	0.265723	-5.32187	1.02706e-07	3.70775e-06	2.66501	0.375233
ENSSSCG00000008006	FBXL16	4.75795	-1.41801	0.461579	-3.07209	0.00212565	0.015478	2.67217	0.374228
ENSSSCG00000017557	WFIKKN2	13.9549	-1.41935	0.369145	-3.84497	0.000120566	0.0015291	2.67466	0.37388
ENSSSCG00000035521	KLHL38	12.9864	-1.42122	0.53305	-2.66621	0.00767127	0.0414195	2.67812	0.373396
ENSSSCG00000012561	FRMPD3	11.9747	-1.42166	0.393768	-3.6104	0.000305722	0.00329611	2.67894	0.373282
ENSSSCG00000012121	EGFL6	67.5815	-1.42672	0.265096	-5.38191	7.36976e-08	2.77177e-06	2.68836	0.371975
ENSSSCG00000035293	IGF2	15080.8	-1.42789	0.151709	-9.41206	4.86515e-21	2.99985e-18	2.69054	0.371673
ENSSSCG00000033463	KCNF1	6.2654	-1.43084	0.513567	-2.78608	0.005335	0.0317893	2.69603	0.370916
ENSSSCG00000005249	FAM189A2	58.613	-1.43778	0.298085	-4.8234	1.41133e-06	3.75098e-05	2.70905	0.369134
ENSSSCG00000017792	CORO6	334.377	-1.43944	0.181584	-7.92714	2.24252e-15	5.76141e-13	2.71216	0.36871
ENSSSCG00000008702	DOK7	16.0067	-1.44369	0.310013	-4.65686	3.21069e-06	7.48757e-05	2.72015	0.367626
ENSSSCG00000008211	novel gene	11.2587	-1.44648	0.34322	-4.21445	2.50386e-05	0.000418623	2.72543	0.366915
ENSSSCG00000022129	ARSE	22.1362	-1.44773	0.259496	-5.57901	2.41892e-08	1.02721e-06	2.72779	0.366597
ENSSSCG00000010640	NRAP	928.7	-1.44982	0.429578	-3.37498	0.0007382	0.00681806	2.73174	0.366067
ENSSSCG00000012083	RIPK4	10.5082	-1.45128	0.325269	-4.46179	8.12797e-06	0.000162507	2.7345	0.365697
ENSSSCG00000031087	novel gene	38.7723	-1.45157	0.454256	-3.19548	0.00139598	0.011202	2.73505	0.365624
ENSSSCG00000016331	RAMP1	124.26	-1.45593	0.443979	-3.27927	0.00104074	0.00896259	2.74333	0.364521
ENSSSCG00000003793	novel gene	5.59952	-1.4586	0.514488	-2.83506	0.00458172	0.0284158	2.74842	0.363845
ENSSSCG00000036569	PTP4A3	875.346	-1.46251	0.334673	-4.36996	1.24267e-05	0.000231349	2.75587	0.362861
ENSSSCG00000008618	MYCN	45.975	-1.46252	0.252283	-5.79714	6.74536e-09	3.3434e-07	2.75589	0.362859
ENSSSCG00000040554	novel gene	11.9349	-1.46372	0.326583	-4.48193	7.39694e-06	0.000150031	2.75819	0.362556
ENSSSCG00000016521	DGKI	12.7523	-1.4667	0.403736	-3.63281	0.000280357	0.00306286	2.76388	0.36181
ENSSSCG00000007093	ZNF133	365.295	-1.47161	0.162501	-9.05604	1.35272e-19	6.9507e-17	2.77332	0.360579
ENSSSCG00000008294	ACTG2	431.765	-1.47512	0.387799	-3.80383	0.000142474	0.00175138	2.78008	0.359702
ENSSSCG00000027093	FOLH1B	1287.27	-1.47595	0.144735	-10.1976	2.03227e-24	2.08849e-21	2.78168	0.359496
ENSSSCG00000031868	XK	24.9975	-1.48573	0.418412	-3.55088	0.000383941	0.00396413	2.80059	0.357067
ENSSSCG00000022500	IL20RB	87.7901	-1.49153	0.216098	-6.90208	5.12454e-12	5.98445e-10	2.81187	0.355635
ENSSSCG00000004497	PSTPIP2	216.785	-1.49574	0.330739	-4.52242	6.11356e-06	0.000128218	2.82009	0.354598
ENSSSCG00000004728	CAPN3	409.634	-1.49584	0.465529	-3.2132	0.00131266	0.0106723	2.82028	0.354575
ENSSSCG00000000773	TUBA8	415.881	-1.49808	0.223427	-6.70502	2.01376e-11	2.04225e-09	2.82467	0.354024
ENSSSCG00000031086	LHB	5.5349	-1.50428	0.464013	-3.2419	0.00118736	0.00987227	2.83684	0.352505
ENSSSCG00000036589	BEGAIN	16.1754	-1.50945	0.274555	-5.49782	3.84524e-08	1.56009e-06	2.84702	0.351245
ENSSSCG00000002309	PLEKHD1	315.906	-1.51201	0.289567	-5.22164	1.77349e-07	6.06173e-06	2.85208	0.350622
ENSSSCG00000031173	KCNMB4	65.219	-1.51814	0.305623	-4.96735	6.78754e-07	1.99876e-05	2.86421	0.349137
ENSSSCG00000021259	CDA	31.0504	-1.51866	0.264432	-5.74309	9.29617e-09	4.42286e-07	2.86525	0.34901
ENSSSCG00000038588	novel gene	11.1748	-1.52939	0.546137	-2.80037	0.00510437	0.0308564	2.88663	0.346424
ENSSSCG00000028387	CNKSR1	27.2218	-1.52979	0.483893	-3.16141	0.00157006	0.0122855	2.88743	0.346329
ENSSSCG00000026597	SLC38A4	17.3055	-1.53227	0.458278	-3.34353	0.000827193	0.00748309	2.8924	0.345734
ENSSSCG00000002927	LRFN3	13.5977	-1.53729	0.276088	-5.56811	2.57514e-08	1.08756e-06	2.90249	0.344532
ENSSSCG00000036297	novel gene	190.87	-1.53739	0.225957	-6.8039	1.01823e-11	1.1132e-09	2.90269	0.344509
ENSSSCG00000011802	KNG1	10.2691	-1.54869	0.424774	-3.6459	0.000266457	0.00293598	2.9255	0.341821
ENSSSCG00000006969	TRMT9B	5.30877	-1.54966	0.543708	-2.85016	0.00436969	0.0274598	2.92747	0.341592
ENSSSCG00000027854	HSD17B6	183.451	-1.55002	0.252263	-6.14446	8.02366e-10	5.52164e-08	2.92821	0.341506
ENSSSCG00000003160	NTF4	5.63839	-1.55314	0.55607	-2.79306	0.0052212	0.0313536	2.93455	0.340768
ENSSSCG00000039627	TMEM200C	4.13465	-1.56711	0.576862	-2.71661	0.00659545	0.0370919	2.9631	0.337484
ENSSSCG00000000478	GRIP1	32.8701	-1.56854	0.270213	-5.80484	6.44287e-09	3.24565e-07	2.96605	0.337149
ENSSSCG00000001746	PKHD1	4.84879	-1.57086	0.600069	-2.6178	0.00884989	0.0461276	2.97082	0.336608
ENSSSCG00000002883	novel gene	8.48944	-1.57215	0.483092	-3.25436	0.00113648	0.0095784	2.97348	0.336306
ENSSSCG00000039823	novel gene	6.57253	-1.57302	0.488396	-3.22078	0.0012784	0.010464	2.97526	0.336105
ENSSSCG00000013892	KCNN1	10.4566	-1.57419	0.551755	-2.85306	0.00432998	0.0272435	2.97769	0.335831
ENSSSCG00000029783	MKX	33.3381	-1.57465	0.346054	-4.5503	5.35702e-06	0.000114327	2.97863	0.335725
ENSSSCG00000014124	ANKRD34B	24.8995	-1.58274	0.445879	-3.5497	0.000385665	0.00397661	2.99538	0.333848
ENSSSCG00000038038	SBK1	12.3627	-1.5836	0.333525	-4.74805	2.05385e-06	5.19017e-05	2.99716	0.333649
ENSSSCG00000033794	novel gene	15.8262	-1.58613	0.33697	-4.70702	2.51367e-06	6.10209e-05	3.00242	0.333065
ENSSSCG00000031904	UGT8	11.5435	-1.58664	0.584357	-2.71519	0.00662383	0.0372108	3.00349	0.332947
ENSSSCG00000006247	PLAG1	62.6401	-1.5877	0.187882	-8.45054	2.89964e-17	9.71693e-15	3.00571	0.332701
ENSSSCG00000025672	RAVER2	86.95	-1.58854	0.184496	-8.61018	7.2946e-18	2.67729e-15	3.00746	0.332507
ENSSSCG00000022490	GPR83	6.33475	-1.58982	0.391229	-4.06367	4.83076e-05	0.000707853	3.01013	0.332212
ENSSSCG00000008013	IGFALS	560.855	-1.59662	0.192198	-8.30718	9.80008e-17	3.14725e-14	3.02434	0.330651
ENSSSCG00000010086	novel gene	6.18232	-1.59724	0.373129	-4.28066	1.86339e-05	0.000324025	3.02564	0.330509
ENSSSCG00000014798	ART5	5.58202	-1.59813	0.53305	-2.99809	0.00271674	0.0188642	3.02751	0.330304
ENSSSCG00000009649	NEFL	13.2519	-1.60482	0.607651	-2.64102	0.00826579	0.0438915	3.04157	0.328778
ENSSSCG00000031590	SYT13	32.6797	-1.60635	0.282552	-5.68516	1.30691e-08	5.97805e-07	3.04481	0.328427
ENSSSCG00000003156	HRC	227.913	-1.60836	0.440413	-3.65193	0.000260278	0.00288076	3.04905	0.327971
ENSSSCG00000022919	KIF5C	8.982	-1.61222	0.443955	-3.6315	0.000281781	0.00307407	3.05722	0.327094
ENSSSCG00000005452	C9orf152	172.744	-1.61713	0.243657	-6.63692	3.20304e-11	3.04783e-09	3.06764	0.325983
ENSSSCG00000033641	COL8A2	151.568	-1.61803	0.440985	-3.66913	0.000243373	0.00273639	3.06956	0.32578
ENSSSCG00000012993	SLC25A45	26.8863	-1.6283	0.410634	-3.96533	7.32948e-05	0.00100699	3.09148	0.32347
ENSSSCG00000037524	LY6D	6.7333	-1.63941	0.547923	-2.99204	0.00277121	0.0191476	3.11538	0.320988
ENSSSCG00000035661	novel gene	4.90354	-1.64046	0.396532	-4.13703	3.5183e-05	0.000553414	3.11766	0.320753
ENSSSCG00000033979	KLHL34	6.42874	-1.64728	0.49515	-3.32682	0.00087842	0.00786801	3.13242	0.319242
ENSSSCG00000024018	SLC16A3	154.785	-1.65213	0.404638	-4.08298	4.44609e-05	0.000662189	3.14298	0.31817
ENSSSCG00000012855	SLC22A18	16.6899	-1.65459	0.267808	-6.17826	6.48133e-10	4.56208e-08	3.14833	0.317628
ENSSSCG00000000111	BAIAP2L2	9.529	-1.65753	0.439861	-3.76829	0.000164367	0.00197176	3.15475	0.316982
ENSSSCG00000011043	C1QL3	78.747	-1.66066	0.215089	-7.72077	1.15628e-14	2.34528e-12	3.1616	0.316295
ENSSSCG00000025190	COQ10A	127.207	-1.66298	0.436098	-3.81332	0.000137113	0.00169411	3.1667	0.315786
ENSSSCG00000015579	PTGS2	199.891	-1.67968	0.263962	-6.36336	1.97382e-10	1.5765e-08	3.20358	0.312151
ENSSSCG00000001620	MDFI	265.275	-1.67981	0.137136	-12.2493	1.69533e-34	4.35558e-31	3.20386	0.312124
ENSSSCG00000025240	DDIT4L	64.3623	-1.68318	0.44541	-3.77895	0.000157493	0.00190562	3.21135	0.311395
ENSSSCG00000002032	SLC7A8	158.978	-1.68821	0.245758	-6.8694	6.44736e-12	7.41687e-10	3.22256	0.310312
ENSSSCG00000031692	novel gene	16.1793	-1.68999	0.518742	-3.25786	0.00112256	0.00950258	3.22655	0.309929
ENSSSCG00000017101	ADCY2	105.048	-1.70385	0.257154	-6.6258	3.45363e-11	3.26611e-09	3.2577	0.306965
ENSSSCG00000037852	novel gene	16.9799	-1.71051	0.265899	-6.43294	1.2516e-10	1.04289e-08	3.27277	0.305551
ENSSSCG00000033509	SAMD11	194.251	-1.71819	0.193674	-8.87151	7.2158e-19	3.37065e-16	3.29022	0.303931
ENSSSCG00000016506	KLRG2	5.0495	-1.72948	0.432007	-4.00337	6.24473e-05	0.000880718	3.31609	0.30156
ENSSSCG00000031979	KCTD14	20.2674	-1.74415	0.293086	-5.95098	2.66536e-09	1.56223e-07	3.34997	0.29851
ENSSSCG00000040768	TRHR	15.1748	-1.75419	0.414829	-4.2287	2.35048e-05	0.000395552	3.37336	0.29644
ENSSSCG00000004143	TXLNB	136.21	-1.75558	0.550716	-3.1878	0.00143358	0.0114382	3.37661	0.296155
ENSSSCG00000022209	ITGB1BP2	44.4465	-1.75662	0.433571	-4.05151	5.08882e-05	0.000738646	3.37905	0.295941
ENSSSCG00000036465	novel gene	69.1947	-1.75981	0.309031	-5.69462	1.23651e-08	5.70681e-07	3.38653	0.295287
ENSSSCG00000010163	KCNK1	19.9367	-1.76052	0.278258	-6.32693	2.50087e-10	1.96688e-08	3.3882	0.295142
ENSSSCG00000033236	SMIM18	4.61393	-1.77283	0.528862	-3.35217	0.00080182	0.00727062	3.41724	0.292634
ENSSSCG00000022891	MYMK	9.44424	-1.77457	0.578879	-3.06553	0.00217282	0.0157768	3.42137	0.292281
ENSSSCG00000016655	GPR141	10.1097	-1.7983	0.410627	-4.3794	1.19005e-05	0.000223171	3.4781	0.287513
ENSSSCG00000003145	FUT2	4.54962	-1.80076	0.677222	-2.65904	0.00783641	0.0420753	3.48404	0.287023
ENSSSCG00000031581	OTOR2	61.5467	-1.80366	0.400732	-4.50091	6.76645e-06	0.000139632	3.49104	0.286448
ENSSSCG00000027941	LSAMP	123.604	-1.80657	0.206303	-8.75684	2.008e-18	8.14559e-16	3.49809	0.28587
ENSSSCG00000014428	HTR4	17.1096	-1.8134	0.345063	-5.25527	1.4781e-07	5.16665e-06	3.5147	0.28452
ENSSSCG00000023010	TMOD1	323.794	-1.8137	0.574593	-3.15649	0.00159681	0.0124794	3.51542	0.284461
ENSSSCG00000004570	TPM1	12515.7	-1.8163	0.439142	-4.13601	3.53389e-05	0.00055417	3.52176	0.283949
ENSSSCG00000017282	SCN4A	174.512	-1.81848	0.555697	-3.27243	0.00106627	0.00913651	3.52709	0.283519
ENSSSCG00000025071	BTNL2	8.1672	-1.81953	0.614199	-2.96245	0.00305198	0.0206253	3.52967	0.283312
ENSSSCG00000036870	RTN2	173.935	-1.82038	0.443737	-4.10239	4.08907e-05	0.000620404	3.53175	0.283146
ENSSSCG00000005948	TG	10.855	-1.82061	0.452164	-4.02644	5.66275e-05	0.000811257	3.53231	0.283101
ENSSSCG00000039512	RBP5	294.883	-1.82464	0.270148	-6.75421	1.43616e-11	1.50601e-09	3.54218	0.282312
ENSSSCG00000007751	SEPT14	6.85754	-1.83529	0.458652	-4.00149	6.29453e-05	0.000886931	3.56843	0.280235
ENSSSCG00000017510	CACNB1	275.365	-1.83903	0.385803	-4.76677	1.872e-06	4.8175e-05	3.5777	0.279509
ENSSSCG00000033482	novel gene	16.3959	-1.84048	0.360441	-5.10618	3.28729e-07	1.04914e-05	3.58129	0.279229
ENSSSCG00000035320	ASB14	8.5886	-1.84104	0.6717	-2.74087	0.0061276	0.0351664	3.58269	0.27912
ENSSSCG00000009631	PEBP4	307.723	-1.85443	0.239575	-7.74051	9.90173e-15	2.09089e-12	3.61609	0.276542
ENSSSCG00000031614	SMCO1	11.8068	-1.8547	0.58103	-3.19209	0.00141248	0.0113226	3.61676	0.27649
ENSSSCG00000005627	AK1	1007.82	-1.85911	0.452472	-4.10878	3.97756e-05	0.000608879	3.62783	0.275647
ENSSSCG00000025085	NEGR1	67.906	-1.85986	0.358491	-5.18804	2.12523e-07	7.12183e-06	3.62974	0.275502
ENSSSCG00000024800	DSC3	49.0211	-1.86405	0.245496	-7.59301	3.12564e-14	5.94836e-12	3.64028	0.274704
ENSSSCG00000027762	TNFRSF11B	27.9955	-1.8754	0.382055	-4.90871	9.16773e-07	2.58434e-05	3.66902	0.272552
ENSSSCG00000007369	JPH2	151.263	-1.88184	0.468257	-4.01883	5.84887e-05	0.000831737	3.68545	0.271337
ENSSSCG00000037835	TRIM7	40.013	-1.88601	0.530442	-3.55554	0.000377198	0.00392078	3.69612	0.270554
ENSSSCG00000035020	STK32B	7.35189	-1.88648	0.479601	-3.93345	8.37368e-05	0.0011303	3.69733	0.270465
ENSSSCG00000033739	novel gene	5.9029	-1.88858	0.48464	-3.89688	9.74406e-05	0.00128639	3.70272	0.270072
ENSSSCG00000001523	GRM4	5.46768	-1.88905	0.48473	-3.89711	9.73466e-05	0.00128639	3.70391	0.269985
ENSSSCG00000012960	CST6	8.86749	-1.895	0.464327	-4.08118	4.48075e-05	0.000666707	3.71923	0.268873
ENSSSCG00000010779	SYCE1	5.38734	-1.89511	0.598015	-3.16901	0.0015296	0.0120177	3.71951	0.268852
ENSSSCG00000003693	MYOM1	432.075	-1.90405	0.553392	-3.4407	0.000580219	0.00562167	3.74263	0.267192
ENSSSCG00000003251	NLRP12	15.7584	-1.90799	0.446489	-4.27331	1.9259e-05	0.000333946	3.75285	0.266464
ENSSSCG00000002315	SLC8A3	22.7665	-1.90862	0.520987	-3.66348	0.000248815	0.00278478	3.75451	0.266347
ENSSSCG00000004366	BVES	47.5545	-1.91023	0.449192	-4.25259	2.11314e-05	0.000361131	3.75869	0.26605
ENSSSCG00000024676	SRPK3	84.8226	-1.91624	0.389099	-4.9248	8.44473e-07	2.39293e-05	3.77437	0.264945
ENSSSCG00000003374	ESPN	10.913	-1.91856	0.326497	-5.8762	4.19799e-09	2.21617e-07	3.78046	0.264518
ENSSSCG00000037477	novel gene	37.4628	-1.92421	0.482046	-3.99176	6.55857e-05	0.00091826	3.79529	0.263484
ENSSSCG00000014827	PLEKHB1	16.4824	-1.92496	0.705246	-2.72948	0.00634336	0.0360556	3.79726	0.263348
ENSSSCG00000008976	ART3	12.3953	-1.92583	0.637814	-3.01942	0.00253256	0.0177775	3.79955	0.263189
ENSSSCG00000010522	ANKRD2	20.6528	-1.93037	0.434421	-4.44355	8.84867e-06	0.000173319	3.81153	0.262362
ENSSSCG00000021129	PFKM	1736.56	-1.93843	0.51829	-3.74005	0.000183983	0.00217325	3.83288	0.2609
ENSSSCG00000006857	COL11A1	245.875	-1.9433	0.330538	-5.87921	4.1224e-09	2.18374e-07	3.84584	0.260021
ENSSSCG00000003318	GALP	10.4574	-1.96615	0.588129	-3.34306	0.000828603	0.00749144	3.90724	0.255935
ENSSSCG00000040145	SNAI3	5.44618	-1.96818	0.557603	-3.52971	0.000416012	0.00424409	3.91274	0.255575
ENSSSCG00000036287	novel gene	59.6021	-1.97012	0.412267	-4.77874	1.764e-06	4.57008e-05	3.918	0.255232
ENSSSCG00000009842	CCDC60	25.0786	-1.97276	0.48086	-4.10256	4.08596e-05	0.000620404	3.92518	0.254766
ENSSSCG00000009856	NOS1	11.1093	-1.97619	0.523329	-3.7762	0.000159242	0.00192225	3.93454	0.254159
ENSSSCG00000034569	novel gene	231.407	-1.97951	0.483273	-4.09605	4.20254e-05	0.000632414	3.94359	0.253576
ENSSSCG00000000789	CNTN1	130.325	-1.98927	0.306358	-6.49328	8.39885e-11	7.2526e-09	3.97036	0.251866
ENSSSCG00000021448	CCDC17	12.2917	-2.00002	0.550485	-3.6332	0.000279927	0.00306033	4.00007	0.249996
ENSSSCG00000027178	MAN2B2	4.63195	-2.00407	0.552817	-3.62519	0.000288751	0.00314678	4.01129	0.249296
ENSSSCG00000005316	TPM2	5556.67	-2.00783	0.480054	-4.18251	2.88308e-05	0.000469796	4.02177	0.248646
ENSSSCG00000025996	MTUS2	41.271	-2.00945	0.286811	-7.00618	2.44918e-12	3.0946e-10	4.02628	0.248368
ENSSSCG00000014978	ANGPTL5	20.8959	-2.02056	0.463125	-4.36288	1.28362e-05	0.000238111	4.05741	0.246463
ENSSSCG00000008432	STPG4	4.71518	-2.02957	0.52423	-3.87153	0.000108153	0.00140453	4.08284	0.244927
ENSSSCG00000011646	KY	360.976	-2.03109	0.387058	-5.24751	1.54166e-07	5.32842e-06	4.08714	0.24467
ENSSSCG00000007084	BFSP1	9.56839	-2.03196	0.373217	-5.44444	5.19683e-08	2.04883e-06	4.0896	0.244523
ENSSSCG00000013916	COMP	48.9767	-2.0371	0.691098	-2.94762	0.00320227	0.02136	4.10419	0.243654
ENSSSCG00000032392	MYO15A	38.2893	-2.04258	0.322382	-6.33589	2.35972e-10	1.875e-08	4.1198	0.24273
ENSSSCG00000026067	TMPRSS6	6.45058	-2.04445	0.460071	-4.44376	8.84008e-06	0.000173319	4.12515	0.242416
ENSSSCG00000015067	APOA5	46.3093	-2.05193	0.253008	-8.11014	5.05618e-16	1.52826e-13	4.1466	0.241162
ENSSSCG00000034154	WNK2	85.176	-2.06568	0.36937	-5.59245	2.23893e-08	9.61351e-07	4.18632	0.238873
ENSSSCG00000023501	CCKAR	12.8546	-2.08135	0.285844	-7.28143	3.30305e-13	5.14308e-11	4.23204	0.236293
ENSSSCG00000026259	LINGO4	34.2091	-2.10301	0.393432	-5.34529	9.02701e-08	3.28963e-06	4.29605	0.232772
ENSSSCG00000039535	CAMK2B	38.5101	-2.11908	0.694501	-3.05123	0.00227909	0.0163891	4.34417	0.230194
ENSSSCG00000025523	COL2A1	18.2869	-2.12136	0.652694	-3.25016	0.00115339	0.00964702	4.35105	0.22983
ENSSSCG00000011053	CDNF	27.9589	-2.13696	0.57528	-3.71465	0.000203488	0.00236916	4.39835	0.227358
ENSSSCG00000039271	ST8SIA2	50.5112	-2.14805	0.410078	-5.23814	1.62201e-07	5.59357e-06	4.43228	0.225618
ENSSSCG00000016199	CYP27A1	1379.18	-2.14972	0.222725	-9.65189	4.82571e-22	3.71942e-19	4.43742	0.225356
ENSSSCG00000006391	ATP1A2	325.04	-2.17593	0.444786	-4.89208	9.9774e-07	2.78626e-05	4.51877	0.221299
ENSSSCG00000027179	SIM2	4.15095	-2.18502	0.8168	-2.67509	0.00747082	0.0406068	4.54732	0.21991
ENSSSCG00000016469	TRPV5	20.2452	-2.2005	0.372097	-5.91378	3.34354e-09	1.87477e-07	4.59637	0.217563
ENSSSCG00000036534	MYOM3	17.3606	-2.2144	0.573774	-3.85935	0.000113689	0.00146165	4.64087	0.215477
ENSSSCG00000016462	CLCN1	29.2689	-2.22838	0.529919	-4.20513	2.60928e-05	0.000432495	4.68608	0.213398
ENSSSCG00000001724	MEP1A	6.45005	-2.23431	0.531526	-4.20358	2.62721e-05	0.000434533	4.70538	0.212522
ENSSSCG00000004918	ALPK2	53.085	-2.24155	0.376314	-5.95659	2.57554e-09	1.51534e-07	4.72905	0.211459
ENSSSCG00000033375	LRRC14B	11.0315	-2.25079	0.592321	-3.79995	0.000144727	0.00177624	4.75943	0.210109
ENSSSCG00000026386	SLC30A2	77.3719	-2.25514	0.382958	-5.88873	3.89183e-09	2.08308e-07	4.77379	0.209477
ENSSSCG00000004157	IL20RA	8.70205	-2.25935	0.354888	-6.36638	1.93539e-10	1.55386e-08	4.78776	0.208866
ENSSSCG00000038455	RBM24	48.2515	-2.2596	0.502966	-4.49256	7.0371e-06	0.000144251	4.7886	0.208829
ENSSSCG00000034820	MAFA	11.0829	-2.26551	0.637528	-3.55359	0.000380013	0.00394471	4.80825	0.207976
ENSSSCG00000034335	novel gene	46.1508	-2.26773	0.258153	-8.78443	1.57161e-18	6.54768e-16	4.81563	0.207657
ENSSSCG00000007678	COL26A1	13.9467	-2.26854	0.422855	-5.36482	8.10317e-08	3.00265e-06	4.81836	0.20754
ENSSSCG00000039989	novel gene	9.56934	-2.29015	0.397853	-5.75628	8.59855e-09	4.15507e-07	4.89108	0.204454
ENSSSCG00000014302	CDKL3	27.7481	-2.29938	0.334865	-6.86659	6.57534e-12	7.50807e-10	4.92247	0.20315
ENSSSCG00000002294	ARG2	33.9517	-2.31029	0.569331	-4.0579	4.95165e-05	0.000721452	4.95981	0.201621
ENSSSCG00000035018	GABRD	8.37958	-2.32806	0.4345	-5.35802	8.41393e-08	3.09548e-06	5.02129	0.199152
ENSSSCG00000012133	ASB11	26.4031	-2.33287	0.582005	-4.00833	6.11489e-05	0.000863197	5.03807	0.198489
ENSSSCG00000028758	LBP	5.86802	-2.33635	0.547465	-4.26758	1.97607e-05	0.000341111	5.05024	0.198011
ENSSSCG00000034921	CLDN19	9.77849	-2.34681	0.536128	-4.37733	1.20145e-05	0.000225034	5.08696	0.196581
ENSSSCG00000005167	SLC24A2	6.34627	-2.35484	0.49526	-4.75476	1.98684e-06	5.05398e-05	5.11538	0.195489
ENSSSCG00000009134	EGF	132.605	-2.39392	0.521471	-4.59071	4.41735e-06	9.57715e-05	5.25585	0.190264
ENSSSCG00000040581	CISH	404.469	-2.39452	0.316549	-7.56447	3.89442e-14	7.06264e-12	5.25804	0.190185
ENSSSCG00000032431	TMEM52B	4.32306	-2.44747	0.531984	-4.60064	4.21197e-06	9.24894e-05	5.45458	0.183332
ENSSSCG00000030113	SHISA2	285.732	-2.45697	0.530266	-4.63347	3.5959e-06	8.24864e-05	5.49063	0.182128
ENSSSCG00000028277	novel gene	8.80811	-2.45795	0.361674	-6.79603	1.07543e-11	1.15928e-09	5.49434	0.182005
ENSSSCG00000017084	FAT2	8.48644	-2.48629	0.523384	-4.7504	2.03012e-06	5.14708e-05	5.60333	0.178465
ENSSSCG00000002140	KLHL33	96.6488	-2.51039	0.615188	-4.08069	4.4902e-05	0.000667468	5.69774	0.175508
ENSSSCG00000007603	NPTX2	18.6496	-2.54238	0.669896	-3.79519	0.000147531	0.00180205	5.82551	0.171659
ENSSSCG00000015969	CHRNA1	12.5907	-2.55248	0.658577	-3.87575	0.000106299	0.00138395	5.86641	0.170462
ENSSSCG00000011885	FBXO40	237.204	-2.56603	0.547406	-4.68762	2.76406e-06	6.57531e-05	5.92178	0.168868
ENSSSCG00000026232	FAM184B	15.1935	-2.58754	0.560812	-4.61392	3.95136e-06	8.85322e-05	6.01074	0.166369
ENSSSCG00000014113	HOMER1	157.124	-2.59157	0.55906	-4.63559	3.55922e-06	8.17665e-05	6.02756	0.165905
ENSSSCG00000022568	TMPRSS3	11.4946	-2.60755	0.443829	-5.87512	4.22539e-09	2.22302e-07	6.09466	0.164078
ENSSSCG00000004147	ECT2L	4.24185	-2.63171	0.528553	-4.9791	6.38815e-07	1.90471e-05	6.19762	0.161352
ENSSSCG00000006935	CLCA2	36.1347	-2.6976	0.410795	-6.56679	5.14118e-11	4.60763e-09	6.48723	0.154149
ENSSSCG00000012480	TNMD	88.7912	-2.70975	0.69358	-3.9069	9.34885e-05	0.00124128	6.54207	0.152857
ENSSSCG00000031905	KCNS3	24.1849	-2.74272	0.602184	-4.55462	5.24815e-06	0.000112518	6.6933	0.149403
ENSSSCG00000027875	CA14	15.7802	-2.74538	0.609281	-4.50593	6.60834e-06	0.000136919	6.70564	0.149128
ENSSSCG00000016915	IL31RA	5.68548	-2.74759	0.448563	-6.1253	9.05125e-10	6.14648e-08	6.71592	0.1489
ENSSSCG00000000499	BEST3	9.99631	-2.79035	0.763736	-3.65356	0.000258634	0.00287147	6.91799	0.144551
ENSSSCG00000007370	R3HDML	7.63581	-2.79311	0.453285	-6.16192	7.18664e-10	5.03555e-08	6.93121	0.144275
ENSSSCG00000015333	ASB4	36.6925	-2.80163	0.321084	-8.72555	2.64891e-18	1.047e-15	6.97228	0.143425
ENSSSCG00000008522	XDH	26.222	-2.81921	0.600186	-4.69723	2.63719e-06	6.34201e-05	7.05776	0.141688
ENSSSCG00000021873	CRABP1	17.391	-2.82295	0.536053	-5.26617	1.39298e-07	4.89129e-06	7.07607	0.141321
ENSSSCG00000016606	ASB15	41.8768	-2.82772	0.619614	-4.56367	5.02661e-06	0.000108069	7.09949	0.140855
ENSSSCG00000013934	CILP2	2.41528	-2.84267	0.900779	-3.15579	0.00160065	0.0124995	7.17346	0.139403
ENSSSCG00000003159	KCNA7	15.1546	-2.84665	0.601205	-4.7349	2.1916e-06	5.45965e-05	7.19328	0.139019
ENSSSCG00000022580	novel gene	12.5908	-2.85291	0.369437	-7.72233	1.14226e-14	2.34528e-12	7.22457	0.138417
ENSSSCG00000001473	COL11A2	128.397	-2.89252	0.992618	-2.91403	0.00356795	0.0232755	7.42566	0.134668
ENSSSCG00000011625	CHST13	210.123	-2.89923	0.300961	-9.63323	5.78795e-22	4.24863e-19	7.46027	0.134043
ENSSSCG00000011286	KLHL40	52.7881	-2.91151	0.621366	-4.68566	2.7906e-06	6.61356e-05	7.52405	0.132907
ENSSSCG00000036474	GJB6	9.30855	-2.92951	0.686103	-4.26979	1.95656e-05	0.000338881	7.61854	0.131259
ENSSSCG00000038545	C10orf105	7.90586	-2.93274	0.489106	-5.99613	2.02075e-09	1.22637e-07	7.63561	0.130965
ENSSSCG00000030706	FAM43B	30.2816	-2.9515	0.293713	-10.0489	9.28522e-24	7.95176e-21	7.73555	0.129273
ENSSSCG00000027684	TRIM63	49.9977	-2.97395	0.621696	-4.78361	1.72177e-06	4.48329e-05	7.85685	0.127277
ENSSSCG00000004410	novel gene	6.05024	-2.97737	0.550851	-5.40505	6.47907e-08	2.49064e-06	7.87551	0.126976
ENSSSCG00000031405	novel gene	17.9929	-2.98521	0.382823	-7.79787	6.29603e-15	1.38648e-12	7.91839	0.126288
ENSSSCG00000032195	novel gene	7.65288	-3.04986	0.867835	-3.51434	0.000440853	0.00446501	8.28133	0.120753
ENSSSCG00000025592	TP63	3.64726	-3.06347	0.975984	-3.13885	0.00169613	0.0130313	8.35978	0.11962
ENSSSCG00000037823	ANKRD34A	11.2895	-3.06582	0.679707	-4.5105	6.46739e-06	0.000134723	8.37344	0.119425
ENSSSCG00000035369	RD3	20.1946	-3.08318	0.324414	-9.50385	2.02261e-21	1.39678e-18	8.47483	0.117997
ENSSSCG00000002277	SPTB	154.868	-3.08759	0.595479	-5.18506	2.15948e-07	7.17489e-06	8.50077	0.117636
ENSSSCG00000016830	PRLR	31.5394	-3.20091	0.363954	-8.79482	1.43273e-18	6.13485e-16	9.19538	0.10875
ENSSSCG00000039673	ASB16	111.256	-3.2115	0.675624	-4.75338	2.00045e-06	5.08022e-05	9.26312	0.107955
ENSSSCG00000031192	novel gene	9.4246	-3.2169	0.775268	-4.14941	3.33337e-05	0.000530277	9.29788	0.107551
ENSSSCG00000032974	MYADML2	28.1752	-3.24846	0.612716	-5.30174	1.14702e-07	4.10241e-06	9.50354	0.105224
ENSSSCG00000007231	MYLK2	259.442	-3.26444	0.665078	-4.90836	9.18397e-07	2.58434e-05	9.60937	0.104065
ENSSSCG00000026701	novel gene	12.886	-3.27448	0.797246	-4.10725	4.00403e-05	0.000611716	9.67649	0.103343
ENSSSCG00000012773	PNCK	5.88125	-3.31406	0.939324	-3.52814	0.000418497	0.00426381	9.94564	0.100547
ENSSSCG00000015796	PDLIM3	698.12	-3.31591	0.601933	-5.50878	3.61339e-08	1.48534e-06	9.9584	0.100418
ENSSSCG00000029471	STAC3	141.608	-3.33511	0.651722	-5.11738	3.0981e-07	9.92873e-06	10.0918	0.0990905
ENSSSCG00000035241	RF00430	4.3501	-3.33959	0.631939	-5.28467	1.25931e-07	4.45237e-06	10.1232	0.0987834
ENSSSCG00000029241	ASB10	14.9104	-3.35997	0.634199	-5.29797	1.17098e-07	4.15914e-06	10.2672	0.0973978
ENSSSCG00000027086	novel gene	7.12825	-3.36265	0.522712	-6.43308	1.25046e-10	1.04289e-08	10.2862	0.0972172
ENSSSCG00000012911	CARNS1	200.256	-3.37979	0.690743	-4.89297	9.93266e-07	2.78385e-05	10.4092	0.096069
ENSSSCG00000010303	SYNPO2L	147.026	-3.43766	0.697205	-4.93063	8.19632e-07	2.33111e-05	10.8353	0.0922912
ENSSSCG00000007488	DOK5	12.6216	-3.44294	0.59295	-5.80645	6.38104e-09	3.22504e-07	10.875	0.0919544
ENSSSCG00000022868	KCTD4	9.04805	-3.48436	0.827399	-4.21122	2.54e-05	0.000423987	11.1917	0.0893519
ENSSSCG00000036976	novel gene	105.614	-3.59153	0.667751	-5.37854	7.5093e-08	2.80961e-06	12.0547	0.082955
ENSSSCG00000037457	HSPB7	77.0492	-3.59618	0.618471	-5.81462	6.07725e-09	3.09177e-07	12.0936	0.0826882
ENSSSCG00000024103	ADPRHL1	38.389	-3.61465	0.688403	-5.25078	1.51457e-07	5.25834e-06	12.2495	0.0816358
ENSSSCG00000031163	novel gene	28.8972	-3.62318	0.818687	-4.4256	9.61744e-06	0.000184165	12.3221	0.0811548
ENSSSCG00000036119	LYPD2	70.3419	-3.66512	0.377814	-9.70086	2.98978e-22	2.42565e-19	12.6856	0.0788293
ENSSSCG00000009844	HSPB8	320.84	-3.68893	0.659684	-5.59197	2.24513e-08	9.61351e-07	12.8967	0.0775392
ENSSSCG00000039870	novel gene	18.8688	-3.70864	0.688683	-5.38512	7.23977e-08	2.73532e-06	13.0741	0.0764872
ENSSSCG00000024029	novel gene	15.0167	-3.71012	0.413557	-8.97123	2.93223e-19	1.41251e-16	13.0875	0.0764087
ENSSSCG00000016605	LMOD2	42.0712	-3.71014	0.684692	-5.41869	6.00356e-08	2.33111e-06	13.0877	0.0764078
ENSSSCG00000028671	CEL	36.523	-3.71509	0.843345	-4.40519	1.05692e-05	0.000201141	13.1327	0.0761458
ENSSSCG00000035965	AQP4	11.0929	-3.73923	0.864023	-4.32769	1.5068e-05	0.000271983	13.3542	0.0748826
ENSSSCG00000014426	SPINK9	16.1104	-3.77775	0.477434	-7.91261	2.52058e-15	6.16742e-13	13.7156	0.0729095
ENSSSCG00000033507	ASCL2	6.49939	-3.7851	0.874606	-4.32777	1.50625e-05	0.000271983	13.7856	0.0725392
ENSSSCG00000014128	CKMT2	234.227	-3.79224	0.70671	-5.36605	8.04807e-08	2.98942e-06	13.8541	0.0721808
ENSSSCG00000006867	LRRC39	78.3441	-3.8163	0.731474	-5.21727	1.81579e-07	6.1789e-06	14.087	0.0709873
ENSSSCG00000034708	PITX2	4.59493	-3.86496	1.10843	-3.48689	0.000488677	0.00487254	14.5703	0.0686327
ENSSSCG00000033735	PERM1	65.141	-3.87117	0.782141	-4.94945	7.44237e-07	2.1526e-05	14.6331	0.0683381
ENSSSCG00000036059	HSPB3	4.69844	-3.88034	1.03491	-3.74944	0.000177233	0.0021049	14.7264	0.0679051
ENSSSCG00000002642	CDH15	19.9941	-3.93909	0.947554	-4.15711	3.22297e-05	0.000516255	15.3385	0.0651954
ENSSSCG00000032838	MYOZ2	26.5174	-3.94822	0.832256	-4.74399	2.09544e-06	5.27798e-05	15.4359	0.0647841
ENSSSCG00000007917	RBFOX1	40.649	-3.94958	0.813362	-4.85587	1.19858e-06	3.25283e-05	15.4505	0.0647229
ENSSSCG00000021585	OXTR	9.94836	-3.98356	1.17899	-3.37878	0.000728084	0.0067489	15.8187	0.0632164
ENSSSCG00000018005	MYH8	15.6959	-3.98775	0.793329	-5.0266	4.99243e-07	1.52999e-05	15.8647	0.063033
ENSSSCG00000020785	DES	1757.63	-3.99618	0.606917	-6.58439	4.56769e-11	4.19113e-09	15.9577	0.0626658
ENSSSCG00000002467	ABSB2	147.455	-4.056	0.68069	-5.95867	2.54307e-09	1.50197e-07	16.6333	0.0601203
ENSSSCG00000007949	SRL	696.911	-4.07552	0.648219	-6.28726	3.23123e-10	2.49047e-08	16.8599	0.0593125
ENSSSCG00000015632	novel gene	73.9076	-4.08782	0.730307	-5.5974	2.17592e-08	9.38914e-07	17.0042	0.0588089
ENSSSCG00000038719	novel gene	6.3095	-4.11617	1.13188	-3.63659	0.000276271	0.00302896	17.3417	0.0576645
ENSSSCG00000017500	TCAP	299.589	-4.12234	0.742656	-5.55081	2.84352e-08	1.18148e-06	17.416	0.0574185
ENSSSCG00000010144	ACTN2	531.047	-4.23302	0.687641	-6.15587	7.46682e-10	5.18473e-08	18.8047	0.0531781
ENSSSCG00000006174	JPH1	180.365	-4.27129	0.750246	-5.69319	1.24687e-08	5.73748e-07	19.3102	0.051786
ENSSSCG00000032657	RPL3L	97.5325	-4.29184	0.747289	-5.74322	9.28941e-09	4.42286e-07	19.5873	0.0510536
ENSSSCG00000016200	PRKAG3	102.491	-4.33931	0.751467	-5.77445	7.72047e-09	3.77813e-07	20.2424	0.0494013
ENSSSCG00000014443	CAMK2A	316.101	-4.37227	0.737463	-5.92881	3.05144e-09	1.74215e-07	20.7103	0.0482853
ENSSSCG00000012769	ATP2B3	12.3873	-4.37666	0.81434	-5.37448	7.68026e-08	2.85969e-06	20.7733	0.0481388
ENSSSCG00000004803	ACTC1	29.2261	-4.41434	0.897724	-4.91725	8.77676e-07	2.48245e-05	21.323	0.0468978
ENSSSCG00000017717	UNC45B	108.37	-4.41871	0.558343	-7.91397	2.49314e-15	6.16742e-13	21.3877	0.0467559
ENSSSCG00000001806	FSD2	69.9503	-4.43874	0.841169	-5.27687	1.31406e-07	4.63528e-06	21.6868	0.046111
ENSSSCG00000011508	LMOD3	82.2583	-4.45963	0.730526	-6.10468	1.03004e-09	6.87391e-08	22.0031	0.0454482
ENSSSCG00000005474	SAL1	5297.89	-4.52144	0.271242	-16.6694	2.18805e-62	3.37289e-58	22.9662	0.0435423
ENSSSCG00000016047	MSTN	13.4136	-4.54054	1.17635	-3.85984	0.00011346	0.00145992	23.2723	0.0429695
ENSSSCG00000004255	VGLL2	15.7841	-4.583	0.990848	-4.62534	3.73992e-06	8.50308e-05	23.9674	0.0417233
ENSSSCG00000039218	SLC38A8	8.56158	-4.59256	0.702798	-6.53469	6.37432e-11	5.67978e-09	24.1268	0.0414478
ENSSSCG00000002029	MYH7	241.654	-4.64607	0.788182	-5.89466	3.75449e-09	2.04783e-07	25.0384	0.0399387
ENSSSCG00000036570	CTXN3	8.87561	-4.69114	1.07361	-4.36951	1.24526e-05	0.000231552	25.8329	0.0387103
ENSSSCG00000003257	CACNG6	15.2493	-4.70046	1.09663	-4.28626	1.81704e-05	0.000317931	26.0004	0.0384609
ENSSSCG00000013022	PYGM	5991.94	-4.77334	0.788258	-6.05556	1.39934e-09	8.95054e-08	27.3475	0.0365664
ENSSSCG00000007757	TRIM72	147.078	-4.8602	0.796397	-6.10274	1.04267e-09	6.92791e-08	29.0446	0.0344298
ENSSSCG00000029199	SCN4B	109.078	-4.89674	0.791444	-6.1871	6.12809e-10	4.3532e-08	29.7897	0.0335686
ENSSSCG00000006829	SYPL2	395.564	-4.9423	0.823465	-6.00183	1.95104e-09	1.19346e-07	30.7453	0.0325252
ENSSSCG00000039272	IP6K3	19.3305	-5.00057	1.20617	-4.14581	3.38609e-05	0.000536449	32.0126	0.0312377
ENSSSCG00000006754	AMPD1	484.32	-5.00114	0.808263	-6.18752	6.11167e-10	4.3532e-08	32.0254	0.0312252
ENSSSCG00000027613	novel gene	65.2056	-5.05718	1.29789	-3.89647	9.76054e-05	0.00128639	33.2938	0.0300356
ENSSSCG00000003218	MYBPC2	3150.01	-5.073	0.922735	-5.49779	3.84583e-08	1.56009e-06	33.6609	0.0297081
ENSSSCG00000022693	LBX1	18.7456	-5.12173	0.729217	-7.0236	2.16226e-12	2.75465e-10	34.8172	0.0287215
ENSSSCG00000009957	MYO18B	181.756	-5.18457	0.832971	-6.2242	4.8403e-10	3.53617e-08	36.3674	0.0274971
ENSSSCG00000032662	FGF6	4.39115	-5.18458	1.29156	-4.01421	5.96455e-05	0.000845069	36.3675	0.0274971
ENSSSCG00000036244	PRR33	27.3044	-5.19567	0.963317	-5.39352	6.90923e-08	2.63652e-06	36.6481	0.0272865
ENSSSCG00000026098	CMYA5	1091.73	-5.27413	0.790164	-6.67472	2.47702e-11	2.44765e-09	38.6964	0.0258422
ENSSSCG00000006311	DUSP27	55.1456	-5.2774	0.974374	-5.41619	6.08809e-08	2.35799e-06	38.7843	0.0257837
ENSSSCG00000013344	ANO5	83.3747	-5.28077	0.871403	-6.06007	1.36059e-09	8.84959e-08	38.8749	0.0257235
ENSSSCG00000011325	MYL3	45.1096	-5.29931	0.87201	-6.07712	1.22357e-09	7.99206e-08	39.3779	0.025395
ENSSSCG00000016397	NEB	3123.72	-5.3256	0.860321	-6.19025	6.00688e-10	4.30679e-08	40.102	0.0249364
ENSSSCG00000032889	ASB12	13.9984	-5.33481	1.37269	-3.88638	0.00010175	0.00133373	40.3589	0.0247777
ENSSSCG00000034139	EYA4	45.5161	-5.37549	0.92577	-5.80651	6.37882e-09	3.22504e-07	41.513	0.0240888
ENSSSCG00000007718	CLDN4	358.229	-5.40167	0.418197	-12.9166	3.62998e-38	1.11912e-34	42.273	0.0236557
ENSSSCG00000007022	ANK1	327.419	-5.52212	0.791036	-6.98087	2.93363e-12	3.65769e-10	45.9539	0.0217609
ENSSSCG00000035998	C8H4orf54	46.2614	-5.53875	1.06247	-5.21307	1.85737e-07	6.29261e-06	46.4869	0.0215114
ENSSSCG00000033489	C10orf71	78.793	-5.57479	1.14672	-4.86151	1.16494e-06	3.16711e-05	47.6627	0.0209807
ENSSSCG00000015886	ITGB6	14.9417	-5.6419	1.48247	-3.80574	0.000141381	0.00173933	49.9324	0.0200271
ENSSSCG00000015917	XIRP2	492.933	-5.65481	0.906589	-6.23746	4.44745e-10	3.28026e-08	50.381	0.0198488
ENSSSCG00000010359	novel gene	922.574	-5.70279	0.819123	-6.96207	3.35315e-12	4.06999e-10	52.0846	0.0191995
ENSSSCG00000004094	PPP1R14C	61.8591	-5.76301	1.14412	-5.03708	4.72687e-07	1.46315e-05	54.3047	0.0184146
ENSSSCG00000010304	MYOZ1	1206.26	-5.77621	0.830436	-6.95563	3.5098e-12	4.22685e-10	54.804	0.0182468
ENSSSCG00000030681	MYBPH	243.241	-5.78113	0.870091	-6.64428	3.0471e-11	2.93569e-09	54.9911	0.0181848
ENSSSCG00000016640	PPP1R3A	46.7274	-5.83698	1.34884	-4.32739	1.50884e-05	0.000272032	57.1619	0.0174942
ENSSSCG00000006216	TRIM55	17.5844	-5.88742	1.03021	-5.71476	1.09856e-08	5.1629e-07	59.1955	0.0168932
ENSSSCG00000035805	DLK1	6.0357	-5.92022	1.17412	-5.04229	4.60005e-07	1.42676e-05	60.5571	0.0165133
ENSSSCG00000010461	ANKRD1	15.4833	-5.93393	1.90483	-3.1152	0.0018382	0.0138291	61.135	0.0163572
ENSSSCG00000025353	TNNT1	81.4338	-5.95431	1.02657	-5.8002	6.62377e-09	3.29372e-07	62.0048	0.0161278
ENSSSCG00000011441	TNNC1	69.7145	-5.97822	1.05897	-5.6453	1.64891e-08	7.36754e-07	63.041	0.0158627
ENSSSCG00000009182	ADH1C	309.704	-5.9942	0.956854	-6.26449	3.7405e-10	2.82646e-08	63.7433	0.0156879
ENSSSCG00000011622	KBTBD12	14.0089	-6.06747	1.3098	-4.63237	3.61499e-06	8.2801e-05	67.064	0.0149111
ENSSSCG00000011287	HHATL	51.3831	-6.19859	1.244	-4.9828	6.26704e-07	1.87585e-05	73.4451	0.0136156
ENSSSCG00000029558	EXTL1	10.6441	-6.20155	1.01758	-6.09443	1.09827e-09	7.23494e-08	73.5955	0.0135878
ENSSSCG00000038561	novel gene	62.6613	-6.20782	1.38845	-4.47103	7.78438e-06	0.000156858	73.9161	0.0135289
ENSSSCG00000035429	HFE2	172.716	-6.21143	0.969026	-6.40997	1.4555e-10	1.19344e-08	74.1014	0.013495
ENSSSCG00000037954	CAVIN4	40.4507	-6.24876	1.1357	-5.50214	3.75212e-08	1.53419e-06	76.0438	0.0131503
ENSSSCG00000034677	novel gene	65.5787	-6.35039	1.2269	-5.17595	2.26749e-07	7.51686e-06	81.594	0.0122558
ENSSSCG00000031728	ABRA	28.3144	-6.36695	1.38392	-4.60067	4.21135e-06	9.24894e-05	82.5356	0.012116
ENSSSCG00000006390	CASQ1	1397.86	-6.41058	0.820829	-7.80989	5.72401e-15	1.27878e-12	85.0701	0.011755
ENSSSCG00000015747	MYOM2	727.153	-6.41305	0.941741	-6.80978	9.77512e-12	1.07631e-09	85.2157	0.0117349
ENSSSCG00000039557	TRIM54	30.6442	-6.45211	1.55603	-4.14652	3.3756e-05	0.000535339	87.5548	0.0114214
ENSSSCG00000034015	novel gene	74.9161	-6.51675	1.38358	-4.71006	2.47648e-06	6.02127e-05	91.5664	0.010921
ENSSSCG00000037039	PPP1R27	62.0174	-6.5643	1.24643	-5.2665	1.39049e-07	4.89129e-06	94.635	0.0105669
ENSSSCG00000033049	KLHL41	841.889	-6.56799	0.913208	-7.19222	6.37473e-13	8.93332e-11	94.8773	0.0105399
ENSSSCG00000038255	ART1	12.2803	-6.67732	1.75733	-3.7997	0.00014487	0.00177659	102.346	0.00977074
ENSSSCG00000031608	novel gene	81.3478	-6.70309	1.43381	-4.67501	2.93936e-06	6.89654e-05	104.191	0.00959774
ENSSSCG00000036235	novel gene	51.9481	-6.72654	1.23699	-5.43785	5.39288e-08	2.12069e-06	105.898	0.00944302
ENSSSCG00000034654	MYOG	18.611	-6.74697	1.87205	-3.60406	0.000313285	0.00335706	107.409	0.00931021
ENSSSCG00000035105	DUSP13	107.849	-6.75207	1.07025	-6.3089	2.81027e-10	2.1879e-08	107.789	0.00927734
ENSSSCG00000031899	JSRP1	60.8265	-6.7859	1.11159	-6.10468	1.03008e-09	6.87391e-08	110.347	0.00906232
ENSSSCG00000017904	ENO3	7831.23	-6.79067	0.87298	-7.77872	7.32592e-15	1.59055e-12	110.713	0.0090324
ENSSSCG00000029651	SLN	900.116	-6.87767	1.03982	-6.61427	3.73381e-11	3.50955e-09	117.594	0.00850381
ENSSSCG00000024061	TNNI1	50.4563	-6.98796	1.34163	-5.20854	1.90329e-07	6.43402e-06	126.936	0.00787797
ENSSSCG00000024784	CACNA1S	503.102	-6.99838	0.867428	-8.06797	7.14784e-16	2.07894e-13	127.856	0.00782128
ENSSSCG00000035729	MYOZ3	313.385	-7.02527	1.01572	-6.91654	4.62807e-12	5.44593e-10	130.262	0.00767686
ENSSSCG00000036018	APOBEC2	153.974	-7.02651	1.40316	-5.00763	5.51051e-07	1.67213e-05	130.374	0.00767026
ENSSSCG00000013375	MYOD1	15.8747	-7.04873	2.27054	-3.10442	0.00190651	0.0142483	132.397	0.00755303
ENSSSCG00000010317	DUPD1	13.4268	-7.07328	1.70411	-4.15072	3.31425e-05	0.00052778	134.669	0.00742561
ENSSSCG00000032277	novel gene	23.8724	-7.1085	1.57426	-4.51546	6.31801e-06	0.000132326	137.998	0.0072465
ENSSSCG00000040643	CAV3	41.7253	-7.13202	1.66615	-4.28053	1.86449e-05	0.000324025	140.266	0.00712933
ENSSSCG00000029311	MYPN	214.498	-7.13428	1.39354	-5.11955	3.06268e-07	9.85621e-06	140.486	0.00711816
ENSSSCG00000032720	SMPX	111.052	-7.16119	1.1232	-6.37573	1.82097e-10	1.47739e-08	143.131	0.00698661
ENSSSCG00000038607	GADL1	272.551	-7.16234	1.03905	-6.89314	5.45759e-12	6.32547e-10	143.245	0.00698103
ENSSSCG00000040321	novel gene	20.6912	-7.16591	0.703294	-10.1891	2.21892e-24	2.13779e-21	143.599	0.00696382
ENSSSCG00000016720	PGAM2	2027.15	-7.20909	0.928815	-7.7616	8.38663e-15	1.79555e-12	147.962	0.00675847
ENSSSCG00000008806	YIPF7	18.1495	-7.24284	2.01076	-3.60204	0.000315724	0.00337743	151.465	0.0066022
ENSSSCG00000036948	IGFN1	357.646	-7.25291	1.28315	-5.6524	1.5822e-08	7.15045e-07	152.525	0.00655629
ENSSSCG00000040401	EEF1A2	2098.17	-7.25445	0.923456	-7.85576	3.97345e-15	9.28042e-13	152.689	0.00654926
ENSSSCG00000036132	CKM	12431.2	-7.29846	0.957351	-7.6236	2.46704e-14	4.81384e-12	157.418	0.00635252
ENSSSCG00000031903	TNNT3	4667.6	-7.34624	1.0931	-6.72058	1.80997e-11	1.84772e-09	162.719	0.00614555
ENSSSCG00000033260	TNNI2	2926.31	-7.42098	1.03178	-7.19238	6.36712e-13	8.93332e-11	171.371	0.00583529
ENSSSCG00000007424	TNNC2	3595.13	-7.45772	1.06837	-6.98045	2.94228e-12	3.65769e-10	175.792	0.00568855
ENSSSCG00000039710	MYL2	142.11	-7.52231	1.19685	-6.28511	3.27632e-10	2.51266e-08	183.84	0.00543951
ENSSSCG00000031785	novel gene	45.6546	-7.52247	0.640112	-11.7518	6.91355e-32	1.33215e-28	183.861	0.0054389
ENSSSCG00000017996	DHRS7C	169.149	-7.56738	1.02758	-7.36425	1.78149e-13	2.92145e-11	189.675	0.00527218
ENSSSCG00000038323	ACTN3	3345.71	-7.58736	1.04815	-7.23879	4.52693e-13	6.70986e-11	192.319	0.0051997
ENSSSCG00000015835	DUSP26	48.3769	-7.59302	1.62331	-4.67749	2.90413e-06	6.83467e-05	193.075	0.00517934
ENSSSCG00000012606	ATP1B4	29.5713	-7.68333	1.70417	-4.50855	6.5272e-06	0.000135602	205.548	0.00486505
ENSSSCG00000007805	ATP2A1	6549.01	-7.70857	1.03276	-7.46406	8.38954e-14	1.43694e-11	209.175	0.00478069
ENSSSCG00000037545	novel gene	66.3024	-7.79635	1.50306	-5.187	2.13714e-07	7.13073e-06	222.298	0.00449847
ENSSSCG00000007799	MYLPF	5680.94	-7.79782	1.18712	-6.56868	5.07626e-11	4.57606e-09	222.525	0.00449389
ENSSSCG00000018003	MYH4	13429	-7.80744	1.23926	-6.30008	2.97487e-10	2.30441e-08	224.013	0.00446404
ENSSSCG00000036052	novel gene	840.709	-7.81949	1.06322	-7.35452	1.91609e-13	3.07673e-11	225.892	0.00442688
ENSSSCG00000000866	MYBPC1	453.683	-7.89356	1.0317	-7.65099	1.99431e-14	3.94131e-12	237.793	0.00420534
ENSSSCG00000014560	COX8H	85.0807	-7.90603	1.51987	-5.20177	1.97395e-07	6.64376e-06	239.857	0.00416915
ENSSSCG00000016157	MYL1	8226.95	-7.96721	1.14894	-6.93439	4.0799e-12	4.83782e-10	250.246	0.00399606
ENSSSCG00000008215	SMYD1	198.964	-7.9867	1.46026	-5.46936	4.51664e-08	1.80373e-06	253.651	0.00394242
ENSSSCG00000017271	CACNG1	120.847	-7.99197	1.35386	-5.90308	3.56768e-09	1.96192e-07	254.58	0.00392804
ENSSSCG00000026533	MYF6	31.4662	-8.03769	1.83708	-4.37525	1.21292e-05	0.000226822	262.777	0.00380551
ENSSSCG00000029441	MYH2	3014.81	-8.04789	1.02612	-7.84302	4.39843e-15	1.01197e-12	264.641	0.0037787
ENSSSCG00000010190	ACTA1	44127.9	-8.20657	1.16095	-7.06884	1.56239e-12	2.09429e-10	295.41	0.00338513
ENSSSCG00000000138	PVALB	193.973	-8.35697	1.44015	-5.80284	6.52019e-09	3.26327e-07	327.868	0.00305
ENSSSCG00000014324	MYOT	331.333	-8.37976	1.34081	-6.24977	4.11068e-10	3.04645e-08	333.087	0.00300222
ENSSSCG00000013354	CSRP3	24.9494	-23.8042	2.69691	-8.82648	1.08025e-18	4.75772e-16	1.46481e+07	6.82681e-08

## Sheet: DESeq2 corrected by diet
ID ENSEMBL	GENE	baseMean	log2FoldChange	lfcSE	stat	pvalue	padj	FC DU/IB	FC IB/DU
ENSSSCG00000037064	novel gene	39.0062	8.64223	1.02146	8.46066	2.65878e-17	8.90633e-15	0.00250282	399.55
ENSSSCG00000034286	novel gene	38.0223	7.18348	0.844881	8.50236	1.85771e-17	6.5058e-15	0.0068795	145.359
ENSSSCG00000010512	SLIT1	331.715	4.73108	1.06685	4.43463	9.22307e-06	0.000176764	0.0376532	26.5582
ENSSSCG00000006933	CLCA1	183.754	4.65492	0.501871	9.27513	1.77398e-20	9.76261e-18	0.0396944	25.1925
ENSSSCG00000001458	novel gene	51.3056	4.40523	0.705566	6.24354	4.27781e-10	3.12402e-08	0.0471948	21.1888
ENSSSCG00000010444	LIPM	6.88429	3.94315	1.43288	2.7519	0.00592506	0.0334062	0.0650119	15.3818
ENSSSCG00000038127	novel gene	26.7753	3.69695	0.698699	5.29119	1.2152e-07	4.10638e-06	0.0771093	12.9686
ENSSSCG00000002983	LGALS13	87.9881	3.58906	0.358475	10.012	1.34941e-23	1.15517e-20	0.0830969	12.0341
ENSSSCG00000025759	OLAH	4.63141	3.50214	0.585691	5.9795	2.23823e-09	1.29658e-07	0.0882575	11.3305
ENSSSCG00000010552	PKD2L1	44.2146	3.45937	0.916719	3.77365	0.000160879	0.00187944	0.0909128	10.9996
ENSSSCG00000007642	AZGPI	1597.12	3.42264	0.249491	13.7185	7.87129e-43	4.04296e-39	0.0932574	10.723
ENSSSCG00000010553	novel gene	8.27797	3.3818	0.873743	3.87047	0.000108624	0.00135639	0.0959349	10.4237
ENSSSCG00000003047	CEACAMS	43.9401	3.24816	0.31562	10.2914	7.70825e-25	7.91843e-22	0.105246	9.50155
ENSSSCG00000037358	SAA3	14.175	3.02414	0.730353	4.14065	3.4632e-05	0.000527317	0.122926	8.13497
ENSSSCG00000009870	SDSL	16.4703	2.95375	0.413953	7.13547	9.64538e-13	1.20834e-10	0.129072	7.74762
ENSSSCG00000015356	AGMO	97.6229	2.90277	0.217973	13.3171	1.84044e-40	7.08984e-37	0.133715	7.47862
ENSSSCG00000015677	LYPD6B	9.82948	2.88276	0.542109	5.31767	1.05105e-07	3.63132e-06	0.135582	7.37558
ENSSSCG00000008754	GBA3	9.72814	2.81904	0.483505	5.83043	5.52845e-09	2.75689e-07	0.141705	7.05694
ENSSSCG00000035531	CLEC4A_	19.3802	2.78332	0.407457	6.83097	8.43432e-12	9.08843e-10	0.145257	6.88437
ENSSSCG00000028376	TM4SF19	31.2758	2.75106	0.407705	6.74768	1.50233e-11	1.51303e-09	0.148541	6.73213
ENSSSCG00000023745	MCOLN3	4.98127	2.72969	0.516988	5.27998	1.292e-07	4.33735e-06	0.150759	6.63311
ENSSSCG00000039158	novel gene	10.746	2.66955	0.656135	4.0686	4.72972e-05	0.000683039	0.157176	6.36231
ENSSSCG00000002980	AWN	9.56506	2.65195	0.450595	5.88544	3.96992e-09	2.07745e-07	0.159105	6.28515
ENSSSCG00000014987	MMP12	8.84985	2.59743	0.528102	4.91843	8.72427e-07	2.38355e-05	0.165232	6.05208
ENSSSCG00000022945	UCHL1	169.461	2.54892	0.425459	5.99098	2.08579e-09	1.22205e-07	0.170883	5.85194
ENSSSCG00000015841	TEX15	7.19185	2.52589	0.461115	5.47777	4.30712e-08	1.67175e-06	0.173633	5.75927
ENSSSCG00000038508	SPTBN2	160.693	2.49692	0.270161	9.24234	2.41172e-20	1.28146e-17	0.177154	5.6448
ENSSSCG00000033745	novel gene	129.411	2.46144	0.235316	10.4601	1.31662e-25	1.5606e-22	0.181565	5.50767
ENSSSCG00000026718	PLCH1	66.5021	2.44431	0.314501	7.77202	7.72419e-15	1.48778e-12	0.183734	5.44265
ENSSSCG00000010252	HKDC1	8.4425	2.43777	0.496345	4.91144	9.04114e-07	2.44842e-05	0.184569	5.41802
ENSSSCG00000040826	novel gene	13.5028	2.39867	0.489423	4.90102	9.53387e-07	2.55048e-05	0.189639	5.27318
ENSSSCG00000006043	DCSTAMP	59.0836	2.25651	0.289473	7.79521	6.43007e-15	1.27027e-12	0.209278	4.77833
ENSSSCG00000034469	CRLF2	48.2653	2.24255	0.351613	6.3779	1.79535e-10	1.44086e-08	0.211312	4.73234
ENSSSCG00000003459	CELA2A	43.3176	2.21656	0.321328	6.89811	5.26987e-12	5.92726e-10	0.215154	4.64783
ENSSSCG00000036724	CRYAB	3479	2.199	0.227713	9.65691	4.59537e-22	3.5405e-19	0.217788	4.59162
ENSSSCG00000032948	RF00430	5.22489	2.1768	0.431548	5.04417	4.55504e-07	1.32431e-05	0.221166	4.52149
ENSSSCG00000029449	PRG4	17.7348	2.15742	0.494287	4.36472	1.27287e-05	0.000230183	0.224156	4.46117
ENSSSCG00000009336	RXFP2	19.6621	2.12293	0.821777	2.58335	0.00978472	0.0485268	0.22958	4.35579
ENSSSCG00000036334	novel gene	25.3245	2.10626	0.692206	3.04282	0.00234369	0.0162164	0.232248	4.30574
ENSSSCG00000014422	SPINK5	84.2056	2.08384	0.50436	4.13165	3.60167e-05	0.000543917	0.235886	4.23934
ENSSSCG00000039799	novel gene	12.5875	2.07114	0.364835	5.67692	1.37141e-08	6.12525e-07	0.237971	4.20219
ENSSSCG00000014570	NRIP3	680.759	2.05935	0.216648	9.5055	1.99094e-21	1.33385e-18	0.239924	4.16798
ENSSSCG00000009197	GRID2	18.5495	2.05232	0.550186	3.73024	0.0001913	0.00216906	0.241095	4.14774
ENSSSCG00000009216	SPP1	1284.92	2.02697	0.371176	5.46094	4.73614e-08	1.8154e-06	0.245369	4.07549
ENSSSCG00000028204	TREH	167.335	2.01214	0.285375	7.05084	1.77838e-12	2.14086e-10	0.247906	4.03379
ENSSSCG00000032480	novel gene	7.9874	1.99686	0.408095	4.89313	9.92446e-07	2.64121e-05	0.250544	3.99132
ENSSSCG00000036984	GALR1	54.728	1.98727	0.25507	7.79109	6.64315e-15	1.29575e-12	0.252215	3.96486
ENSSSCG00000033182	novel gene	200.05	1.97098	0.637858	3.08999	0.00200161	0.0144058	0.25508	3.92033
ENSSSCG00000034686	FAM19A2	5.12914	1.97006	0.717908	2.74416	0.00606652	0.0339553	0.255243	3.91784
ENSSSCG00000016239	NYAP2	17.4679	1.96619	0.370639	5.30487	1.12754e-07	3.86954e-06	0.255928	3.90735
ENSSSCG00000028184	DNAH11	52.425	1.96129	0.298176	6.57762	4.78029e-11	4.20912e-09	0.256799	3.89409
ENSSSCG00000025795	CSF3R	116.496	1.94338	0.266148	7.3019	2.8374e-13	4.01115e-11	0.260006	3.84607
ENSSSCG00000021933	CLEC5A	5.26932	1.92751	0.530349	3.63441	0.000278614	0.00295469	0.262883	3.80398
ENSSSCG00000000648	CLEC7A	28.6355	1.92333	0.315508	6.096	1.08758e-09	7.0414e-08	0.263645	3.79298
ENSSSCG00000016608	IQUB	5.4496	1.8982	0.405938	4.67609	2.92391e-06	6.74468e-05	0.268277	3.72748
ENSSSCG00000008664	FAM84A	28.2613	1.86154	0.205952	9.03871	1.58526e-19	7.18447e-17	0.275183	3.63395
ENSSSCG00000026478	PADI2	330.305	1.8601	0.258358	7.19968	6.03527e-13	7.94851e-11	0.275458	3.63032
ENSSSCG00000038184	ACBD7	29.7595	1.82912	0.255849	7.14923	8.7267e-13	1.10221e-10	0.281436	3.55321
ENSSSCG00000000687	CD4	103.804	1.82576	0.32628	5.59568	2.19763e-08	9.20196e-07	0.282093	3.54494
ENSSSCG00000006141	CA3	20495.7	1.82181	0.303159	6.00941	1.86202e-09	1.11641e-07	0.282867	3.53523
ENSSSCG00000023125	CNTNAP4	9.18835	1.81763	0.380323	4.77918	1.76016e-06	4.35349e-05	0.283686	3.52502
ENSSSCG00000040080	PTGDS	9.69299	1.79865	0.493662	3.64349	0.000268967	0.00287016	0.287443	3.47895
ENSSSCG00000023261	GDF5	17.4039	1.78756	0.398038	4.49092	7.09148e-06	0.000141362	0.289662	3.4523
ENSSSCG00000015353	SCIN	192.461	1.78276	0.227279	7.84393	4.36671e-15	9.47699e-13	0.290627	3.44083
ENSSSCG00000015700	TMEM163	16.221	1.77078	0.331268	5.34546	9.01853e-08	3.202e-06	0.29305	3.41238
ENSSSCG00000011999	CADM2	93.6288	1.76886	0.276092	6.4068	1.48607e-10	1.21158e-08	0.29344	3.40785
ENSSSCG00000007007	IDO1	38.5891	1.76437	0.667535	2.64311	0.0082149	0.0425634	0.294356	3.39725
ENSSSCG00000004075	RGS17	7.99565	1.76095	0.397573	4.42924	9.45641e-06	0.000180786	0.295054	3.38921
ENSSSCG00000000680	GPR162	5.27143	1.75816	0.507128	3.4669	0.000526504	0.00500179	0.295625	3.38267
ENSSSCG00000025652	CDH1	372.214	1.73138	0.297854	5.81285	6.1418e-09	3.00998e-07	0.301163	3.32046
ENSSSCG00000023436	BTB/POZ	22.9679	1.72569	0.323049	5.34187	9.19934e-08	3.25868e-06	0.302354	3.30738
ENSSSCG00000013973	LYPD8	5.51461	1.68662	0.629991	2.67721	0.00742386	0.0394055	0.310655	3.21901
ENSSSCG00000036785	MTMR7	73.0911	1.68509	0.285202	5.90841	3.45428e-09	1.87673e-07	0.310984	3.2156
ENSSSCG00000015810	HTRA4	286.742	1.68118	0.222945	7.54081	4.67058e-14	7.73859e-12	0.311827	3.20691
ENSSSCG00000000492	LYZ	346.028	1.67567	0.275121	6.09068	1.12432e-09	7.18865e-08	0.31302	3.19468
ENSSSCG00000029515	PON3	5744.68	1.64676	0.138137	11.9212	9.17687e-33	2.02009e-29	0.319356	3.1313
ENSSSCG00000025986	EDARADD	7.0219	1.6446	0.476332	3.45265	0.000555116	0.00523167	0.319834	3.12662
ENSSSCG00000001535	TCP11	15.2389	1.63897	0.282527	5.80111	6.5877e-09	3.20798e-07	0.321085	3.11444
ENSSSCG00000000659	novel gene	7.23019	1.63709	0.383997	4.2633	2.01431e-05	0.000336643	0.321504	3.11038
ENSSSCG00000005852	ENTPD8	663.078	1.60875	0.27307	5.89132	3.83113e-09	2.0427e-07	0.327883	3.04987
ENSSSCG00000001841	RHCG	12.5113	1.59483	0.321845	4.95529	7.22223e-07	2.00518e-05	0.33106	3.0206
ENSSSCG00000036203	novel gene	26.0972	1.59457	0.497596	3.20454	0.00135279	0.0105975	0.331122	3.02004
ENSSSCG00000003967	ZMYND12	51.86	1.58634	0.286152	5.54369	2.96157e-08	1.21047e-06	0.333015	3.00287
ENSSSCG00000038215	novel gene	26.8172	1.58185	0.513567	3.08012	0.00206915	0.0147677	0.334054	2.99353
ENSSSCG00000035307	PI-PLCX	21.8732	1.5799	0.265887	5.94199	2.81582e-09	1.58934e-07	0.334506	2.98949
ENSSSCG00000007436	MMP9	90.3528	1.57303	0.321551	4.89201	9.98113e-07	2.65171e-05	0.336102	2.97529
ENSSSCG00000038627	ADAMTS18	1632.01	1.54633	0.163203	9.47487	2.67081e-21	1.64618e-18	0.34238	2.92073
ENSSSCG00000009138	CFI	358.5	1.53398	0.280895	5.46105	4.73339e-08	1.8154e-06	0.345323	2.89584
ENSSSCG00000008150	TMEM182	844.614	1.53219	0.228968	6.69173	2.20545e-11	2.07218e-09	0.345751	2.89225
ENSSSCG00000036965	ANGPTL8	15.0319	1.5279	0.376913	4.05371	5.04117e-05	0.000717262	0.346782	2.88365
ENSSSCG00000028674	CR2	91.0402	1.50269	0.366198	4.1035	4.06948e-05	0.000602029	0.352894	2.83371
ENSSSCG00000008769	CD68_tv	98.9158	1.4989	0.353328	4.24223	2.21308e-05	0.000363554	0.353823	2.82627
ENSSSCG00000007899	novel gene	168.795	1.48576	0.258048	5.7577	8.52688e-09	3.94567e-07	0.35706	2.80065
ENSSSCG00000002653	JPH3	5.9173	1.48314	0.453166	3.27285	0.0010647	0.00887707	0.357708	2.79557
ENSSSCG00000037051	RF00015	7.37843	1.47961	0.378975	3.90425	9.45182e-05	0.00120551	0.358585	2.78874
ENSSSCG00000013880	UNC13A	19.1758	1.46812	0.404816	3.62663	0.00028714	0.00302843	0.361454	2.76661
ENSSSCG00000008240	SH2D6	252.826	1.45345	0.374597	3.88003	0.000104442	0.00131482	0.365148	2.73862
ENSSSCG00000007448	OCSTAMP	38.9371	1.43615	0.23919	6.00422	1.92256e-09	1.14825e-07	0.369552	2.70598
ENSSSCG00000025345	GUCY2D	35.1677	1.43258	0.256533	5.58439	2.34515e-08	9.76662e-07	0.370467	2.6993
ENSSSCG00000006985	novel gene	6.42111	1.41981	0.415078	3.42058	0.000624882	0.00577959	0.373763	2.67549
ENSSSCG00000000660	A2M	228.538	1.41348	0.232034	6.09168	1.11732e-09	7.17367e-08	0.375406	2.66378
ENSSSCG00000036438	GPX3	16627.6	1.41196	0.195412	7.22553	4.99138e-13	6.86715e-11	0.375802	2.66098
ENSSSCG00000008254	novel gene	16.2517	1.39905	0.346539	4.03722	5.40891e-05	0.000758379	0.379178	2.63728
ENSSSCG00000028896	DIO1	30.3958	1.38223	0.448882	3.07928	0.00207504	0.0147892	0.383625	2.60671
ENSSSCG00000006979	MSR1	189.389	1.37995	0.20812	6.63054	3.34463e-11	2.99636e-09	0.384233	2.60259
ENSSSCG00000008953	CXCL8	10.2015	1.37532	0.315278	4.36226	1.28725e-05	0.000231991	0.385466	2.59426
ENSSSCG00000034119	MEIG1	22.0826	1.37374	0.275016	4.99512	5.88002e-07	1.66248e-05	0.385891	2.59141
ENSSSCG00000031398	novel gene	71.5787	1.37151	0.230012	5.96275	2.48025e-09	1.42605e-07	0.386487	2.58741
ENSSSCG00000010507	TLL2	19.9581	1.36926	0.291021	4.70502	2.53842e-06	5.97168e-05	0.38709	2.58338
ENSSSCG00000006013	AARD	77.2122	1.36456	0.260134	5.24559	1.55782e-07	5.12915e-06	0.388354	2.57497
ENSSSCG00000015375	ITGB8	399.596	1.36158	0.284178	4.7913	1.65707e-06	4.11173e-05	0.389156	2.56966
ENSSSCG00000007873	ABCC6	28.0762	1.3615	0.260605	5.22437	1.74746e-07	5.6097e-06	0.389177	2.56952
ENSSSCG00000023320	CYP3A39	3164.82	1.35515	0.28151	4.81386	1.48042e-06	3.73351e-05	0.390894	2.55824
ENSSSCG00000006950	WDR63	36.923	1.35312	0.175926	7.69142	1.45511e-14	2.61316e-12	0.391444	2.55465
ENSSSCG00000018028	TEKT3	6.26484	1.34976	0.335294	4.02561	5.68266e-05	0.000788156	0.392356	2.5487
ENSSSCG00000022029	RAP1GAP	49.1981	1.3455	0.351389	3.8291	0.000128614	0.00157037	0.393516	2.54119
ENSSSCG00000033685	NOXA1	16.9676	1.34215	0.324495	4.13612	3.5323e-05	0.000537306	0.394432	2.53529
ENSSSCG00000020872	PDZK1PIP1	237.336	1.34196	0.180573	7.43165	1.07251e-13	1.60449e-11	0.394485	2.53495
ENSSSCG00000008937	AMBN	74.1866	1.34159	0.239193	5.60881	2.03723e-08	8.62408e-07	0.394586	2.5343
ENSSSCG00000004894	SERPINB5	7.69202	1.33948	0.392386	3.41368	0.000640919	0.00587852	0.395163	2.5306
ENSSSCG00000017691	MRM1	7.17231	1.32747	0.37156	3.5727	0.000353326	0.00358893	0.398466	2.50962
ENSSSCG00000017909	CHRNE	191.523	1.31907	0.319252	4.13176	3.5999e-05	0.000543917	0.400792	2.49506
ENSSSCG00000028203	TF	136.94	1.31892	0.354175	3.7239	0.000196165	0.00221769	0.400836	2.49478
ENSSSCG00000029545	GPRC5D	34.1487	1.31855	0.299483	4.40274	1.06892e-05	0.000198925	0.400938	2.49415
ENSSSCG00000007189	SDCBP2	165.984	1.31755	0.281322	4.68343	2.82108e-06	6.54669e-05	0.401215	2.49243
ENSSSCG00000032499	novel gene	39.7972	1.31666	0.416514	3.16113	0.00157156	0.0119057	0.401464	2.49088
ENSSSCG00000015294	novel gene	11.977	1.31546	0.430013	3.05913	0.00221983	0.0155756	0.401796	2.48882
ENSSSCG00000039573	SLPI	1077.1	1.30866	0.197224	6.63537	3.23692e-11	2.91682e-09	0.403697	2.47711
ENSSSCG00000040836	DCC	18.0061	1.30095	0.33071	3.93381	8.36109e-05	0.00108814	0.405859	2.46391
ENSSSCG00000026559	EML6	80.0584	1.29921	0.22076	5.88514	3.97721e-09	2.07745e-07	0.40635	2.46093
ENSSSCG00000005278	novel gene	248.548	1.29815	0.247883	5.23695	1.63255e-07	5.31838e-06	0.406648	2.45913
ENSSSCG00000020735	MAP3K15	11.5321	1.2949	0.317783	4.07479	4.60557e-05	0.000668871	0.407564	2.4536
ENSSSCG00000028713	novel gene	11.5627	1.29449	0.44253	2.92521	0.00344224	0.0220547	0.407679	2.45291
ENSSSCG00000016414	RNF32	6.23367	1.29445	0.342224	3.78246	0.000155285	0.00182788	0.407692	2.45283
ENSSSCG00000011714	MED12L	123.338	1.29368	0.227368	5.6898	1.27189e-08	5.73057e-07	0.407909	2.45153
ENSSSCG00000037206	novel gene	36.2748	1.29104	0.258907	4.98648	6.14877e-07	1.73224e-05	0.408657	2.44704
ENSSSCG00000040779	CBS	353.504	1.28776	0.167406	7.69247	1.44326e-14	2.61316e-12	0.409586	2.44149
ENSSSCG00000002274	HSPA2	1514.84	1.28302	0.380624	3.37082	0.000749451	0.00667145	0.410936	2.43347
ENSSSCG00000004028	C6orf118	4.80301	1.27817	0.395086	3.23517	0.00121572	0.00978229	0.412318	2.42531
ENSSSCG00000034785	novel gene	11.6553	1.27532	0.276685	4.6093	4.04026e-06	8.80571e-05	0.413133	2.42053
ENSSSCG00000004234	FABP7	14.5524	1.27523	0.402051	3.17182	0.00151487	0.0115672	0.413159	2.42038
ENSSSCG00000040453	novel gene	16.1373	1.26911	0.259141	4.89736	9.71312e-07	2.59392e-05	0.414916	2.41013
ENSSSCG00000013326	DCDC1	20.7695	1.26443	0.283024	4.46759	7.9107e-06	0.000155084	0.416263	2.40233
ENSSSCG00000015806	novel gene	5.5972	1.25996	0.397895	3.16658	0.00154245	0.011714	0.417554	2.3949
ENSSSCG00000036830	novel gene	143.172	1.25609	0.22766	5.5174	3.44043e-08	1.37698e-06	0.418676	2.38848
ENSSSCG00000034871	novel gene	6.01203	1.25525	0.369166	3.40024	0.00067327	0.0061143	0.41892	2.38709
ENSSSCG00000000975	PANX2	178.589	1.24641	0.208188	5.98694	2.13829e-09	1.24807e-07	0.421495	2.37251
ENSSSCG00000014575	novel gene	369.24	1.2464	0.166055	7.50596	6.09806e-14	9.92137e-12	0.421498	2.37249
ENSSSCG00000024552	KIAA1257	6.67736	1.22836	0.420254	2.9229	0.00346788	0.0221729	0.426802	2.34301
ENSSSCG00000030575	TMEM158	98.3895	1.2269	0.334162	3.67156	0.000241074	0.00262895	0.427236	2.34063
ENSSSCG00000039962	HSPB1	9598.13	1.22652	0.170891	7.17723	7.11395e-13	9.28974e-11	0.427347	2.34002
ENSSSCG00000004179	VNN2	37.1806	1.22199	0.322394	3.79037	0.000150422	0.00178296	0.42869	2.33269
ENSSSCG00000015401	PCLO	13.0225	1.22144	0.343267	3.55826	0.000373315	0.00377144	0.428856	2.33179
ENSSSCG00000024685	GRIA2	312.062	1.21487	0.267117	4.54806	5.41418e-06	0.000114127	0.430813	2.32119
ENSSSCG00000015049	TMPRSS5	27.1282	1.21266	0.443901	2.73183	0.00629828	0.034795	0.431471	2.31765
ENSSSCG00000013494	MATK	124.171	1.20902	0.148518	8.14058	3.93383e-16	9.77683e-14	0.432562	2.31181
ENSSSCG00000023338	CHRNA6	8.03273	1.19827	0.455207	2.63236	0.00847928	0.0436251	0.435798	2.29464
ENSSSCG00000032241	GPNMB	1279.03	1.1947	0.207605	5.75465	8.68194e-09	3.99343e-07	0.436878	2.28897
ENSSSCG00000015513	ASTN1	14.8064	1.19466	0.281639	4.2418	2.21733e-05	0.000363864	0.43689	2.28891
ENSSSCG00000023460	HPCAL4	13.2898	1.19422	0.350939	3.40293	0.000666679	0.00608221	0.437022	2.28821
ENSSSCG00000032056	MPV17L	44.9874	1.18737	0.423318	2.80491	0.00503308	0.0293546	0.439103	2.27737
ENSSSCG00000002474	PPP4R4	104.406	1.18587	0.273431	4.33701	1.44431e-05	0.000254638	0.439559	2.27501
ENSSSCG00000007277	ASIP	22.4469	1.18492	0.250297	4.73407	2.20061e-06	5.28182e-05	0.439848	2.27351
ENSSSCG00000020625	RF00410	5.2737	1.18069	0.376942	3.13227	0.00173459	0.0128811	0.441142	2.26685
ENSSSCG00000038357	novel gene	5.15011	1.17595	0.381264	3.08435	0.00203998	0.0145933	0.442592	2.25942
ENSSSCG00000036201	NPR3	428.283	1.1753	0.189957	6.1872	6.12438e-10	4.27016e-08	0.442791	2.2584
ENSSSCG00000017251	SOX9	88.8021	1.17292	0.203788	5.75556	8.63537e-09	3.98391e-07	0.443524	2.25467
ENSSSCG00000003451	novel gene	1124.52	1.1601	0.163056	7.11474	1.12121e-12	1.38213e-10	0.447481	2.23473
ENSSSCG00000037690	novel gene	5.27446	1.1588	0.375272	3.0879	0.00201575	0.0144737	0.447884	2.23272
ENSSSCG00000032637	EVC	2381.42	1.15752	0.176564	6.55581	5.5341e-11	4.84517e-09	0.448282	2.23074
ENSSSCG00000034213	ACER2	274.565	1.14888	0.199016	5.77281	7.79581e-09	3.67357e-07	0.450975	2.21742
ENSSSCG00000037292	PLA2G4E	25.6335	1.14678	0.298082	3.84719	0.000119481	0.00147641	0.451633	2.21419
ENSSSCG00000026842	CDH18	96.5509	1.14234	0.222478	5.1346	2.8274e-07	8.74849e-06	0.453026	2.20738
ENSSSCG00000004180	VNN3	12.753	1.13976	0.427908	2.66357	0.00773162	0.040564	0.453834	2.20345
ENSSSCG00000029902	C2H11orf80	41.2019	1.13394	0.202456	5.60095	2.13182e-08	8.97518e-07	0.455668	2.19458
ENSSSCG00000000884	APAF1	969.284	1.13183	0.122929	9.20712	3.3499e-20	1.72062e-17	0.456338	2.19136
ENSSSCG00000012731	IDS	15457.2	1.12894	0.109099	10.3479	4.27725e-25	4.70772e-22	0.457251	2.18698
ENSSSCG00000031367	AADACL4	19.0276	1.12628	0.351026	3.20853	0.00133415	0.0104894	0.458097	2.18295
ENSSSCG00000021036	RAB3B	11.1738	1.12365	0.288011	3.9014	9.5637e-05	0.0012159	0.458933	2.17897
ENSSSCG00000039651	SLC2A5	5398.37	1.11949	0.25462	4.39669	1.09914e-05	0.00020332	0.460258	2.17269
ENSSSCG00000036149	novel gene	13.4219	1.11793	0.356817	3.13305	0.00172998	0.0128531	0.460755	2.17035
ENSSSCG00000004233	SMPDL3A	3962.03	1.11122	0.185798	5.9808	2.22046e-09	1.29113e-07	0.462901	2.16029
ENSSSCG00000034894	NKAIN3	149.581	1.1081	0.182662	6.06637	1.30832e-09	8.22053e-08	0.463906	2.15561
ENSSSCG00000035291	novel gene	11.4203	1.09699	0.388099	2.82658	0.00470484	0.0278941	0.467491	2.13908
ENSSSCG00000003875	TTC39A	507.282	1.09279	0.0999779	10.9303	8.25944e-28	1.41411e-24	0.468855	2.13286
ENSSSCG00000009829	CCDC63	10.7169	1.09186	0.31453	3.47139	0.000517762	0.004937	0.469157	2.13148
ENSSSCG00000033137	novel gene	9.39022	1.09026	0.353933	3.08041	0.00206714	0.0147602	0.469677	2.12912
ENSSSCG00000037567	novel gene	117.557	1.08707	0.198933	5.46449	4.64234e-08	1.78835e-06	0.470717	2.12442
ENSSSCG00000029414	FCN1	151.275	1.08399	0.33147	3.27025	0.00107453	0.0089114	0.471722	2.11989
ENSSSCG00000040464	LEP	5969.97	1.07561	0.181828	5.9155	3.30861e-09	1.80788e-07	0.474471	2.10761
ENSSSCG00000033727	GPX1	5810.02	1.06737	0.342475	3.11664	0.00182925	0.0133999	0.477188	2.09561
ENSSSCG00000000983	IL17REL	10.5269	1.06304	0.338307	3.14222	0.0016767	0.0125359	0.478624	2.08932
ENSSSCG00000038949	NALCN	972.252	1.05977	0.14606	7.25575	3.99429e-13	5.54487e-11	0.479707	2.08461
ENSSSCG00000033251	TREM1	9.05352	1.05976	0.406111	2.60954	0.00906637	0.0457513	0.479711	2.08459
ENSSSCG00000024428	CHRNA9	11.5335	1.05642	0.295496	3.57509	0.000350104	0.00356324	0.480822	2.07977
ENSSSCG00000033089	novel gene	696.148	1.05248	0.258854	4.06592	4.78429e-05	0.000688982	0.482138	2.07409
ENSSSCG00000039009	novel gene	110.996	1.05164	0.212858	4.94055	7.79031e-07	2.14742e-05	0.482421	2.07288
ENSSSCG00000029468	P2RX3	13.0033	1.04756	0.304351	3.44193	0.000577578	0.00541027	0.483787	2.06702
ENSSSCG00000008250	CTNNA2	49.7628	1.04587	0.275685	3.79371	0.000148413	0.00176595	0.484353	2.06461
ENSSSCG00000001085	DCDC2	12.8452	1.0458	0.308769	3.387	0.000706607	0.00636452	0.484375	2.06451
ENSSSCG00000033483	DHRS12	19.5815	1.04416	0.257263	4.05872	4.93434e-05	0.000704664	0.484928	2.06216
ENSSSCG00000024045	CASTOR2	1342.32	1.03214	0.184436	5.5962	2.19107e-08	9.19949e-07	0.488984	2.04506
ENSSSCG00000015379	DNAH11	46.1637	1.03136	0.260561	3.95824	7.55055e-05	0.000996884	0.489248	2.04395
ENSSSCG00000037420	TMEM170B	185.497	1.0302	0.175629	5.86579	4.47011e-09	2.296e-07	0.489641	2.04231
ENSSSCG00000021359	CDC42EP3	2991.39	1.02451	0.156394	6.5508	5.72286e-11	4.95413e-09	0.491579	2.03426
ENSSSCG00000021862	PTGER2	289.04	1.02114	0.158522	6.44161	1.18211e-10	9.79311e-09	0.492727	2.02952
ENSSSCG00000018700	RF00030	10.7754	1.01786	0.273265	3.72482	0.000195451	0.00221124	0.493847	2.02492
ENSSSCG00000015412	CCDC146	45.2116	1.0163	0.208601	4.87196	1.10495e-06	2.90054e-05	0.494384	2.02272
ENSSSCG00000031703	DACT2	298.447	1.01484	0.23898	4.24657	2.17071e-05	0.000360437	0.494882	2.02068
ENSSSCG00000036801	C6orf132	50.6283	1.01169	0.334361	3.02576	0.00248013	0.0169775	0.495964	2.01628
ENSSSCG00000033352	FAM163A	56.2604	1.00674	0.266798	3.77343	0.00016102	0.00187966	0.497668	2.00937
ENSSSCG00000026890	GALNT6	44.4692	1.00148	0.209874	4.77183	1.82558e-06	4.47936e-05	0.499486	2.00206
ENSSSCG00000039706	APOL3	116.978	0.999282	0.160996	6.20687	5.40498e-10	3.80516e-08	0.500249	1.999
ENSSSCG00000039341	SULT1E1	6.44413	0.995493	0.353808	2.81366	0.00489816	0.0287144	0.501564	1.99376
ENSSSCG00000000802	NELL2	34.9486	0.991886	0.29154	3.40223	0.000668395	0.00609191	0.50282	1.98878
ENSSSCG00000036755	FAM46B	317.92	0.991811	0.214285	4.62847	3.68386e-06	8.13246e-05	0.502846	1.98868
ENSSSCG00000019963	RF00001	10.1093	0.988785	0.320524	3.0849	0.00203618	0.0145864	0.503902	1.98451
ENSSSCG00000005938	COL22A1	48.9502	0.980161	0.313904	3.12249	0.00179327	0.0132087	0.506923	1.97269
ENSSSCG00000003575	CD164L2	118.325	0.979965	0.19174	5.1109	3.20625e-07	9.72541e-06	0.506992	1.97242
ENSSSCG00000002504	AK7	28.4764	0.977238	0.294207	3.32161	0.00089501	0.00773049	0.507951	1.96869
ENSSSCG00000006793	novel gene	339.34	0.976992	0.355081	2.75146	0.00593297	0.0334141	0.508038	1.96836
ENSSSCG00000008984	SHROOM3	411.013	0.976194	0.217832	4.4814	7.41551e-06	0.000146494	0.508319	1.96727
ENSSSCG00000021082	NRG2	21.9577	0.973866	0.367346	2.65108	0.00802338	0.0418383	0.50914	1.9641
ENSSSCG00000025644	CD1.1	237.648	0.972252	0.203707	4.77279	1.81688e-06	4.4681e-05	0.50971	1.9619
ENSSSCG00000014633	CAVIN3	6655.64	0.965769	0.0922909	10.4644	1.2587e-25	1.5606e-22	0.512005	1.9531
ENSSSCG00000004946	ZWILCH	323.052	0.96548	0.22847	4.22585	2.38044e-05	0.000384892	0.512108	1.95271
ENSSSCG00000010929	CYB5R1	248.621	0.965295	0.135015	7.14952	8.70834e-13	1.10221e-10	0.512174	1.95246
ENSSSCG00000011664	RBP1	823.678	0.964934	0.259152	3.72343	0.000196537	0.00222026	0.512302	1.95197
ENSSSCG00000012138	ACE2	10837.1	0.964394	0.237778	4.05586	4.99506e-05	0.000711358	0.512494	1.95124
ENSSSCG00000034634	ssc-mir-6782	196.365	0.961391	0.28374	3.38829	0.000703306	0.00634499	0.513561	1.94719
ENSSSCG00000017237	CD300LB	25.5692	0.960744	0.270964	3.54566	0.000391635	0.00391156	0.513792	1.94631
ENSSSCG00000003278	Lilrb3	94.321	0.954342	0.271801	3.51117	0.000446135	0.00436753	0.516077	1.9377
ENSSSCG00000036457	TNFSF8	5.9682	0.954016	0.357387	2.66942	0.00759828	0.0400966	0.516194	1.93726
ENSSSCG00000001549	FKBP5	1556.67	0.952151	0.176555	5.39294	6.93146e-08	2.54909e-06	0.516861	1.93475
ENSSSCG00000003744	MOCOS	194.126	0.951206	0.166942	5.69783	1.21342e-08	5.48314e-07	0.5172	1.93349
ENSSSCG00000001625	PGC	18.0235	0.948413	0.292409	3.24345	0.00118093	0.0095911	0.518202	1.92975
ENSSSCG00000038837	novel gene	10.5994	0.946439	0.334808	2.82681	0.00470136	0.0278941	0.518912	1.92711
ENSSSCG00000001570	PI16	2571.83	0.939919	0.25945	3.62273	0.000291508	0.00305984	0.521262	1.91842
ENSSSCG00000035956	HABP4	1109.74	0.93825	0.118415	7.92341	2.3108e-15	5.31448e-13	0.521866	1.9162
ENSSSCG00000009595	novel gene	9.14739	0.936643	0.323285	2.89726	0.00376434	0.0236356	0.522447	1.91407
ENSSSCG00000002494	CLMN	530.307	0.935743	0.124696	7.50419	6.18114e-14	9.92137e-12	0.522773	1.91288
ENSSSCG00000034829	novel gene	47.6776	0.935244	0.279683	3.34394	0.000825978	0.00722333	0.522954	1.91221
ENSSSCG00000038679	novel gene	102.351	0.932409	0.218773	4.262	2.02605e-05	0.000338239	0.523983	1.90846
ENSSSCG00000037649	novel gene	9.42501	0.929037	0.321689	2.888	0.00387698	0.0241689	0.525209	1.90401
ENSSSCG00000025423	KCNK5	259.018	0.926536	0.30659	3.02207	0.00251056	0.0171401	0.52612	1.90071
ENSSSCG00000001826	CFAP100	38.8563	0.924952	0.175672	5.26521	1.40029e-07	4.68049e-06	0.526698	1.89862
ENSSSCG00000016423	DPP6	78.0855	0.922042	0.314509	2.93169	0.00337127	0.0217487	0.527761	1.8948
ENSSSCG00000021557	SULT1A3	1388.97	0.917292	0.19525	4.69803	2.62679e-06	6.14206e-05	0.529502	1.88857
ENSSSCG00000001931	GRAMD2A	1464.78	0.91678	0.242971	3.7732	0.000161164	0.00187988	0.52969	1.8879
ENSSSCG00000035262	TMEM74B	6.08059	0.91465	0.339397	2.69492	0.00704051	0.03784	0.530473	1.88511
ENSSSCG00000025667	FBXO2	9.64247	0.913781	0.346789	2.63497	0.00841439	0.0434363	0.530792	1.88398
ENSSSCG00000040767	novel gene	47.315	0.911623	0.249399	3.65529	0.000256896	0.0027624	0.531587	1.88116
ENSSSCG00000039685	novel gene	10.7863	0.91103	0.352465	2.58474	0.00974519	0.0483489	0.531805	1.88039
ENSSSCG00000033465	HIVEP3	197.753	0.904709	0.178343	5.07287	3.91869e-07	1.15676e-05	0.53414	1.87217
ENSSSCG00000005952	LRRC6	55.7704	0.901288	0.209957	4.29272	1.76494e-05	0.000301174	0.535408	1.86773
ENSSSCG00000006305	ADCY10	87.6788	0.900072	0.209281	4.30077	1.70202e-05	0.00029238	0.53586	1.86616
ENSSSCG00000038471	NUAK2	202.882	0.899773	0.2109	4.26634	1.98702e-05	0.000333167	0.535971	1.86577
ENSSSCG00000034087	TNFSF15	121.162	0.896539	0.17144	5.22945	1.70015e-07	5.49217e-06	0.537174	1.8616
ENSSSCG00000032058	novel gene	62.9724	0.892523	0.23145	3.85622	0.000115155	0.00143215	0.538671	1.85642
ENSSSCG00000002697	NUDT7	779.77	0.891964	0.157506	5.66306	1.48701e-08	6.54666e-07	0.53888	1.8557
ENSSSCG00000031736	MGST2	655.004	0.891005	0.141434	6.29981	2.98009e-10	2.26208e-08	0.539238	1.85447
ENSSSCG00000002472	IFI27L2	1118.43	0.88991	0.212144	4.19484	2.73061e-05	0.000430225	0.539648	1.85306
ENSSSCG00000024802	MACC1	10.3113	0.886764	0.263061	3.37094	0.000749113	0.00667145	0.540826	1.84902
ENSSSCG00000031421	DYNLRB2	11.4805	0.886107	0.279115	3.1747	0.0014999	0.01147	0.541072	1.84818
ENSSSCG00000015864	MYO7B	136.101	0.885523	0.221279	4.00185	6.285e-05	0.000855527	0.541291	1.84743
ENSSSCG00000013583	CAMSAP3	141.9	0.885458	0.131308	6.74335	1.54779e-11	1.5487e-09	0.541316	1.84735
ENSSSCG00000036964	FAM83H	417.019	0.881081	0.12454	7.07466	1.49812e-12	1.81768e-10	0.542961	1.84175
ENSSSCG00000036029	SLC26A10	40.2457	0.878188	0.247998	3.54111	0.000398446	0.00396618	0.54405	1.83807
ENSSSCG00000028080	ELOVL4	113.661	0.876499	0.17121	5.11944	3.06446e-07	9.40641e-06	0.544688	1.83591
ENSSSCG00000026520	STS	59.0137	0.873535	0.170713	5.11699	3.10447e-07	9.51031e-06	0.545808	1.83215
ENSSSCG00000027447	TMTC1	548.659	0.87341	0.159119	5.48904	4.04119e-08	1.58048e-06	0.545855	1.83199
ENSSSCG00000037955	novel gene	23.6468	0.871569	0.250511	3.47916	0.00050298	0.00481392	0.546552	1.82965
ENSSSCG00000012054	DOPEY2	936.718	0.871299	0.141764	6.14611	7.94085e-10	5.36669e-08	0.546654	1.82931
ENSSSCG00000032652	SLFN11	95.5442	0.867958	0.269248	3.22364	0.00126574	0.0100676	0.547922	1.82508
ENSSSCG00000009720	DDX60	312.846	0.862831	0.249582	3.4571	0.00054602	0.00516173	0.549873	1.8186
ENSSSCG00000007391	MATN4	1460.22	0.862295	0.261803	3.29367	0.000988873	0.00839072	0.550077	1.81793
ENSSSCG00000010283	SPOCK2	803.624	0.8609	0.190568	4.51754	6.2561e-06	0.000128022	0.550609	1.81617
ENSSSCG00000001597	LRFN2	33.2158	0.860018	0.25992	3.30878	0.000937034	0.00804387	0.550946	1.81506
ENSSSCG00000008568	DRC1	24.9223	0.859163	0.212556	4.04205	5.29866e-05	0.000746564	0.551272	1.81399
ENSSSCG00000036246	novel gene	29.084	0.858325	0.275386	3.11681	0.00182819	0.0133999	0.551593	1.81293
ENSSSCG00000006245	SDR16C5	5189.67	0.857912	0.187612	4.57279	4.81272e-06	0.000102571	0.551751	1.81241
ENSSSCG00000001566	RAB44	15.5177	0.855092	0.315809	2.70762	0.00677668	0.0367165	0.55283	1.80887
ENSSSCG00000011482	C3orf67	125.796	0.848201	0.114463	7.41029	1.26022e-13	1.86718e-11	0.555477	1.80026
ENSSSCG00000031635	F8A1	74.9293	0.846604	0.133491	6.34205	2.26726e-10	1.75559e-08	0.556092	1.79826
ENSSSCG00000040793	CTSD	16419.1	0.845985	0.113344	7.46384	8.40335e-14	1.29102e-11	0.556331	1.79749
ENSSSCG00000026850	SNCG	1479.69	0.845917	0.186063	4.5464	5.45722e-06	0.000114848	0.556357	1.79741
ENSSSCG00000000647	OLR1	129.409	0.845825	0.191476	4.4174	9.9895e-06	0.000188176	0.556393	1.79729
ENSSSCG00000021220	CKB	5877.57	0.84461	0.245722	3.43726	0.000587632	0.00548777	0.556861	1.79578
ENSSSCG00000026246	B3GAT2	13.2981	0.842418	0.320784	2.62612	0.00863635	0.044149	0.557708	1.79305
ENSSSCG00000038783	IGFBP3	688.494	0.833905	0.225081	3.70491	0.000211469	0.00235954	0.561009	1.7825
ENSSSCG00000006423	OR6N2	33.8205	0.827997	0.233275	3.54945	0.000386039	0.00386767	0.563311	1.77522
ENSSSCG00000005638	LCN2	1055.03	0.826337	0.269338	3.06803	0.00215472	0.0152094	0.563959	1.77318
ENSSSCG00000034192	GNAO1	268.144	0.822726	0.240721	3.41775	0.000631411	0.005826	0.565373	1.76874
ENSSSCG00000000018	KIAA0930	10120.9	0.820073	0.144507	5.67497	1.38717e-08	6.1599e-07	0.566413	1.76549
ENSSSCG00000032691	ANKRD66	15.143	0.818816	0.286027	2.86272	0.00420024	0.0256933	0.566907	1.76396
ENSSSCG00000010853	EPHX1	3442.26	0.818249	0.158735	5.15481	2.53886e-07	7.90329e-06	0.56713	1.76326
ENSSSCG00000027665	SIRPB1	53.5332	0.816573	0.223615	3.65169	0.000260517	0.00279548	0.567789	1.76122
ENSSSCG00000008959	CXCL2	529.571	0.813763	0.190653	4.26829	1.96974e-05	0.00033099	0.568896	1.75779
ENSSSCG00000037321	novel gene	16.3664	0.810911	0.241757	3.35424	0.000795827	0.00700337	0.570022	1.75432
ENSSSCG00000015293	novel gene	77.1479	0.810446	0.167545	4.83718	1.31694e-06	3.37089e-05	0.570206	1.75375
ENSSSCG00000004280	RIMS1	16.8773	0.809603	0.246943	3.2785	0.0010436	0.00873481	0.570539	1.75273
ENSSSCG00000017109	ADAMTS16	189.754	0.809568	0.181645	4.45687	8.31649e-06	0.000162214	0.570553	1.75269
ENSSSCG00000040147	SHISA3	42.9533	0.809483	0.25734	3.14557	0.00165763	0.0124173	0.570586	1.75258
ENSSSCG00000039245	RIMS3	29.1221	0.807267	0.291982	2.76478	0.00569604	0.0324714	0.571464	1.74989
ENSSSCG00000022292	NPL	779.499	0.804408	0.126296	6.36925	1.89949e-10	1.50359e-08	0.572597	1.74643
ENSSSCG00000009097	ANXA5	19477.6	0.799475	0.0914416	8.74302	2.26965e-18	8.74325e-16	0.574558	1.74047
ENSSSCG00000011119	ECHDC3	4544.16	0.797393	0.112143	7.11052	1.15611e-12	1.41384e-10	0.575388	1.73796
ENSSSCG00000000591	PIK3C2G	1390.1	0.793879	0.192677	4.12026	3.78438e-05	0.000567252	0.576791	1.73373
ENSSSCG00000012053	CBR3	157.284	0.793419	0.13158	6.02993	1.64029e-09	9.9509e-08	0.576975	1.73318
ENSSSCG00000003968	RIMKLA	77.0168	0.790188	0.211616	3.73406	0.000188418	0.00213953	0.578269	1.7293
ENSSSCG00000039798	SLC11A1	241.425	0.789328	0.186141	4.24049	2.23029e-05	0.000365601	0.578613	1.72827
ENSSSCG00000005446	EPB41L4B	191.146	0.789229	0.129955	6.07308	1.25481e-09	7.95692e-08	0.578653	1.72815
ENSSSCG00000015246	ST14	55.6232	0.788337	0.219218	3.59613	0.000322986	0.00333844	0.579011	1.72708
ENSSSCG00000031261	RHOQ	6308.17	0.78716	0.158896	4.95394	7.27241e-07	2.01548e-05	0.579484	1.72567
ENSSSCG00000002297	RDH12	33.3513	0.786106	0.289249	2.71775	0.00657275	0.0358893	0.579907	1.72441
ENSSSCG00000032722	GLRB	88.5816	0.784909	0.184998	4.24279	2.2076e-05	0.000363041	0.580389	1.72298
ENSSSCG00000004469	LCA5	53.7438	0.783924	0.199606	3.92735	8.58876e-05	0.00111214	0.580785	1.72181
ENSSSCG00000040778	NIPA1	458.434	0.781908	0.164322	4.75838	1.95156e-06	4.75816e-05	0.581597	1.7194
ENSSSCG00000012001	ROBO1	1168.91	0.781129	0.106697	7.32103	2.46076e-13	3.51092e-11	0.581911	1.71848
ENSSSCG00000008122	ADRA2B	88.8573	0.77981	0.169413	4.603	4.1644e-06	9.05067e-05	0.582444	1.7169
ENSSSCG00000015010	EXPH5	26.4048	0.779141	0.221836	3.51224	0.000444347	0.00435279	0.582714	1.71611
ENSSSCG00000005444	TMEM245	5975.63	0.775793	0.108742	7.13425	9.73171e-13	1.20932e-10	0.584067	1.71213
ENSSSCG00000015840	WRN	364.479	0.775739	0.151633	5.1159	3.12255e-07	9.5467e-06	0.584089	1.71207
ENSSSCG00000039778	novel gene	27.759	0.774766	0.216456	3.57932	0.000344488	0.0035177	0.584483	1.71091
ENSSSCG00000010253	HK1	7075.44	0.77286	0.146112	5.28949	1.22656e-07	4.13568e-06	0.585256	1.70865
ENSSSCG00000009412	LCP1	1588.05	0.772178	0.171366	4.50602	6.60536e-06	0.000133397	0.585533	1.70785
ENSSSCG00000006455	CD5L	147.667	0.771898	0.173212	4.45636	8.33612e-06	0.000162391	0.585647	1.70751
ENSSSCG00000037504	MRGPRX2	14.8422	0.77145	0.262372	2.94029	0.00327902	0.0213102	0.585829	1.70698
ENSSSCG00000012151	NHS	143.021	0.76918	0.137227	5.60515	2.08076e-08	8.78422e-07	0.586751	1.7043
ENSSSCG00000011256	SLC22A13	13.7749	0.766202	0.27391	2.79728	0.00515351	0.0299323	0.587963	1.70079
ENSSSCG00000033189	FAM107A	1616.11	0.76072	0.168386	4.51773	6.25069e-06	0.000128022	0.590202	1.69434
ENSSSCG00000033555	novel gene	124.022	0.760648	0.278268	2.73351	0.00626639	0.0346959	0.590231	1.69425
ENSSSCG00000016244	COL4A4	76.3492	0.758872	0.292216	2.59695	0.0094055	0.0470161	0.590958	1.69217
ENSSSCG00000010101	P2RX6	384.139	0.757277	0.215248	3.51816	0.000434548	0.0042731	0.591612	1.6903
ENSSSCG00000011712	P2RY14	87.4366	0.754585	0.234841	3.21317	0.00131278	0.010379	0.592717	1.68715
ENSSSCG00000039562	TDRP	618.24	0.753111	0.174588	4.31364	1.60588e-05	0.000278974	0.593323	1.68542
ENSSSCG00000003894	CYP4B1	6405.35	0.749909	0.228342	3.28414	0.00102293	0.00861803	0.594641	1.68169
ENSSSCG00000015302	STEAP2	68.3086	0.744955	0.219948	3.38696	0.00070671	0.00636452	0.596687	1.67592
ENSSSCG00000024773	EID2	43.0398	0.743995	0.189579	3.92446	8.6924e-05	0.00112367	0.597083	1.67481
ENSSSCG00000033457	CCL23	122.301	0.739194	0.210392	3.51341	0.000442399	0.00433647	0.599074	1.66924
ENSSSCG00000004646	ATP8B4	62.2317	0.734036	0.223886	3.27861	0.0010432	0.00873481	0.60122	1.66329
ENSSSCG00000038483	novel gene	29.4891	0.732664	0.230436	3.17947	0.00147542	0.0113447	0.601792	1.6617
ENSSSCG00000002825	CES1	1888.99	0.731482	0.226821	3.22494	0.00126001	0.0100338	0.602285	1.66034
ENSSSCG00000009079	INTU	90.7245	0.73084	0.143381	5.0972	3.44707e-07	1.03283e-05	0.602553	1.6596
ENSSSCG00000006711	novel gene	21.3719	0.730701	0.267931	2.7272	0.00638752	0.0351644	0.602611	1.65945
ENSSSCG00000015494	ZBTB37	156.533	0.730576	0.162703	4.49025	7.11405e-06	0.000141629	0.602663	1.6593
ENSSSCG00000035297	ISG12(A)	3567.09	0.729871	0.226303	3.22519	0.00125887	0.01003	0.602958	1.65849
ENSSSCG00000015774	TENM3	356.981	0.729058	0.199671	3.6513	0.000260916	0.00279781	0.603298	1.65756
ENSSSCG00000006774	PPM1J	483.117	0.728229	0.134054	5.43234	5.562e-08	2.09547e-06	0.603644	1.6566
ENSSSCG00000032022	GCHFR	868.378	0.728002	0.109168	6.66861	2.58233e-11	2.3545e-09	0.603739	1.65634
ENSSSCG00000010402	ZFAND4	41.5533	0.727587	0.249226	2.91939	0.0035072	0.0223778	0.603913	1.65587
ENSSSCG00000034262	FIGN	330.24	0.727259	0.165581	4.39217	1.12224e-05	0.000207345	0.60405	1.65549
ENSSSCG00000015766	WDR17	98.5812	0.726465	0.239072	3.03868	0.00237614	0.0163894	0.604383	1.65458
ENSSSCG00000032016	novel gene	31.8638	0.72565	0.235196	3.0853	0.00203346	0.0145738	0.604725	1.65365
ENSSSCG00000009332	TEX26	68.4861	0.724372	0.188523	3.84235	0.000121864	0.00150104	0.60526	1.65218
ENSSSCG00000029230	ECM1	5459.44	0.723975	0.196461	3.68508	0.00022863	0.0025182	0.605427	1.65173
ENSSSCG00000007462	KCNB1	734.042	0.72338	0.1987	3.64056	0.000272045	0.00289507	0.605677	1.65105
ENSSSCG00000034972	CNIH3	60.4059	0.723285	0.165466	4.37119	1.2357e-05	0.000224803	0.605717	1.65094
ENSSSCG00000016210	ABCB6	1290.84	0.720745	0.15266	4.72124	2.34417e-06	5.57427e-05	0.606784	1.64803
ENSSSCG00000011347	NME6	409.441	0.720677	0.140109	5.14368	2.6941e-07	8.36964e-06	0.606813	1.64796
ENSSSCG00000011071	THNSL1	206.355	0.719536	0.189578	3.79545	0.000147374	0.00175765	0.607293	1.64665
ENSSSCG00000024288	STUM	42.3948	0.718554	0.1727	4.16071	3.17259e-05	0.000489845	0.607706	1.64553
ENSSSCG00000022738	novel gene	210.067	0.711165	0.236026	3.01308	0.0025861	0.017547	0.610827	1.63713
ENSSSCG00000033214	GNMT	23.3638	0.709777	0.237079	2.99384	0.00275488	0.0185183	0.611415	1.63555
ENSSSCG00000033574	CFAP54	26.577	0.707974	0.215191	3.28999	0.00100192	0.00846882	0.612179	1.63351
ENSSSCG00000010814	ESRRG	275.439	0.705984	0.203665	3.46641	0.000527466	0.00500784	0.613024	1.63126
ENSSSCG00000004702	STRC	21.4715	0.705595	0.221534	3.18504	0.00144734	0.0111959	0.613189	1.63082
ENSSSCG00000035299	SFRP4	6023.08	0.705378	0.213937	3.29713	0.000976797	0.00831739	0.613282	1.63057
ENSSSCG00000037444	novel gene	54.6721	0.704181	0.255362	2.75757	0.00582321	0.0330628	0.613791	1.62922
ENSSSCG00000001596	novel gene	649.837	0.701462	0.158	4.43962	9.01161e-06	0.000173358	0.614949	1.62615
ENSSSCG00000014984	MMP27	461.8	0.699548	0.184004	3.80182	0.000143637	0.00171974	0.615765	1.624
ENSSSCG00000039270	TREM2	50.7694	0.698202	0.189502	3.68439	0.000229248	0.0025232	0.61634	1.62248
ENSSSCG00000007100	SLC24A3	772.641	0.696272	0.154087	4.51871	6.22182e-06	0.000128	0.617165	1.62031
ENSSSCG00000006328	RXRG	418.804	0.693003	0.199196	3.47899	0.0005033	0.004814	0.618565	1.61664
ENSSSCG00000003755	MCOLN2	39.664	0.689062	0.24969	2.75967	0.005786	0.0328869	0.620257	1.61224
ENSSSCG00000009162	SLC9B1	14.8174	0.686732	0.247174	2.77834	0.00546378	0.0314077	0.621259	1.60963
ENSSSCG00000027857	DMXL1	893.843	0.686238	0.158876	4.31933	1.56507e-05	0.000273425	0.621472	1.60908
ENSSSCG00000038187	novel gene	2886.92	0.684702	0.113063	6.05592	1.3962e-09	8.65475e-08	0.622134	1.60737
ENSSSCG00000009932	MMAB	452.749	0.684076	0.175954	3.88782	0.000101149	0.0012765	0.622404	1.60667
ENSSSCG00000015732	TFCP2L1	80.4949	0.683395	0.221928	3.07936	0.00207445	0.0147892	0.622698	1.60591
ENSSSCG00000025881	PDHB	12855.2	0.682349	0.240739	2.8344	0.00459124	0.0273812	0.62315	1.60475
ENSSSCG00000008838	LNX1	169.469	0.681956	0.192913	3.53504	0.00040771	0.00404794	0.62332	1.60431
ENSSSCG00000037347	novel gene	32.6637	0.681116	0.177943	3.82773	0.000129331	0.00157539	0.623682	1.60338
ENSSSCG00000030597	HAPLN3	788	0.677548	0.163125	4.15356	3.27337e-05	0.000501385	0.625227	1.59942
ENSSSCG00000033620	novel gene	4478.4	0.677374	0.157046	4.31321	1.60901e-05	0.000279202	0.625303	1.59923
ENSSSCG00000022512	TRDC	48.0854	0.676655	0.161994	4.17705	2.95317e-05	0.000460115	0.625614	1.59843
ENSSSCG00000030643	SELENOI	416.021	0.67624	0.194345	3.47959	0.000502174	0.0048092	0.625794	1.59797
ENSSSCG00000039364	novel gene	120.59	0.676138	0.152902	4.42205	9.77704e-06	0.000185535	0.625839	1.59786
ENSSSCG00000009672	SCARA5	869.114	0.675886	0.233693	2.8922	0.00382555	0.0239528	0.625948	1.59758
ENSSSCG00000027777	PRRG1	2032.9	0.674841	0.122076	5.52803	3.23844e-08	1.3029e-06	0.626401	1.59642
ENSSSCG00000001422	C2	1656.94	0.673784	0.237959	2.83151	0.00463293	0.0275553	0.626861	1.59525
ENSSSCG00000009051	IL15	146.265	0.6737	0.152032	4.43132	9.36596e-06	0.00017928	0.626897	1.59516
ENSSSCG00000038824	FRRS1L	455.383	0.672945	0.238071	2.82665	0.00470372	0.0278941	0.627225	1.59432
ENSSSCG00000001807	AP3B2	16.1482	0.671697	0.247761	2.71108	0.00670653	0.0363877	0.627768	1.59295
ENSSSCG00000035825	UBE2QL1	111.489	0.670459	0.210757	3.18119	0.00146671	0.0112946	0.628307	1.59158
ENSSSCG00000024621	KAT2B	5687.66	0.669762	0.118615	5.6465	1.63745e-08	7.10746e-07	0.62861	1.59081
ENSSSCG00000034817	novel gene	76.41	0.668556	0.218921	3.05387	0.0022591	0.0157656	0.629136	1.58948
ENSSSCG00000023784	SEMA3C	2878.66	0.662317	0.178393	3.71269	0.000205066	0.00230647	0.631863	1.58262
ENSSSCG00000015569	SWT1	359.093	0.661945	0.1798	3.68156	0.000231808	0.00254411	0.632026	1.58221
ENSSSCG00000013072	FADS2	1256.54	0.660179	0.129453	5.09976	3.4008e-07	1.02349e-05	0.6328	1.58028
ENSSSCG00000023630	CPM	248.555	0.657033	0.191553	3.43003	0.00060352	0.00560895	0.634181	1.57684
ENSSSCG00000035867	GFOD1	1458.54	0.653221	0.131696	4.96008	7.04652e-07	1.96703e-05	0.635859	1.57268
ENSSSCG00000040282	novel gene	87.2696	0.649415	0.148922	4.36078	1.29598e-05	0.000233183	0.637539	1.56853
ENSSSCG00000035732	novel gene	17.1554	0.648397	0.218285	2.97042	0.00297397	0.0196424	0.637989	1.56743
ENSSSCG00000014049	UNC5A	352.867	0.64835	0.178365	3.63496	0.000278025	0.00295047	0.63801	1.56737
ENSSSCG00000034497	novel gene	31.9277	0.648021	0.163151	3.9719	7.13019e-05	0.000954553	0.638155	1.56702
ENSSSCG00000040272	TTC29	61.6872	0.647714	0.179386	3.61072	0.000305347	0.00318331	0.638291	1.56668
ENSSSCG00000032197	GNG3	222.851	0.647517	0.208023	3.11272	0.00185374	0.013544	0.638378	1.56647
ENSSSCG00000001709	SUPT3H	711.866	0.646012	0.0929226	6.95215	3.59748e-12	4.16794e-10	0.639044	1.56484
ENSSSCG00000038190	MPST	332.522	0.645102	0.245599	2.62665	0.00862306	0.0441324	0.639448	1.56385
ENSSSCG00000032936	PIM3	3993.8	0.644587	0.139008	4.63705	3.53418e-06	7.88108e-05	0.639676	1.56329
ENSSSCG00000011360	CELSR3	27.7423	0.644226	0.235479	2.73581	0.00622273	0.0345076	0.639836	1.5629
ENSSSCG00000017943	ACAP1	501.175	0.64192	0.176986	3.62696	0.000286776	0.00302666	0.64086	1.5604
ENSSSCG00000010529	SFRP5	9290.47	0.641254	0.154132	4.16041	3.17683e-05	0.000490008	0.641156	1.55968
ENSSSCG00000016093	AOX2	122.48	0.640635	0.170665	3.75375	0.000174208	0.00200327	0.64143	1.55902
ENSSSCG00000039668	novel gene	118.078	0.640628	0.21669	2.95643	0.00311225	0.0203637	0.641434	1.55901
ENSSSCG00000017561	ABCC3	365.967	0.639492	0.116958	5.46769	4.55934e-08	1.7652e-06	0.641939	1.55778
ENSSSCG00000024917	LRRN4CL	315.784	0.638532	0.153904	4.14891	3.34064e-05	0.000510674	0.642366	1.55674
ENSSSCG00000016579	CCDC136	101.953	0.637215	0.226087	2.81845	0.00482559	0.0284459	0.642953	1.55532
ENSSSCG00000035104	TERB1	40.5566	0.636036	0.186189	3.41608	0.000635304	0.00584442	0.643478	1.55405
ENSSSCG00000000838	SLC41A2	644.503	0.635769	0.173345	3.66765	0.000244789	0.00266569	0.643597	1.55377
ENSSSCG00000012229	GP91-PHOX	235.557	0.633388	0.205899	3.07621	0.00209653	0.0149108	0.644661	1.5512
ENSSSCG00000010885	novel gene	161.025	0.632199	0.229627	2.75316	0.00590232	0.033335	0.645192	1.54993
ENSSSCG00000010850	novel gene	159.818	0.629656	0.155378	4.0524	5.06948e-05	0.00071996	0.646331	1.5472
ENSSSCG00000010143	MTR	745.339	0.628721	0.156734	4.01139	6.03622e-05	0.000829124	0.646749	1.54619
ENSSSCG00000030354	MAP3K2	153.345	0.628051	0.195028	3.22032	0.0012805	0.0101707	0.64705	1.54548
ENSSSCG00000009644	ADAM28	40.1473	0.627053	0.199557	3.14222	0.00167671	0.0125359	0.647498	1.54441
ENSSSCG00000036911	novel gene	65.2099	0.626674	0.191555	3.2715	0.00106978	0.00890293	0.647668	1.544
ENSSSCG00000017274	PITPNC1	368.503	0.625995	0.113472	5.51675	3.45324e-08	1.37852e-06	0.647973	1.54328
ENSSSCG00000010450	LIPA	10067.6	0.622227	0.0749839	8.29814	1.05751e-16	3.01761e-14	0.649667	1.53925
ENSSSCG00000026585	PROCR	582.424	0.621523	0.177824	3.49517	0.000473769	0.00458274	0.649984	1.5385
ENSSSCG00000014081	COL4A3BP	498.621	0.620857	0.150272	4.13156	3.60304e-05	0.000543917	0.650284	1.53779
ENSSSCG00000032298	ABCC11	53.8649	0.619224	0.193459	3.20081	0.00137042	0.0106948	0.651021	1.53605
ENSSSCG00000016691	JAZF1	2073.69	0.619039	0.105707	5.85616	4.73705e-09	2.40901e-07	0.651104	1.53585
ENSSSCG00000023048	RF00017	159.621	0.618578	0.200312	3.08808	0.00201455	0.0144719	0.651312	1.53536
ENSSSCG00000032803	CYP2S1	1707.92	0.618259	0.117258	5.27262	1.34492e-07	4.50519e-06	0.651457	1.53502
ENSSSCG00000040134	TNFRSF13B	157.934	0.618168	0.111708	5.53379	3.13389e-08	1.2677e-06	0.651498	1.53493
ENSSSCG00000002754	NQO1	1089.82	0.615803	0.156168	3.94322	8.03952e-05	0.00105073	0.652567	1.53241
ENSSSCG00000004765	RMDN3	382.402	0.614048	0.128186	4.79031	1.66526e-06	4.12541e-05	0.653361	1.53055
ENSSSCG00000001252	novel gene	301.59	0.613717	0.187977	3.26486	0.0010952	0.00903904	0.653511	1.5302
ENSSSCG00000003044	LYPD4	22.8924	0.613546	0.200397	3.06165	0.00220118	0.0154735	0.653588	1.53002
ENSSSCG00000008796	RBM47	951.884	0.611446	0.168571	3.62723	0.000286483	0.00302666	0.65454	1.52779
ENSSSCG00000016459	EPHA1	53.2068	0.611259	0.156669	3.90158	9.5565e-05	0.0012159	0.654625	1.52759
ENSSSCG00000015253	NTM	172.404	0.611175	0.2369	2.57989	0.00988328	0.0489369	0.654663	1.5275
ENSSSCG00000016834	LMBRD2	465.096	0.609692	0.216586	2.81501	0.00487762	0.0286321	0.655337	1.52593
ENSSSCG00000005911	OPLAH	869.541	0.608885	0.15184	4.01006	6.07046e-05	0.000832944	0.655703	1.52508
ENSSSCG00000037987	MS4A10	107.192	0.607856	0.210082	2.89342	0.00381067	0.0238791	0.656171	1.52399
ENSSSCG00000000864	CHPT1	10119.6	0.606846	0.103083	5.88699	3.9329e-09	2.07745e-07	0.656631	1.52293
ENSSSCG00000011322	CCR1	175.202	0.606019	0.191191	3.16971	0.00152592	0.0116301	0.657007	1.52205
ENSSSCG00000030209	MFNG	5791.05	0.606003	0.126033	4.80828	1.52233e-06	3.81425e-05	0.657014	1.52204
ENSSSCG00000004016	KIF25	23.1074	0.605402	0.21242	2.85003	0.00437157	0.026437	0.657288	1.5214
ENSSSCG00000024752	ALDH4A1	3133.94	0.604774	0.184711	3.27416	0.00105976	0.00884125	0.657574	1.52074
ENSSSCG00000033064	novel gene	42.6162	0.604136	0.201799	2.99375	0.00275569	0.0185183	0.657865	1.52007
ENSSSCG00000006831	SORT1	1454.27	0.604008	0.159036	3.79794	0.000145905	0.00174283	0.657923	1.51993
ENSSSCG00000007842	SDR42E2	24.7524	0.603734	0.21404	2.82066	0.00479248	0.0282832	0.658049	1.51964
ENSSSCG00000032003	GSTP1	4164.67	0.603609	0.057702	10.4608	1.30754e-25	1.5606e-22	0.658106	1.51951
ENSSSCG00000002375	RPS6KL1	125.161	0.602673	0.14224	4.23702	2.26509e-05	0.000370517	0.658533	1.51853
ENSSSCG00000016535	CALD1	25009.2	0.602269	0.140221	4.29514	1.74585e-05	0.000298577	0.658717	1.5181
ENSSSCG00000037248	novel gene	80.5153	0.600066	0.184978	3.24399	0.00117868	0.00957927	0.659724	1.51579
ENSSSCG00000009430	AKAP11	3524.46	0.599962	0.0966624	6.20678	5.40807e-10	3.80516e-08	0.659771	1.51568
ENSSSCG00000000709	PLEKHG6	46.0595	0.599056	0.209953	2.85329	0.00432696	0.0262913	0.660186	1.51473
ENSSSCG00000011630	ACKR4	7702.24	0.597708	0.152639	3.91583	9.00952e-05	0.00115593	0.660803	1.51331
ENSSSCG00000010948	CTSL	1196.99	0.594024	0.10867	5.46632	4.59486e-08	1.77449e-06	0.662492	1.50945
ENSSSCG00000039222	BASP1	154.592	0.593953	0.147191	4.03525	5.45438e-05	0.00076406	0.662525	1.50938
ENSSSCG00000033355	LGI3	124.195	0.593913	0.132117	4.49537	6.94503e-06	0.000139163	0.662543	1.50933
ENSSSCG00000017778	DHRS13	101.167	0.593711	0.133615	4.44345	8.85296e-06	0.000170947	0.662636	1.50912
ENSSSCG00000032115	OSGIN1	78.2044	0.592746	0.161862	3.66206	0.000250196	0.00270926	0.663079	1.50811
ENSSSCG00000024399	EVC2	423.209	0.592643	0.129963	4.56009	5.11319e-06	0.000108675	0.663127	1.50801
ENSSSCG00000022256	DEPP1	250.62	0.592492	0.222765	2.65972	0.0078205	0.0409606	0.663196	1.50785
ENSSSCG00000010772	ADAM8	126.888	0.592344	0.211835	2.79626	0.00516978	0.0300155	0.663264	1.50769
ENSSSCG00000011090	NEBL	1002.74	0.591615	0.124832	4.7393	2.14453e-06	5.15523e-05	0.6636	1.50693
ENSSSCG00000017790	TAOK1	1090.03	0.591027	0.147112	4.01753	5.88108e-05	0.000811188	0.66387	1.50632
ENSSSCG00000040359	GOLGA7B	136.159	0.590008	0.175209	3.36745	0.000758681	0.00673805	0.664339	1.50525
ENSSSCG00000026142	TNK1	29.3669	0.58953	0.158901	3.71005	0.000207221	0.00232562	0.664559	1.50476
ENSSSCG00000036742	KLF15	1208.53	0.588871	0.115138	5.11448	3.14611e-07	9.59968e-06	0.664863	1.50407
ENSSSCG00000011673	novel gene	135.722	0.588052	0.107178	5.4867	4.09504e-08	1.59748e-06	0.66524	1.50322
ENSSSCG00000011683	PCOLCE2	2241.25	0.587864	0.193473	3.03848	0.00237776	0.0163932	0.665327	1.50302
ENSSSCG00000004704	PPIP5K1	552.101	0.587182	0.0875076	6.71007	1.94531e-11	1.88524e-09	0.665642	1.50231
ENSSSCG00000007897	SNN	178	0.586485	0.182598	3.21189	0.00131865	0.0104041	0.665963	1.50158
ENSSSCG00000010992	AQP7	3771.64	0.58641	0.146393	4.00572	6.18277e-05	0.000843847	0.665998	1.50151
ENSSSCG00000006696	GJA5	895.618	0.586302	0.130188	4.5035	6.68434e-06	0.000134463	0.666048	1.50139
ENSSSCG00000035863	PLIN2	1893.7	0.5862	0.143022	4.09866	4.15557e-05	0.000612214	0.666095	1.50129
ENSSSCG00000005455	SVEP1	2866.18	0.58425	0.127821	4.57086	4.85735e-06	0.00010338	0.666996	1.49926
ENSSSCG00000010085	SDF2L1	49.8159	0.58397	0.134179	4.35218	1.34793e-05	0.000240954	0.667125	1.49897
ENSSSCG00000037116	ZNRF2	367.885	0.582905	0.111431	5.23106	1.68536e-07	5.46732e-06	0.667618	1.49786
ENSSSCG00000038933	PURG	206.33	0.582271	0.178784	3.25684	0.00112661	0.00924919	0.667911	1.4972
ENSSSCG00000004578	ANXA2	40509.6	0.581885	0.0985361	5.9053	3.52012e-09	1.89656e-07	0.66809	1.4968
ENSSSCG00000034883	AMIGO1	666.184	0.581405	0.175395	3.31483	0.000916979	0.00790253	0.668313	1.49631
ENSSSCG00000039986	RGS8	35.6589	0.581353	0.216895	2.68035	0.00735462	0.0391188	0.668337	1.49625
ENSSSCG00000021911	NDRG4	419.259	-0.580334	0.18615	-3.11756	0.00182353	0.0133867	1.4952	0.668809
ENSSSCG00000028924	AURKB	88.2299	-0.581552	0.201622	-2.88437	0.00392201	0.024349	1.49646	0.668245
ENSSSCG00000005905	SLC39A4	54.052	-0.58233	0.221028	-2.63465	0.00842238	0.043463	1.49727	0.667884
ENSSSCG00000004835	MAGEL2	176.067	-0.582652	0.159033	-3.66371	0.00024859	0.00269945	1.4976	0.667735
ENSSSCG00000005490	WHRN	58.5647	-0.583891	0.182314	-3.20267	0.00136162	0.0106396	1.49889	0.667162
ENSSSCG00000007212	C20orf96	22.0627	-0.584428	0.216885	-2.69464	0.00704641	0.0378585	1.49944	0.666914
ENSSSCG00000015444	LAMB1	9476.32	-0.585928	0.125977	-4.65106	3.30227e-06	7.48305e-05	1.501	0.666221
ENSSSCG00000012915	CLCF1	70.736	-0.586127	0.191141	-3.06646	0.00216612	0.0152646	1.50121	0.666129
ENSSSCG00000022726	RHOD	114.818	-0.586863	0.134855	-4.3518	1.35022e-05	0.000241084	1.50198	0.665789
ENSSSCG00000001405	LTB	83.5033	-0.590148	0.174231	-3.38716	0.000706201	0.00636452	1.5054	0.664275
ENSSSCG00000000271	AMHR	32.155	-0.590303	0.181248	-3.25688	0.00112644	0.00924919	1.50556	0.664203
ENSSSCG00000002290	PLEK2	17.9892	-0.590425	0.22423	-2.63313	0.00846032	0.0435566	1.50569	0.664147
ENSSSCG00000028052	OBSL1	699.31	-0.591117	0.121829	-4.85201	1.22217e-06	3.16513e-05	1.50641	0.663829
ENSSSCG00000038765	FAM89A	138	-0.591177	0.139309	-4.24364	2.19923e-05	0.00036273	1.50648	0.663801
ENSSSCG00000014007	FLT4	209.768	-0.593164	0.203843	-2.9099	0.00361543	0.0229354	1.50855	0.662887
ENSSSCG00000002385	TGFB3	810.262	-0.593284	0.134038	-4.42622	9.58981e-06	0.000182657	1.50868	0.662833
ENSSSCG00000002863	LRP3	1065.7	-0.596101	0.104968	-5.67887	1.35584e-08	6.07329e-07	1.51163	0.661539
ENSSSCG00000009789	HCAR1	1129.71	-0.597182	0.183603	-3.25257	0.00114368	0.00935896	1.51276	0.661044
ENSSSCG00000001485	MLIP	339.649	-0.597283	0.150967	-3.95639	7.60911e-05	0.00100298	1.51286	0.660998
ENSSSCG00000029781	SELENOM	1180.29	-0.599139	0.0873298	-6.86065	6.85485e-12	7.49124e-10	1.51481	0.660148
ENSSSCG00000034949	novel gene	377.46	-0.599999	0.153295	-3.91401	9.07757e-05	0.0011637	1.51572	0.659754
ENSSSCG00000004962	CORO2B	1522.91	-0.60013	0.101424	-5.91702	3.27825e-09	1.79767e-07	1.51585	0.659695
ENSSSCG00000009228	MAPK10	84.8352	-0.6008	0.185929	-3.23134	0.00123213	0.00989367	1.51656	0.659388
ENSSSCG00000023328	GPM6A	34.5812	-0.602148	0.212261	-2.83683	0.00455643	0.0272238	1.51798	0.658772
ENSSSCG00000012409	CITED1	502.731	-0.603345	0.151546	-3.98126	6.85499e-05	0.000923327	1.51924	0.658226
ENSSSCG00000018303	RF00494	126.833	-0.60415	0.19579	-3.0857	0.00203076	0.0145612	1.52008	0.657859
ENSSSCG00000016676	INMT	54.3606	-0.604267	0.178424	-3.38669	0.000707411	0.00636712	1.52021	0.657806
ENSSSCG00000017880	SPNS3	28.4115	-0.605065	0.172516	-3.50731	0.000452667	0.00441465	1.52105	0.657442
ENSSSCG00000023539	MBOAT2	190.963	-0.605614	0.103822	-5.8332	5.43743e-09	2.72917e-07	1.52163	0.657192
ENSSSCG00000031329	ST8SIA1	169.792	-0.605635	0.121456	-4.98647	6.14924e-07	1.73224e-05	1.52165	0.657182
ENSSSCG00000015819	PLPP5	149.779	-0.607807	0.1064	-5.71249	1.11335e-08	5.04577e-07	1.52394	0.656193
ENSSSCG00000034284	LAIR1	221.799	-0.609814	0.194488	-3.13549	0.00171568	0.0127591	1.52606	0.655281
ENSSSCG00000004630	SCG3	82.1652	-0.611856	0.16038	-3.81505	0.000136154	0.0016442	1.52822	0.654354
ENSSSCG00000004663	SEMA6D	595.345	-0.613042	0.116463	-5.26385	1.41068e-07	4.69484e-06	1.52948	0.653817
ENSSSCG00000000546	MANSC4	39.3972	-0.613465	0.172642	-3.55341	0.000380278	0.00382737	1.52993	0.653625
ENSSSCG00000023957	CFAP126	98.5797	-0.61387	0.15331	-4.0041	6.22546e-05	0.000848922	1.53036	0.653441
ENSSSCG00000032660	TMEM35B	111.566	-0.617255	0.11194	-5.51417	3.50429e-08	1.39169e-06	1.53395	0.65191
ENSSSCG00000031079	novel gene	16.4328	-0.62039	0.241041	-2.57379	0.010059	0.0496156	1.53729	0.650495
ENSSSCG00000000759	WNT5B	561.249	-0.621905	0.142301	-4.37033	1.24057e-05	0.000225424	1.53891	0.649812
ENSSSCG00000004322	ANKRD6	28.6211	-0.624021	0.18401	-3.39123	0.000695786	0.00630298	1.54116	0.64886
ENSSSCG00000014310	CXCL14	580.362	-0.625446	0.156052	-4.00792	6.12548e-05	0.000838254	1.54269	0.64822
ENSSSCG00000007198	ANGPT4	89.3946	-0.625681	0.238755	-2.6206	0.00877745	0.0446965	1.54294	0.648114
ENSSSCG00000035958	EVA1A	201.398	-0.626804	0.111494	-5.62184	1.88931e-08	8.08301e-07	1.54414	0.647609
ENSSSCG00000015346	ICA1	330.414	-0.627609	0.0938579	-6.6868	2.2811e-11	2.13027e-09	1.545	0.647248
ENSSSCG00000010404	ALOX5	243.375	-0.62819	0.158551	-3.96207	7.43012e-05	0.00098529	1.54562	0.646988
ENSSSCG00000031474	PTK6	56.1515	-0.630265	0.155192	-4.06119	4.8823e-05	0.000698527	1.54785	0.646058
ENSSSCG00000022149	RMI2	81.8244	-0.630755	0.196099	-3.21651	0.0012976	0.0102854	1.54837	0.645838
ENSSSCG00000026587	BATF3	33.2208	-0.631289	0.244067	-2.58654	0.00969457	0.0481262	1.54895	0.645599
ENSSSCG00000015125	NECTIN1	240.061	-0.631764	0.183533	-3.44224	0.00057691	0.00540731	1.54946	0.645387
ENSSSCG00000010746	ADAM12	1792.56	-0.632299	0.109094	-5.7959	6.79553e-09	3.27226e-07	1.55003	0.645147
ENSSSCG00000016831	SPEF2	60.8164	-0.632859	0.15072	-4.1989	2.68215e-05	0.000425198	1.55064	0.644897
ENSSSCG00000000257	ITGB7	306.072	-0.632959	0.11913	-5.31316	1.07739e-07	3.70569e-06	1.55074	0.644853
ENSSSCG00000003773	AK5	88.6822	-0.63436	0.208471	-3.04292	0.00234294	0.0162164	1.55225	0.644227
ENSSSCG00000021328	PCSK1N	264.309	-0.636765	0.190924	-3.33517	0.000852466	0.00741708	1.55484	0.643154
ENSSSCG00000003133	GRIN2D	14.2808	-0.636833	0.243837	-2.61172	0.00900889	0.045544	1.55491	0.643123
ENSSSCG00000015332	PON1	223.666	-0.637714	0.209802	-3.0396	0.0023689	0.0163549	1.55586	0.642731
ENSSSCG00000038804	HBQ1	43.1039	-0.6398	0.152832	-4.18629	2.83548e-05	0.000445128	1.55811	0.641802
ENSSSCG00000034229	MIS18A	62.6304	-0.641823	0.191141	-3.35786	0.000785497	0.00692829	1.5603	0.640903
ENSSSCG00000037539	SORCS2	241.232	-0.641925	0.209891	-3.05837	0.00222545	0.0155944	1.56041	0.640857
ENSSSCG00000007140	SMOX	246.765	-0.642726	0.076273	-8.42665	3.55688e-17	1.11853e-14	1.56128	0.640502
ENSSSCG00000000810	AMIGO2	437.792	-0.642783	0.152766	-4.20765	2.58043e-05	0.000411188	1.56134	0.640476
ENSSSCG00000008101	FBLN7	258.484	-0.643694	0.205892	-3.12637	0.00176977	0.0130793	1.56232	0.640072
ENSSSCG00000033268	CABCOCO1	45.7043	-0.645072	0.190539	-3.38551	0.000710472	0.00639093	1.56382	0.639461
ENSSSCG00000001582	MDGA1	93.546	-0.645419	0.183122	-3.52453	0.000424235	0.00418087	1.56419	0.639307
ENSSSCG00000002529	novel gene	215.4	-0.64557	0.149021	-4.33207	1.47715e-05	0.000259833	1.56436	0.63924
ENSSSCG00000017376	MEOX1	854.259	-0.646852	0.136409	-4.74202	2.11599e-06	5.10254e-05	1.56575	0.638672
ENSSSCG00000013397	ARNTL	304.256	-0.647012	0.185233	-3.49295	0.00047771	0.00460929	1.56592	0.638602
ENSSSCG00000033363	VENTX	136.264	-0.647588	0.217868	-2.97239	0.0029549	0.01955	1.56655	0.638347
ENSSSCG00000010165	PCNX2	99.9852	-0.648606	0.209808	-3.09143	0.00199195	0.0143761	1.56765	0.637896
ENSSSCG00000005910	TMEM249	58.7448	-0.648863	0.138513	-4.68451	2.80635e-06	6.52233e-05	1.56793	0.637783
ENSSSCG00000027486	TRIP6	505.603	-0.65027	0.111021	-5.8572	4.70723e-09	2.40178e-07	1.56946	0.637161
ENSSSCG00000035859	WNT5A	468.453	-0.650517	0.122778	-5.29832	1.16872e-07	3.96669e-06	1.56973	0.637052
ENSSSCG00000032305	SPRN	41.0804	-0.651516	0.236787	-2.75148	0.00593265	0.0334141	1.57082	0.636611
ENSSSCG00000005472	SLC46A2	67.2485	-0.653213	0.202593	-3.22427	0.00126295	0.0100521	1.57267	0.635862
ENSSSCG00000025582	PXDC1	674.809	-0.65457	0.159713	-4.09842	4.15983e-05	0.000612214	1.57415	0.635265
ENSSSCG00000036768	PRAG1	789.501	-0.654662	0.170981	-3.82886	0.000128737	0.00157064	1.57425	0.635224
ENSSSCG00000015212	FEZ1	22.9871	-0.654797	0.223705	-2.92705	0.00342189	0.02197	1.57439	0.635165
ENSSSCG00000023716	TNFAIP6	1077.98	-0.654884	0.190582	-3.43623	0.000589863	0.00550526	1.57449	0.635127
ENSSSCG00000035736	CCL24	1311.34	-0.65517	0.248324	-2.63837	0.0083306	0.0430991	1.5748	0.635001
ENSSSCG00000036002	TGIF2	374.981	-0.65531	0.150037	-4.36766	1.25585e-05	0.000227395	1.57495	0.634939
ENSSSCG00000031407	STKLD1	108.511	-0.655767	0.145867	-4.49564	6.93623e-06	0.000139163	1.57545	0.634738
ENSSSCG00000022933	EFR3B	593.514	-0.656022	0.147888	-4.43593	9.16767e-06	0.000175921	1.57573	0.634626
ENSSSCG00000005400	GRIN3A	299.643	-0.656631	0.155604	-4.21988	2.44431e-05	0.000394391	1.5764	0.634358
ENSSSCG00000027428	ENHO	295.137	-0.656745	0.2552	-2.57346	0.0100688	0.0496482	1.57652	0.634308
ENSSSCG00000040095	GPR35	57.9042	-0.657589	0.203782	-3.22693	0.00125128	0.0100057	1.57744	0.633937
ENSSSCG00000005530	LHX6	179.597	-0.658235	0.17186	-3.83008	0.000128103	0.00156662	1.57815	0.633653
ENSSSCG00000005941	KHDRBS3	49.4371	-0.658296	0.247338	-2.66153	0.00777866	0.040783	1.57822	0.633626
ENSSSCG00000024285	DLG4	949.433	-0.658588	0.119192	-5.52545	3.28638e-08	1.31875e-06	1.57854	0.633498
ENSSSCG00000009351	MAB21L1	33.1447	-0.659579	0.185858	-3.54884	0.000386938	0.00387227	1.57962	0.633063
ENSSSCG00000021596	KCNA5	69.899	-0.661318	0.195591	-3.38113	0.000721895	0.00647102	1.58153	0.632301
ENSSSCG00000031155	RASD2	113.035	-0.663887	0.204098	-3.25279	0.00114279	0.00935666	1.58435	0.631176
ENSSSCG00000004502	RNF165	48.02	-0.664047	0.204742	-3.24334	0.00118138	0.0095911	1.58452	0.631105
ENSSSCG00000024823	RCN3	2007.13	-0.66423	0.12388	-5.36188	8.23617e-08	2.97216e-06	1.58472	0.631025
ENSSSCG00000003351	MMP23B	1224.12	-0.665733	0.126652	-5.25639	1.46907e-07	4.86815e-06	1.58637	0.630368
ENSSSCG00000013393	SPON1	500.09	-0.667529	0.207657	-3.21457	0.00130638	0.0103443	1.58835	0.629584
ENSSSCG00000039874	CCL26	204.739	-0.668283	0.235053	-2.84311	0.0044675	0.026859	1.58918	0.629255
ENSSSCG00000030325	C1QTNF6	4897.67	-0.671095	0.103131	-6.50719	7.65692e-11	6.55475e-09	1.59228	0.62803
ENSSSCG00000018056	SRCIN1	87.7817	-0.67354	0.223686	-3.0111	0.00260302	0.0176307	1.59498	0.626966
ENSSSCG00000010212	ANK3	105.201	-0.673934	0.23921	-2.81733	0.0048425	0.0284986	1.59542	0.626795
ENSSSCG00000036580	GPR27	47.1872	-0.674173	0.128905	-5.23001	1.69501e-07	5.48707e-06	1.59568	0.626692
ENSSSCG00000038761	C2orf15	15.4399	-0.674626	0.239955	-2.81147	0.00493151	0.0288495	1.59618	0.626495
ENSSSCG00000016437	WDR86	1218.2	-0.675503	0.250398	-2.69772	0.00698169	0.0375631	1.59715	0.626114
ENSSSCG00000009132	ENPEP	315.673	-0.676547	0.171764	-3.93882	8.18838e-05	0.00106885	1.59831	0.625661
ENSSSCG00000002383	FOS	3334.02	-0.677092	0.245268	-2.76063	0.00576906	0.0328027	1.59891	0.625425
ENSSSCG00000035720	HRCT1	85.4136	-0.677315	0.194364	-3.48477	0.000492562	0.00474072	1.59916	0.625328
ENSSSCG00000028741	DNMT3L	33.8637	-0.67867	0.164217	-4.13278	3.58409e-05	0.000543575	1.60066	0.624741
ENSSSCG00000009580	S1PR3	371.822	-0.679623	0.236592	-2.87255	0.00407172	0.0250664	1.60172	0.624328
ENSSSCG00000033015	B3GNT7	14.1904	-0.68121	0.248999	-2.73579	0.006223	0.0345076	1.60348	0.623642
ENSSSCG00000009666	EPHX2	3872.52	-0.682052	0.14225	-4.79474	1.62888e-06	4.06139e-05	1.60442	0.623278
ENSSSCG00000001382	DDR1	451.041	-0.68213	0.128016	-5.32849	9.90353e-08	3.49207e-06	1.60451	0.623245
ENSSSCG00000024975	NR5A2	173.3	-0.682748	0.166675	-4.09628	4.19843e-05	0.000616716	1.60519	0.622977
ENSSSCG00000024678	MEGF6	270.101	-0.68411	0.175055	-3.90796	9.30769e-05	0.00118924	1.60671	0.62239
ENSSSCG00000040507	PDLIM7	3323.65	-0.684236	0.208718	-3.27828	0.0010444	0.00873683	1.60685	0.622335
ENSSSCG00000006780	WNT2B	58.2809	-0.684271	0.179193	-3.81863	0.000134194	0.00162307	1.60689	0.62232
ENSSSCG00000017052	ADAM19	1289	-0.684327	0.152358	-4.49156	7.0703e-06	0.000141122	1.60695	0.622296
ENSSSCG00000012975	SNX32	18.5252	-0.684667	0.24194	-2.82991	0.00465615	0.02768	1.60733	0.62215
ENSSSCG00000032996	SLC7A5	126.769	-0.685666	0.24969	-2.74607	0.00603133	0.0337979	1.60844	0.621719
ENSSSCG00000004789	THBS1	3532	-0.685961	0.179733	-3.81655	0.00013533	0.00163553	1.60877	0.621592
ENSSSCG00000037530	novel gene	183.208	-0.686912	0.239538	-2.86765	0.00413533	0.025387	1.60983	0.621182
ENSSSCG00000007665	novel gene	356.468	-0.687652	0.19429	-3.53931	0.000401173	0.00398818	1.61066	0.620863
ENSSSCG00000028531	SH3BP1	311.349	-0.68926	0.161498	-4.26792	1.97305e-05	0.000331184	1.61246	0.620172
ENSSSCG00000038774	MAPK13	42.15	-0.689716	0.192832	-3.57677	0.000347872	0.00354287	1.61297	0.619976
ENSSSCG00000008875	RXFP1	62.173	-0.68989	0.245467	-2.81052	0.00494618	0.0289134	1.61316	0.619901
ENSSSCG00000016887	ITGA2	125.679	-0.691223	0.233524	-2.95996	0.00307674	0.0202	1.61465	0.619328
ENSSSCG00000038036	novel gene	28.2749	-0.691284	0.266405	-2.59486	0.0094629	0.0472348	1.61472	0.619302
ENSSSCG00000009133	novel gene	54.8915	-0.691726	0.232755	-2.97191	0.00295953	0.0195723	1.61521	0.619113
ENSSSCG00000039139	AKT1	10456.2	-0.691876	0.0895345	-7.72748	1.09698e-14	2.03654e-12	1.61538	0.619048
ENSSSCG00000013351	NAV2	617.203	-0.691926	0.176465	-3.92104	8.81682e-05	0.00113689	1.61544	0.619027
ENSSSCG00000002632	SLC28A1	18.7114	-0.693611	0.213883	-3.24294	0.00118302	0.00959935	1.61733	0.618304
ENSSSCG00000026453	ACSM5	139.724	-0.694973	0.18385	-3.78011	0.00015676	0.00183969	1.61885	0.617721
ENSSSCG00000039193	HOXB9	140.641	-0.695497	0.122862	-5.66079	1.50674e-08	6.61465e-07	1.61944	0.617497
ENSSSCG00000036553	SAMD12	42.3066	-0.698904	0.248403	-2.81359	0.0048991	0.0287144	1.62327	0.61604
ENSSSCG00000038447	RF01295	78.4343	-0.70204	0.158522	-4.42866	9.48204e-06	0.000181052	1.6268	0.614703
ENSSSCG00000012812	novel gene	20.5586	-0.702651	0.22122	-3.17625	0.00149193	0.0114317	1.62749	0.614442
ENSSSCG00000012638	GRIA3	59.0246	-0.70319	0.149598	-4.70053	2.5949e-06	6.07672e-05	1.6281	0.614213
ENSSSCG00000024236	MMP17	24.1078	-0.703735	0.183323	-3.83878	0.000123648	0.00152058	1.62872	0.613981
ENSSSCG00000037275	SNX22	43.7526	-0.70438	0.158156	-4.45369	8.44077e-06	0.000164222	1.62944	0.613706
ENSSSCG00000028338	PAMR1	674.697	-0.705742	0.233736	-3.0194	0.00253278	0.0172468	1.63098	0.613127
ENSSSCG00000011698	GYG1	818.205	-0.706093	0.206093	-3.42608	0.000612352	0.0056801	1.63138	0.612978
ENSSSCG00000038233	LCN15	13.4794	-0.706637	0.227747	-3.10273	0.00191744	0.0139199	1.632	0.612747
ENSSSCG00000006982	ZDHHC2	334.362	-0.707485	0.255068	-2.77371	0.00554204	0.0317698	1.63296	0.612387
ENSSSCG00000008721	ABLIM2	324.269	-0.708565	0.161066	-4.39923	1.08635e-05	0.000201682	1.63418	0.611929
ENSSSCG00000011181	NEK11	31.306	-0.709763	0.173249	-4.09678	4.18944e-05	0.000615984	1.63554	0.611421
ENSSSCG00000038453	SYNPO	1154.91	-0.710748	0.20295	-3.50208	0.000461644	0.00449367	1.63665	0.611003
ENSSSCG00000016689	TRIL	841.671	-0.712301	0.161964	-4.3979	1.09303e-05	0.000202433	1.63842	0.610346
ENSSSCG00000036363	PDE4C	68.7864	-0.712367	0.230442	-3.0913	0.00199281	0.0143761	1.63849	0.610318
ENSSSCG00000002997	MIA	11.1398	-0.717467	0.260368	-2.75559	0.0058587	0.0331656	1.64429	0.608164
ENSSSCG00000028331	IL1R2	17.5217	-0.718003	0.279267	-2.57103	0.0101396	0.0499494	1.6449	0.607939
ENSSSCG00000030877	FRMPD4	26.4512	-0.722265	0.220834	-3.27062	0.00107313	0.0089094	1.64977	0.606145
ENSSSCG00000008723	HTRA3	5333.83	-0.722389	0.154703	-4.66953	3.01884e-06	6.93254e-05	1.64991	0.606093
ENSSSCG00000030246	FCRLA	82.3049	-0.72311	0.263785	-2.74129	0.00611987	0.0341423	1.65074	0.60579
ENSSSCG00000016892	FST	363.361	-0.723482	0.203187	-3.56066	0.000369919	0.00374414	1.65116	0.605634
ENSSSCG00000017893	PIMREG	76.1974	-0.724026	0.229114	-3.16012	0.00157705	0.0119238	1.65179	0.605405
ENSSSCG00000024930	novel gene	47.7334	-0.724262	0.188773	-3.83668	0.000124707	0.00152994	1.65206	0.605307
ENSSSCG00000021053	GIPR	58.3437	-0.724491	0.212354	-3.41171	0.000645575	0.00591419	1.65232	0.605211
ENSSSCG00000026816	novel gene	41.1482	-0.724965	0.240485	-3.0146	0.00257321	0.0174768	1.65286	0.605012
ENSSSCG00000025834	FNDC5	68.2839	-0.727867	0.16753	-4.34468	1.39476e-05	0.000248174	1.65619	0.603796
ENSSSCG00000032821	FRAT1	23.4254	-0.730083	0.226237	-3.22707	0.00125063	0.0100057	1.65873	0.602869
ENSSSCG00000013663	ANGPTL6	12.4988	-0.730538	0.268865	-2.71712	0.0065853	0.035945	1.65926	0.602679
ENSSSCG00000006053	BAALC	38.4772	-0.730967	0.250045	-2.92334	0.003463	0.0221508	1.65975	0.6025
ENSSSCG00000011384	BSN	68.4504	-0.732855	0.237464	-3.08617	0.0020275	0.0145446	1.66192	0.601712
ENSSSCG00000026180	NRXN1	66.1008	-0.733395	0.282346	-2.5975	0.00939049	0.0469799	1.66255	0.601487
ENSSSCG00000003604	ADGRB2	113.492	-0.73888	0.128739	-5.73937	9.50284e-09	4.34508e-07	1.66888	0.599204
ENSSSCG00000017427	HAP1	534.314	-0.7431	0.284776	-2.60942	0.00906961	0.0457513	1.67377	0.597454
ENSSSCG00000006240	FAM110B	138.098	-0.743206	0.114771	-6.47556	9.44596e-11	7.95371e-09	1.67389	0.59741
ENSSSCG00000015756	XKR5	29.8297	-0.744601	0.264038	-2.82005	0.00480162	0.0283262	1.67551	0.596833
ENSSSCG00000001081	SOX4	483.927	-0.749018	0.100244	-7.47197	7.9002e-14	1.22964e-11	1.68065	0.595008
ENSSSCG00000040735	DDAH1	423.44	-0.74954	0.174008	-4.30749	1.65117e-05	0.000284596	1.68126	0.594793
ENSSSCG00000033648	novel gene	192.739	-0.750034	0.224122	-3.34655	0.000818235	0.00717189	1.68183	0.594589
ENSSSCG00000039074	TNFRSF13C	102.177	-0.750288	0.207797	-3.61068	0.000305395	0.00318331	1.68213	0.594485
ENSSSCG00000002464	PRIMA1	174.429	-0.750559	0.230581	-3.25508	0.0011336	0.00929621	1.68244	0.594373
ENSSSCG00000014904	DLG2	66.8117	-0.751135	0.232876	-3.22546	0.00125768	0.0100257	1.68312	0.594136
ENSSSCG00000037710	ZNF473	422.886	-0.752909	0.136495	-5.51601	3.46791e-08	1.3808e-06	1.68519	0.593406
ENSSSCG00000025722	RF00056	28.4389	-0.756021	0.163324	-4.62898	3.67477e-06	8.12403e-05	1.68883	0.592127
ENSSSCG00000022045	PTCHD3	11.3476	-0.756373	0.278689	-2.71404	0.00664682	0.0361977	1.68924	0.591983
ENSSSCG00000016313	HJURP	43.685	-0.756774	0.250996	-3.01508	0.00256914	0.0174626	1.68971	0.591818
ENSSSCG00000023279	SH3TC2	24.9864	-0.757225	0.230832	-3.28042	0.00103654	0.00868991	1.69024	0.591633
ENSSSCG00000012517	TMSB15B	43.2772	-0.757557	0.170231	-4.45016	8.58048e-06	0.000166101	1.69063	0.591497
ENSSSCG00000040339	ZFHX2	65.44	-0.757795	0.200354	-3.78228	0.000155397	0.00182788	1.6909	0.5914
ENSSSCG00000010479	RBP4	2546.69	-0.758278	0.155112	-4.88859	1.01558e-06	2.69348e-05	1.69147	0.591201
ENSSSCG00000038610	INHBB	179.353	-0.759819	0.235917	-3.22071	0.00127875	0.0101621	1.69328	0.59057
ENSSSCG00000032215	FOXD3	11.3223	-0.762611	0.26772	-2.84854	0.00439202	0.026522	1.69656	0.589428
ENSSSCG00000014256	FBN2	123.924	-0.762948	0.187275	-4.07395	4.6223e-05	0.000670669	1.69695	0.589291
ENSSSCG00000032151	CPZ	1136.33	-0.763838	0.196713	-3.88301	0.00010317	0.00129987	1.698	0.588928
ENSSSCG00000016233	SERPINE2	645.772	-0.764012	0.112309	-6.80279	1.02614e-11	1.08299e-09	1.69821	0.588857
ENSSSCG00000025023	PGGHG	892.88	-0.766699	0.102152	-7.50548	6.12055e-14	9.92137e-12	1.70137	0.587761
ENSSSCG00000013043	MACROD1	698.71	-0.767141	0.263569	-2.91059	0.00360744	0.0229036	1.70189	0.587581
ENSSSCG00000011849	TNK2	3800.57	-0.768753	0.133133	-5.77434	7.72571e-09	3.6517e-07	1.7038	0.586925
ENSSSCG00000039419	SLCO4A1	96.183	-0.769098	0.273822	-2.80876	0.00497331	0.0290279	1.7042	0.586784
ENSSSCG00000022506	COL6A1	58663.7	-0.769192	0.113356	-6.78561	1.15594e-11	1.2035e-09	1.70432	0.586746
ENSSSCG00000024914	CFB	155.107	-0.769339	0.198538	-3.87501	0.000106619	0.00133568	1.70449	0.586686
ENSSSCG00000038439	PRX	118.516	-0.770332	0.297699	-2.58762	0.00966411	0.0479904	1.70566	0.586283
ENSSSCG00000022250	SPACA9	48.6933	-0.771238	0.24288	-3.17539	0.00149636	0.0114485	1.70673	0.585915
ENSSSCG00000038412	novel gene	8.24815	-0.771874	0.280979	-2.74709	0.00601262	0.0337149	1.70749	0.585656
ENSSSCG00000001765	ADAMTS7	787.988	-0.771916	0.12947	-5.96212	2.48987e-09	1.42626e-07	1.70754	0.585639
ENSSSCG00000040729	C11orf86	17.9983	-0.772321	0.274153	-2.81712	0.00484563	0.0284986	1.70802	0.585475
ENSSSCG00000037559	ACOT11	174.211	-0.772492	0.159645	-4.8388	1.30623e-06	3.34905e-05	1.70822	0.585405
ENSSSCG00000025416	CAMKV	12.0705	-0.773238	0.267277	-2.89302	0.00381558	0.0239001	1.7091	0.585103
ENSSSCG00000040648	CCL11	42.4392	-0.773638	0.27232	-2.84091	0.00449851	0.0269718	1.70957	0.584941
ENSSSCG00000017605	MMD	7674.51	-0.774184	0.149449	-5.18027	2.21564e-07	6.96751e-06	1.71022	0.584719
ENSSSCG00000036152	TSPAN15	473.503	-0.77701	0.165132	-4.7054	2.53366e-06	5.96961e-05	1.71358	0.583575
ENSSSCG00000009951	SGSM1	208.738	-0.778691	0.158363	-4.91711	8.7831e-07	2.39538e-05	1.71557	0.582896
ENSSSCG00000035554	LHFPL3	144.491	-0.77872	0.191298	-4.07071	4.68704e-05	0.000678114	1.71561	0.582884
ENSSSCG00000016707	HOXA1	22.4604	-0.779994	0.206158	-3.78348	0.000154653	0.00182469	1.71712	0.582369
ENSSSCG00000036331	AMY2	13.7336	-0.781983	0.298706	-2.6179	0.00884716	0.0449293	1.71949	0.581567
ENSSSCG00000005762	KCNT1	52.913	-0.782238	0.238326	-3.28222	0.00102994	0.00864811	1.7198	0.581464
ENSSSCG00000010728	CPXM2	606.855	-0.782286	0.247939	-3.15516	0.00160413	0.0120811	1.71985	0.581445
ENSSSCG00000014336	EGR1	3586.34	-0.782368	0.254705	-3.07166	0.00212872	0.0150534	1.71995	0.581412
ENSSSCG00000002536	novel gene	19.8568	-0.782537	0.273747	-2.85861	0.00425501	0.025946	1.72015	0.581343
ENSSSCG00000010968	IL11RA	2155.57	-0.78336	0.0999965	-7.83387	4.73065e-15	9.98556e-13	1.72113	0.581012
ENSSSCG00000039086	novel gene	12.3636	-0.783422	0.301992	-2.59418	0.00948161	0.047307	1.72121	0.580987
ENSSSCG00000032849	MLPH	73.0803	-0.783636	0.171005	-4.58254	4.59361e-06	9.81733e-05	1.72146	0.580901
ENSSSCG00000026945	LRRC2	129.13	-0.784437	0.259795	-3.01945	0.00253235	0.0172468	1.72242	0.580579
ENSSSCG00000036977	novel gene	64.8125	-0.78624	0.203181	-3.86965	0.00010899	0.00135987	1.72457	0.579853
ENSSSCG00000001660	PTK7	154.489	-0.78808	0.12024	-6.55421	5.59385e-11	4.86981e-09	1.72677	0.579114
ENSSSCG00000009699	HPGD	275.21	-0.788423	0.164499	-4.79288	1.64407e-06	4.09263e-05	1.72719	0.578977
ENSSSCG00000010242	novel gene	13.387	-0.788686	0.272178	-2.89768	0.00375931	0.0236297	1.7275	0.578871
ENSSSCG00000033952	CITED4	75.2086	-0.78893	0.213434	-3.69636	0.000218709	0.00242767	1.72779	0.578773
ENSSSCG00000021041	novel gene	567.514	-0.790054	0.100202	-7.88462	3.15505e-15	7.04582e-13	1.72914	0.578323
ENSSSCG00000016873	NIM1K	29.4244	-0.791088	0.221082	-3.57825	0.000345904	0.00352749	1.73038	0.577908
ENSSSCG00000014328	GFRA3	342.445	-0.79227	0.13324	-5.94619	2.7446e-09	1.55484e-07	1.7318	0.577435
ENSSSCG00000027991	novel gene	109.045	-0.792531	0.163123	-4.85848	1.1829e-06	3.09461e-05	1.73211	0.57733
ENSSSCG00000028777	MYLK4	38.9769	-0.793651	0.184824	-4.29409	1.75415e-05	0.000299663	1.73346	0.576882
ENSSSCG00000017422	FKBP10	3164.92	-0.793706	0.120442	-6.58992	4.40061e-11	3.91959e-09	1.73352	0.57686
ENSSSCG00000015394	KIAA1324L	318.329	-0.7944	0.169845	-4.67719	2.90829e-06	6.72881e-05	1.73436	0.576583
ENSSSCG00000010199	RET	83.7702	-0.795125	0.267311	-2.97453	0.0029344	0.0194395	1.73523	0.576293
ENSSSCG00000017548	NGFR	2368.22	-0.798992	0.186685	-4.27989	1.86987e-05	0.000316276	1.73989	0.574751
ENSSSCG00000035755	SHISA8	16.6266	-0.799067	0.227648	-3.51009	0.000447954	0.00438255	1.73998	0.574721
ENSSSCG00000036305	SMIM1	59.5322	-0.800471	0.219183	-3.65207	0.000260136	0.00279334	1.74167	0.574162
ENSSSCG00000037168	TMEM92	29.2945	-0.800497	0.182924	-4.37611	1.20816e-05	0.000220313	1.7417	0.574151
ENSSSCG00000027855	SOCS1	137.255	-0.802055	0.185198	-4.3308	1.48572e-05	0.000261042	1.74358	0.573532
ENSSSCG00000040598	TGFBR3L	9.61148	-0.802627	0.292094	-2.74783	0.00599902	0.0336754	1.74427	0.573304
ENSSSCG00000037067	novel gene	29.3491	-0.802931	0.291586	-2.75367	0.00589317	0.0332996	1.74464	0.573183
ENSSSCG00000003410	MASP2	45.1865	-0.803196	0.203924	-3.93871	8.19205e-05	0.00106885	1.74496	0.573078
ENSSSCG00000006140	CA2	59.8562	-0.804133	0.230914	-3.48239	0.000496951	0.00476807	1.7461	0.572706
ENSSSCG00000024351	MET	373.82	-0.806628	0.166125	-4.85554	1.20058e-06	3.12495e-05	1.74912	0.571717
ENSSSCG00000028530	TMEM52	637.053	-0.807064	0.191784	-4.20818	2.5743e-05	0.000410636	1.74965	0.571544
ENSSSCG00000001873	CSPG4	3520.4	-0.807814	0.1776	-4.54851	5.40276e-06	0.000114043	1.75056	0.571247
ENSSSCG00000013145	DTX4	527.417	-0.808981	0.149271	-5.41954	5.97536e-08	2.23481e-06	1.75197	0.570785
ENSSSCG00000002314	SMOC1	1163.66	-0.810169	0.15843	-5.11373	3.15866e-07	9.61892e-06	1.75342	0.570315
ENSSSCG00000004434	FRK	30.8341	-0.810903	0.254587	-3.18518	0.00144666	0.0111959	1.75431	0.570025
ENSSSCG00000013614	CNN1	677.04	-0.811578	0.256241	-3.16724	0.00153894	0.0116998	1.75513	0.569758
ENSSSCG00000035077	INHBA	79.2414	-0.812301	0.199817	-4.06522	4.79869e-05	0.000690411	1.75601	0.569473
ENSSSCG00000024518	novel gene	117.42	-0.812306	0.227008	-3.57832	0.000345807	0.00352749	1.75602	0.569471
ENSSSCG00000036820	novel gene	770.139	-0.814865	0.136881	-5.95308	2.63151e-09	1.50181e-07	1.75913	0.568462
ENSSSCG00000016672	ADCYAP1R1	1621.66	-0.815568	0.136106	-5.99216	2.07075e-09	1.22205e-07	1.75999	0.568185
ENSSSCG00000022026	AIPL1	12.6883	-0.816103	0.250931	-3.2523	0.00114477	0.0093629	1.76064	0.567974
ENSSSCG00000032522	novel gene	148.562	-0.817158	0.283467	-2.88272	0.00394252	0.0244271	1.76193	0.567559
ENSSSCG00000034259	PMEPA1	5679.74	-0.817619	0.119985	-6.81435	9.46888e-12	1.00625e-09	1.76249	0.567378
ENSSSCG00000037762	TBX1	129.501	-0.817797	0.258007	-3.16967	0.00152613	0.0116301	1.76271	0.567307
ENSSSCG00000017998	GLP2R	41.3921	-0.818283	0.290978	-2.81219	0.00492059	0.0288075	1.76331	0.567116
ENSSSCG00000031940	GAS2	44.9912	-0.822728	0.173403	-4.74461	2.08907e-06	5.07735e-05	1.76875	0.565372
ENSSSCG00000016473	EPHB6	302.316	-0.823276	0.257008	-3.20331	0.00135857	0.0106298	1.76942	0.565157
ENSSSCG00000008392	BCL11A	10.4053	-0.82479	0.306667	-2.68953	0.00715522	0.0382696	1.77128	0.564564
ENSSSCG00000015618	LAMB3	293.978	-0.824953	0.177922	-4.63659	3.542e-06	7.88703e-05	1.77148	0.564501
ENSSSCG00000000298	PPP1R1A	2963.68	-0.825894	0.168514	-4.90103	9.53332e-07	2.55048e-05	1.77263	0.564133
ENSSSCG00000003644	FHL3	523.346	-0.826072	0.200609	-4.11782	3.82466e-05	0.000571622	1.77285	0.564063
ENSSSCG00000031259	RF00493	30.0512	-0.828342	0.244442	-3.38871	0.00070222	0.0063389	1.77564	0.563176
ENSSSCG00000006183	SBSPON	127.325	-0.828475	0.235387	-3.51962	0.000432164	0.00425509	1.77581	0.563124
ENSSSCG00000003338	PUSL1	121.724	-0.828534	0.199346	-4.15627	3.2349e-05	0.000496677	1.77588	0.563101
ENSSSCG00000009668	CLU	2227.37	-0.828835	0.205057	-4.04197	5.30042e-05	0.000746564	1.77625	0.562984
ENSSSCG00000027847	CSKMT	34.9329	-0.83082	0.272707	-3.04657	0.0023147	0.0160868	1.7787	0.56221
ENSSSCG00000007926	SEC14L5	12.4412	-0.832525	0.307652	-2.70606	0.00680871	0.0368642	1.7808	0.561546
ENSSSCG00000031176	GP9	55.9702	-0.833281	0.152721	-5.45622	4.86375e-08	1.84595e-06	1.78173	0.561251
ENSSSCG00000000062	CSDC2	196.223	-0.833653	0.155016	-5.37785	7.53816e-08	2.73952e-06	1.78219	0.561106
ENSSSCG00000001964	NPAS3	12.1383	-0.838485	0.279756	-2.9972	0.00272476	0.0183504	1.78817	0.559231
ENSSSCG00000006635	SEMA6C	930.308	-0.840298	0.134005	-6.27063	3.59579e-10	2.66382e-08	1.79042	0.558528
ENSSSCG00000022739	DSG2	21.6033	-0.840688	0.220498	-3.81268	0.000137469	0.00165748	1.7909	0.558377
ENSSSCG00000024325	SGK2	6713.63	-0.840798	0.13161	-6.38856	1.67455e-10	1.35806e-08	1.79104	0.558334
ENSSSCG00000014959	PIWIL4	33.471	-0.842622	0.262453	-3.21056	0.00132478	0.0104417	1.79331	0.557629
ENSSSCG00000040913	CENPBD1	7.02738	-0.842949	0.325184	-2.59222	0.00953587	0.0474899	1.79371	0.557503
ENSSSCG00000010087	YDJC	30.4023	-0.843615	0.197585	-4.26964	1.95791e-05	0.000329361	1.79454	0.557246
ENSSSCG00000005481	novel gene	993.821	-0.845203	0.196097	-4.31012	1.63163e-05	0.000282176	1.79652	0.556633
ENSSSCG00000003302	TMEM86B	15.6786	-0.847635	0.259399	-3.26768	0.00108432	0.008965	1.79955	0.555695
ENSSSCG00000026568	DNPH1	43.927	-0.848235	0.192872	-4.39792	1.09293e-05	0.000202433	1.8003	0.555464
ENSSSCG00000010201	RASGEF1A	18.7636	-0.849302	0.274397	-3.09515	0.00196711	0.0142239	1.80163	0.555053
ENSSSCG00000007800	SEPT1	115.124	-0.852126	0.290439	-2.93393	0.00334701	0.0216516	1.80516	0.553968
ENSSSCG00000012427	novel gene	720.398	-0.852938	0.211076	-4.0409	5.32457e-05	0.000748598	1.80618	0.553656
ENSSSCG00000036403	FAM180A	30.1075	-0.854408	0.278341	-3.06965	0.00214311	0.0151413	1.80802	0.553092
ENSSSCG00000018373	RF00399	12.8296	-0.854813	0.32192	-2.65536	0.00792242	0.0414381	1.80852	0.552937
ENSSSCG00000000121	GALR3	11.5739	-0.85599	0.326128	-2.62471	0.00867236	0.0442785	1.81	0.552486
ENSSSCG00000038869	APLNR	3816.29	-0.856142	0.15686	-5.458	4.81533e-08	1.83662e-06	1.81019	0.552428
ENSSSCG00000034609	RNF112	44.9885	-0.856237	0.204538	-4.18619	2.83675e-05	0.000445128	1.81031	0.552392
ENSSSCG00000016448	KCNH2	29.4162	-0.858652	0.264246	-3.24944	0.00115633	0.00942755	1.81334	0.551468
ENSSSCG00000017005	KCNMB1	58.5705	-0.859653	0.30506	-2.81798	0.00483273	0.0284596	1.8146	0.551085
ENSSSCG00000022337	SERPINB11	143.956	-0.860427	0.203877	-4.22032	2.43951e-05	0.00039403	1.81558	0.550789
ENSSSCG00000033248	novel gene	18.3482	-0.86118	0.27276	-3.15728	0.00159246	0.0120109	1.81652	0.550502
ENSSSCG00000016444	TMEM176B	148.219	-0.862887	0.232344	-3.71383	0.000204142	0.00229776	1.81867	0.549851
ENSSSCG00000023569	novel gene	1737.29	-0.863284	0.158215	-5.4564	4.85888e-08	1.84595e-06	1.81918	0.5497
ENSSSCG00000018042	SLC47A2	11.0335	-0.86399	0.303351	-2.84815	0.00439746	0.0265415	1.82006	0.549431
ENSSSCG00000035074	FOXO6	56.8145	-0.865496	0.319233	-2.71117	0.00670463	0.0363877	1.82197	0.548858
ENSSSCG00000039325	novel gene	29.6955	-0.866004	0.184109	-4.70376	2.55414e-06	5.99951e-05	1.82261	0.548664
ENSSSCG00000007552	novel gene	112.866	-0.867251	0.282823	-3.0664	0.0021665	0.0152646	1.82418	0.54819
ENSSSCG00000008898	HOPX	377.2	-0.868524	0.154118	-5.63545	1.74603e-08	7.51523e-07	1.82579	0.547707
ENSSSCG00000038844	SMIM5	9.72829	-0.868576	0.300551	-2.88994	0.00385311	0.0240842	1.82586	0.547687
ENSSSCG00000016963	CCDC125	115.163	-0.869751	0.177741	-4.89335	9.91314e-07	2.64121e-05	1.82735	0.547241
ENSSSCG00000016401	KIF1A	120.344	-0.8703	0.214265	-4.06179	4.86988e-05	0.000697398	1.82804	0.547033
ENSSSCG00000015001	SLC35F2	77.8333	-0.871684	0.187209	-4.65621	3.22077e-06	7.31988e-05	1.8298	0.546508
ENSSSCG00000034887	HAPLN4	199.685	-0.872837	0.116406	-7.49819	6.47059e-14	1.02789e-11	1.83126	0.546072
ENSSSCG00000040053	LSMEM1	37.5911	-0.873069	0.261705	-3.33608	0.000849672	0.00739695	1.83156	0.545984
ENSSSCG00000025810	KCNAB1	144.028	-0.874196	0.15081	-5.79665	6.76507e-09	3.2678e-07	1.83299	0.545558
ENSSSCG00000016859	C7	69.2045	-0.874804	0.268034	-3.26378	0.00109936	0.00906371	1.83376	0.545328
ENSSSCG00000007063	ANKEF1	445.172	-0.875291	0.150456	-5.8176	5.96973e-09	2.94832e-07	1.83438	0.545144
ENSSSCG00000039921	novel gene	16.8862	-0.876708	0.240788	-3.641	0.000271584	0.00289408	1.83618	0.544609
ENSSSCG00000008997	FGB	8.32334	-0.878291	0.30595	-2.8707	0.00409566	0.0251635	1.8382	0.544011
ENSSSCG00000010064	novel gene	17.1804	-0.880708	0.240454	-3.66268	0.000249586	0.00270455	1.84128	0.543101
ENSSSCG00000035199	PTGES3L	291.892	-0.88082	0.164939	-5.34028	9.28029e-08	3.27981e-06	1.84142	0.543059
ENSSSCG00000035092	novel gene	6.9758	-0.882493	0.324147	-2.72251	0.00647878	0.0354767	1.84356	0.542429
ENSSSCG00000021748	PRR5	200.251	-0.882846	0.131456	-6.71592	1.8689e-11	1.82265e-09	1.84401	0.542297
ENSSSCG00000007557	MICALL2	335.711	-0.885408	0.151828	-5.83164	5.48856e-09	2.74588e-07	1.84729	0.541334
ENSSSCG00000001395	novel gene	22.5213	-0.887983	0.336593	-2.63815	0.00833587	0.0431031	1.85059	0.540369
ENSSSCG00000026605	BPI	45.5387	-0.889367	0.236426	-3.76172	0.000168749	0.00195068	1.85236	0.539851
ENSSSCG00000000867	SPIC	30.8499	-0.88952	0.338686	-2.62638	0.00862973	0.0441486	1.85256	0.539794
ENSSSCG00000016823	C1QTNF3	920.964	-0.88956	0.221044	-4.02436	5.71293e-05	0.000791642	1.85261	0.539779
ENSSSCG00000009616	HR	245.726	-0.890476	0.181266	-4.91254	8.99024e-07	2.44322e-05	1.85379	0.539436
ENSSSCG00000015850	DUSP4	5691.38	-0.896406	0.176508	-5.07856	3.80316e-07	1.12698e-05	1.86142	0.537223
ENSSSCG00000039646	novel gene	12.3038	-0.898238	0.293638	-3.059	0.00222075	0.0155756	1.86379	0.536542
ENSSSCG00000007717	METTL27	365.522	-0.900278	0.134686	-6.68427	2.32085e-11	2.14143e-09	1.86643	0.535783
ENSSSCG00000036011	ISLR2	212.833	-0.902034	0.226528	-3.982	6.83376e-05	0.000921272	1.8687	0.535132
ENSSSCG00000024837	SYT12	131.665	-0.902521	0.202725	-4.45194	8.50992e-06	0.000165359	1.86933	0.534951
ENSSSCG00000009232	NKX6-1	13.52	-0.90323	0.351222	-2.57168	0.0101207	0.0498882	1.87025	0.534688
ENSSSCG00000016443	TMEM176A	61.217	-0.906588	0.301275	-3.00918	0.00261958	0.0177195	1.87461	0.533445
ENSSSCG00000008560	DPYSL5	43.6058	-0.906832	0.188513	-4.81044	1.50598e-06	3.78558e-05	1.87492	0.533355
ENSSSCG00000035399	PDE6H	6.54383	-0.908121	0.340408	-2.66774	0.00763625	0.0402555	1.8766	0.532878
ENSSSCG00000012651	XPNPEP2	187.533	-0.908904	0.271696	-3.3453	0.000821935	0.00719613	1.87762	0.53259
ENSSSCG00000010840	RGS7	62.7529	-0.909935	0.154013	-5.90819	3.45897e-09	1.87673e-07	1.87896	0.532209
ENSSSCG00000033958	RYR3	21.3071	-0.910202	0.319958	-2.84476	0.00444456	0.0267629	1.87931	0.53211
ENSSSCG00000009114	PRSS12	232.693	-0.910397	0.209708	-4.34126	1.4167e-05	0.000250918	1.87956	0.532039
ENSSSCG00000026943	MRAP2	7.37659	-0.913592	0.319132	-2.86274	0.00419996	0.0256933	1.88373	0.530862
ENSSSCG00000029541	PSD2	11.6633	-0.915054	0.286978	-3.18858	0.00142973	0.0110874	1.88564	0.530324
ENSSSCG00000004270	ADGRB3	64.1763	-0.915071	0.188758	-4.84785	1.24807e-06	3.22136e-05	1.88566	0.530318
ENSSSCG00000017343	GFAP	42.4061	-0.915742	0.296291	-3.09068	0.00199697	0.0143858	1.88654	0.530071
ENSSSCG00000017978	ALOX15B	8.4966	-0.916323	0.341903	-2.68007	0.00736067	0.039124	1.8873	0.529858
ENSSSCG00000039049	MAP7	46.2615	-0.921309	0.227906	-4.04249	5.28871e-05	0.00074628	1.89383	0.52803
ENSSSCG00000014581	TUB	243.175	-0.922199	0.182813	-5.04449	4.54736e-07	1.32431e-05	1.895	0.527704
ENSSSCG00000012766	BGN	11270.4	-0.923686	0.155973	-5.92209	3.17877e-09	1.74935e-07	1.89696	0.52716
ENSSSCG00000020824	UGT3A2	6.44485	-0.925927	0.357224	-2.59201	0.00954174	0.0474899	1.89991	0.526342
ENSSSCG00000033805	SPATA31D1	5.94207	-0.926589	0.322241	-2.87546	0.00403442	0.0248865	1.90078	0.526101
ENSSSCG00000003212	NAPSA	17.5304	-0.927598	0.221993	-4.1785	2.93441e-05	0.000457655	1.90211	0.525733
ENSSSCG00000031633	novel gene	6.56621	-0.927805	0.332279	-2.79224	0.00523438	0.0302878	1.90238	0.525657
ENSSSCG00000011765	USP13	467.621	-0.929009	0.209848	-4.42706	9.55241e-06	0.00018217	1.90397	0.525219
ENSSSCG00000032135	novel gene	23.736	-0.930571	0.295412	-3.15008	0.00163225	0.012251	1.90603	0.524651
ENSSSCG00000013882	FAM129C	17.6074	-0.930626	0.232986	-3.99434	6.48746e-05	0.000879975	1.9061	0.524631
ENSSSCG00000037735	novel gene	449.482	-0.930701	0.191021	-4.87224	1.10338e-06	2.90054e-05	1.9062	0.524603
ENSSSCG00000033283	ZBTB42	78.2076	-0.932762	0.191411	-4.87308	1.09872e-06	2.89404e-05	1.90893	0.523854
ENSSSCG00000036814	CLEC11A	459.196	-0.932797	0.136195	-6.84898	7.43807e-12	8.07135e-10	1.90897	0.523842
ENSSSCG00000029621	BMPR1B	32.2685	-0.933229	0.331172	-2.81796	0.00483295	0.0284596	1.90955	0.523685
ENSSSCG00000017186	RNF157	321.968	-0.933253	0.222362	-4.197	2.7048e-05	0.000427031	1.90958	0.523676
ENSSSCG00000035223	SYNM	500.54	-0.933716	0.280323	-3.33086	0.000865789	0.00751179	1.91019	0.523508
ENSSSCG00000038281	MAP3K7CL	57.4178	-0.934408	0.23413	-3.99097	6.58037e-05	0.000891793	1.91111	0.523257
ENSSSCG00000002720	CLEC18C	43.0654	-0.935988	0.314164	-2.9793	0.00288909	0.0192552	1.9132	0.522685
ENSSSCG00000021232	SYNC	110.306	-0.937408	0.233601	-4.01286	5.99865e-05	0.000825751	1.91508	0.52217
ENSSSCG00000036056	DNAH17	39.2536	-0.938234	0.196827	-4.76679	1.87181e-06	4.58548e-05	1.91618	0.521871
ENSSSCG00000009380	NEK5	6.60937	-0.938909	0.320048	-2.93365	0.00335	0.0216618	1.91708	0.521627
ENSSSCG00000010629	ADRA2A	69.5932	-0.939049	0.30241	-3.10522	0.0019014	0.0138287	1.91726	0.521576
ENSSSCG00000012411	PHKA1	1018.52	-0.93978	0.293226	-3.20497	0.00135076	0.0105869	1.91824	0.521312
ENSSSCG00000021874	UNC5C	11.2244	-0.940913	0.300885	-3.12715	0.00176507	0.0130571	1.91974	0.520903
ENSSSCG00000016600	TMEM229A	79.51	-0.941278	0.159905	-5.88647	3.94533e-09	2.07745e-07	1.92023	0.520771
ENSSSCG00000033456	GPR157	82.8733	-0.942474	0.249059	-3.78414	0.000154239	0.0018226	1.92182	0.52034
ENSSSCG00000007744	PHKG1	327.225	-0.943331	0.240513	-3.92216	8.77594e-05	0.00113257	1.92296	0.520031
ENSSSCG00000040410	EXOC3L2	201.611	-0.946451	0.168366	-5.62139	1.89425e-08	8.08301e-07	1.92713	0.518907
ENSSSCG00000011582	CAND2	272.676	-0.947039	0.217289	-4.35842	1.31004e-05	0.000234725	1.92791	0.518696
ENSSSCG00000002280	RAB15	10.8823	-0.947168	0.264172	-3.58542	0.000336538	0.00344601	1.92808	0.51865
ENSSSCG00000013093	VWCE	219.075	-0.952262	0.190041	-5.01082	5.41994e-07	1.55234e-05	1.9349	0.516822
ENSSSCG00000011280	VIPR1	106.201	-0.952907	0.173461	-5.4935	3.94045e-08	1.54894e-06	1.93577	0.51659
ENSSSCG00000010974	CNTFR	352.145	-0.953145	0.130818	-7.28605	3.19171e-13	4.47101e-11	1.93609	0.516505
ENSSSCG00000026471	PCDHA1	15.7729	-0.954149	0.252833	-3.77383	0.000160761	0.00187944	1.93744	0.516146
ENSSSCG00000032749	PCDH18	1359.93	-0.955956	0.159553	-5.99147	2.07949e-09	1.22205e-07	1.93987	0.5155
ENSSSCG00000029656	NDP	10.3827	-0.956096	0.307904	-3.10517	0.00190168	0.0138287	1.94005	0.51545
ENSSSCG00000039476	novel gene	166.752	-0.956935	0.326958	-2.92678	0.00342493	0.0219803	1.94118	0.51515
ENSSSCG00000018758	ssc-mir-214	19.2703	-0.960108	0.336117	-2.85647	0.00428375	0.0261005	1.94546	0.514018
ENSSSCG00000013989	GJC2	51.1539	-0.961667	0.214651	-4.48015	7.4591e-06	0.000147167	1.94756	0.513463
ENSSSCG00000040172	THSD7B	9.59142	-0.962838	0.365947	-2.63109	0.00851118	0.0437309	1.94914	0.513047
ENSSSCG00000023267	SCN1B	242.932	-0.963581	0.234604	-4.10727	4.00369e-05	0.000594344	1.95014	0.512783
ENSSSCG00000038671	TNFRSF6B	6.7068	-0.963733	0.312453	-3.08441	0.00203959	0.0145933	1.95035	0.512728
ENSSSCG00000003797	DIRAS3	32.6403	-0.964511	0.329138	-2.93042	0.00338506	0.0218221	1.9514	0.512452
ENSSSCG00000032282	ACP5	182.234	-0.966045	0.226955	-4.25656	2.07598e-05	0.000346199	1.95348	0.511907
ENSSSCG00000021018	GSDMB	39.9229	-0.966823	0.156807	-6.16567	7.01847e-10	4.76421e-08	1.95453	0.511631
ENSSSCG00000007001	novel gene	44.62	-0.967942	0.311094	-3.11141	0.00186195	0.0135976	1.95605	0.511235
ENSSSCG00000036049	PEG10	317.36	-0.970558	0.176236	-5.50714	3.64703e-08	1.44095e-06	1.9596	0.510309
ENSSSCG00000030361	PRKCZ	55.8105	-0.971668	0.186955	-5.19735	2.02149e-07	6.38302e-06	1.96111	0.509916
ENSSSCG00000002993	CYP2A19	16125.8	-0.975199	0.254747	-3.82811	0.000129131	0.00157419	1.96591	0.50867
ENSSSCG00000021988	TUSC3	182.239	-0.975366	0.155177	-6.28552	3.2675e-10	2.44412e-08	1.96614	0.508611
ENSSSCG00000022405	P2RX1	134.112	-0.975941	0.287842	-3.39054	0.000697553	0.00630786	1.96692	0.508408
ENSSSCG00000038207	ssc-mir-503	5.79952	-0.978	0.358131	-2.73084	0.00631726	0.0348648	1.96973	0.507683
ENSSSCG00000030300	MT-2B	176.6	-0.97956	0.265936	-3.68345	0.000230101	0.00253078	1.97186	0.507134
ENSSSCG00000039522	SHISAL1	194.15	-0.980514	0.182224	-5.38081	7.41529e-08	2.70123e-06	1.97317	0.506799
ENSSSCG00000017141	AATK	45.3374	-0.982228	0.370692	-2.64972	0.0080559	0.0419653	1.97551	0.506197
ENSSSCG00000040989	GPRC5C	153.275	-0.982748	0.195374	-5.03008	4.90277e-07	1.41739e-05	1.97623	0.506015
ENSSSCG00000012853	IRF7	711.94	-0.983278	0.239288	-4.10917	3.97076e-05	0.000591066	1.97695	0.505829
ENSSSCG00000026780	EDIL3	62.3687	-0.983422	0.24203	-4.06321	4.84016e-05	0.000693787	1.97715	0.505779
ENSSSCG00000022290	UMODL1	16.2153	-0.983927	0.26755	-3.67755	0.000235483	0.0025771	1.97784	0.505601
ENSSSCG00000004336	EPHA7	15.3392	-0.984059	0.307695	-3.19816	0.00138307	0.0107527	1.97802	0.505555
ENSSSCG00000013785	novel gene	62.1305	-0.984777	0.243847	-4.0385	5.37938e-05	0.000754927	1.97901	0.505304
ENSSSCG00000012845	CEND1	8.27881	-0.985562	0.29698	-3.31862	0.000904638	0.00780491	1.98009	0.505029
ENSSSCG00000002443	TC2N	36.8493	-0.985886	0.252393	-3.90616	9.37746e-05	0.00119716	1.98053	0.504916
ENSSSCG00000036572	BCO1	161.026	-0.98602	0.169637	-5.81254	6.15318e-09	3.00998e-07	1.98071	0.504869
ENSSSCG00000031023	novel gene	82.674	-0.991287	0.186166	-5.32474	1.01098e-07	3.53804e-06	1.98796	0.503029
ENSSSCG00000017569	CHAD	136.036	-0.995455	0.211474	-4.70723	2.51102e-06	5.92532e-05	1.99371	0.501578
ENSSSCG00000011973	COL8A1	878.776	-0.997841	0.187407	-5.32445	1.01258e-07	3.53804e-06	1.99701	0.500749
ENSSSCG00000002818	PLLP	339.719	-0.998558	0.157584	-6.33668	2.34772e-10	1.8088e-08	1.998	0.5005
ENSSSCG00000005979	ANXA13	5.92169	-0.99979	0.34186	-2.92456	0.00344942	0.0220871	1.99971	0.500073
ENSSSCG00000002552	TDRD9	7.3995	-1.00026	0.350315	-2.8553	0.00429957	0.0261556	2.00035	0.499911
ENSSSCG00000022630	FLYWCH2	13.4868	-1.00115	0.280638	-3.5674	0.000360541	0.00365739	2.00159	0.499602
ENSSSCG00000037285	novel gene	5.87334	-1.00194	0.370329	-2.70554	0.00681927	0.0369058	2.00269	0.499327
ENSSSCG00000023084	ATP2B2	71.8668	-1.00232	0.315586	-3.17607	0.00149285	0.0114331	2.00322	0.499195
ENSSSCG00000000371	PMEL	7.05778	-1.00479	0.343417	-2.92586	0.00343509	0.0220271	2.00665	0.498343
ENSSSCG00000023403	novel gene	48.8643	-1.01061	0.212373	-4.75866	1.9488e-06	4.75816e-05	2.01476	0.496336
ENSSSCG00000029275	PPARGC1A	12.2568	-1.01221	0.350875	-2.88482	0.00391635	0.0243237	2.017	0.495786
ENSSSCG00000038521	CHAC1	96.808	-1.01729	0.231022	-4.40343	1.06551e-05	0.00019858	2.02412	0.494043
ENSSSCG00000005953	KCNQ3	24.0499	-1.01757	0.270267	-3.76508	0.000166499	0.00192955	2.02451	0.493946
ENSSSCG00000015821	ADRB3	14.1307	-1.01953	0.249952	-4.07891	4.52469e-05	0.000658366	2.02726	0.493277
ENSSSCG00000009283	TNFRSF19	69.2916	-1.02857	0.203458	-5.05543	4.29421e-07	1.25559e-05	2.04	0.490196
ENSSSCG00000040294	novel gene	239.454	-1.02887	0.201873	-5.09662	3.45763e-07	1.03283e-05	2.04043	0.490093
ENSSSCG00000029960	LRRC4B	13.4967	-1.03132	0.337768	-3.05335	0.00226305	0.015786	2.0439	0.489261
ENSSSCG00000017892	PITPNM3	163.213	-1.03177	0.202444	-5.09657	3.45864e-07	1.03283e-05	2.04453	0.489109
ENSSSCG00000014897	FAM181B	16.0717	-1.03644	0.218472	-4.74404	2.095e-06	5.07836e-05	2.05116	0.487529
ENSSSCG00000035533	ANKRD39	962.764	-1.04015	0.374911	-2.7744	0.00553034	0.0317264	2.05645	0.486275
ENSSSCG00000009584	SEMA4D	265.206	-1.049	0.221615	-4.73342	2.20771e-06	5.2906e-05	2.06909	0.483304
ENSSSCG00000004746	ITPKA	16.8908	-1.05064	0.305985	-3.43363	0.000595556	0.00554832	2.07145	0.482754
ENSSSCG00000004530	STARD6	28.25	-1.05399	0.240774	-4.3775	1.20049e-05	0.000219435	2.07626	0.481634
ENSSSCG00000039781	novel gene	7.32495	-1.05408	0.302793	-3.4812	0.000499175	0.00478345	2.07639	0.481604
ENSSSCG00000008054	NTN3	33.2129	-1.05438	0.198926	-5.30039	1.15558e-07	3.94821e-06	2.07683	0.481503
ENSSSCG00000000749	SLC6A12	10.4642	-1.05576	0.338958	-3.11472	0.00184117	0.0134649	2.07881	0.481043
ENSSSCG00000007816	IL21R	46.2554	-1.05742	0.299709	-3.52815	0.000418481	0.00413888	2.0812	0.480491
ENSSSCG00000021852	FAM124B	184.794	-1.05794	0.187249	-5.64991	1.60536e-08	7.00767e-07	2.08195	0.480318
ENSSSCG00000013879	SLC27A1	636.034	-1.0591	0.180607	-5.86412	4.51523e-09	2.31147e-07	2.08363	0.479932
ENSSSCG00000038376	ZCWPW2	28.8449	-1.06512	0.173393	-6.14278	8.1087e-10	5.43248e-08	2.09234	0.477934
ENSSSCG00000026417	EPS8L1	37.4775	-1.06584	0.185945	-5.73204	9.92307e-09	4.51733e-07	2.09339	0.477693
ENSSSCG00000016472	KEL	29.2966	-1.0673	0.346857	-3.07706	0.00209053	0.0148858	2.09551	0.477212
ENSSSCG00000031724	LYNX1	675.785	-1.07367	0.229603	-4.67621	2.92231e-06	6.74468e-05	2.10478	0.475109
ENSSSCG00000017349	ADAM11	22.1005	-1.07525	0.298947	-3.59677	0.000322189	0.00333419	2.10708	0.47459
ENSSSCG00000011238	ARPP21	73.6242	-1.07621	0.367373	-2.92947	0.00339539	0.0218545	2.10849	0.474274
ENSSSCG00000034993	NREP	3626	-1.07656	0.17341	-6.20817	5.3605e-10	3.80516e-08	2.109	0.474159
ENSSSCG00000035706	novel gene	22.6988	-1.07796	0.255769	-4.2146	2.50224e-05	0.000401217	2.11105	0.473697
ENSSSCG00000035617	novel gene	131.025	-1.07804	0.204951	-5.25998	1.4407e-07	4.78444e-06	2.11116	0.473673
ENSSSCG00000001795	SH3GL3	22.3057	-1.07854	0.253468	-4.25513	2.08931e-05	0.000348045	2.11189	0.473509
ENSSSCG00000040849	novel gene	50.0079	-1.08406	0.370472	-2.92616	0.00343171	0.0220146	2.12	0.471699
ENSSSCG00000001832	ACAN	24.7979	-1.08521	0.285962	-3.79493	0.000147685	0.00176	2.12168	0.471325
ENSSSCG00000004201	TMEM200A	12.6439	-1.08586	0.357069	-3.04102	0.00235776	0.0162982	2.12263	0.471113
ENSSSCG00000010655	GFRA1	166.908	-1.0862	0.32628	-3.32903	0.000871482	0.00754419	2.12314	0.471001
ENSSSCG00000011936	ZBED2	11.3697	-1.08739	0.328518	-3.30997	0.000933045	0.00801857	2.12489	0.470613
ENSSSCG00000017770	PROCA1	7.24067	-1.08788	0.423405	-2.56935	0.0101889	0.0500853	2.12561	0.470453
ENSSSCG00000014054	GPRIN1	5.70004	-1.08808	0.405467	-2.68354	0.00728481	0.0388011	2.12592	0.470386
ENSSSCG00000023396	LIX1	12.5114	-1.09014	0.300982	-3.62194	0.000292406	0.00306718	2.12895	0.469716
ENSSSCG00000015270	FMOD	4295.52	-1.0909	0.239256	-4.55957	5.12587e-06	0.000108794	2.13007	0.469467
ENSSSCG00000038180	ADAMTS3	53.6873	-1.0969	0.215794	-5.08307	3.71379e-07	1.10606e-05	2.13894	0.467521
ENSSSCG00000011401	LSMEM2	29.1983	-1.09761	0.267465	-4.10376	4.06486e-05	0.000602029	2.14	0.467289
ENSSSCG00000016403	VIPR2	292.739	-1.09991	0.377896	-2.9106	0.00360736	0.0229036	2.14341	0.466547
ENSSSCG00000028784	novel gene	11.3762	-1.10181	0.254698	-4.32594	1.51882e-05	0.000266159	2.14624	0.465931
ENSSSCG00000040025	NANOS1	275.47	-1.10254	0.238652	-4.61986	3.84006e-06	8.42898e-05	2.14732	0.465697
ENSSSCG00000002257	MCTP2	170.986	-1.10497	0.234288	-4.71628	2.40199e-06	5.6942e-05	2.15094	0.464913
ENSSSCG00000038727	GDNF	4.84637	-1.10543	0.403314	-2.74087	0.00612774	0.0341615	2.15163	0.464764
ENSSSCG00000010926	SYT2	52.944	-1.1097	0.22886	-4.8488	1.24212e-06	3.21137e-05	2.158	0.463391
ENSSSCG00000006472	CRABP2	566.249	-1.10994	0.159189	-6.97244	3.1148e-12	3.63606e-10	2.15836	0.463315
ENSSSCG00000029683	novel gene	22.0379	-1.10999	0.260278	-4.26461	2.00254e-05	0.000335403	2.15843	0.463299
ENSSSCG00000022417	HNF1B	4.68921	-1.11039	0.426521	-2.60336	0.00923153	0.0463959	2.15904	0.463169
ENSSSCG00000007528	PHACTR3	51.901	-1.11206	0.296111	-3.75555	0.000172958	0.00199186	2.16154	0.462633
ENSSSCG00000003399	RBP7	496.356	-1.11382	0.166607	-6.68532	2.30426e-11	2.13894e-09	2.16418	0.462069
ENSSSCG00000017868	P2RX5	583.552	-1.11622	0.356687	-3.1294	0.00175162	0.0129825	2.16778	0.461302
ENSSSCG00000038112	SPDYC	16.4571	-1.11826	0.277969	-4.02296	5.74709e-05	0.000795659	2.17085	0.460649
ENSSSCG00000025483	GREB1	31.561	-1.12038	0.297719	-3.76323	0.000167733	0.00194185	2.17405	0.459971
ENSSSCG00000010278	CDH23	172.776	-1.12055	0.205821	-5.44431	5.20078e-08	1.96901e-06	2.1743	0.459919
ENSSSCG00000017885	SMTNL2	148.666	-1.12133	0.326636	-3.43298	0.000596988	0.0055583	2.17548	0.459668
ENSSSCG00000002388	ESRRB	6.98664	-1.12498	0.414601	-2.7134	0.00665959	0.0362281	2.18099	0.458508
ENSSSCG00000011453	ITIH4	907.502	-1.12531	0.228366	-4.92764	8.32272e-07	2.28193e-05	2.18148	0.458405
ENSSSCG00000033191	BEAN1	20.8677	-1.12749	0.35082	-3.21386	0.00130965	0.0103628	2.18478	0.457713
ENSSSCG00000034988	novel gene	13.9572	-1.13109	0.333764	-3.3889	0.000701737	0.00633826	2.19024	0.45657
ENSSSCG00000000713	novel gene	11.8178	-1.1325	0.281077	-4.02917	5.59748e-05	0.000779147	2.19239	0.456123
ENSSSCG00000023806	LRRN1	54.988	-1.13315	0.183224	-6.1845	6.23012e-10	4.32432e-08	2.19337	0.45592
ENSSSCG00000013401	DKK3	361.022	-1.13915	0.259769	-4.38522	1.15867e-05	0.000213054	2.20251	0.454028
ENSSSCG00000021284	GPR20	6.80178	-1.13943	0.413658	-2.75453	0.00587762	0.0332442	2.20295	0.453938
ENSSSCG00000027935	FHOD3	172.276	-1.13977	0.240407	-4.74102	2.12646e-06	5.11979e-05	2.20346	0.453831
ENSSSCG00000007358	EMILIN3	280.556	-1.14302	0.214886	-5.31922	1.04215e-07	3.62495e-06	2.20843	0.45281
ENSSSCG00000037554	FUT7	19.2904	-1.14437	0.201413	-5.68173	1.33339e-08	5.99013e-07	2.2105	0.452386
ENSSSCG00000016578	FLNC	1402.58	-1.14691	0.378404	-3.0309	0.00243825	0.0167458	2.21438	0.451593
ENSSSCG00000004433	HS3ST5	16.7464	-1.14741	0.26671	-4.30209	1.69195e-05	0.000290973	2.21516	0.451435
ENSSSCG00000002709	novel gene	64.1464	-1.15345	0.208384	-5.53522	3.10842e-08	1.26379e-06	2.22445	0.449549
ENSSSCG00000026894	NFE2L3	71.2706	-1.15383	0.290245	-3.97537	7.02694e-05	0.000943189	2.22504	0.44943
ENSSSCG00000021651	SCN2B	37.5441	-1.15673	0.35228	-3.28354	0.00102512	0.00862703	2.22951	0.448529
ENSSSCG00000037070	GRID2IP	10.7746	-1.15976	0.379231	-3.0582	0.00222672	0.0155962	2.23421	0.447586
ENSSSCG00000001131	BTN2A2	40.6918	-1.16084	0.245916	-4.72048	2.35293e-06	5.58649e-05	2.23588	0.447251
ENSSSCG00000036943	C11orf87	9.79541	-1.16272	0.281382	-4.13219	3.59316e-05	0.000543917	2.2388	0.446668
ENSSSCG00000011412	CACNA2D2	20.8484	-1.16387	0.296868	-3.9205	8.83646e-05	0.00113847	2.24058	0.446314
ENSSSCG00000037334	ADSSL1	1877.01	-1.1645	0.28551	-4.07866	4.5296e-05	0.000658459	2.24155	0.44612
ENSSSCG00000028523	HUS1	745.06	-1.16541	0.0721509	-16.1524	1.09154e-58	8.40979e-55	2.24297	0.445836
ENSSSCG00000038965	ARC	6.66202	-1.166	0.38679	-3.01456	0.00257349	0.0174768	2.24389	0.445654
ENSSSCG00000009364	FREM2	66.5182	-1.16603	0.165871	-7.02975	2.06908e-12	2.47151e-10	2.24393	0.445646
ENSSSCG00000030936	novel gene	19.8701	-1.16642	0.299765	-3.8911	9.9789e-05	0.0012614	2.24454	0.445526
ENSSSCG00000038452	ADAMTS17	213.002	-1.16741	0.13892	-8.40345	4.33553e-17	1.33612e-14	2.24608	0.445221
ENSSSCG00000016997	FGF18	582.99	-1.17008	0.171561	-6.82023	9.08955e-12	9.72645e-10	2.25025	0.444396
ENSSSCG00000024136	AMPH	54.8832	-1.17151	0.207404	-5.64844	1.61909e-08	7.04762e-07	2.25247	0.443957
ENSSSCG00000032019	DNASE1L3	173.736	-1.17912	0.251563	-4.68719	2.7698e-06	6.44711e-05	2.26439	0.44162
ENSSSCG00000028047	DTNA	124.84	-1.18553	0.370684	-3.19822	0.00138279	0.0107527	2.27447	0.439663
ENSSSCG00000013527	CATSPERD	5.20501	-1.18584	0.442802	-2.67803	0.00740566	0.039336	2.27496	0.439569
ENSSSCG00000033880	TSPAN32	90.9176	-1.19099	0.213755	-5.57178	2.52146e-08	1.04164e-06	2.2831	0.438001
ENSSSCG00000012848	EPS8L2	7.25441	-1.19133	0.320914	-3.7123	0.000205386	0.00230838	2.28363	0.4379
ENSSSCG00000007371	HNF4A	32.4576	-1.1932	0.396429	-3.00987	0.0026136	0.0176869	2.28659	0.437332
ENSSSCG00000011386	MST1	173.21	-1.19374	0.19828	-6.0205	1.73884e-09	1.05074e-07	2.28745	0.437167
ENSSSCG00000013301	ELF5	6.22426	-1.19446	0.36465	-3.27562	0.00105429	0.00880517	2.28858	0.436951
ENSSSCG00000031539	novel gene	19.0386	-1.19453	0.426666	-2.79968	0.00511527	0.0297775	2.2887	0.436929
ENSSSCG00000038162	CCL21	526.509	-1.1973	0.219282	-5.46008	4.75909e-08	1.81967e-06	2.2931	0.436091
ENSSSCG00000034942	STAR	739.855	-1.1989	0.355528	-3.37217	0.000745789	0.00664942	2.29565	0.435607
ENSSSCG00000022153	SULT1C2	40.1497	-1.19967	0.268061	-4.47537	7.6279e-06	0.000149921	2.29688	0.435374
ENSSSCG00000026600	KLHL30	28.7549	-1.20101	0.346752	-3.4636	0.000532991	0.00505407	2.29901	0.43497
ENSSSCG00000000791	PDZRN4	9.97641	-1.20172	0.31214	-3.84993	0.000118151	0.00146115	2.30013	0.434757
ENSSSCG00000015022	LAYN	1263.52	-1.20188	0.186115	-6.45776	1.06265e-10	8.8991e-09	2.3004	0.434707
ENSSSCG00000035889	novel gene	7.46174	-1.20223	0.342563	-3.50952	0.000448922	0.00438646	2.30095	0.434603
ENSSSCG00000032674	TCEA3	369.325	-1.20227	0.174102	-6.90552	5.00208e-12	5.66743e-10	2.30101	0.434592
ENSSSCG00000021241	ADAMTS13	28.2996	-1.21043	0.274792	-4.40489	1.05837e-05	0.000197919	2.31406	0.432141
ENSSSCG00000027183	FSTL5	12.8833	-1.2118	0.420003	-2.88521	0.00391157	0.0243071	2.31626	0.431731
ENSSSCG00000003921	ZSWIM5	4.68989	-1.21835	0.420982	-2.89406	0.0038029	0.0238401	2.3268	0.429775
ENSSSCG00000006396	IGSF9	23.3114	-1.22195	0.263841	-4.63137	3.63248e-06	8.04208e-05	2.33261	0.428704
ENSSSCG00000001203	ZSCAN9	10.744	-1.22216	0.298193	-4.09855	4.15742e-05	0.000612214	2.33296	0.42864
ENSSSCG00000034664	MPIG6B	40.2314	-1.22261	0.304332	-4.01735	5.88558e-05	0.000811188	2.33368	0.428507
ENSSSCG00000035456	WWC1	17.7842	-1.22656	0.339856	-3.60908	0.00030729	0.00319308	2.34009	0.427334
ENSSSCG00000014982	MMP7	4.12548	-1.233	0.478675	-2.57587	0.00999891	0.0494141	2.35056	0.425431
ENSSSCG00000015249	ADAMTS8	20.02	-1.23411	0.265624	-4.64609	3.38286e-06	7.62084e-05	2.35237	0.425104
ENSSSCG00000006025	PKHD1L1	42.1225	-1.23829	0.362743	-3.41369	0.000640892	0.00587852	2.35919	0.423874
ENSSSCG00000038420	PERP	27.247	-1.23893	0.348873	-3.55124	0.000383424	0.00384898	2.36024	0.423686
ENSSSCG00000018063	novel gene	277041	-1.24395	0.253248	-4.912	9.01517e-07	2.44568e-05	2.36846	0.422214
ENSSSCG00000026210	FCRL5	76.5312	-1.2477	0.169654	-7.35435	1.91856e-13	2.81553e-11	2.37462	0.42112
ENSSSCG00000035972	TULP1	12.0491	-1.24964	0.401204	-3.11474	0.00184109	0.0134649	2.37783	0.420552
ENSSSCG00000007437	SLC12A5	141.077	-1.2576	0.212195	-5.92663	3.09219e-09	1.71394e-07	2.39097	0.41824
ENSSSCG00000033452	novel gene	271.471	-1.25909	0.137677	-9.14523	5.95016e-20	2.95762e-17	2.39345	0.417808
ENSSSCG00000036441	PMP2	44.6602	-1.26086	0.306853	-4.10899	3.97394e-05	0.000591066	2.39638	0.417296
ENSSSCG00000015619	CAMK1G	44.3061	-1.26618	0.404054	-3.13368	0.00172628	0.0128318	2.40523	0.41576
ENSSSCG00000026422	GPER1	366.431	-1.26953	0.199355	-6.3682	1.91254e-10	1.50359e-08	2.41084	0.414794
ENSSSCG00000033136	novel gene	17.375	-1.27089	0.427174	-2.97511	0.00292887	0.0194195	2.4131	0.414405
ENSSSCG00000029219	SH3BGR	225.036	-1.27408	0.413051	-3.08456	0.00203855	0.0145933	2.41845	0.413489
ENSSSCG00000025485	C4H1orf162	14.5807	-1.27419	0.267342	-4.76615	1.87781e-06	4.59289e-05	2.41863	0.413457
ENSSSCG00000014347	PROB1	73.3838	-1.27765	0.284346	-4.4933	7.01269e-06	0.000140154	2.42445	0.412465
ENSSSCG00000025560	PGLYRP2	2204.94	-1.28025	0.279139	-4.58643	4.5089e-06	9.71715e-05	2.42881	0.411724
ENSSSCG00000000207	novel gene	71.9844	-1.28597	0.36453	-3.52774	0.000419129	0.00414263	2.43845	0.410096
ENSSSCG00000012584	CAPN6	612.391	-1.2898	0.164822	-7.82544	5.05865e-15	1.03932e-12	2.44495	0.409007
ENSSSCG00000037452	HTR2A	6.60349	-1.29493	0.384355	-3.3691	0.000754154	0.00670944	2.45365	0.407557
ENSSSCG00000035786	novel gene	17.5302	-1.29705	0.25408	-5.10489	3.30988e-07	1.002e-05	2.45726	0.406957
ENSSSCG00000006719	HSD3B1	121.143	-1.30422	0.489379	-2.66504	0.00769783	0.0404962	2.4695	0.404941
ENSSSCG00000011599	GRIP2	48.3665	-1.30543	0.32174	-4.0574	4.9623e-05	0.000707346	2.47157	0.404602
ENSSSCG00000015998	PJVK	9.95355	-1.3094	0.300385	-4.35909	1.30606e-05	0.000234285	2.47839	0.403488
ENSSSCG00000006810	KCNC4	26.2591	-1.30989	0.342486	-3.82464	0.000130963	0.00159338	2.47922	0.403353
ENSSSCG00000001068	CAP2	266.115	-1.31081	0.405055	-3.23613	0.00121164	0.00975963	2.4808	0.403095
ENSSSCG00000010325	KCNMA1	38.3998	-1.31159	0.282046	-4.65029	3.31471e-06	7.5002e-05	2.48216	0.402876
ENSSSCG00000012276	SYN1	39.4076	-1.31162	0.361792	-3.62533	0.000288587	0.00303954	2.4822	0.402869
ENSSSCG00000015986	HOXD1	11.991	-1.31168	0.319264	-4.10846	3.9831e-05	0.000591857	2.48231	0.402851
ENSSSCG00000040860	NMRK2	99.9644	-1.3131	0.349539	-3.75667	0.000172189	0.00198598	2.48475	0.402454
ENSSSCG00000017734	RHBDL3	9.09844	-1.31445	0.398673	-3.29707	0.000976992	0.00831739	2.48708	0.402078
ENSSSCG00000010839	novel gene	13.8585	-1.31573	0.290824	-4.52414	6.06425e-06	0.000125766	2.48928	0.401722
ENSSSCG00000036060	RRAD	69.8427	-1.31768	0.307498	-4.28518	1.82592e-05	0.000309522	2.49266	0.401179
ENSSSCG00000014314	FBXL21	88.2966	-1.32398	0.21465	-6.16808	6.9126e-10	4.73405e-08	2.50355	0.399432
ENSSSCG00000012780	PLXNB3	28.815	-1.32567	0.351692	-3.7694	0.000163641	0.00190037	2.50649	0.398965
ENSSSCG00000022196	CCT6B	16.7725	-1.32924	0.237747	-5.59098	2.25792e-08	9.42881e-07	2.5127	0.397978
ENSSSCG00000006621	CGN	8.68113	-1.33342	0.341853	-3.90056	9.59701e-05	0.00121913	2.51999	0.396827
ENSSSCG00000015981	HOXD10	9.71425	-1.33576	0.324232	-4.11976	3.79259e-05	0.00056793	2.52409	0.396183
ENSSSCG00000010543	ABCC2	5.10161	-1.34327	0.456828	-2.94044	0.00327751	0.0213094	2.53727	0.394125
ENSSSCG00000036573	SPDEF	28.5782	-1.34581	0.407498	-3.30262	0.000957875	0.0081863	2.54173	0.393433
ENSSSCG00000010432	novel gene	5.97656	-1.34953	0.344517	-3.91717	8.9594e-05	0.00115046	2.5483	0.392419
ENSSSCG00000003333	C1QTNF12	63.3296	-1.35739	0.300952	-4.51031	6.47316e-06	0.000131243	2.56221	0.390288
ENSSSCG00000010603	NEURL1	213.182	-1.36387	0.425078	-3.20851	0.00133424	0.0104894	2.57374	0.388539
ENSSSCG00000016192	PLCD4	49.8683	-1.36461	0.441235	-3.0927	0.00198341	0.0143284	2.57506	0.38834
ENSSSCG00000036405	ZNF311	10.0907	-1.37164	0.445087	-3.08174	0.00205797	0.0147015	2.58765	0.386452
ENSSSCG00000016522	PTN	465.039	-1.37719	0.163226	-8.43729	3.24785e-17	1.04263e-14	2.59762	0.384968
ENSSSCG00000008006	FBXL16	4.75795	-1.38581	0.465843	-2.97485	0.00293132	0.0194274	2.61319	0.382673
ENSSSCG00000040842	novel gene	4.30064	-1.38775	0.463682	-2.99289	0.00276348	0.0185544	2.6167	0.38216
ENSSSCG00000016331	RAMP1	124.26	-1.39097	0.422058	-3.29568	0.000981844	0.00834947	2.62254	0.381309
ENSSSCG00000002847	GPT2	23.4807	-1.39317	0.282558	-4.93058	8.19867e-07	2.25193e-05	2.62656	0.380726
ENSSSCG00000031955	PCDH20	7.07861	-1.39384	0.408806	-3.40955	0.000650712	0.00595417	2.62778	0.38055
ENSSSCG00000039926	novel gene	497.306	-1.39439	0.307446	-4.5354	5.74952e-06	0.000120209	2.62877	0.380406
ENSSSCG00000022083	ANKS1B	5.79982	-1.40135	0.446269	-3.14015	0.0016886	0.0126125	2.64149	0.378574
ENSSSCG00000031868	XK	24.9975	-1.40338	0.410638	-3.41756	0.000631849	0.00582655	2.64521	0.378042
ENSSSCG00000005249	FAM189A2	58.613	-1.40363	0.292905	-4.79212	1.65032e-06	4.10157e-05	2.64567	0.377976
ENSSSCG00000015084	FXYD2	18.0616	-1.40389	0.305155	-4.60057	4.21345e-06	9.14438e-05	2.64613	0.37791
ENSSSCG00000010640	NRAP	928.7	-1.40703	0.41814	-3.36498	0.000765483	0.00678282	2.65192	0.377086
ENSSSCG00000001455	SLA-DRB1	1706.19	-1.40775	0.238362	-5.90596	3.50609e-09	1.89563e-07	2.65324	0.376898
ENSSSCG00000036569	PTP4A3	875.346	-1.40822	0.300096	-4.69256	2.69813e-06	6.29931e-05	2.65409	0.376777
ENSSSCG00000004728	CAPN3	409.634	-1.41014	0.447682	-3.14988	0.0016334	0.0122537	2.65763	0.376275
ENSSSCG00000033878	RAB38	5.91205	-1.41318	0.462528	-3.05533	0.0022481	0.015696	2.66323	0.375484
ENSSSCG00000007730	CALN1	9.49156	-1.41704	0.318605	-4.44762	8.68267e-06	0.000167869	2.67036	0.374481
ENSSSCG00000012561	FRMPD3	11.9747	-1.41749	0.400618	-3.53825	0.00040279	0.00400167	2.6712	0.374364
ENSSSCG00000006171	CRISPLD1	145.399	-1.42054	0.175073	-8.11397	4.89919e-16	1.19828e-13	2.67685	0.373574
ENSSSCG00000012121	EGFL6	67.5815	-1.428	0.268574	-5.31696	1.05514e-07	3.63729e-06	2.69073	0.371647
ENSSSCG00000031087	novel gene	38.7723	-1.42974	0.461627	-3.09718	0.00195368	0.0141475	2.69399	0.371197
ENSSSCG00000033463	KCNF1	6.2654	-1.43039	0.523739	-2.73112	0.00631187	0.0348476	2.6952	0.371029
ENSSSCG00000008618	MYCN	45.975	-1.43172	0.252535	-5.66941	1.43294e-08	6.34486e-07	2.69769	0.370688
ENSSSCG00000015627	ZPBP	30.7467	-1.43195	0.270388	-5.2959	1.18429e-07	4.01072e-06	2.69811	0.37063
ENSSSCG00000008211	novel gene	11.2587	-1.432	0.34749	-4.12098	3.77271e-05	0.000566054	2.6982	0.370618
ENSSSCG00000035293	IGF2	15080.8	-1.43694	0.152258	-9.43753	3.81668e-21	2.17819e-18	2.70747	0.369349
ENSSSCG00000022129	ARSE	22.1362	-1.44005	0.259567	-5.54789	2.89141e-08	1.1881e-06	2.7133	0.368555
ENSSSCG00000004497	PSTPIP2	216.785	-1.44011	0.320985	-4.48653	7.23936e-06	0.000143567	2.71342	0.368539
ENSSSCG00000008702	DOK7	16.0067	-1.44249	0.313865	-4.59589	4.30899e-06	9.33856e-05	2.71789	0.367932
ENSSSCG00000017792	CORO6	334.377	-1.44621	0.18418	-7.85214	4.08994e-15	9.00312e-13	2.72491	0.366984
ENSSSCG00000032923	PRND	126.165	-1.44698	0.317606	-4.5559	5.21614e-06	0.000110406	2.72637	0.366788
ENSSSCG00000002309	PLEKHD1	315.906	-1.45504	0.279105	-5.21324	1.85571e-07	5.8958e-06	2.74164	0.364745
ENSSSCG00000027093	FOLH1B	1287.27	-1.45933	0.142237	-10.2598	1.06887e-24	1.02939e-21	2.7498	0.363663
ENSSSCG00000007093	ZNF133	365.295	-1.46159	0.164871	-8.86509	7.64401e-19	3.18342e-16	2.75412	0.363092
ENSSSCG00000016521	DGKI	12.7523	-1.46698	0.40411	-3.63014	0.000283262	0.00299779	2.76442	0.361739
ENSSSCG00000008294	ACTG2	431.765	-1.46895	0.396399	-3.70573	0.000210784	0.0023536	2.7682	0.361246
ENSSSCG00000012083	RIPK4	10.5082	-1.47542	0.330668	-4.46195	8.12164e-06	0.000158993	2.78065	0.359628
ENSSSCG00000014798	ART5	5.58202	-1.47544	0.524483	-2.81312	0.00490628	0.0287347	2.78068	0.359625
ENSSSCG00000026597	SLC38A4	17.3055	-1.47678	0.44989	-3.28254	0.00102877	0.00864811	2.78327	0.359289
ENSSSCG00000036589	BEGAIN	16.1754	-1.47815	0.27253	-5.42382	5.8338e-08	2.18718e-06	2.78592	0.358948
ENSSSCG00000003793	novel gene	5.59952	-1.47862	0.522883	-2.82782	0.00468661	0.0278182	2.78682	0.358832
ENSSSCG00000040554	novel gene	11.9349	-1.47965	0.329875	-4.4855	7.27444e-06	0.000144077	2.78882	0.358575
ENSSSCG00000012049	KCNE1	10.2375	-1.48226	0.383938	-3.86069	0.000113069	0.00140734	2.79387	0.357927
ENSSSCG00000035521	KLHL38	12.9864	-1.48847	0.463154	-3.21377	0.00131006	0.0103628	2.80591	0.356391
ENSSSCG00000022500	IL20RB	87.7901	-1.49201	0.220534	-6.76546	1.32887e-11	1.37427e-09	2.81282	0.355516
ENSSSCG00000031086	LHB	5.5349	-1.49774	0.467208	-3.20572	0.00134725	0.0105805	2.824	0.354108
ENSSSCG00000000773	TUBA8	415.881	-1.49799	0.2275	-6.58457	4.56194e-11	4.03994e-09	2.82449	0.354046
ENSSSCG00000011802	KNG1	10.2691	-1.49968	0.428939	-3.49626	0.000471824	0.00456906	2.82781	0.353631
ENSSSCG00000028387	CNKSR1	27.2218	-1.50712	0.47586	-3.16715	0.00153941	0.0116998	2.84242	0.351813
ENSSSCG00000031173	KCNMB4	65.219	-1.52284	0.310364	-4.90661	9.26633e-07	2.50061e-05	2.87355	0.348001
ENSSSCG00000027854	HSD17B6	183.451	-1.5233	0.244441	-6.23174	4.61273e-10	3.33697e-08	2.87447	0.34789
ENSSSCG00000021259	CDA	31.0504	-1.52412	0.262885	-5.79767	6.7243e-09	3.25833e-07	2.87611	0.347692
ENSSSCG00000003156	HRC	227.913	-1.52636	0.425734	-3.58523	0.000336775	0.00344601	2.88057	0.347153
ENSSSCG00000003160	NTF4	5.63839	-1.52953	0.563902	-2.71241	0.00667957	0.0362925	2.88692	0.34639
ENSSSCG00000036297	novel gene	190.87	-1.53206	0.226757	-6.75641	1.41457e-11	1.44351e-09	2.89199	0.345783
ENSSSCG00000038588	novel gene	11.1748	-1.53702	0.555627	-2.76628	0.0056699	0.0323583	2.90195	0.344596
ENSSSCG00000000252	KRT8	69.5768	-1.54596	0.511865	-3.02025	0.00252568	0.0172204	2.91998	0.342468
ENSSSCG00000014124	ANKRD34B	24.8995	-1.55269	0.449452	-3.45463	0.000551047	0.00519969	2.93363	0.340874
ENSSSCG00000034773	KCNJ18	45.9674	-1.55726	0.413999	-3.76151	0.000168888	0.00195082	2.94295	0.339795
ENSSSCG00000002883	novel gene	8.48944	-1.56101	0.49036	-3.1834	0.00145557	0.0112369	2.95061	0.338914
ENSSSCG00000017557	WFIKKN2	13.9549	-1.56489	0.346841	-4.51183	6.42704e-06	0.00013048	2.95855	0.338004
ENSSSCG00000029783	MKX	33.3381	-1.57273	0.350652	-4.48516	7.28576e-06	0.000144116	2.97467	0.336171
ENSSSCG00000002927	LRFN3	13.5977	-1.57577	0.273925	-5.75258	8.7891e-09	4.03069e-07	2.98095	0.335463
ENSSSCG00000000478	GRIP1	32.8701	-1.58389	0.251661	-6.29375	3.09881e-10	2.32925e-08	2.99777	0.333581
ENSSSCG00000039823	novel gene	6.57253	-1.58532	0.498024	-3.18321	0.0014565	0.0112384	3.00074	0.333251
ENSSSCG00000006247	PLAG1	62.6401	-1.58892	0.191614	-8.2923	1.11082e-16	3.1121e-14	3.00824	0.33242
ENSSSCG00000022490	GPR83	6.33475	-1.5914	0.39712	-4.00737	6.13994e-05	0.000839083	3.01343	0.331848
ENSSSCG00000005452	C9orf152	172.744	-1.59278	0.237428	-6.70847	1.9668e-11	1.89415e-09	3.0163	0.331532
ENSSSCG00000025190	COQ10A	127.207	-1.59354	0.376699	-4.23028	2.33404e-05	0.000378581	3.01789	0.331357
ENSSSCG00000025672	RAVER2	86.95	-1.59561	0.176362	-9.04737	1.46448e-19	6.83821e-17	3.02222	0.330882
ENSSSCG00000022919	KIF5C	8.982	-1.59917	0.447039	-3.57726	0.000347214	0.00353851	3.0297	0.330066
ENSSSCG00000031590	SYT13	32.6797	-1.60072	0.287598	-5.56582	2.60917e-08	1.07499e-06	3.03295	0.329712
ENSSSCG00000008013	IGFALS	560.855	-1.60375	0.19457	-8.24254	1.68588e-16	4.47891e-14	3.03933	0.32902
ENSSSCG00000033794	novel gene	15.8262	-1.60396	0.331419	-4.83968	1.3005e-06	3.33989e-05	3.03977	0.328972
ENSSSCG00000013892	KCNN1	10.4566	-1.60481	0.543746	-2.95139	0.00316344	0.0206461	3.04155	0.32878
ENSSSCG00000010086	novel gene	6.18232	-1.60489	0.378813	-4.23662	2.26914e-05	0.000370589	3.04172	0.328762
ENSSSCG00000024018	SLC16A3	154.785	-1.6088	0.400922	-4.01273	6.00195e-05	0.000825751	3.04997	0.327872
ENSSSCG00000006969	TRMT9B	5.30877	-1.60947	0.554263	-2.9038	0.00368667	0.0232629	3.05139	0.327719
ENSSSCG00000038038	SBK1	12.3627	-1.61349	0.332521	-4.8523	1.22038e-06	3.16513e-05	3.05991	0.326807
ENSSSCG00000033979	KLHL34	6.42874	-1.616	0.496313	-3.25601	0.0011299	0.00927086	3.06524	0.326239
ENSSSCG00000012993	SLC25A45	26.8863	-1.61866	0.417756	-3.87466	0.000106775	0.00133583	3.0709	0.325637
ENSSSCG00000023010	TMOD1	323.794	-1.62842	0.565292	-2.88066	0.00396841	0.0245481	3.09173	0.323443
ENSSSCG00000000111	BAIAP2L2	9.529	-1.63382	0.446658	-3.65789	0.000254303	0.00274408	3.10334	0.322233
ENSSSCG00000037524	LY6D	6.7333	-1.63674	0.558063	-2.9329	0.00335817	0.0217056	3.10963	0.321582
ENSSSCG00000012855	SLC22A18	16.6899	-1.65453	0.272761	-6.06587	1.31238e-09	8.22053e-08	3.14822	0.31764
ENSSSCG00000015579	PTGS2	199.891	-1.66025	0.260583	-6.3713	1.87435e-10	1.49647e-08	3.16072	0.316384
ENSSSCG00000004143	TXLNB	136.21	-1.66567	0.547055	-3.04479	0.00232839	0.0161614	3.17261	0.315198
ENSSSCG00000031904	UGT8	11.5435	-1.66937	0.589575	-2.83147	0.00463339	0.0275553	3.18075	0.314392
ENSSSCG00000017508	STAC2	34.7039	-1.6739	0.400408	-4.1805	2.90874e-05	0.000454572	3.19077	0.313404
ENSSSCG00000031692	novel gene	16.1793	-1.67476	0.522993	-3.20225	0.00136357	0.0106494	3.19265	0.313219
ENSSSCG00000011043	C1QL3	78.747	-1.67752	0.203514	-8.24276	1.68282e-16	4.47891e-14	3.19878	0.31262
ENSSSCG00000001620	MDFI	265.275	-1.67837	0.139929	-11.9945	3.79884e-33	9.75606e-30	3.20067	0.312434
ENSSSCG00000002032	SLC7A8	158.978	-1.68032	0.247478	-6.78975	1.12329e-11	1.17747e-09	3.20498	0.312014
ENSSSCG00000035661	novel gene	4.90354	-1.68053	0.39893	-4.2126	2.52446e-05	0.000403776	3.20547	0.311967
ENSSSCG00000033641	COL8A2	151.568	-1.68398	0.442269	-3.8076	0.000140322	0.00168792	3.21314	0.311222
ENSSSCG00000001746	PKHD1	4.84879	-1.68877	0.616136	-2.7409	0.00612709	0.0341615	3.22381	0.310192
ENSSSCG00000022209	ITGB1BP2	44.4465	-1.69495	0.437386	-3.87519	0.000106543	0.00133568	3.23766	0.308865
ENSSSCG00000017101	ADCY2	105.048	-1.69666	0.25194	-6.73438	1.64626e-11	1.6261e-09	3.2415	0.308499
ENSSSCG00000017282	SCN4A	174.512	-1.69682	0.540943	-3.13679	0.0017081	0.012715	3.24186	0.308465
ENSSSCG00000033509	SAMD11	194.251	-1.69769	0.186071	-9.12389	7.24765e-20	3.48997e-17	3.24381	0.308279
ENSSSCG00000039627	TMEM200C	4.13465	-1.70287	0.588321	-2.89445	0.00379822	0.0238204	3.25547	0.307175
ENSSSCG00000031979	KCTD14	20.2674	-1.70367	0.267515	-6.36848	1.90906e-10	1.50359e-08	3.25728	0.307005
ENSSSCG00000037852	novel gene	16.9799	-1.71368	0.27064	-6.33194	2.42101e-10	1.85599e-08	3.27996	0.304882
ENSSSCG00000004570	TPM1	12515.7	-1.72019	0.435548	-3.94949	7.8318e-05	0.00102619	3.29481	0.303508
ENSSSCG00000016506	KLRG2	5.0495	-1.72634	0.428254	-4.0311	5.5516e-05	0.000774861	3.30886	0.302219
ENSSSCG00000037835	TRIM7	40.013	-1.72735	0.524629	-3.29251	0.000992976	0.00842089	3.31118	0.302007
ENSSSCG00000025071	BTNL2	8.1672	-1.73198	0.6185	-2.80029	0.0051056	0.0297325	3.32184	0.301038
ENSSSCG00000040768	TRHR	15.1748	-1.73358	0.420571	-4.12198	3.75636e-05	0.000564149	3.32553	0.300704
ENSSSCG00000035320	ASB14	8.5886	-1.7366	0.675414	-2.57116	0.0101358	0.0499464	3.33249	0.300076
ENSSSCG00000033236	SMIM18	4.61393	-1.73777	0.526117	-3.30301	0.000956523	0.00818211	3.33519	0.299833
ENSSSCG00000036870	RTN2	173.935	-1.73839	0.439585	-3.95462	7.66556e-05	0.00100905	3.33663	0.299703
ENSSSCG00000010163	KCNK1	19.9367	-1.76174	0.283673	-6.21046	5.283e-10	3.76878e-08	3.39106	0.294893
ENSSSCG00000036465	novel gene	69.1947	-1.76188	0.312406	-5.63972	1.70326e-08	7.37232e-07	3.39141	0.294863
ENSSSCG00000005627	AK1	1007.82	-1.77092	0.441926	-4.00727	6.14242e-05	0.000839083	3.41271	0.293022
ENSSSCG00000003693	MYOM1	432.075	-1.78734	0.550675	-3.24572	0.00117153	0.00952618	3.45177	0.289706
ENSSSCG00000022891	MYMK	9.44424	-1.78789	0.576243	-3.10267	0.00191784	0.0139199	3.4531	0.289595
ENSSSCG00000017510	CACNB1	275.365	-1.80115	0.372717	-4.8325	1.34828e-06	3.44539e-05	3.48499	0.286945
ENSSSCG00000004366	BVES	47.5545	-1.80597	0.444406	-4.06378	4.82844e-05	0.000692751	3.49663	0.285989
ENSSSCG00000033482	novel gene	16.3959	-1.81954	0.360227	-5.05111	4.39254e-07	1.28191e-05	3.5297	0.28331
ENSSSCG00000039512	RBP5	294.883	-1.82008	0.271573	-6.702	2.05591e-11	1.95553e-09	3.53102	0.283205
ENSSSCG00000027941	LSAMP	123.604	-1.82102	0.205961	-8.8416	9.43601e-19	3.8263e-16	3.53332	0.28302
ENSSSCG00000021129	PFKM	1736.56	-1.82144	0.516166	-3.52879	0.000417469	0.00413152	3.53434	0.282939
ENSSSCG00000016655	GPR141	10.1097	-1.82456	0.414355	-4.40338	1.06578e-05	0.00019858	3.54199	0.282327
ENSSSCG00000014428	HTR4	17.1096	-1.82525	0.347848	-5.24727	1.54373e-07	5.09365e-06	3.54368	0.282192
ENSSSCG00000005948	TG	10.855	-1.82558	0.460503	-3.96431	7.36084e-05	0.000977752	3.54449	0.282128
ENSSSCG00000009649	NEFL	13.2519	-1.8283	0.569088	-3.21269	0.001315	0.0103912	3.55119	0.281596
ENSSSCG00000003145	FUT2	4.54962	-1.83724	0.690886	-2.65926	0.00783129	0.0410032	3.57327	0.279856
ENSSSCG00000025085	NEGR1	67.906	-1.83809	0.363564	-5.05576	4.28677e-07	1.25559e-05	3.57537	0.279691
ENSSSCG00000007751	SEPT14	6.85754	-1.84401	0.455139	-4.05154	5.0881e-05	0.000721274	3.59008	0.278546
ENSSSCG00000024676	SRPK3	84.8226	-1.84617	0.384271	-4.80433	1.55269e-06	3.88399e-05	3.59544	0.27813
ENSSSCG00000031581	OTOR2	61.5467	-1.84642	0.399118	-4.62624	3.72358e-06	8.2084e-05	3.59606	0.278082
ENSSSCG00000007369	JPH2	151.263	-1.85181	0.47435	-3.90388	9.46633e-05	0.00120551	3.60952	0.277045
ENSSSCG00000009631	PEBP4	307.723	-1.85576	0.219014	-8.47323	2.38691e-17	8.17331e-15	3.61941	0.276288
ENSSSCG00000024800	DSC3	49.0211	-1.86618	0.250089	-7.46206	8.51772e-14	1.29102e-11	3.64566	0.274299
ENSSSCG00000035020	STK32B	7.35189	-1.87703	0.487046	-3.8539	0.000116251	0.00144202	3.67317	0.272244
ENSSSCG00000034569	novel gene	231.407	-1.88094	0.470479	-3.99792	6.39005e-05	0.000869058	3.68315	0.271507
ENSSSCG00000003374	ESPN	10.913	-1.88105	0.320453	-5.86997	4.35876e-09	2.24629e-07	3.68343	0.271486
ENSSSCG00000033739	novel gene	5.9029	-1.88208	0.495271	-3.80009	0.000144642	0.00172908	3.68605	0.271293
ENSSSCG00000009842	CCDC60	25.0786	-1.88253	0.451503	-4.16948	3.05298e-05	0.000474227	3.68721	0.271208
ENSSSCG00000036287	novel gene	59.6021	-1.88677	0.408909	-4.61414	3.94721e-06	8.62731e-05	3.69805	0.270413
ENSSSCG00000010522	ANKRD2	20.6528	-1.89049	0.431997	-4.37617	1.20781e-05	0.000220313	3.70762	0.269715
ENSSSCG00000012492	DRP2	16.0009	-1.91018	0.690256	-2.76734	0.0056515	0.0323044	3.75855	0.26606
ENSSSCG00000008976	ART3	12.3953	-1.91417	0.619767	-3.08853	0.00201148	0.0144566	3.76897	0.265324
ENSSSCG00000010779	SYCE1	5.38734	-1.91449	0.61426	-3.11674	0.00182863	0.0133999	3.7698	0.265266
ENSSSCG00000001523	GRM4	5.46768	-1.92672	0.488203	-3.94654	7.92874e-05	0.00103713	3.80189	0.263027
ENSSSCG00000037477	novel gene	37.4628	-1.93175	0.487111	-3.96574	7.31687e-05	0.000974466	3.81519	0.26211
ENSSSCG00000011053	CDNF	27.9589	-1.9344	0.56356	-3.43246	0.000598129	0.0055622	3.82219	0.26163
ENSSSCG00000021448	CCDC17	12.2917	-1.93967	0.55881	-3.47107	0.000518388	0.00493991	3.83617	0.260677
ENSSSCG00000005316	TPM2	5556.67	-1.94091	0.481692	-4.02936	5.59296e-05	0.000779147	3.83947	0.260452
ENSSSCG00000002315	SLC8A3	22.7665	-1.95014	0.516006	-3.77929	0.000157277	0.00184295	3.86411	0.258792
ENSSSCG00000003251	NLRP12	15.7584	-1.95376	0.445114	-4.38935	1.13688e-05	0.000209799	3.87383	0.258142
ENSSSCG00000006857	COL11A1	245.875	-1.9641	0.334015	-5.88029	4.0954e-09	2.12478e-07	3.9017	0.256298
ENSSSCG00000040145	SNAI3	5.44618	-1.96815	0.566293	-3.4755	0.000509901	0.00486807	3.91267	0.25558
ENSSSCG00000012960	CST6	8.86749	-1.96889	0.435984	-4.51598	6.30258e-06	0.000128802	3.91468	0.255449
ENSSSCG00000027762	TNFRSF11B	27.9955	-1.97526	0.366788	-5.38528	7.2331e-08	2.64738e-06	3.93198	0.254325
ENSSSCG00000009856	NOS1	11.1093	-1.98017	0.534294	-3.70614	0.000210444	0.00235151	3.94539	0.253461
ENSSSCG00000011646	KY	360.976	-1.99303	0.382278	-5.21357	1.85242e-07	5.8958e-06	3.98073	0.25121
ENSSSCG00000000789	CNTN1	130.325	-2.00002	0.312017	-6.40995	1.45563e-10	1.19308e-08	4.00004	0.249997
ENSSSCG00000003318	GALP	10.4574	-2.01515	0.596596	-3.37775	0.000730804	0.00653947	4.04224	0.247388
ENSSSCG00000034154	WNK2	85.176	-2.02474	0.358362	-5.64999	1.60462e-08	7.00767e-07	4.06919	0.245749
ENSSSCG00000008432	STPG4	4.71518	-2.02582	0.532181	-3.80663	0.000140875	0.00169192	4.07222	0.245566
ENSSSCG00000032392	MYO15A	38.2893	-2.0281	0.320638	-6.32519	2.52929e-10	1.9294e-08	4.07866	0.245179
ENSSSCG00000015067	APOA5	46.3093	-2.02916	0.242639	-8.36287	6.12112e-17	1.81385e-14	4.08166	0.244998
ENSSSCG00000026067	TMPRSS6	6.45058	-2.03707	0.465205	-4.37888	1.19292e-05	0.00021883	4.10412	0.243657
ENSSSCG00000007084	BFSP1	9.56839	-2.03927	0.380447	-5.36019	8.31339e-08	2.99302e-06	4.11038	0.243287
ENSSSCG00000039535	CAMK2B	38.5101	-2.03981	0.675572	-3.01938	0.00253291	0.0172468	4.11191	0.243196
ENSSSCG00000027178	MAN2B2	4.63195	-2.04474	0.566516	-3.60932	0.000307002	0.00319308	4.12598	0.242367
ENSSSCG00000025996	MTUS2	41.271	-2.05309	0.286575	-7.16426	7.8207e-13	1.01268e-10	4.14995	0.240967
ENSSSCG00000006391	ATP1A2	325.04	-2.08729	0.425556	-4.90485	9.34997e-07	2.50999e-05	4.24948	0.235323
ENSSSCG00000023501	CCKAR	12.8546	-2.0879	0.289918	-7.2017	5.94657e-13	7.8992e-11	4.2513	0.235222
ENSSSCG00000039271	ST8SIA2	50.5112	-2.11188	0.408675	-5.16764	2.3707e-07	7.42483e-06	4.32255	0.231345
ENSSSCG00000016199	CYP27A1	1379.18	-2.11617	0.222351	-9.51723	1.77855e-21	1.24571e-18	4.3354	0.230659
ENSSSCG00000038455	RBM24	48.2515	-2.1309	0.494313	-4.31083	1.62641e-05	0.000281588	4.37991	0.228315
ENSSSCG00000014978	ANGPTL5	20.8959	-2.13339	0.465475	-4.58327	4.57768e-06	9.79688e-05	4.38749	0.227921
ENSSSCG00000033375	LRRC14B	11.0315	-2.15453	0.591085	-3.64505	0.000267337	0.00285474	4.45225	0.224606
ENSSSCG00000036534	MYOM3	17.3606	-2.15559	0.575395	-3.74628	0.000179475	0.00204854	4.45552	0.224441
ENSSSCG00000014827	PLEKHB1	16.4824	-2.15976	0.694656	-3.1091	0.00187657	0.0136732	4.4684	0.223794
ENSSSCG00000016462	CLCN1	29.2689	-2.16963	0.508786	-4.26433	2.005e-05	0.000335452	4.49909	0.222267
ENSSSCG00000012133	ASB11	26.4031	-2.18077	0.550868	-3.95879	7.53304e-05	0.000996366	4.53396	0.220558
ENSSSCG00000006352	MPZ	291.52	-2.19951	0.819904	-2.68265	0.00730416	0.0388708	4.59324	0.217711
ENSSSCG00000026259	LINGO4	34.2091	-2.20648	0.392545	-5.62097	1.89892e-08	8.08301e-07	4.61548	0.216662
ENSSSCG00000016469	TRPV5	20.2452	-2.21829	0.37734	-5.87876	4.13363e-09	2.13742e-07	4.65341	0.214896
ENSSSCG00000004918	ALPK2	53.085	-2.22057	0.366847	-6.05312	1.42065e-09	8.72145e-08	4.66077	0.214557
ENSSSCG00000027179	SIM2	4.15095	-2.22265	0.8094	-2.74605	0.00603182	0.0337979	4.66751	0.214247
ENSSSCG00000034820	MAFA	11.0829	-2.22831	0.64474	-3.45613	0.000547985	0.00517713	4.68583	0.213409
ENSSSCG00000001724	MEP1A	6.45005	-2.23778	0.542709	-4.12335	3.73398e-05	0.000561884	4.71671	0.212012
ENSSSCG00000034335	novel gene	46.1508	-2.25693	0.251335	-8.97976	2.71355e-19	1.16148e-16	4.77974	0.209216
ENSSSCG00000004157	IL20RA	8.70205	-2.26675	0.360137	-6.29412	3.09147e-10	2.32925e-08	4.81237	0.207798
ENSSSCG00000014302	CDKL3	27.7481	-2.27216	0.338991	-6.70271	2.04585e-11	1.95553e-09	4.83045	0.20702
ENSSSCG00000025523	COL2A1	18.2869	-2.29195	0.655554	-3.49621	0.000471922	0.00456906	4.89718	0.204199
ENSSSCG00000039989	novel gene	9.56934	-2.31664	0.397795	-5.82372	5.75534e-09	2.85905e-07	4.98172	0.200734
ENSSSCG00000007678	COL26A1	13.9467	-2.32227	0.42985	-5.4025	6.57177e-08	2.43424e-06	5.00117	0.199953
ENSSSCG00000005167	SLC24A2	6.34627	-2.32774	0.494491	-4.70735	2.5096e-06	5.92532e-05	5.02018	0.199196
ENSSSCG00000035018	GABRD	8.37958	-2.33432	0.445589	-5.23873	1.61689e-07	5.28973e-06	5.04313	0.19829
ENSSSCG00000026386	SLC30A2	77.3719	-2.33695	0.378066	-6.18132	6.35692e-10	4.39255e-08	5.05232	0.197929
ENSSSCG00000040581	CISH	404.469	-2.34244	0.313932	-7.46163	8.54591e-14	1.29102e-11	5.0716	0.197176
ENSSSCG00000002140	KLHL33	96.6488	-2.35223	0.615759	-3.82004	0.00013343	0.00161639	5.10612	0.195844
ENSSSCG00000013916	COMP	48.9767	-2.36473	0.664637	-3.55792	0.0003738	0.00377202	5.15055	0.194154
ENSSSCG00000025240	DDIT4L	108.965	-2.37358	0.572859	-4.14339	3.42211e-05	0.000522092	5.18224	0.192967
ENSSSCG00000009134	EGF	132.605	-2.37447	0.507989	-4.67425	2.95034e-06	6.79549e-05	5.18543	0.192848
ENSSSCG00000030113	SHISA2	285.732	-2.42036	0.506544	-4.77818	1.76885e-06	4.36798e-05	5.35304	0.18681
ENSSSCG00000034921	CLDN19	9.77849	-2.42358	0.548426	-4.41915	9.90877e-06	0.000187573	5.365	0.186393
ENSSSCG00000028758	LBP	5.86802	-2.42631	0.550445	-4.4079	1.04378e-05	0.000195427	5.37515	0.186041
ENSSSCG00000011885	FBXO40	237.204	-2.44435	0.549253	-4.45032	8.57427e-06	0.000166101	5.44281	0.183729
ENSSSCG00000032431	TMEM52B	4.32306	-2.44899	0.541449	-4.52302	6.09621e-06	0.000126227	5.46033	0.183139
ENSSSCG00000017084	FAT2	8.48644	-2.4819	0.535335	-4.63617	3.54929e-06	7.88703e-05	5.58633	0.179008
ENSSSCG00000014113	HOMER1	157.124	-2.48714	0.562038	-4.42523	9.63404e-06	0.000183273	5.60667	0.178359
ENSSSCG00000028277	novel gene	8.80811	-2.48923	0.358944	-6.93486	4.06623e-12	4.64122e-10	5.61478	0.178101
ENSSSCG00000000499	BEST3	9.99631	-2.51965	0.756856	-3.3291	0.000871256	0.00754419	5.73444	0.174385
ENSSSCG00000008522	XDH	26.222	-2.52673	0.544841	-4.63754	3.52575e-06	7.88108e-05	5.76262	0.173532
ENSSSCG00000026232	FAM184B	15.1935	-2.53776	0.566844	-4.477	7.56983e-06	0.00014897	5.80688	0.172209
ENSSSCG00000031614	SMCO1	19.547	-2.56013	0.638626	-4.00881	6.10245e-05	0.000835846	5.89762	0.16956
ENSSSCG00000010626	RBM20	7.22372	-2.56679	0.761195	-3.37205	0.000746112	0.00664942	5.92489	0.16878
ENSSSCG00000007603	NPTX2	18.6496	-2.56778	0.680878	-3.77128	0.000162411	0.00189018	5.92897	0.168663
ENSSSCG00000022568	TMPRSS3	11.4946	-2.59179	0.440312	-5.88624	3.95069e-09	2.07745e-07	6.02844	0.16588
ENSSSCG00000031905	KCNS3	24.1849	-2.63979	0.584596	-4.51558	6.31424e-06	0.000128869	6.23242	0.160451
ENSSSCG00000004147	ECT2L	4.24185	-2.67408	0.534728	-5.00082	5.70859e-07	1.62294e-05	6.38232	0.156683
ENSSSCG00000006935	CLCA2	36.1347	-2.69637	0.417599	-6.45684	1.06911e-10	8.90479e-09	6.4817	0.154281
ENSSSCG00000016606	ASB15	41.8768	-2.70187	0.601225	-4.49395	6.99136e-06	0.000139909	6.50647	0.153693
ENSSSCG00000015969	CHRNA1	12.5907	-2.70897	0.644628	-4.20238	2.6412e-05	0.000419137	6.53856	0.152939
ENSSSCG00000027875	CA14	15.7802	-2.73692	0.605149	-4.52272	6.10491e-06	0.000126227	6.66646	0.150005
ENSSSCG00000016915	IL31RA	5.68548	-2.73864	0.452916	-6.04669	1.47851e-09	9.0406e-08	6.67442	0.149826
ENSSSCG00000007370	R3HDML	7.63581	-2.76236	0.440064	-6.27717	3.44781e-10	2.56654e-08	6.78505	0.147383
ENSSSCG00000003159	KCNA7	15.1546	-2.7995	0.595233	-4.70321	2.56108e-06	6.00666e-05	6.962	0.143637
ENSSSCG00000032195	novel gene	7.65288	-2.80375	0.857297	-3.27045	0.00107376	0.00890983	6.98252	0.143215
ENSSSCG00000015333	ASB4	36.6925	-2.82119	0.313732	-8.99236	2.41982e-19	1.06534e-16	7.06745	0.141494
ENSSSCG00000011625	CHST13	210.123	-2.82479	0.298802	-9.4537	3.27046e-21	1.93825e-18	7.08511	0.141141
ENSSSCG00000022580	novel gene	12.5908	-2.85192	0.375509	-7.59481	3.08238e-14	5.21938e-12	7.21959	0.138512
ENSSSCG00000021873	CRABP1	17.391	-2.86417	0.538578	-5.31802	1.04905e-07	3.63132e-06	7.28116	0.137341
ENSSSCG00000027684	TRIM63	49.9977	-2.87198	0.619328	-4.63725	3.53078e-06	7.88108e-05	7.32069	0.136599
ENSSSCG00000011286	KLHL40	52.7881	-2.87438	0.622593	-4.61678	3.89735e-06	8.53043e-05	7.33287	0.136372
ENSSSCG00000012480	TNMD	88.7912	-2.88161	0.69772	-4.13004	3.62695e-05	0.000546846	7.36973	0.13569
ENSSSCG00000038545	C10orf105	7.90586	-2.89978	0.471931	-6.14451	8.02123e-10	5.39734e-08	7.46314	0.133992
ENSSSCG00000003662	NT5C1A	6.81874	-2.9183	1.07081	-2.72531	0.00642403	0.0352647	7.55957	0.132283
ENSSSCG00000030706	FAM43B	30.2816	-2.94267	0.296869	-9.91235	3.67886e-23	2.98356e-20	7.68834	0.130067
ENSSSCG00000031405	novel gene	17.9929	-2.96025	0.385908	-7.67087	1.70831e-14	3.02568e-12	7.78259	0.128492
ENSSSCG00000002277	SPTB	154.868	-2.96601	0.591135	-5.01748	5.23533e-07	1.50506e-05	7.81371	0.12798
ENSSSCG00000001473	COL11A2	128.397	-2.9846	1.00941	-2.95679	0.00310864	0.0203501	7.91505	0.126342
ENSSSCG00000039673	ASB16	111.256	-3.00259	0.664049	-4.52163	6.13638e-06	0.000126411	8.01437	0.124776
ENSSSCG00000004410	novel gene	6.05024	-3.00359	0.572725	-5.24437	1.56814e-07	5.15214e-06	8.01991	0.12469
ENSSSCG00000031192	novel gene	9.4246	-3.0159	0.769403	-3.91979	8.86261e-05	0.00114089	8.08864	0.12363
ENSSSCG00000037823	ANKRD34A	11.2895	-3.03448	0.683158	-4.44184	8.91913e-06	0.000172009	8.1935	0.122048
ENSSSCG00000002294	ARG2	68.633	-3.03598	0.671313	-4.52245	6.11276e-06	0.000126227	8.20203	0.121921
ENSSSCG00000035369	RD3	20.1946	-3.05734	0.321849	-9.49929	2.11323e-21	1.35678e-18	8.32437	0.120129
ENSSSCG00000015796	PDLIM3	698.12	-3.12379	0.586587	-5.32537	1.00746e-07	3.53622e-06	8.71676	0.114722
ENSSSCG00000032974	MYADML2	28.1752	-3.12932	0.600252	-5.21334	1.85471e-07	5.8958e-06	8.75021	0.114283
ENSSSCG00000026701	novel gene	12.886	-3.18353	0.801666	-3.97114	7.15294e-05	0.000955938	9.08525	0.110069
ENSSSCG00000029471	STAC3	141.608	-3.18742	0.649398	-4.90827	9.18848e-07	2.48395e-05	9.10978	0.109772
ENSSSCG00000007231	MYLK2	259.442	-3.19924	0.65557	-4.88009	1.06035e-06	2.80738e-05	9.18476	0.108876
ENSSSCG00000016830	PRLR	31.5394	-3.20728	0.3705	-8.65662	4.85977e-18	1.82644e-15	9.23604	0.108271
ENSSSCG00000036474	GJB6	9.30855	-3.22214	0.709821	-4.53937	5.64225e-06	0.000118288	9.3317	0.107162
ENSSSCG00000012773	PNCK	5.88125	-3.22368	0.944068	-3.41467	0.000638596	0.0058642	9.34166	0.107047
ENSSSCG00000029241	ASB10	14.9104	-3.23209	0.632176	-5.11264	3.17683e-07	9.65517e-06	9.39629	0.106425
ENSSSCG00000010303	SYNPO2L	147.026	-3.26249	0.689777	-4.72977	2.24774e-06	5.37818e-05	9.59637	0.104206
ENSSSCG00000012911	CARNS1	200.256	-3.2933	0.682085	-4.82829	1.37713e-06	3.50168e-05	9.80354	0.102004
ENSSSCG00000031163	novel gene	28.8972	-3.31853	0.782914	-4.23869	2.2483e-05	0.000368161	9.97646	0.100236
ENSSSCG00000035241	RF00430	4.3501	-3.35282	0.641489	-5.22662	1.72637e-07	5.55356e-06	10.2164	0.0978815
ENSSSCG00000027086	novel gene	7.12825	-3.35525	0.528977	-6.34291	2.25466e-10	1.75465e-08	10.2337	0.0977167
ENSSSCG00000007488	DOK5	12.6216	-3.48063	0.570944	-6.09627	1.08572e-09	7.0414e-08	11.1628	0.0895833
ENSSSCG00000036976	novel gene	105.614	-3.50023	0.66761	-5.24292	1.58053e-07	5.1818e-06	11.3155	0.0883745
ENSSSCG00000037457	HSPB7	77.0492	-3.51069	0.608976	-5.76491	8.17035e-09	3.81506e-07	11.3979	0.0877358
ENSSSCG00000009844	HSPB8	320.84	-3.52125	0.626236	-5.62288	1.87804e-08	8.06091e-07	11.4816	0.087096
ENSSSCG00000016605	LMOD2	42.0712	-3.55496	0.683015	-5.2048	1.94202e-07	6.15733e-06	11.753	0.0850846
ENSSSCG00000036119	LYPD2	70.3419	-3.57766	0.374901	-9.54295	1.38825e-21	1.01864e-18	11.9395	0.0837559
ENSSSCG00000014128	CKMT2	234.227	-3.59584	0.700043	-5.1366	2.79749e-07	8.67334e-06	12.0908	0.0827072
ENSSSCG00000039870	novel gene	18.8688	-3.61549	0.690287	-5.23766	1.62623e-07	5.30902e-06	12.2566	0.0815886
ENSSSCG00000006867	LRRC39	78.3441	-3.62405	0.731696	-4.95295	7.30952e-07	2.02213e-05	12.3296	0.0811056
ENSSSCG00000007917	RBFOX1	40.649	-3.70271	0.803938	-4.60571	4.11053e-06	8.94621e-05	13.0205	0.0768021
ENSSSCG00000024103	ADPRHL1	38.389	-3.72393	0.668036	-5.57445	2.48307e-08	1.02854e-06	13.2134	0.0756805
ENSSSCG00000024029	novel gene	15.0167	-3.74759	0.424198	-8.83454	1.00508e-18	3.97112e-16	13.4319	0.0744495
ENSSSCG00000028671	CEL	36.523	-3.76612	0.871716	-4.32035	1.55782e-05	0.000272468	13.6055	0.0734996
ENSSSCG00000022868	KCTD4	9.04805	-3.77172	0.784213	-4.80956	1.51263e-06	3.7961e-05	13.6584	0.0732148
ENSSSCG00000033735	PERM1	65.141	-3.78019	0.782406	-4.8315	1.35509e-06	3.45706e-05	13.7389	0.0727862
ENSSSCG00000038719	novel gene	6.3095	-3.7937	1.10342	-3.43814	0.000585722	0.00547325	13.8681	0.072108
ENSSSCG00000036059	HSPB3	4.69844	-3.79414	1.00321	-3.78201	0.000155564	0.00182844	13.8723	0.0720859
ENSSSCG00000014426	SPINK9	16.1104	-3.79796	0.490899	-7.73674	1.01996e-14	1.91665e-12	13.9092	0.0718951
ENSSSCG00000034708	PITX2	4.59493	-3.82907	1.09622	-3.49298	0.000477661	0.00460929	14.2123	0.0703614
ENSSSCG00000018005	MYH8	15.6959	-3.84561	0.790278	-4.86615	1.13793e-06	2.98202e-05	14.3762	0.0695593
ENSSSCG00000015632	novel gene	73.9076	-3.89279	0.71055	-5.47856	4.28797e-08	1.66852e-06	14.8541	0.0673213
ENSSSCG00000021585	OXTR	9.94836	-3.89703	1.16701	-3.33934	0.000839773	0.00732733	14.8978	0.0671238
ENSSSCG00000002642	CDH15	19.9941	-3.90708	0.924412	-4.22655	2.37299e-05	0.000384091	15.0019	0.066658
ENSSSCG00000032838	MYOZ2	26.5174	-3.91172	0.845931	-4.62416	3.76118e-06	8.27943e-05	15.0503	0.0664437
ENSSSCG00000002467	ABSB2	147.455	-3.91547	0.665646	-5.88221	4.04827e-09	2.10743e-07	15.0894	0.0662715
ENSSSCG00000020785	DES	1757.63	-3.91912	0.59911	-6.54158	6.08733e-11	5.24021e-09	15.1277	0.0661038
ENSSSCG00000007949	SRL	696.911	-3.93946	0.649446	-6.06588	1.31236e-09	8.22053e-08	15.3425	0.0651785
ENSSSCG00000017500	TCAP	299.589	-3.96837	0.739116	-5.36908	7.91414e-08	2.86265e-06	15.653	0.0638854
ENSSSCG00000033507	ASCL2	6.49939	-4.02544	0.893438	-4.50556	6.61968e-06	0.000133511	16.2846	0.0614076
ENSSSCG00000035965	AQP4	11.0929	-4.05663	0.873717	-4.64296	3.43458e-06	7.72604e-05	16.6406	0.0600941
ENSSSCG00000006174	JPH1	180.365	-4.10512	0.740472	-5.54392	2.95779e-08	1.21047e-06	17.2093	0.0581081
ENSSSCG00000010144	ACTN2	531.047	-4.15591	0.681003	-6.10263	1.04334e-09	6.81222e-08	17.826	0.0560979
ENSSSCG00000032657	RPL3L	97.5325	-4.17296	0.747486	-5.58267	2.3686e-08	9.83768e-07	18.0379	0.0554387
ENSSSCG00000014443	CAMK2A	316.101	-4.27569	0.730899	-5.8499	4.91855e-09	2.49309e-07	19.3692	0.0516284
ENSSSCG00000001806	FSD2	69.9503	-4.28391	0.828068	-5.17338	2.29897e-07	7.21484e-06	19.4799	0.0513351
ENSSSCG00000004803	ACTC1	29.2261	-4.2885	0.904118	-4.7433	2.10266e-06	5.07836e-05	19.5419	0.051172
ENSSSCG00000012769	ATP2B3	12.3873	-4.315	0.814255	-5.29933	1.1623e-07	3.96237e-06	19.9042	0.0502406
ENSSSCG00000016200	PRKAG3	102.491	-4.34769	0.732353	-5.9366	2.90986e-09	1.63047e-07	20.3604	0.049115
ENSSSCG00000025592	TP63	7.19664	-4.38076	0.99578	-4.39933	1.08586e-05	0.000201682	20.8325	0.0480019
ENSSSCG00000011508	LMOD3	82.2583	-4.40436	0.720517	-6.11277	9.7915e-10	6.44774e-08	21.176	0.0472234
ENSSSCG00000036570	CTXN3	8.87561	-4.40702	1.02741	-4.28944	1.79126e-05	0.000305326	21.2151	0.0471363
ENSSSCG00000004255	VGLL2	15.7841	-4.50375	0.995915	-4.52223	6.11927e-06	0.000126227	22.6864	0.0440794
ENSSSCG00000005474	SAL1	5297.89	-4.52123	0.275669	-16.4009	1.88277e-60	2.90115e-56	22.9629	0.0435485
ENSSSCG00000017717	UNC45B	108.37	-4.52877	0.542315	-8.35082	6.77929e-17	1.97098e-14	23.0832	0.0433216
ENSSSCG00000013022	PYGM	5991.94	-4.53254	0.78641	-5.76359	8.23451e-09	3.8334e-07	23.1436	0.0432085
ENSSSCG00000039218	SLC38A8	8.56158	-4.63321	0.712536	-6.50242	7.90355e-11	6.72849e-09	24.8162	0.0402962
ENSSSCG00000006754	AMPD1	484.32	-4.74583	0.799087	-5.93907	2.86644e-09	1.61201e-07	26.8311	0.0372702
ENSSSCG00000002029	MYH7	241.654	-4.75395	0.782547	-6.07497	1.24007e-09	7.89597e-08	26.9825	0.037061
ENSSSCG00000007757	TRIM72	147.078	-4.76009	0.791834	-6.01148	1.83834e-09	1.10652e-07	27.0976	0.0369036
ENSSSCG00000006829	SYPL2	395.564	-4.77623	0.825196	-5.78799	7.12323e-09	3.3982e-07	27.4024	0.0364932
ENSSSCG00000016047	MSTN	13.4136	-4.82581	1.15835	-4.1661	3.09854e-05	0.000480518	28.3606	0.0352602
ENSSSCG00000039272	IP6K3	19.3305	-4.83426	1.20564	-4.00969	6.07982e-05	0.000833487	28.527	0.0350545
ENSSSCG00000003218	MYBPC2	3150.01	-4.91867	0.919157	-5.35128	8.73346e-08	3.10839e-06	30.2459	0.0330623
ENSSSCG00000003257	CACNG6	15.2493	-4.92019	1.11312	-4.42019	9.86124e-06	0.000186903	30.2777	0.0330276
ENSSSCG00000029199	SCN4B	109.078	-4.92189	0.798075	-6.1672	6.95101e-10	4.7393e-08	30.3135	0.0329886
ENSSSCG00000022693	LBX1	18.7456	-5.01971	0.714704	-7.02348	2.16402e-12	2.56503e-10	32.4403	0.0308259
ENSSSCG00000036244	PRR33	27.3044	-5.04036	0.965984	-5.21786	1.81005e-07	5.79857e-06	32.9079	0.0303878
ENSSSCG00000032889	ASB12	13.9984	-5.15938	1.39803	-3.69045	0.000223855	0.00247686	35.7378	0.0279816
ENSSSCG00000009957	MYO18B	181.756	-5.16246	0.82822	-6.23319	4.57025e-10	3.32184e-08	35.8141	0.027922
ENSSSCG00000032662	FGF6	4.39115	-5.17438	1.58595	-3.26263	0.00110382	0.0090956	36.1113	0.0276922
ENSSSCG00000013344	ANO5	83.3747	-5.18158	0.868766	-5.9643	2.45692e-09	1.41793e-07	36.292	0.0275543
ENSSSCG00000006311	DUSP27	55.1456	-5.23919	0.967776	-5.41363	6.17589e-08	2.30422e-06	37.7704	0.0264757
ENSSSCG00000011325	MYL3	45.1096	-5.26927	0.873494	-6.03241	1.61534e-09	9.83823e-08	38.5664	0.0259293
ENSSSCG00000007022	ANK1	327.419	-5.31985	0.775042	-6.86395	6.69811e-12	7.37222e-10	39.9425	0.025036
ENSSSCG00000034139	EYA4	45.5161	-5.32843	0.923188	-5.77177	7.84439e-09	3.68519e-07	40.1806	0.0248876
ENSSSCG00000016397	NEB	3123.72	-5.34003	0.869812	-6.13929	8.28895e-10	5.5292e-08	40.505	0.0246883
ENSSSCG00000026098	CMYA5	1091.73	-5.34299	0.792982	-6.73784	1.60762e-11	1.59818e-09	40.5881	0.0246378
ENSSSCG00000007718	CLDN4	358.229	-5.38307	0.422367	-12.745	3.32458e-37	1.02457e-33	41.7315	0.0239627
ENSSSCG00000033489	C10orf71	78.793	-5.49432	1.15576	-4.75387	1.99559e-06	4.85782e-05	45.0771	0.0221842
ENSSSCG00000015886	ITGB6	14.9417	-5.50678	1.50343	-3.66281	0.000249462	0.00270455	45.4682	0.0219934
ENSSSCG00000035998	C8H4orf54	46.2614	-5.55413	1.076	-5.16185	2.44523e-07	7.62725e-06	46.9849	0.0212834
ENSSSCG00000010359	novel gene	922.574	-5.59518	0.814987	-6.86537	6.63197e-12	7.35194e-10	48.3413	0.0206863
ENSSSCG00000004094	PPP1R14C	61.8591	-5.6182	1.14512	-4.90621	9.28532e-07	2.50136e-05	49.1186	0.0203589
ENSSSCG00000030681	MYBPH	243.241	-5.61916	0.865571	-6.49186	8.47854e-11	7.17834e-09	49.1514	0.0203453
ENSSSCG00000009182	ADH1C	309.704	-5.6291	0.953401	-5.90423	3.54293e-09	1.90219e-07	49.4912	0.0202056
ENSSSCG00000010304	MYOZ1	1206.26	-5.62926	0.810421	-6.94609	3.75552e-12	4.31857e-10	49.4965	0.0202034
ENSSSCG00000035805	DLK1	6.0357	-5.82071	1.4173	-4.10689	4.01018e-05	0.000594734	56.5208	0.0176926
ENSSSCG00000011441	TNNC1	69.7145	-5.91008	1.06618	-5.54321	2.96981e-08	1.21063e-06	60.1328	0.0166299
ENSSSCG00000006216	TRIM55	17.5844	-5.92759	0.97049	-6.10783	1.00992e-09	6.6221e-08	60.8672	0.0164292
ENSSSCG00000011622	KBTBD12	14.0089	-5.94434	1.31584	-4.51754	6.25614e-06	0.000128022	61.578	0.0162396
ENSSSCG00000035429	HFE2	172.716	-6.03108	0.963507	-6.25951	3.86191e-10	2.83372e-08	65.3936	0.015292
ENSSSCG00000037954	CAVIN4	40.4507	-6.07676	1.14901	-5.2887	1.23192e-07	4.14467e-06	67.4973	0.0148154
ENSSSCG00000029558	EXTL1	10.6441	-6.07909	1.00379	-6.05614	1.39428e-09	8.65475e-08	67.6066	0.0147915
ENSSSCG00000006390	CASQ1	1397.86	-6.34627	0.802065	-7.91241	2.52444e-15	5.72045e-13	81.3611	0.0122909
ENSSSCG00000033049	KLHL41	841.889	-6.37514	0.883378	-7.21677	5.32366e-13	7.13325e-11	83.0056	0.0120474
ENSSSCG00000025353	TNNT1	81.4338	-6.3869	1.03066	-6.1969	5.7587e-10	4.03345e-08	83.6853	0.0119495
ENSSSCG00000015747	MYOM2	727.153	-6.40467	0.932078	-6.87139	6.35795e-12	7.09925e-10	84.7222	0.0118033
ENSSSCG00000038255	ART1	12.2803	-6.47801	1.78722	-3.62464	0.000289368	0.00304359	89.1407	0.0112182
ENSSSCG00000039557	TRIM54	30.6442	-6.48627	1.54753	-4.19138	2.77261e-05	0.00043595	89.6522	0.0111542
ENSSSCG00000037039	PPP1R27	62.0174	-6.57288	1.22079	-5.38412	7.28007e-08	2.65826e-06	95.1992	0.0105043
ENSSSCG00000031728	ABRA	28.3144	-6.57331	1.40691	-4.67217	2.98039e-06	6.85446e-05	95.2278	0.0105011
ENSSSCG00000011287	HHATL	51.3831	-6.60562	1.23441	-5.35125	8.73472e-08	3.10839e-06	97.3848	0.0102685
ENSSSCG00000031899	JSRP1	60.8265	-6.61793	1.1124	-5.94921	2.69439e-09	1.53202e-07	98.2189	0.0101813
ENSSSCG00000017904	ENO3	7831.23	-6.62779	0.856563	-7.73765	1.0127e-14	1.91665e-12	98.8924	0.010112
ENSSSCG00000034654	MYOG	18.611	-6.63944	1.92776	-3.44413	0.000572908	0.00537961	99.6946	0.0100306
ENSSSCG00000036235	novel gene	51.9481	-6.6689	1.21434	-5.49178	3.979e-08	1.56011e-06	101.751	0.0098279
ENSSSCG00000013375	MYOD1	15.8747	-6.72222	2.33961	-2.87322	0.00406309	0.0250233	105.582	0.0094713
ENSSSCG00000035105	DUSP13	107.849	-6.78427	1.0692	-6.3452	2.2214e-10	1.73754e-08	110.222	0.00907258
ENSSSCG00000034677	novel gene	65.5787	-6.96059	1.25905	-5.52845	3.23078e-08	1.3029e-06	124.551	0.00802885
ENSSSCG00000015917	XIRP2	1027.82	-6.97063	0.951651	-7.32477	2.39307e-13	3.44624e-11	125.42	0.00797318
ENSSSCG00000008806	YIPF7	18.1495	-7.00251	2.06122	-3.39727	0.000680628	0.00617293	128.223	0.00779894
ENSSSCG00000010317	DUPD1	13.4268	-7.00367	1.76224	-3.97431	7.05833e-05	0.000946577	128.326	0.00779265
ENSSSCG00000032720	SMPX	111.052	-7.04127	1.12315	-6.26919	3.62927e-10	2.67576e-08	131.714	0.0075922
ENSSSCG00000024784	CACNA1S	503.102	-7.06456	0.852485	-8.28702	1.16124e-16	3.19526e-14	133.858	0.00747059
ENSSSCG00000035729	MYOZ3	313.385	-7.08661	0.991134	-7.15	8.67758e-13	1.10221e-10	135.92	0.00735727
ENSSSCG00000032277	novel gene	23.8724	-7.09156	1.62106	-4.37464	1.21633e-05	0.000221542	136.387	0.0073321
ENSSSCG00000024061	TNNI1	50.4563	-7.09276	1.36438	-5.19851	2.00889e-07	6.35626e-06	136.5	0.00732602
ENSSSCG00000040321	novel gene	20.6912	-7.15301	0.707243	-10.1139	4.79201e-24	4.34353e-21	142.321	0.00702635
ENSSSCG00000040643	CAV3	41.7253	-7.1835	1.64416	-4.3691	1.24759e-05	0.000226166	145.361	0.00687941
ENSSSCG00000016720	PGAM2	2027.15	-7.19003	0.900236	-7.98683	1.38455e-15	3.28224e-13	146.021	0.00684835
ENSSSCG00000038561	novel gene	62.6613	-7.30556	1.43211	-5.10127	3.37379e-07	1.01935e-05	158.195	0.00632129
ENSSSCG00000015835	DUSP26	48.3769	-7.3638	1.60598	-4.58525	4.53437e-06	9.73761e-05	164.712	0.00607119
ENSSSCG00000029651	SLN	900.116	-7.39944	0.973768	-7.59877	2.98959e-14	5.1185e-12	168.831	0.00592308
ENSSSCG00000027613	novel gene	189.391	-7.41567	1.37375	-5.39813	6.73382e-08	2.48233e-06	170.742	0.0058568
ENSSSCG00000039710	MYL2	142.11	-7.42353	1.21155	-6.1273	8.93817e-10	5.93657e-08	171.674	0.005825
ENSSSCG00000040401	EEF1A2	2098.17	-7.42781	0.880157	-8.43918	3.1957e-17	1.04263e-14	172.184	0.00580775
ENSSSCG00000036132	CKM	12431.2	-7.46163	0.915391	-8.15131	3.60017e-16	9.09426e-14	176.268	0.00567318
ENSSSCG00000038607	GADL1	272.551	-7.48352	1.03631	-7.2213	5.14942e-13	6.9603e-11	178.964	0.00558772
ENSSSCG00000031608	novel gene	81.3478	-7.5029	1.42514	-5.26467	1.4044e-07	4.68407e-06	181.384	0.00551317
ENSSSCG00000012606	ATP1B4	29.5713	-7.50585	1.73015	-4.33827	1.43609e-05	0.00025377	181.754	0.00550193
ENSSSCG00000031785	novel gene	45.6546	-7.52911	0.640494	-11.7552	6.6435e-32	1.27962e-28	184.709	0.00541391
ENSSSCG00000034015	novel gene	74.9161	-7.6545	1.40815	-5.43587	5.45306e-08	2.05947e-06	201.482	0.00496323
ENSSSCG00000033260	TNNI2	2926.31	-7.72236	0.990213	-7.79868	6.25575e-15	1.25188e-12	211.184	0.0047352
ENSSSCG00000016640	PPP1R3A	110.317	-7.77655	1.44253	-5.39091	7.01027e-08	2.57193e-06	219.268	0.00456064
ENSSSCG00000017996	DHRS7C	169.149	-7.78151	1.02885	-7.56329	3.93015e-14	6.58257e-12	220.024	0.00454497
ENSSSCG00000026533	MYF6	31.4662	-7.86826	1.87978	-4.18574	2.84236e-05	0.000445554	233.659	0.00427974
ENSSSCG00000036052	novel gene	840.709	-7.91462	1.02906	-7.69113	1.45845e-14	2.61316e-12	241.29	0.0041444
ENSSSCG00000037545	novel gene	66.3024	-7.93358	1.52976	-5.18616	2.14679e-07	6.76481e-06	244.481	0.00409029
ENSSSCG00000031903	TNNT3	4667.6	-7.94334	1.04081	-7.6319	2.31321e-14	4.05048e-12	246.141	0.00406272
ENSSSCG00000038323	ACTN3	3345.71	-7.98775	1.00468	-7.95051	1.85747e-15	4.33663e-13	253.836	0.00393955
ENSSSCG00000017271	CACNG1	120.847	-8.01771	1.352	-5.93028	3.02421e-09	1.68841e-07	259.162	0.00385859
ENSSSCG00000014560	COX8H	85.0807	-8.06836	1.49379	-5.40128	6.61655e-08	2.44495e-06	268.423	0.00372547
ENSSSCG00000000866	MYBPC1	453.683	-8.08146	1.03399	-7.81582	5.46062e-15	1.10714e-12	270.87	0.00369181
ENSSSCG00000007424	TNNC2	3595.13	-8.0947	1.0031	-8.06968	7.04805e-16	1.69693e-13	273.368	0.00365807
ENSSSCG00000036018	APOBEC2	153.974	-8.1116	1.38828	-5.84289	5.13025e-09	2.59187e-07	276.589	0.00361548
ENSSSCG00000007805	ATP2A1	6549.01	-8.12895	0.990138	-8.20992	2.21335e-16	5.68424e-14	279.936	0.00357225
ENSSSCG00000010461	ANKRD1	80.0992	-8.13898	2.12175	-3.83598	0.000125066	0.00153226	281.889	0.0035475
ENSSSCG00000029311	MYPN	214.498	-8.33818	1.36862	-6.09238	1.11244e-09	7.17221e-08	323.626	0.00308999
ENSSSCG00000036948	IGFN1	357.646	-8.3479	1.2508	-6.67402	2.48882e-11	2.28276e-09	325.812	0.00306925
ENSSSCG00000008215	SMYD1	198.964	-8.55669	1.46493	-5.84102	5.18829e-09	2.61263e-07	376.549	0.0026557
ENSSSCG00000007799	MYLPF	5680.94	-8.57161	1.1277	-7.60098	2.93889e-14	5.08824e-12	380.464	0.00262837
ENSSSCG00000016157	MYL1	8226.95	-8.58292	1.09611	-7.83035	4.86516e-15	1.01307e-12	383.456	0.00260786
ENSSSCG00000029441	MYH2	3014.81	-8.59864	1.0032	-8.57121	1.02401e-17	3.66953e-15	387.659	0.00257959
ENSSSCG00000000138	PVALB	193.973	-8.76193	1.44742	-6.05347	1.41756e-09	8.72145e-08	434.115	0.00230354
ENSSSCG00000018003	MYH4	13429	-8.85931	1.18468	-7.47824	7.5326e-14	1.18439e-11	464.427	0.00215319
ENSSSCG00000014324	MYOT	331.333	-9.01624	1.33408	-6.75837	1.3955e-11	1.43355e-09	517.797	0.00193126
ENSSSCG00000010190	ACTA1	44127.9	-9.0549	1.10179	-8.21832	2.06374e-16	5.38986e-14	531.857	0.0018802
ENSSSCG00000013354	CSRP3	24.9494	-23.7659	2.83659	-8.37832	5.36902e-17	1.62218e-14	1.4264e+07	7.01064e-08

## Sheet: Common genes Cufflinks-DESeq2
			Cufflinks							DESeq2
ID ENSEMBL	Gene	locus	value_DU	value_IB	log2(fold_change)	p_value	q_value	FC DU/IB	FC IB/DU	baseMean	log2FoldChange	pvalue	padj	FC DU/IB	FC IB/DU
ENSSSCG00000006933	CLCA1	4:129395918-129804203	0.119297	5.36219	5.49019	5e-05	0.00132205	0.0222479	44.9482	183.754	4.65492	1.77398e-20	9.76261e-18	0.0396944	25.1925
ENSSSCG00000007642	AZGP1	3:7810702-7876040	5.43824	71.4149	3.71501	5e-05	0.00132205	0.0761501	13.132	1597.12	3.42264	7.87129e-43	4.04296e-39	0.0932574	10.723
ENSSSCG00000002983	LGALS13	6:48204575-48210071	0.283064	3.35099	3.56539	5e-05	0.00132205	0.0844716	11.8383	87.9881	3.58906	1.34941e-23	1.15517e-20	0.0830969	12.0341
ENSSSCG00000015356	AGMO	9:84524587-84895264	0.362245	3.00094	3.05038	5e-05	0.00132205	0.12071	8.2843	97.6229	2.90277	1.84044e-40	7.08984e-37	0.133715	7.47862
ENSSSCG00000010552	PKD2L1	14:111398822-111436103	0.126143	0.832585	2.72254	5e-05	0.00132205	0.151507	6.60034	44.2146	3.45937	0.000160879	0.00187944	0.0909128	10.9996
ENSSSCG00000002980	AWN	14:132240889-132247816	0.158108	1.02892	2.70215	0.0003	0.00630146	0.153664	6.50771	9.56506	2.65195	3.96992e-09	2.07745e-07	0.159105	6.28515
ENSSSCG00000003047	CEACAM2	6:50027150-50226572	0.147311	0.937089	2.66933	5e-05	0.00132205	0.1572	6.36134	43.9401	3.24816	7.70825e-25	7.91843e-22	0.105246	9.50155
ENSSSCG00000009870	SDSL	14:38471164-38484130	0.110346	0.684213	2.63241	0.00025	0.00536878	0.161274	6.20061	16.4703	2.95375	9.64538e-13	1.20834e-10	0.129072	7.74762
ENSSSCG00000028376	TM4SF19	13:133759672-133770093	0.442005	2.67938	2.59977	5e-05	0.00132205	0.164965	6.0619	31.2758	2.75106	1.50233e-11	1.51303e-09	0.148541	6.73213
ENSSSCG00000010512	SLIT1	14:108445899-108624524	0.379357	2.29869	2.59919	0.0008	0.014299	0.165031	6.05946	331.715	4.73108	9.22307e-06	0.000176764	0.0376532	26.5582
ENSSSCG00000022945	UCHL1	8:32353245-32367348	1.81666	10.8053	2.57238	5e-05	0.00132205	0.168127	5.9479	169.461	2.54892	2.08579e-09	1.22205e-07	0.170883	5.85194
ENSSSCG00000015677	LYPD6B	15:2956972-3179569	0.11995	0.707655	2.56061	0.00065	0.012016	0.169504	5.89957	9.82948	2.88276	1.05105e-07	3.63132e-06	0.135582	7.37558
ENSSSCG00000035531	CLEC4A_tv1	5:63157146-63188936	0.380441	2.21805	2.54355	5e-05	0.00132205	0.17152	5.83022	19.3802	2.78332	8.43432e-12	9.08843e-10	0.145257	6.88437
ENSSSCG00000006043	DCSTAMP	4:32909829-32928441	0.156803	0.909776	2.53655	5e-05	0.00132205	0.172354	5.802	59.0836	2.25651	6.43007e-15	1.27027e-12	0.209278	4.77833
ENSSSCG00000026718	PLCH1	13:95406826-95643193	0.102897	0.558173	2.43951	5e-05	0.00132205	0.184346	5.42457	66.5021	2.44431	7.72419e-15	1.48778e-12	0.183734	5.44265
ENSSSCG00000040080	PTGDS	AEMK02000682.1:885008-891326	36.8912	192.627	2.38446	5e-05	0.00132205	0.191516	5.22148	9.69299	1.79865	0.000268967	0.00287016	0.287443	3.47895
ENSSSCG00000034469	CRLF2	Y:4964932-4992354	0.079997	0.396691	2.31	5e-05	0.00132205	0.20166	4.95883	48.2653	2.24255	1.79535e-10	1.44086e-08	0.211312	4.73234
ENSSSCG00000007448	OCSTAMP	17:48113743-48850961	0.200934	0.95259	2.24513	5e-05	0.00132205	0.210935	4.7408	38.9371	1.43615	1.92256e-09	1.14825e-07	0.369552	2.70598
ENSSSCG00000036724	CRYAB	9:39623883-39660648	54.4077	253.859	2.22214	5e-05	0.00132205	0.214323	4.66585	3479	2.199	4.59537e-22	3.5405e-19	0.217788	4.59162
ENSSSCG00000025759	OLAH	10:46752244-46800326	0.305296	1.30801	2.09909	5e-05	0.00132205	0.233405	4.28439	4.63141	3.50214	2.23823e-09	1.29658e-07	0.0882575	11.3305
ENSSSCG00000014570	NRIP3	9:462118-484566	2.45214	10.2394	2.06202	5e-05	0.00132205	0.23948	4.17571	680.759	2.05935	1.99094e-21	1.33385e-18	0.239924	4.16798
ENSSSCG00000014422	SPINK5	2:149146582-149409847	0.290523	1.213	2.06185	5e-05	0.00132205	0.239509	4.17521	84.2056	2.08384	3.60167e-05	0.000543917	0.235886	4.23934
ENSSSCG00000025795	CSF3R	6:92548608-92565593	0.442544	1.83813	2.05435	5e-05	0.00132205	0.240757	4.15356	116.496	1.94338	2.8374e-13	4.01115e-11	0.260006	3.84607
ENSSSCG00000009216	SPP1	8:131077025-131085759	5.87145	24.3421	2.05167	5e-05	0.00132205	0.241205	4.14586	1284.92	2.02697	4.73614e-08	1.8154e-06	0.245369	4.07549
ENSSSCG00000038184	ACBD7	10:46740584-46750606	0.281098	1.08129	1.9436	5e-05	0.00132205	0.259967	3.84664	29.7595	1.82912	8.7267e-13	1.10221e-10	0.281436	3.55321
ENSSSCG00000026478	PADI2	6:75696477-75756332	0.871803	3.31582	1.92729	5e-05	0.00132205	0.262923	3.8034	330.305	1.8601	6.03527e-13	7.94851e-11	0.275458	3.63032
ENSSSCG00000036984	GALR1	1:147446060-147462884	0.166392	0.629978	1.92072	5e-05	0.00132205	0.264123	3.78612	54.728	1.98727	6.64315e-15	1.29575e-12	0.252215	3.96486
ENSSSCG00000007007	IDO1	17:9245134-9261748	0.178587	0.671267	1.91026	5e-05	0.00132205	0.266045	3.75877	38.5891	1.76437	0.0082149	0.0425634	0.294356	3.39725
ENSSSCG00000008664	FAM84A	3:122716041-122720657	0.177455	0.652099	1.87764	5e-05	0.00132205	0.272129	3.67473	28.2613	1.86154	1.58526e-19	7.18447e-17	0.275183	3.63395
ENSSSCG00000023125	CNTNAP4	6:11317845-11589630	0.115431	0.415839	1.84899	0.00285	0.0405005	0.277587	3.60248	9.18835	1.81763	1.76016e-06	4.35349e-05	0.283686	3.52502
ENSSSCG00000000687	CD4	5:63885713-63918669	1.04157	3.61354	1.79465	5e-05	0.00132205	0.288242	3.46931	103.804	1.82576	2.19763e-08	9.20196e-07	0.282093	3.54494
ENSSSCG00000006141	CA3	4:51212589-51238746	171.287	592.793	1.79111	5e-05	0.00132205	0.28895	3.46081	20495.7	1.82181	1.86202e-09	1.11641e-07	0.282867	3.53523
ENSSSCG00000036785	MTMR7	17:4949626-5122248	0.756419	2.61676	1.79052	0.0033	0.0450774	0.289068	3.4594	73.0911	1.68509	3.45428e-09	1.87673e-07	0.310984	3.2156
ENSSSCG00000025652	CDH1	6:17844973-18156118	1.15338	3.93571	1.77075	5e-05	0.00132205	0.293056	3.41231	372.214	1.73138	6.1418e-09	3.00998e-07	0.301163	3.32046
ENSSSCG00000011999	CADM2	13:169678116-170013806	1.11097	3.60136	1.69672	5e-05	0.00132205	0.308487	3.24163	93.6288	1.76886	1.48607e-10	1.21158e-08	0.29344	3.40785
ENSSSCG00000029515	PON3	9:74982680-75017953	34.2607	108.833	1.66749	5e-05	0.00132205	0.314801	3.17661	5744.68	1.64676	9.17687e-33	2.02009e-29	0.319356	3.1313
ENSSSCG00000000648	CLEC7A	5:61832346-61846373	0.410979	1.26915	1.62673	0.0001	0.00241145	0.323821	3.08812	28.6355	1.92333	1.08758e-09	7.0414e-08	0.263645	3.79298
ENSSSCG00000005852	ENTPD8	AEMK02000682.1:516747-551888	0.5694	1.74795	1.61815	5e-05	0.00132205	0.325753	3.06981	663.078	1.60875	3.83113e-09	2.0427e-07	0.327883	3.04987
ENSSSCG00000000492	LYZ	5:33612592-33618953	5.99226	18.368	1.61602	5e-05	0.00132205	0.326234	3.06528	346.028	1.67567	1.12432e-09	7.18865e-08	0.31302	3.19468
ENSSSCG00000028674	CR2	9:68025552-68065152	0.317677	0.949719	1.57994	5e-05	0.00132205	0.334496	2.98957	91.0402	1.50269	4.06948e-05	0.000602029	0.352894	2.83371
ENSSSCG00000029545	GPRC5D	5:59535088-59546262	0.498518	1.46612	1.55629	5e-05	0.00132205	0.340024	2.94097	34.1487	1.31855	1.06892e-05	0.000198925	0.400938	2.49415
ENSSSCG00000033465	HIVEP3	6:169630572-169723586	0.991409	2.90054	1.54877	5e-05	0.00132205	0.341801	2.92568	197.753	0.904709	3.91869e-07	1.15676e-05	0.53414	1.87217
ENSSSCG00000008769	CD68_tv1	8:28306015-28313150	0.92401	2.68293	1.53783	5e-05	0.00132205	0.344403	2.90357	98.9158	1.4989	2.21308e-05	0.000363554	0.353823	2.82627
ENSSSCG00000033685	NOXA1	AEMK02000682.1:516747-551888	0.940401	2.62228	1.47947	5e-05	0.00132205	0.358621	2.78846	16.9676	1.34215	3.5323e-05	0.000537306	0.394432	2.53529
ENSSSCG00000008240	SH2D6	3:59314142-59324911	2.10122	5.85233	1.47779	5e-05	0.00132205	0.359038	2.78522	252.826	1.45345	0.000104442	0.00131482	0.365148	2.73862
ENSSSCG00000009138	CFI	8:112399900-112471005	2.92636	8.07917	1.4651	0.00015	0.0034486	0.36221	2.76083	358.5	1.53398	4.73339e-08	1.8154e-06	0.345323	2.89584
ENSSSCG00000000660	A2M	5:62437646-62485537	0.507065	1.3746	1.43877	5e-05	0.00132205	0.368882	2.7109	228.538	1.41348	1.11732e-09	7.17367e-08	0.375406	2.66378
ENSSSCG00000006979	MSR1	17:3857170-3939614	2.11687	5.66798	1.4209	5e-05	0.00132205	0.373479	2.67752	189.389	1.37995	3.34463e-11	2.99636e-09	0.384233	2.60259
ENSSSCG00000036438	GPX3	16:71920092-71989011	188.273	500.076	1.40933	5e-05	0.00132205	0.376486	2.65614	16627.6	1.41196	4.99138e-13	6.86715e-11	0.375802	2.66098
ENSSSCG00000038627	ADAMTS18	6:10369214-10652453	7.29244	19.2544	1.40071	5e-05	0.00132205	0.378743	2.64031	1632.01	1.54633	2.67081e-21	1.64618e-18	0.34238	2.92073
ENSSSCG00000022029	RAP1GAP	6:79662136-79735361	0.20908	0.546405	1.38591	5e-05	0.00132205	0.382648	2.61337	49.1981	1.3455	0.000128614	0.00157037	0.393516	2.54119
ENSSSCG00000011714	MED12L	13:91271538-91680046	0.344718	0.890112	1.36857	0.0013	0.0213566	0.387275	2.58214	123.338	1.29368	1.27189e-08	5.73057e-07	0.407909	2.45153
ENSSSCG00000020872	PDZK1IP1	6:164315290-164321173	6.71574	17.2848	1.36388	5e-05	0.00132205	0.388536	2.57376	237.336	1.34196	1.07251e-13	1.60449e-11	0.394485	2.53495
ENSSSCG00000015375	ITGB8	9:89340809-89450702	1.23165	3.14546	1.35268	5e-05	0.00132205	0.391564	2.55386	399.596	1.36158	1.65707e-06	4.11173e-05	0.389156	2.56966
ENSSSCG00000030575	TMEM158	13:28404488-28406367	3.54327	8.992	1.34356	5e-05	0.00132205	0.394047	2.53777	98.3895	1.2269	0.000241074	0.00262895	0.427236	2.34063
ENSSSCG00000008150	TMEM182	3:51401403-51511367	7.44281	18.7772	1.33506	5e-05	0.00132205	0.396376	2.52286	844.614	1.53219	2.20545e-11	2.07218e-09	0.345751	2.89225
ENSSSCG00000040779	CBS	13:206203135-206231345	2.28444	5.70793	1.32113	5e-05	0.00132205	0.400221	2.49862	353.504	1.28776	1.44326e-14	2.61316e-12	0.409586	2.44149
ENSSSCG00000013494	MATK	2:74846042-74919458	1.21725	3.00377	1.30314	5e-05	0.00132205	0.405243	2.46765	124.171	1.20902	3.93383e-16	9.77683e-14	0.432562	2.31181
ENSSSCG00000008937	AMBN	8:67381124-67394611	0.62747	1.53199	1.28779	5e-05	0.00132205	0.409578	2.44154	74.1866	1.34159	2.03723e-08	8.62408e-07	0.394586	2.5343
ENSSSCG00000028203	TF	13:74862338-74908125	0.747907	1.81319	1.2776	5e-05	0.00132205	0.412481	2.42435	136.94	1.31892	0.000196165	0.00221769	0.400836	2.49478
ENSSSCG00000000975	PANX2	5:497039-506181	1.44865	3.45112	1.25235	5e-05	0.00132205	0.419764	2.38229	178.589	1.24641	2.13829e-09	1.24807e-07	0.421495	2.37251
ENSSSCG00000015049	TMPRSS5	9:41326168-41339965	0.333853	0.792965	1.24804	0.0005	0.00960289	0.42102	2.37519	27.1282	1.21266	0.00629828	0.034795	0.431471	2.31765
ENSSSCG00000039962	HSPB1	3:10037939-10039704	291.536	684.084	1.2305	5e-05	0.00132205	0.42617	2.34648	9598.13	1.22652	7.11395e-13	9.28974e-11	0.427347	2.34002
ENSSSCG00000006013	AARD	4:21715818-21720764	1.49628	3.50784	1.2292	5e-05	0.00132205	0.426554	2.34437	77.2122	1.36456	1.55782e-07	5.12915e-06	0.388354	2.57497
ENSSSCG00000029414	FCN1	1:274124160-274133208	0.92123	2.14783	1.22125	5e-05	0.00132205	0.428911	2.33149	151.275	1.08399	0.00107453	0.0089114	0.471722	2.11989
ENSSSCG00000004179	VNN2	1:30961903-30970902	0.383731	0.89421	1.22052	5e-05	0.00132205	0.429128	2.33031	37.1806	1.22199	0.000150422	0.00178296	0.42869	2.33269
ENSSSCG00000026890	GALNT6	AEMK02000258.1:24076-89754	0.194398	0.452649	1.21938	0.0001	0.00241145	0.429467	2.32847	44.4692	1.00148	1.82558e-06	4.47936e-05	0.499486	2.00206
ENSSSCG00000017251	SOX9	12:8641628-8647764	0.464352	1.08073	1.21872	5e-05	0.00132205	0.429664	2.3274	88.8021	1.17292	8.63537e-09	3.98391e-07	0.443524	2.25467
ENSSSCG00000002274	HSPA2	7:88607554-88609464	9.13055	21.2387	1.21792	5e-05	0.00132205	0.429902	2.32611	1514.84	1.28302	0.000749451	0.00667145	0.410936	2.43347
ENSSSCG00000036201	NPR3	16:18840706-18929909	1.41511	3.27595	1.211	5e-05	0.00132205	0.431969	2.31498	428.283	1.1753	6.12438e-10	4.27016e-08	0.442791	2.2584
ENSSSCG00000031703	DACT2	1:1413868-1426477	2.88214	6.55443	1.18533	5e-05	0.00132205	0.439724	2.27415	298.447	1.01484	2.17071e-05	0.000360437	0.494882	2.02068
ENSSSCG00000005938	COL22A1	4:4069045-4313245	0.235369	0.531494	1.17513	5e-05	0.00132205	0.442844	2.25813	48.9502	0.980161	0.00179327	0.0132087	0.506923	1.97269
ENSSSCG00000032241	GPNMB	9:92019246-92071504	9.34151	21.0851	1.1745	5e-05	0.00132205	0.443037	2.25715	1279.03	1.1947	8.68194e-09	3.99343e-07	0.436878	2.28897
ENSSSCG00000024685	GRIA2	8:46078116-46243263	1.21818	2.74909	1.17422	5e-05	0.00132205	0.443123	2.25671	312.062	1.21487	5.41418e-06	0.000114127	0.430813	2.32119
ENSSSCG00000012731	IDS	X:121572818-121596538	70.7684	158.986	1.16773	5e-05	0.00132205	0.445121	2.24658	15457.2	1.12894	4.27725e-25	4.70772e-22	0.457251	2.18698
ENSSSCG00000032637	EVC	8:4807400-5023720	8.41424	18.8678	1.16502	5e-05	0.00132205	0.445958	2.24236	2381.42	1.15752	5.5341e-11	4.84517e-09	0.448282	2.23074
ENSSSCG00000004233	SMPDL3A	1:39846154-39896309	14.7416	32.5856	1.14434	5e-05	0.00132205	0.452397	2.21045	3962.03	1.11122	2.22046e-09	1.29113e-07	0.462901	2.16029
ENSSSCG00000021862	PTGER2	1:181955292-182009956	1.74801	3.82892	1.13122	5e-05	0.00132205	0.45653	2.19044	289.04	1.02114	1.18211e-10	9.79311e-09	0.492727	2.02952
ENSSSCG00000003278	Lilrb3	6:59167776-59174655	1.24157	2.71367	1.12808	5e-05	0.00132205	0.457524	2.18568	94.321	0.954342	0.000446135	0.00436753	0.516077	1.9377
ENSSSCG00000000884	APAF1	5:85166459-85278232	3.47632	7.56573	1.12192	5e-05	0.00132205	0.459482	2.17636	969.284	1.13183	3.3499e-20	1.72062e-17	0.456338	2.19136
ENSSSCG00000034213	ACER2	1:203340823-203428917	3.4689	7.53859	1.11982	5e-05	0.00132205	0.460151	2.1732	274.565	1.14888	7.79581e-09	3.67357e-07	0.450975	2.21742
ENSSSCG00000026842	CDH18	16:8094692-8578308	0.580158	1.24907	1.10634	5e-05	0.00132205	0.464471	2.15299	96.5509	1.14234	2.8274e-07	8.74849e-06	0.453026	2.20738
ENSSSCG00000034894	NKAIN3	4:70944007-71608620	1.25192	2.69375	1.10547	0.0025	0.0366737	0.464751	2.15169	149.581	1.1081	1.30832e-09	8.22053e-08	0.463906	2.15561
ENSSSCG00000002474	PPP4R4	7:115412462-115522683	0.788829	1.68832	1.0978	5e-05	0.00132205	0.467228	2.14028	104.406	1.18587	1.44431e-05	0.000254638	0.439559	2.27501
ENSSSCG00000033727	GPX1	13:31916245-31917433	170.819	364.688	1.09419	5e-05	0.00132205	0.468399	2.13493	5810.02	1.06737	0.00182925	0.0133999	0.477188	2.09561
ENSSSCG00000040464	LEP	18:20106178-20125495	32.4132	69.0265	1.09057	5e-05	0.00132205	0.469576	2.12958	5969.97	1.07561	3.30861e-09	1.80788e-07	0.474471	2.10761
ENSSSCG00000001570	PI16	7:32600757-32615207	31.6819	67.377	1.0886	5e-05	0.00132205	0.470217	2.12668	2571.83	0.939919	0.000291508	0.00305984	0.521262	1.91842
ENSSSCG00000003875	TTC39A	6:160806628-160861873	3.33582	7.08897	1.08754	5e-05	0.00132205	0.470563	2.12511	507.282	1.09279	8.25944e-28	1.41411e-24	0.468855	2.13286
ENSSSCG00000024045	CASTOR2	3:11841990-12039956	5.7988	12.2525	1.07925	0.00015	0.0034486	0.473275	2.11294	1342.32	1.03214	2.19107e-08	9.19949e-07	0.488984	2.04506
ENSSSCG00000029468	P2RX3	2:13584879-13617939	0.185662	0.390963	1.07436	0.0025	0.0366737	0.474882	2.10579	13.0033	1.04756	0.000577578	0.00541027	0.483787	2.06702
ENSSSCG00000033352	FAM163A	9:121454229-121460765	0.252658	0.528646	1.06512	5e-05	0.00132205	0.477933	2.09234	56.2604	1.00674	0.00016102	0.00187966	0.497668	2.00937
ENSSSCG00000038949	NALCN	11:69707328-70023515	1.8638	3.89733	1.06424	5e-05	0.00132205	0.478225	2.09107	972.252	1.05977	3.99429e-13	5.54487e-11	0.479707	2.08461
ENSSSCG00000039706	APOL3	5:11543999-11568077	0.5919	1.22969	1.05487	5e-05	0.00132205	0.481341	2.07753	116.978	0.999282	5.40498e-10	3.80516e-08	0.500249	1.999
ENSSSCG00000021359	CDC42EP3	3:102539222-102562389	31.4801	65.2432	1.05139	5e-05	0.00132205	0.482503	2.07253	2991.39	1.02451	5.72286e-11	4.95413e-09	0.491579	2.03426
ENSSSCG00000039651	SLC2A5	6:69507824-69536721	61.7446	127.595	1.04719	5e-05	0.00132205	0.48391	2.0665	5398.37	1.11949	1.09914e-05	0.00020332	0.460258	2.17269
ENSSSCG00000014633	CAVIN3	9:3377706-3383239	136.396	280.221	1.03876	5e-05	0.00132205	0.486746	2.05446	6655.64	0.965769	1.2587e-25	1.5606e-22	0.512005	1.9531
ENSSSCG00000003744	MOCOS	6:119945075-120020041	1.22241	2.50323	1.03406	5e-05	0.00132205	0.488334	2.04778	194.126	0.951206	1.21342e-08	5.48314e-07	0.5172	1.93349
ENSSSCG00000002504	AK7	7:117609839-117667455	0.519444	1.05908	1.02777	0.00085	0.0150834	0.490468	2.03887	28.4764	0.977238	0.00089501	0.00773049	0.507951	1.96869
ENSSSCG00000036755	FAM46B	6:84304394-84318561	4.00995	8.14407	1.02216	0.00015	0.0034486	0.492379	2.03096	317.92	0.991811	3.68386e-06	8.13246e-05	0.502846	1.98868
ENSSSCG00000026559	EML6	3:86252593-86537102	0.297219	0.602224	1.01877	0.00035	0.00717708	0.493537	2.02619	80.0584	1.29921	3.97721e-09	2.07745e-07	0.40635	2.46093
ENSSSCG00000037420	TMEM170B	7:8093859-8132389	1.29524	2.61432	1.01321	5e-05	0.00132205	0.495443	2.0184	185.497	1.0302	4.47011e-09	2.296e-07	0.489641	2.04231
ENSSSCG00000003575	CD164L2	6:84597397-84603398	1.21665	2.43167	0.999029	5e-05	0.00132205	0.500337	1.99865	118.325	0.979965	3.20625e-07	9.72541e-06	0.506992	1.97242
ENSSSCG00000004946	ZWILCH	1:164481881-164540118	2.51691	5.01239	0.993844	5e-05	0.00132205	0.502138	1.99148	323.052	0.96548	2.38044e-05	0.000384892	0.512108	1.95271
ENSSSCG00000011664	RBP1	13:80355989-80407965	15.2179	29.8617	0.972523	5e-05	0.00132205	0.509614	1.96227	823.678	0.964934	0.000196537	0.00222026	0.512302	1.95197
ENSSSCG00000008250	CTNNA2	3:63205016-63486666	0.415413	0.810569	0.96439	0.0004	0.00795668	0.512495	1.95124	49.7628	1.04587	0.000148413	0.00176595	0.484353	2.06461
ENSSSCG00000000802	NELL2	5:75504985-75893505	0.25716	0.501545	0.963711	0.0012	0.0200186	0.512736	1.95032	34.9486	0.991886	0.000668395	0.00609191	0.50282	1.98878
ENSSSCG00000001549	FKBP5	7:31441759-31585293	8.0574	15.7145	0.963705	5e-05	0.00132205	0.512738	1.95031	1556.67	0.952151	6.93146e-08	2.54909e-06	0.516861	1.93475
ENSSSCG00000036801	C6orf132	7:37220226-37258650	0.232831	0.453983	0.963353	0.00035	0.00717708	0.512864	1.94984	50.6283	1.01169	0.00248013	0.0169775	0.495964	2.01628
ENSSSCG00000035956	HABP4	10:25595591-25636056	4.49123	8.75032	0.962226	5e-05	0.00132205	0.513264	1.94831	1109.74	0.93825	2.3108e-15	5.31448e-13	0.521866	1.9162
ENSSSCG00000021557	SULT1A3	3:18336807-18387848	25.637	49.8819	0.960289	5e-05	0.00132205	0.513954	1.9457	1388.97	0.917292	2.62679e-06	6.14206e-05	0.529502	1.88857
ENSSSCG00000008984	SHROOM3	8:72247912-72443877	1.42355	2.75848	0.954375	5e-05	0.00132205	0.516065	1.93774	411.013	0.976194	7.41551e-06	0.000146494	0.508319	1.96727
ENSSSCG00000006305	ADCY10	4:83105338-83207944	0.467691	0.897979	0.941126	0.0013	0.0213566	0.520826	1.92003	87.6788	0.900072	1.70202e-05	0.00029238	0.53586	1.86616
ENSSSCG00000025423	KCNK5	7:34615258-34656739	1.00615	1.92864	0.938733	5e-05	0.00132205	0.521691	1.91684	259.018	0.926536	0.00251056	0.0171401	0.52612	1.90071
ENSSSCG00000012054	DOPEY2	13:199848023-199984560	2.66371	5.09415	0.935407	5e-05	0.00132205	0.522895	1.91243	936.718	0.871299	7.94085e-10	5.36669e-08	0.546654	1.82931
[truncated: 488 more rows]
