# Supplementary material for: Breed, Diet, and Interaction Effects on Adipose Tissue Transcriptome in Iberian and Duroc Pigs Fed Different Energy Sources
Source: Genes (Basel). 2019 Aug 4;10(8):589. doi: 10.3390/genes10080589 (PMC6723240; doi:10.3390/genes10080589)
Supplement: Supplementary file 1 [file genes-10-00589-s001.zip › Table S4_Pathways_Breed effects.xlsx]

## Sheet: Canonical pathways_Breed effect
Ingenuity Canonical Pathways	-log(p-value)	p-value	Ratio	z-score	Molecules
Hepatic Fibrosis / Hepatic Stellate Cell Activation	7.83	1.47911e-08	0.129		MYH4,COL8A2,LEP,MYL2,COL12A1,EGF,COL8A1,IGFBP5,MYH7,MYL1,COL26A1,MET,IGF2,MYH2,COL6A1,NGFR,TGFB3,IGFBP3,COL22A1,LBP,COL11A1,COL11A2,A2M,TNFRSF11B
Calcium Signaling	6.97	1.07152e-07	0.117	2.887	HDAC9,CACNG6,MYH4,TNNT1,CACNB1,CACNG1,CACNA1S,MYL2,TNNI2,TNNT3,TNNC2,GRIA2,MYH7,TPM1,TPM2,MYL1,ATP2A1,ATP2B2,GRIN3A,MYH2,CAMK2A,NFAT5,TNNI1,CAMK2B
RAR Activation	4.68	2.0893e-05	0.1		ADCY2,SDR16C5,CDK7,ADH1C,DHRS7C,RBP1,FOS,RXRG,ALDH1A1,RBP7,AKT1,KAT2B,RDH16,TGFB3,IGFBP3,CRABP2,ADCY10,ZBTB16,RBP4
Axonal Guidance Signaling	4.11	7.76247e-05	0.0679		SLIT3,ENPEP,RASD2,ADAMTS7,RGS3,MYL2,SLIT1,EGF,ROBO1,PLCH1,SEMA6C,EPHB6,SEMA6D,NFAT5,AKT1,NGFR,ADAM19,WNT4,ADAMTS17,ADAMTS16,KCNJ12,MYLPF,PIK3C2G,MYL1,MET,MMP27,SEMA4D,MMP23B,ADAM12,ADAMTS18,BMP7,SEMA3C,ADAMTS3,WNT5A
Retinoate Biosynthesis I	3.97	0.000107152	0.206	0.378	ALDH1A1,RBP7,SDR16C5,RDH16,ADH1C,DHRS7C,RBP1
Epithelial Adherens Junction Signaling	3.73	0.000186209	0.098		MYH4,RASD2,MYL2,ACTN2,ACTN3,EGF,MYH7,MYL1,MET,CDH1,CTNNA2,AKT1,MYH2,NECTIN1,ACTG2
LXR/RXR Activation	3.7	0.000199526	0.107	-1.155	C3,MSR1,RXRG,LYZ,TF,NGFR,S100A8,PTGS2,LBP,PON3,CLU,TNFRSF11B,RBP4
Creatine-phosphate Biosynthesis	3.46	0.000346737	0.6		CKMT2,CKB,CKM
Cellular Effects of Sildenafil (Viagra)	3.36	0.000436516	0.0992		CACNG6,MYH4,ADCY2,CACNG1,CACNA1S,MYL2,MYLPF,MYH7,PLCH1,MYL1,MYH2,ACTG2,ADCY10
Gustation Pathway	3.21	0.000616595	0.0915		SMPDL3A,CACNG6,CACNA1S,CACNG1,CACNB1,ADCY2,P2RX1,P2RX5,PKD2L1,P2RY6,P2RX6,ADCY10,P2RX7,P2RX3
cAMP-mediated signaling	3.2	0.000630957	0.0793	0.728	SMPDL3A,ADRA2B,ADCY2,APLNR,HTR4,RGS7,AKAP11,S1PR3,CAMK2A,ADRA2A,NPR3,VIPR1,RAP1GAP,DUSP4,PTGER2,ADCY10,HCAR2,CAMK2B
Cardiac Hypertrophy Signaling (Enhanced)	3.16	0.000691831	0.0622	2.502	ADRA2B,IL15RA,CACNA1S,RASD2,LEP,PLCH1,ATP2A1,CAMK2A,NFAT5,AKT1,FGF18,NGFR,WNT4,TNFSF15,CAMK2B,IL11RA,TNFRSF11B,SMPDL3A,HDAC9,ADCY2,IL15,PIK3C2G,IL20RB,ADRA2A,TGFB3,IL2RA,HSPB7,PTGS2,ADCY10,HSPB1,WNT5A
Aryl Hydrocarbon Receptor Signaling	3	0.001	0.0909	0	CTSD,FOS,RXRG,ALDH4A1,ALDH1A1,MGST2,NQO1,TGFB3,APAF1,HSPB7,GSTP1,CYP1B1,HSPB1
ILK Signaling	2.84	0.00144544	0.078	2	MYH4,MYL2,ACTN2,DIRAS3,ACTN3,PIK3C2G,MYH7,ITGB8,MYL1,FOS,CDH1,RHOQ,AKT1,MYH2,PTGS2,ACTG2
Tight Junction Signaling	2.82	0.00151356	0.0833		FOS,MYH4,MYH2,AKT1,MYL2,CLDN4,NGFR,TGFB3,YBX3,MYH7,NECTIN1,ACTG2,MYL1,TNFRSF11B
G-Protein Coupled Receptor Signaling	2.81	0.00154882	0.0699		SMPDL3A,ADRA2B,ADCY2,RASD2,APLNR,HTR4,RGS7,PIK3C2G,S1PR3,CAMK2A,AKT1,VIPR1,NPR3,ADRA2A,RAP1GAP,DUSP4,PTGER2,ADCY10,HCAR2,CAMK2B
Adipogenesis pathway	2.75	0.00177828	0.0896		NR1D2,HDAC9,KAT2B,AKT1,LEP,CDK7,SOX9,BMP7,BSCL2,SLC2A4,RBP1,WNT5A
GP6 Signaling Pathway	2.73	0.00186209	0.0889	1.732	COL8A2,AKT1,COL6A1,COL12A1,LAMB1,PIK3C2G,COL22A1,COL8A1,COL11A1,COL11A2,LAMC2,COL26A1
Actin Cytoskeleton Signaling	2.64	0.00229087	0.0726	2.111	MYH4,RASD2,MYL2,ACTN2,MYLPF,MYLK2,ACTN3,PIK3C2G,EGF,MYH7,MYL1,MYH2,FGF18,LBP,ACTG2,NCKAP1L,MATK
GÎ±i Signaling	2.51	0.0030903	0.088	0.632	S1PR3,ADRA2B,RASD2,ADCY2,APLNR,ADRA2A,NPR3,RAP1GAP,RGS7,ADCY10,HCAR2
Tyrosine Biosynthesis IV	2.49	0.00323594	0.667		PAH,PCBD1
Synaptogenesis Signaling Pathway	2.48	0.00331131	0.0642	1.886	THBS4,ADCY2,CACNB1,RASD2,CACNG1,CDH18,PIK3C2G,GRIA2,GRIN3A,EPHB6,CDH1,SYT13,AKT1,CAMK2A,THBS1,DLG4,NECTIN1,SYT2,ADCY10,SYT12,CAMK2B
Calcium Transport I	2.43	0.00371535	0.3		ANXA5,ATP2B2,ATP2A1
Sertoli Cell-Sertoli Cell Junction Signaling	2.41	0.00389045	0.0753		SPTBN2,CTNNA2,CDH1,RASD2,AKT1,CLDN4,ACTN2,ACTN3,TGFB3,YBX3,NECTIN1,ACTG2,ADCY10,A2M
Chemokine Signaling	2.29	0.00512861	0.1	1.134	FOS,RASD2,CCL4,CAMK2A,MYL2,PIK3C2G,CCL11,CAMK2B
Agranulocyte Adhesion and Diapedesis	2.29	0.00512861	0.0729		MYH4,MYL2,CCL23,MYH7,CCL11,MYL1,MMP27,MMP23B,MYH2,CCL4,CLDN4,CXCL14,ACTG2,CXCL2
Apelin Cardiac Fibroblast Signaling Pathway	2.26	0.00549541	0.182	0	AKT1,APLNR,ACE2,TGFB3
TR/RXR Activation	2.21	0.00616595	0.09		RXRG,UCP2,AKT1,PIK3C2G,SYT2,ME1,PCK1,SYT12,ATP2A1
Retinoate Biosynthesis II	2.2	0.00630957	0.5		RBP7,RBP1
Phenylalanine Degradation I (Aerobic)	2.2	0.00630957	0.5		PAH,PCBD1
Pyrimidine Deoxyribonucleotides De Novo Biosynthesis I	2.19	0.00645654	0.174	0	AK1,RRM2,PCK1,AK7
IL-6 Signaling	2.16	0.00691831	0.0791	1	FOS,RASD2,AKT1,TNFAIP6,NGFR,PIK3C2G,HSPB7,LBP,A2M,HSPB1,TNFRSF11B
Acute Phase Response Signaling	2.15	0.00707946	0.0726	1.134	RASD2,C3,RBP1,FOS,RBP7,AKT1,TF,NGFR,LBP,CRABP2,A2M,RBP4,TNFRSF11B
Dopamine Degradation	2.14	0.00724436	0.135	-0.447	ALDH4A1,ALDH1A1,SULT1C2,SMOX,SULT1A3/SULT1A4
Glutathione Redox Reactions I	2.12	0.00758578	0.167	-2	GPX3,MGST2,GPX1,GSTP1
HMGB1 Signaling	2.11	0.00776247	0.0718	1	FOS,RASD2,RHOQ,AKT1,KAT2B,LEP,NGFR,DIRAS3,IL15,TGFB3,PIK3C2G,TNFSF15,TNFRSF11B
Ceramide Signaling	2.1	0.00794328	0.0865	1.134	S1PR3,FOS,CTSD,RASD2,AKT1,CNKSR1,NGFR,PIK3C2G,TNFRSF11B
Protein Kinase A Signaling	2.08	0.00831764	0.0575	0	SMPDL3A,MYH4,PPP1R14C,ADCY2,MYL2,TNNI2,MYLPF,MYLK2,PPP1R3A,MYL1,PLCH1,AKAP11,PYGM,MYH2,CAMK2A,NFAT5,NGFR,TGFB3,DUSP4,TNNI1,PTGS2,ADCY10,CAMK2B
Colorectal Cancer Metastasis Signaling	2.07	0.00851138	0.0637	0.775	ADCY2,RASD2,DIRAS3,PIK3C2G,EGF,MMP27,FOS,CDH1,MMP23B,RHOQ,AKT1,TGFB3,WNT4,PTGER2,PTGS2,ADCY10,WNT5A
Opioid Signaling Pathway	2	0.01	0.064	2.138	CACNG6,ADCY2,CACNA1S,CACNG1,RASD2,CACNB1,RGS3,RGS7,PIK3C2G,GRIN3A,FOSB,FOS,CAMK2A,AKT1,ADCY10,CAMK2B
Atherosclerosis Signaling	1.97	0.0107152	0.0781		PLA2G6,LYZ,MSR1,S100A8,CCL11,COL11A2,ALOX5,CLU,PLA2G12A,RBP4
Endocannabinoid Neuronal Synapse Pathway	1.97	0.0107152	0.0781	1.265	CACNG6,CACNB1,CACNA1S,CACNG1,ADCY2,GRIA2,PTGS2,ADCY10,PLCH1,GRIN3A
Cardiac Hypertrophy Signaling	1.94	0.0114815	0.063	0.775	ADRA2B,ADCY2,CACNA1S,RASD2,MYL2,MYLPF,DIRAS3,PIK3C2G,PLCH1,MYL1,AKT1,RHOQ,ADRA2A,TGFB3,ADCY10,HSPB1
Osteoarthritis Pathway	1.92	0.0120226	0.066	-0.707	S1PR3,CASP6,CTNNA2,LEP,SPP1,FGF18,ANXA5,ANKH,SOX9,S100A8,ANXA2,PTGS2,P2RX7,RBP4
Retinol Biosynthesis	1.91	0.0123027	0.119	-0.447	CES1,RBP7,BCO1,LIPG,RBP1
p53 Signaling	1.88	0.0131826	0.0796	-0.333	HDAC9,CASP6,KAT2B,AKT1,THBS1,PERP,ADGRB1,APAF1,PIK3C2G
Serotonin Receptor Signaling	1.86	0.0138038	0.116		ADCY2,HTR4,SMOX,ADCY10,PCBD1
Sphingosine-1-phosphate Signaling	1.84	0.0144544	0.0746	0.333	S1PR3,CASP6,ADCY2,AKT1,RHOQ,DIRAS3,ACER2,PIK3C2G,ADCY10,PLCH1
TGF-Î² Signaling	1.83	0.0147911	0.0833	1.633	FOS,RASD2,TGFB3,BMP7,HNF4A,INHBA,INHBB,PMEPA1
Type II Diabetes Mellitus Signaling	1.83	0.0147911	0.071	1.342	CACNG6,CACNB1,CACNA1S,CACNG1,AKT1,NGFR,PIK3C2G,SLC27A1,MAFA,SLC2A4,TNFRSF11B
Apelin Adipocyte Signaling Pathway	1.76	0.017378	0.0875	-1.134	GPX3,ADCY2,APLNR,MGST2,GPX1,ADCY10,GSTP1
Thrombin Signaling	1.75	0.0177828	0.0628	0.632	RASD2,ADCY2,CAMK2A,RHOQ,AKT1,MYL2,MYLPF,DIRAS3,PIK3C2G,EGF,ADCY10,MYL1,PLCH1,CAMK2B
Î³-linolenate Biosynthesis II (Animals)	1.75	0.0177828	0.176		FADS2,SLC27A1,CYB5A
Production of Nitric Oxide and Reactive Oxygen Species in Macrophages	1.71	0.0194984	0.0637	0.277	PPP1R14C,DIRAS3,PIK3C2G,PPP1R3A,FOS,LYZ,RHOQ,AKT1,NGFR,S100A8,CLU,RBP4,TNFRSF11B
AMPK Signaling	1.71	0.0194984	0.0619	-1	ADRA2B,LEP,CKM,PIK3C2G,PRKAG3,SLC2A4,PFKM,AK1,AKT1,KAT2B,ADRA2A,FOXO6,HNF4A,AK7
nNOS Signaling in Neurons	1.71	0.0194984	0.106		CAPN6,CAMK2A,DLG4,PFKM,GRIN3A
Apelin Muscle Signaling Pathway	1.68	0.020893	0.167		AKT1,APLNR,SLC2A4
Phosphatidylcholine Biosynthesis I	1.68	0.020893	0.286		CHPT1,PHKA1
Role of NFAT in Cardiac Hypertrophy	1.66	0.0218776	0.0611	1.732	CACNG6,HDAC9,ADCY2,CACNB1,RASD2,CACNG1,CACNA1S,CAMK2A,AKT1,TGFB3,PIK3C2G,ADCY10,PLCH1,CAMK2B
Regulation of Cellular Mechanics by Calpain Protease	1.65	0.0223872	0.0909		RASD2,CAPN6,ACTN2,ACTN3,EGF,CAST
Clathrin-mediated Endocytosis Signaling	1.65	0.0223872	0.0625		MET,LYZ,TF,FGF18,AMPH,PIK3C2G,EGF,TFRC,S100A8,ITGB8,ACTG2,CLU,RBP4
Germ Cell-Sertoli Cell Junction Signaling	1.62	0.0239883	0.0638		CTNNA2,RASD2,CDH1,AKT1,RHOQ,DIRAS3,ACTN2,ACTN3,TGFB3,PIK3C2G,ACTG2,A2M
Eicosanoid Signaling	1.59	0.025704	0.0882		PLA2G6,PTGDS,PTGS2,PTGER2,ALOX5,PLA2G12A
GDNF Family Ligand-Receptor Interactions	1.59	0.025704	0.0805	1.342	DOK5,FOS,RASD2,PDLIM7,GFRA1,PIK3C2G,RET
Remodeling of Epithelial Adherens Junctions	1.57	0.0269153	0.087		MET,CTNNA2,CDH1,ACTN2,ACTN3,ACTG2
Cardiomyocyte Differentiation via BMP Receptors	1.56	0.0275423	0.15		MYL2,MYH7,BMP7
CDK5 Signaling	1.55	0.0281838	0.0741	0.378	FOSB,PPP1R14C,ADCY2,RASD2,NGFR,LAMB1,PPP1R3A,ADCY10
Synaptic Long Term Potentiation	1.54	0.0288403	0.0698	0	PPP1R14C,RASD2,CAMK2A,PPP1R1A,GRIA2,PPP1R3A,PLCH1,CAMK2B,GRIN3A
Superpathway of Melatonin Degradation	1.54	0.0288403	0.0857	-0.816	SULT1C2,SMOX,CYP4B1,SULT1A3/SULT1A4,CYP1B1,CYP2S1
Wnt/Î²-catenin Signaling	1.52	0.0301995	0.0636	0.632	SOX4,SFRP4,CDH1,AKT1,DKK3,TGFB3,SFRP5,WNT4,NR5A2,SOX9,WNT5A
FcÎ³RIIB Signaling in B Lymphocytes	1.51	0.030903	0.0778		CACNG6,RASD2,CACNB1,CACNA1S,CACNG1,AKT1,PIK3C2G
Thio-molybdenum Cofactor Biosynthesis	1.48	0.0331131	1		MOCOS
Lanosterol Biosynthesis	1.48	0.0331131	1		LSS
Noradrenaline and Adrenaline Degradation	1.47	0.0338844	0.108	0	ALDH4A1,ALDH1A1,SMOX,ADH1C
Complement System	1.47	0.0338844	0.108		C3,CFI,C7,CR2
Pathogenesis of Multiple Sclerosis	1.47	0.0338844	0.222		CCR1,CCL4
Prostanoid Biosynthesis	1.47	0.0338844	0.222		PTGS2,PTGDS
Fatty Acid Î±-oxidation	1.45	0.0354813	0.136		ALDH4A1,ALDH1A1,PTGS2
CREB Signaling in Neurons	1.45	0.0354813	0.0586	0	CACNG6,ADCY2,CACNB1,RASD2,CACNG1,CACNA1S,CAMK2A,AKT1,GRIA2,PIK3C2G,ADCY10,PLCH1,CAMK2B
Serotonin Degradation	1.44	0.0363078	0.0811	0	ALDH4A1,ALDH1A1,SULT1C2,SMOX,SULT1A3/SULT1A4,ADH1C
LPS/IL-1 Mediated Inhibition of RXR Function	1.42	0.0380189	0.058	1	ALDH4A1,ALDH1A1,MGST2,SULT1C2,SMOX,NGFR,SULT1A3/SULT1A4,NR5A2,SLC27A1,LBP,CHST13,GSTP1,TNFRSF11B
Granulocyte Adhesion and Diapedesis	1.42	0.0380189	0.0615		MMP27,CSF3R,CCL4,MMP23B,CLDN4,CCL23,NGFR,CXCL14,CCL11,CXCL2,TNFRSF11B
Apelin Cardiomyocyte Signaling Pathway	1.41	0.0389045	0.0696	1.414	AKT1,APLNR,MYL2,MYLPF,PIK3C2G,MYL1,PLCH1,ATP2A1
Putrescine Degradation III	1.4	0.0398107	0.13		ALDH4A1,ALDH1A1,SMOX
Inhibition of Matrix Metalloproteases	1.4	0.0398107	0.103	-1	MMP27,MMP23B,ADAM12,A2M
PI3K Signaling in B Lymphocytes	1.38	0.0416869	0.0652	1.134	FOS,RASD2,AKT1,C3,NFAT5,CAMK2A,PLCH1,CAMK2B,CR2
GDP-glucose Biosynthesis	1.38	0.0416869	0.2		HK1,PGM1
Mineralocorticoid Biosynthesis	1.38	0.0416869	0.2		EBP,HSD3B1
CXCR4 Signaling	1.37	0.042658	0.0601	1	FOS,RASD2,ADCY2,AKT1,RHOQ,MYL2,DIRAS3,MYLPF,PIK3C2G,ADCY10,MYL1
Bladder Cancer Signaling	1.36	0.0436516	0.0722		MMP27,RASD2,CDH1,MMP23B,FGF18,THBS1,EGF
Salvage Pathways of Pyrimidine Ribonucleotides	1.36	0.0436516	0.0722	-0.378	PRKX,AK1,CDK7,APOBEC2,PCK1,AK7,CDA
Dopamine Receptor Signaling	1.36	0.0436516	0.0779		PPP1R14C,ADCY2,SMOX,PPP1R3A,ADCY10,PCBD1
NRF2-mediated Oxidative Stress Response	1.36	0.0436516	0.0583		FOS,RASD2,AKT1,MGST2,NQO1,HSPB8,PIK3C2G,ACTG2,FKBP5,TXNRD1,GSTP1,EPHX1
Integrin Signaling	1.36	0.0436516	0.0568	1.732	CAPN6,RASD2,MYL2,ACTN2,DIRAS3,MYLK2,ACTN3,PIK3C2G,ITGB8,TNK2,RHOQ,AKT1,ACTG2
Hepatic Cholestasis	1.35	0.0446684	0.0598		ADCY2,LEP,NGFR,IL15,TGFB3,NR5A2,TNFSF15,LBP,HNF4A,ADCY10,TNFRSF11B
Cardiac Î²-adrenergic Signaling	1.35	0.0446684	0.0643	0	SMPDL3A,PPP1R14C,CACNA1S,ADCY2,PPP1R1A,PPP1R3A,ADCY10,ATP2A1,AKAP11
VDR/RXR Activation	1.34	0.0457088	0.0769		RXRG,SPP1,TRPV5,IGFBP3,IGFBP5,HR
nNOS Signaling in Skeletal Muscle Cells	1.33	0.0467735	0.0976		CACNG6,CACNB1,CACNG1,CACNA1S
Bupropion Degradation	1.31	0.0489779	0.12		CYP4B1,CYP1B1,CYP2S1
Tryptophan Degradation X (Mammalian, via Tryptamine)	1.31	0.0489779	0.12		ALDH4A1,ALDH1A1,SMOX
Adrenomedullin signaling pathway	1.31	0.0489779	0.0571	-0.632	FOS,RXRG,RASD2,ADCY2,AKT1,C3,NPR3,MYLK2,PIK3C2G,ADCY10,PLCH1,MATK
IL-15 Production	1.31	0.0489779	0.0661		MET,MERTK,IL15,TNK2,RET,DDR1,MATK,PTK7
Glucose and Glucose-1-phosphate Degradation	1.3	0.0501187	0.182		HK1,PGM1
Glucocorticoid Biosynthesis	1.3	0.0501187	0.182		EBP,HSD3B1
Corticotropin Releasing Hormone Signaling	1.3	0.0501187	0.0629	-1.414	FOS,CACNG6,CACNB1,CACNA1S,CACNG1,ADCY2,NPR3,PTGS2,ADCY10
MIF Regulation of Innate Immunity	1.3	0.0501187	0.0952	0	PLA2G6,FOS,PTGS2,PLA2G12A
Gap Junction Signaling	1.29	0.0512861	0.0569		RASD2,ADCY2,AKT1,GJC2,NPR3,GRIA2,PIK3C2G,EGF,ACTG2,GJA5,ADCY10,PLCH1
Role of JAK1 and JAK3 in Î³c Cytokine Signaling	1.27	0.0537032	0.0741		RASD2,IL15RA,IL15,PIK3C2G,IL2RA,CRLF2
Role of Osteoblasts, Osteoclasts and Chondrocytes in Rheumatoid Arthritis	1.27	0.0537032	0.0551		SFRP4,SPP1,PIK3C2G,FOS,NFAT5,AKT1,DKK3,NGFR,WNT4,SFRP5,BMP7,WNT5A,TNFRSF11B
Glycolysis I	1.27	0.0537032	0.115		ENO3,PGAM2,PFKM
Gluconeogenesis I	1.27	0.0537032	0.115		ENO3,PGAM2,ME1
Pyrimidine Ribonucleotides Interconversion	1.24	0.057544	0.0909	-1	AK1,ENTPD8,PCK1,AK7
PKCÎ¸ Signaling in T Lymphocytes	1.23	0.0588844	0.0588	1.342	FOS,CACNG6,RASD2,CACNB1,CACNA1S,CACNG1,NFAT5,CAMK2A,PIK3C2G,CAMK2B
FXR/RXR Activation	1.22	0.060256	0.0635		C3,AKT1,TF,NR5A2,HNF4A,CLU,PON3,RBP4
GM-CSF Signaling	1.21	0.0616595	0.0714	0.447	RASD2,AKT1,CAMK2A,CISH,PIK3C2G,CAMK2B
GNRH Signaling	1.19	0.0645654	0.0578	1.342	FOS,CACNG6,RASD2,CACNB1,CACNA1S,CACNG1,ADCY2,CAMK2A,ADCY10,CAMK2B
Netrin Signaling	1.19	0.0645654	0.0769		CACNG6,CACNG1,CACNB1,CACNA1S,NFAT5
Melatonin Degradation I	1.19	0.0645654	0.0769	-1.342	SULT1C2,CYP4B1,SULT1A3/SULT1A4,CYP1B1,CYP2S1
Cysteine Biosynthesis/Homocysteine Degradation	1.18	0.0660693	0.5		CBS/CBSL
Pyrimidine Ribonucleotides De Novo Biosynthesis	1.18	0.0660693	0.087	-1	AK1,ENTPD8,PCK1,AK7
FAT10 Cancer Signaling Pathway	1.18	0.0660693	0.087	2	AKT1,NGFR,TGFB3,TNFRSF11B
PFKFB4 Signaling Pathway	1.18	0.0660693	0.087	1	HK1,AMPD1,TGFB3,PFKM
HIF1Î± Signaling	1.17	0.0676083	0.062		MMP27,SLC2A5,RASD2,MMP23B,AKT1,PIK3C2G,LDHA,SLC2A4
Growth Hormone Signaling	1.17	0.0676083	0.0698	-1	FOS,IGF2,IGFBP3,PIK3C2G,A2M,SLC2A4
Oleate Biosynthesis II (Animals)	1.17	0.0676083	0.154		FADS2,CYB5A
Leukotriene Biosynthesis	1.17	0.0676083	0.154		MGST2,ALOX5
Cholesterol Biosynthesis I	1.17	0.0676083	0.154		EBP,LSS
Glycogen Degradation II	1.17	0.0676083	0.154		PYGM,PGM1
Cholesterol Biosynthesis II (via 24,25-dihydrolanosterol)	1.17	0.0676083	0.154		EBP,LSS
Cholesterol Biosynthesis III (via Desmosterol)	1.17	0.0676083	0.154		EBP,LSS
Leptin Signaling in Obesity	1.13	0.074131	0.0682		ADCY2,LEP,AKT1,PIK3C2G,ADCY10,PLCH1
Acetone Degradation I (to Methylglyoxal)	1.11	0.0776247	0.1		CYP4B1,CYP1B1,CYP2S1
Androgen Biosynthesis	1.11	0.0776247	0.143		EBP,HSD3B1
Glioblastoma Multiforme Signaling	1.1	0.0794328	0.0556	0.333	RASD2,IGF2,AKT1,RHOQ,DIRAS3,PIK3C2G,EGF,WNT4,PLCH1,WNT5A
Endothelin-1 Signaling	1.1	0.0794328	0.0539	-0.632	FOS,PLA2G6,CASP6,RASD2,ADCY2,PIK3C2G,PTGS2,PTGER2,ADCY10,PLCH1,PLA2G12A
GPCR-Mediated Nutrient Sensing in Enteroendocrine Cells	1.09	0.0812831	0.0625	1.134	CACNG6,CACNB1,CACNA1S,CACNG1,ADCY2,ADCY10,PLCH1
Molecular Mechanisms of Cancer	1.09	0.0812831	0.0473		ADCY2,RASD2,DIRAS3,CDK7,PIK3C2G,APAF1,FOS,CASP6,CDH1,CTNNA2,AKT1,CAMK2A,RHOQ,TGFB3,WNT4,BMP7,ADCY10,CAMK2B,WNT5A
Role of Macrophages, Fibroblasts and Endothelial Cells in Rheumatoid Arthritis	1.09	0.0812831	0.0489		SFRP4,RASD2,IL15,PIK3C2G,PLCH1,FOS,NFAT5,AKT1,CAMK2A,DKK3,NGFR,SFRP5,WNT4,TNFRSF11B,WNT5A,CAMK2B
STAT3 Pathway	1.09	0.0812831	0.0593		RASD2,IL15RA,NGFR,CISH,EGF,IL2RA,IL20RB,IL11RA
Death Receptor Signaling	1.08	0.0831764	0.0659	-0.816	CASP6,APAF1,HSPB7,TNFSF15,ACTG2,HSPB1
Xenobiotic Metabolism Signaling	1.08	0.0831764	0.0495		ALDH4A1,RASD2,SULT1C2,NQO1,PIK3C2G,CYP1B1,CES1,CAMK2A,ALDH1A1,MGST2,SMOX,SULT1A3/SULT1A4,CHST13,GSTP1,CAMK2B
Amyotrophic Lateral Sclerosis Signaling	1.08	0.0831764	0.0619	0	CACNA1S,CAPN6,GPX1,GRIA2,APAF1,PIK3C2G,GRIN3A
Macropinocytosis Signaling	1.06	0.0870964	0.0652		MET,RASD2,USP6NL,PIK3C2G,EGF,ITGB8
Choline Biosynthesis III	1.06	0.0870964	0.133		CHPT1,PHKA1
Glycogen Degradation III	1.06	0.0870964	0.133		PYGM,PGM1
ERK/MAPK Signaling	1.05	0.0891251	0.0529	-1.265	PPP1R14C,FOS,MYCN,PLA2G6,RASD2,PIK3C2G,HSPB7,PPP1R3A,DUSP4,HSPB1,PLA2G12A
Thyroid Cancer Signaling	1.05	0.0891251	0.0784		RXRG,CDH1,RASD2,RET
Regulation of Actin-based Motility by Rho	1.03	0.0933254	0.0638	1.633	RHOQ,MYL2,DIRAS3,MYLPF,ACTG2,MYL1
CCR5 Signaling in Macrophages	1.03	0.0933254	0.0638		FOS,CACNG6,CACNG1,CACNB1,CACNA1S,CCL4
Signaling by Rho Family GTPases	1.03	0.0933254	0.0502	0.832	FOS,CDH1,RHOQ,MYL2,CDH18,DIRAS3,MYLPF,PIK3C2G,CDC42EP3,GFAP,ACTG2,DES,MYL1
Dopamine-DARPP32 Feedback in cAMP Signaling	1.02	0.0954993	0.0552	-0.378	KCNJ12,PPP1R14C,CACNA1S,ADCY2,PPP1R3A,ADCY10,PLCH1,ATP2A1,GRIN3A
Neuropathic Pain Signaling In Dorsal Horn Neurons	1.02	0.0954993	0.0598	0.378	FOS,CAMK2A,GRIA2,PIK3C2G,PLCH1,CAMK2B,GRIN3A
GPCR-Mediated Integration of Enteroendocrine Signaling Exemplified by an L Cell	1.02	0.0954993	0.0685	1.342	ADCY2,VIPR1,GALR1,ADCY10,PLCH1
Circadian Rhythm Signaling	1.02	0.0954993	0.0909		PER1,ADCYAP1R1,GRIN3A
Proline Degradation	1.02	0.0954993	0.333		ALDH4A1
Methionine Salvage II (Mammalian)	1.02	0.0954993	0.333		MTR
4-hydroxyproline Degradation I	1.02	0.0954993	0.333		ALDH4A1
Thyroid Hormone Biosynthesis	1.02	0.0954993	0.333		CTSD
L-serine Degradation	1.02	0.0954993	0.333		SDSL
GABA Receptor Signaling	1.01	0.0977237	0.0632		CACNG6,CACNG1,ADCY2,CACNB1,CACNA1S,ADCY10
Vitamin-C Transport	1.01	0.0977237	0.125		SLC2A4,TXNRD1
Synaptic Long Term Depression	0.996	0.100925	0.0529	-0.333	CACNG6,PLA2G6,RASD2,CACNB1,CACNA1S,CACNG1,NPR3,GRIA2,PLCH1,PLA2G12A
IL-17 Signaling	0.996	0.100925	0.0625		RASD2,AKT1,PIK3C2G,MUC5B,PTGS2,CCL11
MIF-mediated Glucocorticoid Regulation	0.987	0.103039	0.0882		PLA2G6,PTGS2,PLA2G12A
Ethanol Degradation II	0.987	0.103039	0.0882		ALDH4A1,ALDH1A1,ADH1C
Endometrial Cancer Signaling	0.979	0.104954	0.0667	1	CTNNA2,CDH1,RASD2,AKT1,PIK3C2G
IL-2 Signaling	0.979	0.104954	0.0667	1	FOS,RASD2,AKT1,PIK3C2G,IL2RA
IL-8 Signaling	0.975	0.105925	0.0512	1	FOS,RASD2,CDH1,AKT1,RHOQ,MYL2,DIRAS3,PIK3C2G,EGF,PTGS2,CR2
P2Y Purigenic Receptor Signaling Pathway	0.975	0.105925	0.0559	-0.378	FOS,RASD2,ADCY2,AKT1,P2RY6,PIK3C2G,ADCY10,PLCH1
Dermatan Sulfate Degradation (Metazoa)	0.967	0.107895	0.118		IDS,GM2A
G Beta Gamma Signaling	0.947	0.11298	0.0574	2.449	CACNG6,CACNG1,CACNA1S,CACNB1,RASD2,ADCY2,AKT1
VEGF Family Ligand-Receptor Interactions	0.947	0.11298	0.0606	-0.447	FOS,PLA2G6,RASD2,AKT1,PIK3C2G,PLA2G12A
GÎ±12/13 Signaling	0.939	0.11508	0.0548	1.89	CDH1,RASD2,AKT1,MYL2,CDH18,MYLPF,PIK3C2G,MYL1
Human Embryonic Stem Cell Pluripotency	0.928	0.118032	0.0544		S1PR3,AKT1,TGFB3,PIK3C2G,WNT4,BMP7,INHBA,WNT5A
IL-12 Signaling and Production in Macrophages	0.914	0.121899	0.0541		FOS,LYZ,AKT1,TGFB3,PIK3C2G,S100A8,CLU,RBP4
Chondroitin Sulfate Biosynthesis	0.914	0.121899	0.0702	1	SULT1C2,XYLT1,SULT1A3/SULT1A4,CHST13
Glutamate Receptor Signaling	0.914	0.121899	0.0702		GRIA2,HOMER1,DLG4,GRIN3A
Glioma Signaling	0.907	0.12388	0.056	1.633	IGF2,RASD2,AKT1,CAMK2A,PIK3C2G,EGF,CAMK2B
Glucocorticoid Receptor Signaling	0.9	0.125893	0.0457		RASD2,CDK7,PIK3C2G,PCK1,CCL11,HSPA2,FOS,NFAT5,KAT2B,KRT8,AKT1,VIPR1,TGFB3,PTGS2,FKBP5,A2M
Heme Degradation	0.896	0.127057	0.25		BLVRB
Spermine and Spermidine Degradation I	0.896	0.127057	0.25		SMOX
Melatonin Degradation II	0.896	0.127057	0.25		SMOX
Arginine Degradation I (Arginase Pathway)	0.896	0.127057	0.25		ALDH4A1
Cancer Drug Resistance By Drug Efflux	0.896	0.127057	0.069		RASD2,AKT1,FOXO6,PTGS2
Histamine Degradation	0.883	0.130918	0.105		ALDH4A1,ALDH1A1
DNA damage-induced 14-3-3Ïƒ Signaling	0.883	0.130918	0.105		AKT1,HUS1
Notch Signaling	0.879	0.13213	0.0789		CNTN1,DTX4,MFNG
Dermatan Sulfate Biosynthesis	0.876	0.133045	0.0678	1	SULT1C2,XYLT1,SULT1A3/SULT1A4,CHST13
Sperm Motility	0.876	0.133045	0.0489	-1.342	MET,PLA2G6,MERTK,TNK2,RET,ADCY10,DDR1,PLCH1,PLA2G12A,MATK,PTK7
Regulation of the Epithelial-Mesenchymal Transition Pathway	0.87	0.134896	0.0498		MET,RASD2,CDH1,AKT1,FGF18,TGFB3,PIK3C2G,EGF,WNT4,WNT5A
Role of MAPK Signaling in the Pathogenesis of Influenza	0.86	0.138038	0.061		PLA2G6,RASD2,AKT1,PTGS2,PLA2G12A
Semaphorin Signaling in Neurons	0.857	0.138995	0.0667		MET,SEMA4D,RHOQ,DIRAS3
The Visual Cycle	0.848	0.141906	0.1		RBP7,RBP1
Apelin Endothelial Signaling Pathway	0.842	0.14388	0.0538	0.816	FOS,RASD2,ADCY2,APLNR,AKT1,PIK3C2G,ADCY10
GÎ±s Signaling	0.833	0.146893	0.0561	0.816	ADCY2,VIPR1,HTR4,PTGER2,ADCY10,HCAR2
Phospholipase C Signaling	0.818	0.152055	0.0467	0.333	PLA2G6,HDAC9,RASD2,ADCY2,NFAT5,RHOQ,MYL2,DIRAS3,MYLPF,ADCY10,MYL1,PLA2G12A
Wnt/Ca+ pathway	0.818	0.152055	0.0645	1	NFAT5,CAMK2A,PLCH1,WNT5A
Maturity Onset Diabetes of Young (MODY) Signaling	0.812	0.15417	0.0952		CACNA1S,HNF4A
Oxidative Ethanol Degradation III	0.812	0.15417	0.0952		ALDH4A1,ALDH1A1
B Cell Activating Factor Signaling	0.81	0.154882	0.0732		FOS,NFAT5,TNFRSF13C
Estrogen Biosynthesis	0.81	0.154882	0.0732		CYP4B1,CYP1B1,CYP2S1
Trehalose Degradation II (Trehalase)	0.807	0.155955	0.2		HK1
Protein Citrullination	0.807	0.155955	0.2		PADI2
Serine Biosynthesis	0.807	0.155955	0.2		PHGDH
FAK Signaling	0.793	0.161065	0.0545		RASD2,CAPN6,AKT1,PIK3C2G,EGF,ACTG2
IL-15 Signaling	0.785	0.164059	0.0575		RASD2,IL15RA,AKT1,IL15,PIK3C2G
Small Cell Lung Cancer Signaling	0.785	0.164059	0.0575	1	RXRG,AKT1,APAF1,PIK3C2G,PTGS2
Antioxidant Action of Vitamin C	0.78	0.165959	0.0541		SLC2A5,PLA2G6,SLC2A4,TXNRD1,PLCH1,PLA2G12A
Non-Small Cell Lung Cancer Signaling	0.77	0.169824	0.0568		RXRG,RASD2,AKT1,PIK3C2G,EGF
Neurotrophin/TRK Signaling	0.77	0.169824	0.0568	1	FOS,RASD2,AKT1,NGFR,PIK3C2G
Phospholipases	0.767	0.171002	0.0615	-2	PLA2G6,LIPG,PLCH1,PLA2G12A
Role of Hypercytokinemia/hyperchemokinemia in the Pathogenesis of Influenza	0.764	0.172187	0.0698		CCR1,CCL4,IL15
Iron homeostasis signaling pathway	0.762	0.172982	0.0511		ATP6V0A4,TF,ATP6V1E2,EGF,TFRC,BMP7,HJV
D-myo-inositol-5-phosphate Metabolism	0.759	0.174181	0.0494	0.707	CA3,PPP1R1A,DUSP13,EPHX2,DUSP27,MTMR7,EYA4,PLCH1
Leukocyte Extravasation Signaling	0.757	0.174985	0.0469	0.333	MMP27,CTNNA2,EDIL3,MMP23B,CLDN4,RAP1GAP,ACTN2,ACTN3,PIK3C2G,ACTG2
Crosstalk between Dendritic Cells and Natural Killer Cells	0.757	0.174985	0.0562		IL15RA,CAMK2A,IL15,ACTG2,CAMK2B
Melanoma Signaling	0.752	0.177011	0.0606		CDH1,RASD2,AKT1,PIK3C2G
VEGF Signaling	0.745	0.179887	0.0526	1.342	RASD2,AKT1,ACTN2,ACTN3,PIK3C2G,ACTG2
Pyruvate Fermentation to Lactate	0.735	0.184077	0.167		LDHA
Ceramide Degradation	0.735	0.184077	0.167		ACER2
Rapoport-Luebering Glycolytic Shunt	0.735	0.184077	0.167		PGAM2
Phagosome Formation	0.728	0.187068	0.05		CLEC7A,RHOQ,MSR1,DIRAS3,PIK3C2G,PLCH1,CR2
Tumoricidal Function of Hepatic Natural Killer Cells	0.721	0.190108	0.0833		CASP6,APAF1
IGF-1 Signaling	0.719	0.190985	0.0517		FOS,RASD2,AKT1,IGFBP3,PIK3C2G,IGFBP5
Role of Oct4 in Mammalian Embryonic Stem Cell Pluripotency	0.706	0.196789	0.0652		CASP6,SPP1,NR5A2
Dermatan Sulfate Biosynthesis (Late Stages)	0.706	0.196789	0.0652		SULT1C2,SULT1A3/SULT1A4,CHST13
IL-10 Signaling	0.703	0.198153	0.058		CCR1,FOS,BLVRB,LBP
Renal Cell Carcinoma Signaling	0.703	0.198153	0.0538	1	MET,FOS,RASD2,AKT1,PIK3C2G
Ethanol Degradation IV	0.695	0.201837	0.08		ALDH4A1,ALDH1A1
EGF Signaling	0.69	0.204174	0.0571	1	FOS,AKT1,PIK3C2G,EGF
JAK/Stat Signaling	0.69	0.204174	0.0532	0	FOS,RASD2,AKT1,CISH,PIK3C2G
D-myo-inositol (1,4,5,6)-Tetrakisphosphate Biosynthesis	0.688	0.205116	0.0486	1.134	CA3,PPP1R1A,DUSP13,EPHX2,DUSP27,MTMR7,EYA4
D-myo-inositol (3,4,5,6)-tetrakisphosphate Biosynthesis	0.688	0.205116	0.0486	1.134	CA3,PPP1R1A,DUSP13,EPHX2,DUSP27,MTMR7,EYA4
Dendritic Cell Maturation	0.682	0.20797	0.0459	-0.333	AKT1,LEP,NGFR,IL15,PIK3C2G,CD1C,COL11A2,PLCH1,TNFRSF11B
Î±-Adrenergic Signaling	0.678	0.209894	0.0526		ADCY2,RASD2,PYGM,ADRA2A,ADCY10
Superpathway of Serine and Glycine Biosynthesis I	0.676	0.210863	0.143		PHGDH
Thioredoxin Pathway	0.676	0.210863	0.143		TXNRD1
Acetyl-CoA Biosynthesis I (Pyruvate Dehydrogenase Complex)	0.676	0.210863	0.143		PDHB
NAD Salvage Pathway III	0.676	0.210863	0.143		NMRK2
Glycoaminoglycan-protein Linkage Region Biosynthesis	0.676	0.210863	0.143		XYLT1
NAD Salvage Pathway II	0.67	0.213796	0.0769		NT5C1A,NMRK2
Apelin Liver Signaling Pathway	0.67	0.213796	0.0769		APLNR,COL11A2
Neuregulin Signaling	0.666	0.215774	0.0521	2	RASD2,AKT1,EGF,DLG4,MATK
Melatonin Signaling	0.66	0.218776	0.0556		CAMK2A,SLC2A4,PLCH1,CAMK2B
ERK5 Signaling	0.66	0.218776	0.0556		FOS,RASD2,AKT1,EGF
Huntington's Disease Signaling	0.656	0.2208	0.0437	1.89	CTSD,HDAC9,CASP6,CAPN6,AKT1,APAF1,HAP1,PIK3C2G,EGF,DLG4,HSPA2
Telomerase Signaling	0.654	0.22182	0.0492	1	HDAC9,RASD2,AKT1,PIK3C2G,EGF,IL2RA
Chondroitin Sulfate Biosynthesis (Late Stages)	0.652	0.222844	0.0612		SULT1C2,SULT1A3/SULT1A4,CHST13
RhoA Signaling	0.644	0.226986	0.0488	0.816	MYL2,MYLPF,MYLK2,CDC42EP3,ACTG2,MYL1
TNFR1 Signaling	0.635	0.231739	0.06		FOS,CASP6,APAF1
CNTF Signaling	0.633	0.232809	0.0541		RASD2,AKT1,CNTFR,PIK3C2G
HGF Signaling	0.633	0.232809	0.0484	1	MET,FOS,RASD2,AKT1,PIK3C2G,PTGS2
Paxillin Signaling	0.633	0.232809	0.0484	1	RASD2,ACTN2,ACTN3,PIK3C2G,ITGB8,ACTG2
Hypoxia Signaling in the Cardiovascular System	0.633	0.232809	0.0541	0	AKT1,NQO1,LDHA,SLC2A4
HER-2 Signaling in Breast Cancer	0.631	0.233884	0.0505		RASD2,AKT1,PIK3C2G,EGF,ITGB8
Insulin Receptor Signaling	0.631	0.233884	0.0467	0.447	PPP1R14C,RASD2,AKT1,RHOQ,PIK3C2G,PPP1R3A,SLC2A4
Sphingosine and Sphingosine-1-phosphate Metabolism	0.625	0.237137	0.125		ACER2
Superoxide Radicals Degradation	0.625	0.237137	0.125		NQO1
Tryptophan Degradation to 2-amino-3-carboxymuconate Semialdehyde	0.625	0.237137	0.125		IDO1
Salvage Pathways of Pyrimidine Deoxyribonucleotides	0.625	0.237137	0.125		CDA
iCOS-iCOSL Signaling in T Helper Cells	0.623	0.238232	0.048	1.633	NFAT5,AKT1,CAMK2A,PIK3C2G,IL2RA,CAMK2B
Superpathway of Cholesterol Biosynthesis	0.622	0.238781	0.0714		EBP,LSS
3-phosphoinositide Biosynthesis	0.609	0.246037	0.0439	1	MET,CA3,PPP1R1A,DUSP13,EPHX2,DUSP27,PIK3C2G,MTMR7,EYA4
RhoGDI Signaling	0.599	0.251768	0.0444	-0.707	CDH1,RHOQ,MYL2,CDH18,MYLPF,DIRAS3,ACTG2,MYL1
Ovarian Cancer Signaling	0.587	0.258821	0.0452		RASD2,AKT1,PIK3C2G,EGF,WNT4,PTGS2,WNT5A
Folate Transformations I	0.58	0.263027	0.111		MTR
PPAR Signaling	0.575	0.266073	0.0481	-2	FOS,RASD2,NGFR,PTGS2,TNFRSF11B
Docosahexaenoic Acid (DHA) Signaling	0.572	0.267917	0.0556		AKT1,APAF1,PIK3C2G
Endocannabinoid Developing Neuron Pathway	0.565	0.27227	0.0458	0.447	ADCY2,RASD2,AKT1,RAP1GAP,PIK3C2G,ADCY10
3-phosphoinositide Degradation	0.561	0.274789	0.0443	1.134	CA3,PPP1R1A,DUSP13,EPHX2,DUSP27,MTMR7,EYA4
Myc Mediated Apoptosis Signaling	0.558	0.276694	0.05		RASD2,AKT1,APAF1,PIK3C2G
IL-17A Signaling in Airway Cells	0.558	0.276694	0.05		AKT1,PIK3C2G,MUC5B,CCL11
Superpathway of Inositol Phosphate Compounds	0.553	0.279898	0.0417	0.632	MET,CA3,PPP1R1A,DUSP13,EPHX2,DUSP27,PIK3C2G,MTMR7,EYA4,PLCH1
Renin-Angiotensin Signaling	0.548	0.283139	0.0451		FOS,ADCY2,RASD2,PIK3C2G,PTGER2,ADCY10
Role of NANOG in Mammalian Embryonic Stem Cell Pluripotency	0.548	0.283139	0.0451		RASD2,AKT1,PIK3C2G,WNT4,BMP7,WNT5A
Cyclins and Cell Cycle Regulation	0.547	0.283792	0.0494		MYT1,HDAC9,CDK7,TGFB3
Nicotine Degradation III	0.544	0.285759	0.0536		CYP4B1,CYP1B1,CYP2S1
Glycine Betaine Degradation	0.542	0.287078	0.1		SDSL
Cytotoxic T Lymphocyte-mediated Apoptosis of Target Cells	0.539	0.289068	0.0625		CASP6,APAF1
Glutathione-mediated Detoxification	0.539	0.289068	0.0625		MGST2,GSTP1
ErbB Signaling	0.526	0.297852	0.0459	1	FOS,RASD2,AKT1,PIK3C2G,EGF
Heparan Sulfate Biosynthesis	0.524	0.299226	0.0482	1	SULT1C2,XYLT1,SULT1A3/SULT1A4,CHST13
Relaxin Signaling	0.521	0.301301	0.0429	0	SMPDL3A,FOS,ADCY2,AKT1,NPR3,PIK3C2G,ADCY10
Androgen Signaling	0.521	0.301301	0.0441	1.342	CACNG6,CACNG1,CACNB1,CACNA1S,KAT2B,CDK7
Purine Nucleotides De Novo Biosynthesis II	0.507	0.311172	0.0909		ADSSL1
UDP-N-acetyl-D-galactosamine Biosynthesis II	0.507	0.311172	0.0909		HK1
Inhibition of Angiogenesis by TSP1	0.503	0.314051	0.0588		AKT1,THBS1
SPINK1 General Cancer Pathway	0.503	0.314051	0.0471		MT2A,RASD2,AKT1,PIK3C2G
PAK Signaling	0.498	0.317687	0.0446	1	RASD2,MYL2,MYLPF,PIK3C2G,MYL1
Retinoic acid Mediated Apoptosis Signaling	0.491	0.322849	0.05		RXRG,APAF1,CRABP2
Coagulation System	0.487	0.325837	0.0571		F5,A2M
TWEAK Signaling	0.487	0.325837	0.0571		CASP6,APAF1
Induction of Apoptosis by HIV1	0.479	0.331894	0.0492		NGFR,APAF1,TNFRSF11B
Role of Pattern Recognition Receptors in Recognition of Bacteria and Viruses	0.478	0.33266	0.0414		CLEC7A,LEP,C3,IL15,TGFB3,PIK3C2G,TNFSF15
Hematopoiesis from Multipotent Stem Cells	0.476	0.334195	0.0833		IL15
Acyl-CoA Hydrolysis	0.476	0.334195	0.0833		HNF4A
Guanosine Nucleotides Degradation III	0.476	0.334195	0.0833		NT5C1A
14-3-3-mediated Signaling	0.474	0.335738	0.0423	0	FOS,RASD2,AKT1,PIK3C2G,GFAP,PLCH1
Chronic Myeloid Leukemia Signaling	0.463	0.34435	0.0431		HDAC9,RASD2,AKT1,TGFB3,PIK3C2G
Regulation of IL-2 Expression in Activated and Anergic T Lymphocytes	0.462	0.345144	0.0449		FOS,RASD2,NFAT5,TGFB3
Superpathway of Methionine Degradation	0.455	0.350752	0.0541		CBS/CBSL,MTR
Estrogen-Dependent Breast Cancer Signaling	0.453	0.352371	0.0444		FOS,RASD2,AKT1,PIK3C2G
Glioma Invasiveness Signaling	0.453	0.352371	0.0444		RASD2,RHOQ,DIRAS3,PIK3C2G
Role of IL-17A in Psoriasis	0.449	0.355631	0.0769		S100A8
Fatty Acid Activation	0.449	0.355631	0.0769		SLC27A1
Urate Biosynthesis/Inosine 5'-phosphate Degradation	0.449	0.355631	0.0769		NT5C1A
Î³-glutamyl Cycle	0.449	0.355631	0.0769		OPLAH
p38 MAPK Signaling	0.447	0.357273	0.0424	-0.447	PLA2G6,TGFB3,HSPB7,HSPB1,PLA2G12A
Erythropoietin Signaling	0.444	0.359749	0.044		FOS,RASD2,AKT1,PIK3C2G
Aldosterone Signaling in Epithelial Cells	0.444	0.359749	0.0402		CRYAB,HSPB8,PIK3C2G,HSPB7,HSPA2,PLCH1,HSPB1
Cholecystokinin/Gastrin-mediated Signaling	0.439	0.363915	0.042	1	FOS,RASD2,RHOQ,DIRAS3,PTGS2
FGF Signaling	0.435	0.367282	0.0435	1	MET,AKT1,FGF18,PIK3C2G
PXR/RXR Activation	0.433	0.368978	0.0462		AKT1,ALDH1A1,HNF4A
Nicotine Degradation II	0.433	0.368978	0.0462		CYP4B1,CYP1B1,CYP2S1
IL-3 Signaling	0.426	0.374973	0.043		FOS,RASD2,AKT1,PIK3C2G
Factors Promoting Cardiogenesis in Vertebrates	0.426	0.374973	0.043		MYL2,TGFB3,MYH7,BMP7
April Mediated Signaling	0.426	0.374973	0.0513		FOS,NFAT5
IL-7 Signaling Pathway	0.426	0.374973	0.043		MET,AKT1,FOXO6,PIK3C2G
Virus Entry via Endocytic Pathways	0.424	0.376704	0.0413		RASD2,PIK3C2G,TFRC,ITGB8,ACTG2
DNA Double-Strand Break Repair by Non-Homologous End Joining	0.423	0.377572	0.0714		WRN
Phenylalanine Degradation IV (Mammalian, via Side Chain)	0.423	0.377572	0.0714		SMOX
FcÎ³ Receptor-mediated Phagocytosis in Macrophages and Monocytes	0.417	0.382825	0.0426	0	PLA2G6,AKT1,PIK3C2G,ACTG2
Prolactin Signaling	0.417	0.382825	0.0426		FOS,RASD2,PIK3C2G,PRLR
Ephrin Receptor Signaling	0.406	0.392645	0.0389	0	EPHB6,RASD2,RGS3,AKT1,PIK3C2G,EGF,GRIN3A
UVB-Induced MAPK Signaling	0.402	0.396278	0.0441		FOS,AKT1,PIK3C2G
Pancreatic Adenocarcinoma Signaling	0.401	0.397192	0.0403	1	AKT1,TGFB3,PIK3C2G,EGF,PTGS2
Role of PKR in Interferon Induction and Antiviral Response	0.4	0.398107	0.0488		AKT1,APAF1
NAD biosynthesis II (from tryptophan)	0.4	0.398107	0.0667		IDO1
Lymphotoxin Î² Receptor Signaling	0.393	0.404576	0.0435		AKT1,APAF1,PIK3C2G
Intrinsic Prothrombin Activation Pathway	0.387	0.410204	0.0476		F5,COL11A2
LPS-stimulated MAPK Signaling	0.384	0.413048	0.0408		FOS,RASD2,PIK3C2G,LBP
NF-ÎºB Activation by Viruses	0.384	0.413048	0.0408		RASD2,AKT1,PIK3C2G,CR2
Granzyme B Signaling	0.378	0.418794	0.0625		APAF1
Extrinsic Prothrombin Activation Pathway	0.378	0.418794	0.0625		F5
Chondroitin Sulfate Degradation (Metazoa)	0.378	0.418794	0.0625		GM2A
Parkinson's Signaling	0.378	0.418794	0.0625		UCHL1
IL-4 Signaling	0.377	0.419759	0.0404		RASD2,NFAT5,AKT1,PIK3C2G
Apoptosis Signaling	0.377	0.419759	0.0404		CASP6,RASD2,CAPN6,APAF1
Oncostatin M Signaling	0.375	0.421697	0.0465		MT2A,RASD2
Thyroid Hormone Metabolism II (via Conjugation and/or Degradation)	0.375	0.421697	0.0465		SULT1C2,SULT1A3/SULT1A4
BAG2 Signaling Pathway	0.375	0.421697	0.0465		ANXA2,HSPA2
Caveolar-mediated Endocytosis Signaling	0.374	0.422669	0.0423		EGF,ITGB8,ACTG2
Breast Cancer Regulation by Stathmin1	0.371	0.425598	0.0372		PPP1R14C,RASD2,ADCY2,CAMK2A,PIK3C2G,PPP1R3A,ADCY10,CAMK2B
Actin Nucleation by ARP-WASP Complex	0.365	0.431519	0.0417		RASD2,RHOQ,DIRAS3
Stearate Biosynthesis I (Animals)	0.364	0.432514	0.0455		SLC27A1,HNF4A
Fc Epsilon RI Signaling	0.36	0.436516	0.0385	-1	PLA2G6,RASD2,AKT1,PIK3C2G,PLA2G12A
Endocannabinoid Cancer Inhibition Pathway	0.36	0.436516	0.0377	-0.816	CASP6,ADCY2,CDH1,AKT1,PIK3C2G,ADCY10
Mitochondrial L-carnitine Shuttle Pathway	0.359	0.437522	0.0588		SLC27A1
Adenosine Nucleotides Degradation II	0.359	0.437522	0.0588		NT5C1A
T Helper Cell Differentiation	0.356	0.440555	0.0411		NGFR,IL2RA,TNFRSF11B
Basal Cell Carcinoma Signaling	0.356	0.440555	0.0411		WNT4,BMP7,WNT5A
iNOS Signaling	0.352	0.444631	0.0444		FOS,LBP
Acute Myeloid Leukemia Signaling	0.347	0.44978	0.0388		CSF3R,RASD2,AKT1,PIK3C2G
Sumoylation Pathway	0.347	0.44978	0.0388	0	FOS,CDH1,RHOQ,DIRAS3
Differential Regulation of Cytokine Production in Macrophages and T Helper Cells by IL-17A and IL-17F	0.34	0.457088	0.0556		CCL4
Ubiquinol-10 Biosynthesis (Eukaryotic)	0.34	0.457088	0.0556		GADL1
Thrombopoietin Signaling	0.339	0.458142	0.04		FOS,RASD2,PIK3C2G
IL-9 Signaling	0.331	0.466659	0.0426		CISH,PIK3C2G
Heparan Sulfate Biosynthesis (Late Stages)	0.331	0.466659	0.0395		SULT1C2,SULT1A3/SULT1A4,CHST13
Prostate Cancer Signaling	0.326	0.472063	0.0377		RASD2,AKT1,PIK3C2G,GSTP1
Estrogen Receptor Signaling	0.317	0.481948	0.0365		MED12L,RASD2,KAT2B,CDK7,PCK1
Agrin Interactions at Neuromuscular Junction	0.315	0.484172	0.0385		RASD2,LAMB1,ACTG2
Melanocyte Development and Pigmentation Signaling	0.312	0.487528	0.037		RASD2,ADCY2,PIK3C2G,ADCY10
Cell Cycle: G2/M DNA Damage Checkpoint Regulation	0.311	0.488652	0.0408		KAT2B,CDK7
Purine Nucleotides Degradation II (Aerobic)	0.308	0.49204	0.05		NT5C1A
Inflammasome pathway	0.308	0.49204	0.05		P2RX7
CCR3 Signaling in Eosinophils	0.3	0.501187	0.0357	-1	PLA2G6,RASD2,PIK3C2G,CCL11,PLA2G12A
ErbB2-ErbB3 Signaling	0.3	0.501187	0.0375		RASD2,AKT1,PIK3C2G
CD40 Signaling	0.293	0.509331	0.037		FOS,PIK3C2G,PTGS2
Amyloid Processing	0.292	0.510505	0.0392		CAPN6,AKT1
Sirtuin Signaling Pathway	0.292	0.510505	0.0342	-1.897	MYCN,CDH1,UCP2,AKT1,WRN,NQO1,PGAM2,PCK1,LDHA,PFKM
UVC-Induced MAPK Signaling	0.283	0.521195	0.0385		FOS,RASD2
eNOS Signaling	0.281	0.5236	0.0345	0.447	AQP7,ADCY2,AKT1,PIK3C2G,ADCY10,HSPA2
ErbB4 Signaling	0.279	0.526017	0.0361		RASD2,AKT1,PIK3C2G
UVA-Induced MAPK Signaling	0.277	0.528445	0.0351		FOS,RASD2,PIK3C2G,PLCH1
CD27 Signaling in Lymphocytes	0.275	0.530884	0.0377		FOS,APAF1
Nitric Oxide Signaling in the Cardiovascular System	0.271	0.535797	0.0348	0	CACNA1S,AKT1,PIK3C2G,ATP2A1
Differential Regulation of Cytokine Production in Intestinal Epithelial Cells by IL-17A and IL-17F	0.267	0.540754	0.0435		CCL4
Triacylglycerol Degradation	0.267	0.540754	0.037		CES1,LIPG
HIPPO signaling	0.266	0.542001	0.0353		PPP1R14C,DLG4,PPP1R3A
BMP signaling pathway	0.266	0.542001	0.0353		RASD2,FST,BMP7
IL-22 Signaling	0.254	0.557186	0.0417		AKT1
Cysteine Biosynthesis III (mammalia)	0.254	0.557186	0.0417		CBS/CBSL
T Cell Receptor Signaling	0.244	0.570164	0.0333		FOS,RASD2,NFAT5,PIK3C2G
IL-17A Signaling in Gastric Cells	0.243	0.571479	0.04		FOS
Tryptophan Degradation III (Eukaryotic)	0.243	0.571479	0.04		IDO1
Angiopoietin Signaling	0.242	0.572796	0.0337		RASD2,AKT1,PIK3C2G
Antiproliferative Role of Somatostatin Receptor 2	0.236	0.580764	0.0333		RASD2,NPR3,PIK3C2G
Altered T Cell and B Cell Signaling in Rheumatoid Arthritis	0.236	0.580764	0.0333		SPP1,IL15,TNFRSF13C
Lipid Antigen Presentation by CD1	0.232	0.586138	0.0385		CD1C
Antiproliferative Role of TOB in T Cell Signaling	0.232	0.586138	0.0385		TGFB3
Nur77 Signaling in T Lymphocytes	0.23	0.588844	0.0339		HDAC9,APAF1
Apelin Pancreas Signaling Pathway	0.23	0.588844	0.0339		APLNR,PIK3C2G
IL-23 Signaling Pathway	0.223	0.598412	0.0333		AKT1,PIK3C2G
D-myo-inositol (1,4,5)-Trisphosphate Biosynthesis	0.222	0.599791	0.037		PLCH1
TNFR2 Signaling	0.195	0.638263	0.0333		FOS
Natural Killer Cell Signaling	0	1	0.0226		RASD2,AKT1,PIK3C2G
PPARÎ±/RXRÎ± Activation	0	1	0.0317	0	ADCY2,RASD2,TGFB3,SLC27A1,ADCY10,PLCH1
Mitochondrial Dysfunction	0	1	0.0117		UCP2,CYB5A
TREM1 Signaling	0	1	0.0133		AKT1
Role of NFAT in Regulation of the Immune Response	0	1	0.0255	1	FOS,RASD2,NFAT5,AKT1,PIK3C2G
Calcium-induced T Lymphocyte Apoptosis	0	1	0.0152		ATP2A1
fMLP Signaling in Neutrophils	0	1	0.0227		RASD2,NFAT5,PIK3C2G
CTLA4 Signaling in Cytotoxic T Lymphocytes	0	1	0.0198		AKT1,PIK3C2G
CD28 Signaling in T Helper Cells	0	1	0.0299	1	FOS,NFAT5,AKT1,PIK3C2G
Role of Cytokines in Mediating Communication between Immune Cells	0	1	0.0185		IL15
Mechanisms of Viral Exit from Host Cells	0	1	0.0244		ACTG2
Reelin Signaling in Neurons	0	1	0.0213		AKT1,PIK3C2G
Role of CHK Proteins in Cell Cycle Checkpoint Control	0	1	0.0175		HUS1
FLT3 Signaling in Hematopoietic Progenitor Cells	0	1	0.0316		RASD2,AKT1,PIK3C2G
ATM Signaling	0	1	0.0103		SMC2
Type I Diabetes Mellitus Signaling	0	1	0.027		NGFR,APAF1,TNFRSF11B
Primary Immunodeficiency Signaling	0	1	0.02		TNFRSF13C
p70S6K Signaling	0	1	0.028		RASD2,AKT1,PIK3C2G,PLCH1
mTOR Signaling	0	1	0.0271	0.447	RASD2,RHOQ,AKT1,DIRAS3,PIK3C2G,PRR5
G Protein Signaling Mediated by Tubby	0	1	0.0323		TUB
Communication between Innate and Adaptive Immune Cells	0	1	0.0312		CCL4,IL15,TNFRSF13C
Systemic Lupus Erythematosus Signaling	0	1	0.0293		FOS,RASD2,NFAT5,AKT1,C7,PIK3C2G,TNFRSF13C
Cdc42 Signaling	0	1	0.0299	2.236	FOS,MYL2,MYLPF,TNK2,MYL1
EIF2 Signaling	0	1	0.0216		MYCN,RASD2,AKT1,PIK3C2G,ACTG2
Hereditary Breast Cancer Signaling	0	1	0.0258		HDAC9,RASD2,AKT1,PIK3C2G
Rac Signaling	0	1	0.0236		RASD2,PIK3C2G,ANK1
Regulation of eIF4 and p70S6K Signaling	0	1	0.0179		RASD2,AKT1,PIK3C2G
IL-1 Signaling	0	1	0.033		FOS,ADCY2,ADCY10
RANK Signaling in Osteoclasts	0	1	0.0288		FOS,AKT1,PIK3C2G
Neuroprotective Role of THOP1 in Alzheimer's Disease	0	1	0.0167		HTRA3,ST14
Role of Wnt/GSK-3Î² Signaling in the Pathogenesis of Influenza	0	1	0.0256		WNT4,WNT5A
Role of PI3K/AKT Signaling in the Pathogenesis of Influenza	0	1	0.025		AKT1,PIK3C2G
MSP-RON Signaling Pathway	0	1	0.027		PIK3C2G,ACTG2
Cell Cycle Control of Chromosomal Replication	0	1	0.0179		CDK7
Assembly of RNA Polymerase II Complex	0	1	0.02		CDK7
Role of Tissue Factor in Cancer	0	1	0.0222		RASD2,AKT1,PIK3C2G
Role of IL-17A in Arthritis	0	1	0.0286		PIK3C2G,PTGS2
IL-17A Signaling in Fibroblasts	0	1	0.0286		FOS
Role of IL-17F in Allergic Inflammatory Airway Diseases	0	1	0.0222		CCL4
Role of JAK2 in Hormone-like Cytokine Signaling	0	1	0.0294		PRLR
NGF Signaling	0	1	0.0312		RASD2,AKT1,NGFR,PIK3C2G
Mouse Embryonic Stem Cell Pluripotency	0	1	0.0256		RASD2,AKT1,PIK3C2G
Transcriptional Regulatory Network in Embryonic Stem Cells	0	1	0.0185		HNF4A
Ephrin A Signaling	0	1	0.0323		NGFR,PIK3C2G
Ephrin B Signaling	0	1	0.0278		EPHB6,RGS3
tRNA Splicing	0	1	0.0238		SMPDL3A
Pyridoxal 5'-phosphate Salvage Pathway	0	1	0.0308		PRKX,CDK7
Triacylglycerol Biosynthesis	0	1	0.0208		LPIN2
Fatty Acid Î²-oxidation I	0	1	0.0312		SLC27A1
GÎ±q Signaling	0	1	0.0289	-0.447	RHOQ,AKT1,DIRAS3,RGS7,PIK3C2G
PEDF Signaling	0	1	0.0306		RASD2,AKT1,PIK3C2G
Role of p14/p19ARF in Tumor Suppression	0	1	0.0222		PIK3C2G
Tec Kinase Signaling	0	1	0.0278	0.447	FOS,RHOQ,DIRAS3,PIK3C2G,ACTG2
Oxidative Phosphorylation	0	1	0.00917		CYB5A
PCP pathway	0	1	0.0328		WNT4,WNT5A
Unfolded protein response	0	1	0.0179		HSPA2
Toll-like Receptor Signaling	0	1	0.0263		FOS,LBP
Cell Cycle: G1/S Checkpoint Regulation	0	1	0.0299		HDAC9,TGFB3
Nucleotide Excision Repair Pathway	0	1	0.0286		CDK7
SAPK/JNK Signaling	0	1	0.0261		RASD2,PIK3C2G,DUSP4
PI3K/AKT Signaling	0	1	0.0227		RASD2,AKT1,PTGS2
PTEN Signaling	0	1	0.0317		RASD2,AKT1,FOXO6,NGFR
Protein Ubiquitination Pathway	0	1	0.0258		UCHL1,CRYAB,USP13,HSPB8,HSPB7,HSPA2,HSPB1
B Cell Receptor Signaling	0	1	0.0305	1.342	RASD2,NFAT5,AKT1,CAMK2A,PIK3C2G,CAMK2B
NF-ÎºB Signaling	0	1	0.0316	1.342	RASD2,AKT1,NGFR,PIK3C2G,EGF,TNFRSF11B
PDGF Signaling	0	1	0.0297		FOS,RASD2,PIK3C2G
Phagosome Maturation	0	1	0.027		ATP6V0A4,CTSD,CTSL,ATP6V1E2
Autophagy	0	1	0.0328		CTSD,CTSL
Th1 and Th2 Activation Pathway	0	1	0.0214		CCR1,PIK3C2G,IL2RA,CRLF2
Th1 Pathway	0	1	0.0073		PIK3C2G
Th2 Pathway	0	1	0.0263	-1	CCR1,PIK3C2G,IL2RA,CRLF2
Neuroinflammation Signaling Pathway	0	1	0.0319	0.632	FOS,PLA2G6,AKT1,NFAT5,TGFB3,PIK3C2G,PTGS2,P2RX7,PLA2G12A,GRIN3A
Th17 Activation Pathway	0	1	0.022		NFAT5,PTGER2
SPINK1 Pancreatic Cancer Pathway	0	1	0.0167		CPZ
NER Pathway	0	1	0.00971		CDK7
T Cell Exhaustion Signaling Pathway	0	1	0.0263		FOS,RASD2,NFAT5,AKT1,PIK3C2G

## Sheet: Filtered p-value-0.01
© 2000-2019 QIAGEN. All rights reserved.
Ingenuity Canonical Pathways	p-value	Ratio	z-score	Molecules
Hepatic Fibrosis / Hepatic Stellate Cell Activation	1.47911e-08	24/186		MYH4,COL8A2,LEP,MYL2,COL12A1,EGF,COL8A1,IGFBP5,MYH7,MYL1,COL26A1,MET,IGF2,MYH2,COL6A1,NGFR,TGFB3,IGFBP3,COL22A1,LBP,COL11A1,COL11A2,A2M,TNFRSF11B
Calcium Signaling	1.07152e-07	24/206	2.887	HDAC9,CACNG6,MYH4,TNNT1,CACNB1,CACNG1,CACNA1S,MYL2,TNNI2,TNNT3,TNNC2,GRIA2,MYH7,TPM1,TPM2,MYL1,ATP2A1,ATP2B2,GRIN3A,MYH2,CAMK2A,NFAT5,TNNI1,CAMK2B
RAR Activation	2.0893e-05	19/190		ADCY2,SDR16C5,CDK7,ADH1C,DHRS7C,RBP1,FOS,RXRG,ALDH1A1,RBP7,AKT1,KAT2B,RDH16,TGFB3,IGFBP3,CRABP2,ADCY10,ZBTB16,RBP4
Axonal Guidance Signaling	7.76247e-05	34/501		SLIT3,ENPEP,RASD2,ADAMTS7,RGS3,MYL2,SLIT1,EGF,ROBO1,PLCH1,SEMA6C,EPHB6,SEMA6D,NFAT5,AKT1,NGFR,ADAM19,WNT4,ADAMTS17,ADAMTS16,KCNJ12,MYLPF,PIK3C2G,MYL1,MET,MMP27,SEMA4D,MMP23B,ADAM12,ADAMTS18,BMP7,SEMA3C,ADAMTS3,WNT5A
Retinoate Biosynthesis I	0.000107152	7/34	0.378	ALDH1A1,RBP7,SDR16C5,RDH16,ADH1C,DHRS7C,RBP1
Epithelial Adherens Junction Signaling	0.000186209	15/153		MYH4,RASD2,MYL2,ACTN2,ACTN3,EGF,MYH7,MYL1,MET,CDH1,CTNNA2,AKT1,MYH2,NECTIN1,ACTG2
LXR/RXR Activation	0.000199526	13/121	-1.155	C3,MSR1,RXRG,LYZ,TF,NGFR,S100A8,PTGS2,LBP,PON3,CLU,TNFRSF11B,RBP4
Creatine-phosphate Biosynthesis	0.000346737	3/5		CKMT2,CKB,CKM
Cellular Effects of Sildenafil (Viagra)	0.000436516	13/131		CACNG6,MYH4,ADCY2,CACNG1,CACNA1S,MYL2,MYLPF,MYH7,PLCH1,MYL1,MYH2,ACTG2,ADCY10
Gustation Pathway	0.000616595	14/153		SMPDL3A,CACNG6,CACNA1S,CACNG1,CACNB1,ADCY2,P2RX1,P2RX5,PKD2L1,P2RY6,P2RX6,ADCY10,P2RX7,P2RX3
cAMP-mediated signaling	0.000630957	18/227	0.728	SMPDL3A,ADRA2B,ADCY2,APLNR,HTR4,RGS7,AKAP11,S1PR3,CAMK2A,ADRA2A,NPR3,VIPR1,RAP1GAP,DUSP4,PTGER2,ADCY10,HCAR2,CAMK2B
Cardiac Hypertrophy Signaling (Enhanced)	0.000691831	31/498	2.502	ADRA2B,IL15RA,CACNA1S,RASD2,LEP,PLCH1,ATP2A1,CAMK2A,NFAT5,AKT1,FGF18,NGFR,WNT4,TNFSF15,CAMK2B,IL11RA,TNFRSF11B,SMPDL3A,HDAC9,ADCY2,IL15,PIK3C2G,IL20RB,ADRA2A,TGFB3,IL2RA,HSPB7,PTGS2,ADCY10,HSPB1,WNT5A
Aryl Hydrocarbon Receptor Signaling	0.001	13/143	0	CTSD,FOS,RXRG,ALDH4A1,ALDH1A1,MGST2,NQO1,TGFB3,APAF1,HSPB7,GSTP1,CYP1B1,HSPB1
ILK Signaling	0.00144544	16/205	2	MYH4,MYL2,ACTN2,DIRAS3,ACTN3,PIK3C2G,MYH7,ITGB8,MYL1,FOS,CDH1,RHOQ,AKT1,MYH2,PTGS2,ACTG2
Tight Junction Signaling	0.00151356	14/168		FOS,MYH4,MYH2,AKT1,MYL2,CLDN4,NGFR,TGFB3,YBX3,MYH7,NECTIN1,ACTG2,MYL1,TNFRSF11B
G-Protein Coupled Receptor Signaling	0.00154882	20/286		SMPDL3A,ADRA2B,ADCY2,RASD2,APLNR,HTR4,RGS7,PIK3C2G,S1PR3,CAMK2A,AKT1,VIPR1,NPR3,ADRA2A,RAP1GAP,DUSP4,PTGER2,ADCY10,HCAR2,CAMK2B
Adipogenesis pathway	0.00177828	12/134		NR1D2,HDAC9,KAT2B,AKT1,LEP,CDK7,SOX9,BMP7,BSCL2,SLC2A4,RBP1,WNT5A
GP6 Signaling Pathway	0.00186209	12/135	1.732	COL8A2,AKT1,COL6A1,COL12A1,LAMB1,PIK3C2G,COL22A1,COL8A1,COL11A1,COL11A2,LAMC2,COL26A1
Actin Cytoskeleton Signaling	0.00229087	17/234	2.111	MYH4,RASD2,MYL2,ACTN2,MYLPF,MYLK2,ACTN3,PIK3C2G,EGF,MYH7,MYL1,MYH2,FGF18,LBP,ACTG2,NCKAP1L,MATK
Gai Signaling	0.0030903	11/125	0.632	S1PR3,ADRA2B,RASD2,ADCY2,APLNR,ADRA2A,NPR3,RAP1GAP,RGS7,ADCY10,HCAR2
Tyrosine Biosynthesis IV	0.00323594	2/3		PAH,PCBD1
Synaptogenesis Signaling Pathway	0.00331131	21/32	1.886	THBS4,ADCY2,CACNB1,RASD2,CACNG1,CDH18,PIK3C2G,GRIA2,GRIN3A,EPHB6,CDH1,SYT13,AKT1,CAMK2A,THBS1,DLG4,NECTIN1,SYT2,ADCY10,SYT12,CAMK2B
Calcium Transport I	0.00371535	3/10		ANXA5,ATP2B2,ATP2A1
Sertoli Cell-Sertoli Cell Junction Signaling	0.00389045	14/186		SPTBN2,CTNNA2,CDH1,RASD2,AKT1,CLDN4,ACTN2,ACTN3,TGFB3,YBX3,NECTIN1,ACTG2,ADCY10,A2M
Chemokine Signaling	0.00512861	8/80	1.134	FOS,RASD2,CCL4,CAMK2A,MYL2,PIK3C2G,CCL11,CAMK2B
Agranulocyte Adhesion and Diapedesis	0.00512861	14/192		MYH4,MYL2,CCL23,MYH7,CCL11,MYL1,MMP27,MMP23B,MYH2,CCL4,CLDN4,CXCL14,ACTG2,CXCL2
Apelin Cardiac Fibroblast Signaling Pathway	0.00549541	4/22	0	AKT1,APLNR,ACE2,TGFB3
TR/RXR Activation	0.00616595	9/100		RXRG,UCP2,AKT1,PIK3C2G,SYT2,ME1,PCK1,SYT12,ATP2A1
Retinoate Biosynthesis II	0.00630957	2/4		RBP7,RBP1
Phenylalanine Degradation I (Aerobic)	0.00630957	2/4		PAH,PCBD1
Pyrimidine Deoxyribonucleotides De Novo Biosynthesis I	0.00645654	4/23	0	AK1,RRM2,PCK1,AK7
IL-6 Signaling	0.00691831	11/139	1	FOS,RASD2,AKT1,TNFAIP6,NGFR,PIK3C2G,HSPB7,LBP,A2M,HSPB1,TNFRSF11B
Acute Phase Response Signaling	0.00707946	13/179	1.134	RASD2,C3,RBP1,FOS,RBP7,AKT1,TF,NGFR,LBP,CRABP2,A2M,RBP4,TNFRSF11B
Dopamine Degradation	0.00724436	5/37	-0.447	ALDH4A1,ALDH1A1,SULT1C2,SMOX,SULT1A3/SULT1A4
Glutathione Redox Reactions I	0.00758578	4/24	-2	GPX3,MGST2,GPX1,GSTP1
HMGB1 Signaling	0.00776247	13/181	1	FOS,RASD2,RHOQ,AKT1,KAT2B,LEP,NGFR,DIRAS3,IL15,TGFB3,PIK3C2G,TNFSF15,TNFRSF11B
Ceramide Signaling	0.00794328	9/104	1.134	S1PR3,FOS,CTSD,RASD2,AKT1,CNKSR1,NGFR,PIK3C2G,TNFRSF11B
Protein Kinase A Signaling	0.00831764	23/400	0	SMPDL3A,MYH4,PPP1R14C,ADCY2,MYL2,TNNI2,MYLPF,MYLK2,PPP1R3A,MYL1,PLCH1,AKAP11,PYGM,MYH2,CAMK2A,NFAT5,NGFR,TGFB3,DUSP4,TNNI1,PTGS2,ADCY10,CAMK2B
Colorectal Cancer Metastasis Signaling	0.00851138	17/267	0.775	ADCY2,RASD2,DIRAS3,PIK3C2G,EGF,MMP27,FOS,CDH1,MMP23B,RHOQ,AKT1,TGFB3,WNT4,PTGER2,PTGS2,ADCY10,WNT5A
Opioid Signaling Pathway	0.01	16/250	2.138	CACNG6,ADCY2,CACNA1S,CACNG1,RASD2,CACNB1,RGS3,RGS7,PIK3C2G,GRIN3A,FOSB,FOS,CAMK2A,AKT1,ADCY10,CAMK2B
Atherosclerosis Signaling	0.0107152	10/128		PLA2G6,LYZ,MSR1,S100A8,CCL11,COL11A2,ALOX5,CLU,PLA2G12A,RBP4
Endocannabinoid Neuronal Synapse Pathway	0.0107152	10/128	1.265	CACNG6,CACNB1,CACNA1S,CACNG1,ADCY2,GRIA2,PTGS2,ADCY10,PLCH1,GRIN3A
Cardiac Hypertrophy Signaling	0.0114815	16/254	0.775	ADRA2B,ADCY2,CACNA1S,RASD2,MYL2,MYLPF,DIRAS3,PIK3C2G,PLCH1,MYL1,AKT1,RHOQ,ADRA2A,TGFB3,ADCY10,HSPB1
Osteoarthritis Pathway	0.0120226	14/212	-0.707	S1PR3,CASP6,CTNNA2,LEP,SPP1,FGF18,ANXA5,ANKH,SOX9,S100A8,ANXA2,PTGS2,P2RX7,RBP4
Retinol Biosynthesis	0.0123027	5/42	-0.447	CES1,RBP7,BCO1,LIPG,RBP1
p53 Signaling	0.0131826	9/113	-0.333	HDAC9,CASP6,KAT2B,AKT1,THBS1,PERP,ADGRB1,APAF1,PIK3C2G
Serotonin Receptor Signaling	0.0138038	5/43		ADCY2,HTR4,SMOX,ADCY10,PCBD1
Sphingosine-1-phosphate Signaling	0.0144544	10/134	0.333	S1PR3,CASP6,ADCY2,AKT1,RHOQ,DIRAS3,ACER2,PIK3C2G,ADCY10,PLCH1
TGF-β Signaling	0.0147911	8/96	1.633	FOS,RASD2,TGFB3,BMP7,HNF4A,INHBA,INHBB,PMEPA1
