# Supplementary material for: Breed, Diet, and Interaction Effects on Adipose Tissue Transcriptome in Iberian and Duroc Pigs Fed Different Energy Sources
Source: Genes (Basel). 2019 Aug 4;10(8):589. doi: 10.3390/genes10080589 (PMC6723240; doi:10.3390/genes10080589)
Supplement: Supplementary file 1 [file genes-10-00589-s001.zip › Table S5_Functions_Breed effects.xlsx]

## Sheet: Total_Functions_Breed effects
Categories	Functions Annotation	p-value	B-H q-value	Activation z-score	Molecules	Number of Molecules
INCREASED IN IBERIAN
Cell-To-Cell Signaling and Interaction,Hematological System Development and Function	Binding of leukocytes	7.24e-06	0.000246	-2.245	A2M,ADGRB1,BPI,C3,CCL11,CCL4,CCR1,CDH1,CSF3R,CXCL2,DCSTAMP,FUT7,GAS6,IL15,KCNK5,LBP,LGALS3,LIPG,LSP1,MFNG,MSR1,OCSTAMP,OLR1,P2RX7,PER1,PLA2G6,PTGS2,RAP1GAP,S100A8,SPP1,TFRC,THBS1,TNC,TNFRSF11B	34
Organismal Injury and Abnormalities,Reproductive System Disease	Disorder of pregnancy	6.92e-07	3.28e-05	-2.2	ACKR2,ACTG2,ADAMTS3,ADRA2A,ADRA2B,AKT1,ANXA5,APOL3,ASB4,ATP1A2,C3,CACNA1S,CBS/CBSL,COL12A1,COL8A1,CSF3R,EPHX1,F5,FHL1,GRIN3A,GSTP1,HOXD10,HUS1,IGF2,IL11RA,ITGB8,KLF15,KRT8,MET,MMP23B,MOCOS,MXRA5,NAALAD2,NPTX2,NRK,PDLIM3,PEG10,PMEPA1,PRRG1,PTGER2,PTGS2,RET,S1PR3,SCN1B,SCN4B,SFMBT1,SLIT3,SLN,ST14,TACC1,THNSL1,TNC,TNNC2,XPNPEP2,YBX3,ZBTB16,ZNF133	57
Neurological Disease,Organismal Injury and Abnormalities	Seizures	4.94e-06	0.000183	-2.145	AMPH,ANK3,ATP1A2,ATP6V0A4,C3,CA3,CCR1,CH25H,CKB,CTSD,DTNA,EEF1A2,FOS,FOSB,FRRS1L,GALR1,GFAP,GFRA1,GJC2,GRIA2,GRIN3A,HOMER1,HTR4,INHBA,KCNK1,KCNMB4,LEP,NGFR,NPTX2,NR4A3,NRN1,PCOLCE2,PIK3C2G,PIM3,PTGS2,RBFOX1,SCN1B,SCN4A,SCN4B,SLC25A25,SLN,SPTBN2,ST8SIA1,TMTC1	44
Cell-To-Cell Signaling and Interaction,Hematological System Development and Function,Immune Cell Trafficking	Adhesion of immune cells	4.03e-05	0.00104	-2.043	A2M,ADGRB1,C3,CCL11,CCL4,CCR1,CDH1,CSF3R,CXCL2,DCSTAMP,FUT7,GAS6,IL15,KCNK5,LBP,LGALS3,LIPG,LSP1,MSR1,OCSTAMP,OLR1,P2RX7,PER1,PLA2G6,PTGS2,S100A8,SPP1,THBS1,TNC,TNFRSF11B	30
Neurological Disease,Organismal Injury and Abnormalities	Seizure disorder	8.12e-07	3.74e-05	-1.989	ADRA2B,AMPH,ANK3,ATP1A2,ATP6V0A4,C3,CA3,CACNA1S,CCR1,CH25H,CKB,CLU,CTSD,DTNA,EEF1A2,EPHX1,FOS,FOSB,FRRS1L,GALR1,GFAP,GFRA1,GJC2,GRIA2,GRIN3A,HOMER1,HTR4,INHBA,KCNK1,KCNMB4,LEP,NGFR,NPTX2,NR4A3,NRN1,PCOLCE2,PIK3C2G,PIM3,PRIMA1,PTGS2,RBFOX1,SCN1B,SCN4A,SCN4B,SLC25A25,SLN,SPTBN2,ST8SIA1,TMTC1,TNK2,TNNC2	51
Organismal Survival	Organismal death	3.68e-11	4.12e-09	-1.896	ACE2,ADAM12,ADAM19,ADAMTS3,ADCY10,ADCYAP1R1,ADH1C,ADRA2A,ADRA2B,AKT1,ALDH1A1,ALOX5,AMPH,ANK3,ANKH,ANXA2,APAF1,APLNR,ATP1A2,ATP2A1,BGN,BMP7,BSCL2,C3,CACNB1,CAP2,CAST,CAVIN3,CBS/CBSL,CCL11,CCR1,CDA,CDH1,CFI,CKB,CLDN4,CLEC7A,CNTFR,CNTN1,COL11A1,COL12A1,CR2,CRABP2,CRLF2,CRYAB,CTNNA2,CTSD,CXCL14,CXCL2,DDAH1,DDR1,DES,DMRT2,DSC3,ECM1,EEF1A2,ELOVL4,ESRRG,EYA4,F5,FADS2,FBN2,FOS,FST,GAS6,GFAP,GFRA1,GJA5,GJ…	195
Organismal Survival	Morbidity or mortality	6.41e-11	7e-09	-1.789	ACE2,ADAM12,ADAM19,ADAMTS3,ADCY10,ADCYAP1R1,ADH1C,ADRA2A,ADRA2B,AKT1,ALDH1A1,ALOX5,AMPH,ANK3,ANKH,ANXA2,APAF1,APLNR,ATP1A2,ATP2A1,BGN,BMP7,BSCL2,C3,CACNB1,CAP2,CAST,CAVIN3,CBS/CBSL,CCL11,CCR1,CDA,CDH1,CFI,CKB,CLDN4,CLEC7A,CNTFR,CNTN1,COL11A1,COL12A1,CR2,CRABP2,CRLF2,CRYAB,CTNNA2,CTSD,CXCL14,CXCL2,DDAH1,DDR1,DES,DMRT2,DSC3,ECM1,EEF1A2,ELOVL4,ESRRG,EYA4,F5,FADS2,FBN2,FCN1,FOS,FST,GAS6,GFAP,GFRA1,GJ…	196
Nutritional Disease	Weight gain	3.86e-05	0.00101	-1.629	ADRA2A,ADRA2B,ASB4,AZGP1,C3,CA3,CAMK2B,CISD1,CSPG4,CYP1B1,FOS,HAP1,IGFBP3,INHBA,LEP,LGALS3,NUAK2,PON3,PPP1R3A,PRLR,PTGS2,RDH16,RGS7,RXRG,SCN1B,SCN4A,SCN4B,SLC25A25,TGFB3,TRIM63,TUB,UCP2	32
Hematological Disease,Immunological Disease	Lymphoproliferative disorder	2.26e-07	1.22e-05	-1.51	ACOT11,ADAM19,ADAMTS16,ADAMTSL3,ADGRB1,AKAP11,AKT1,ALDH1A1,ALOX5,AMPH,ANK3,ANKH,ANO5,ANXA2,ANXA5,ARPP21,ASB10,ASB15,ATP1A2,ATP2B2,BASP1,BSCL2,C3,C3orf67,C7,CACNA1S,CACNB1,CALD1,CARNS1,CCL11,CCL4,CCT6B,CDC42EP3,CDH1,CKMT2,CLU,CMYA5,CNTFR,CNTNAP4,COCH,COL11A1,COL12A1,COL6A1,COL8A2,CR2,CRLF2,CRYAB,CSF3R,CTNNA2,CTSL,CXCL14,CXCL2,CYP1B1,DDR1,DES,DSC3,DUSP27,DUSP4,EGF,EPHX1,FBN2,FOS,GAS6,GFAP,GFRA1,GPR…	139
Cell-To-Cell Signaling and Interaction	Binding of blood cells	1.59e-06	6.75e-05	-1.491	A2M,ADGRB1,ADRA2A,AKT1,ANXA5,BPI,C3,CCL11,CCL4,CCR1,CDH1,CR2,CSF3R,CXCL2,DCSTAMP,F5,FUT7,GAS6,IL15,KCNK5,LBP,LGALS3,LIPG,LSP1,MFNG,MSR1,OCSTAMP,OLR1,P2RX7,PER1,PLA2G6,PTGS2,RAP1GAP,S100A8,SPP1,TFRC,THBS1,TNC,TNFRSF11B	39
Cellular Function and Maintenance	Cellular homeostasis	4.85e-07	2.39e-05	-1.472	ACAP1,ACOT11,ACTN2,ADRA2A,AK1,AKT1,ANK1,APAF1,ATP1A2,ATP2A1,ATP2B2,ATP6V0A4,BSCL2,BST2,BTN2A2,BVES,C3,C7,CACNG1,CAST,CCL11,CCL23,CCL4,CCR1,CISD1,CISH,CKB,CLDN4,CLEC11A,CLEC7A,CNIH3,CRYAB,CTSD,CTSL,CXCL2,CYB5A,DLG4,DUSP4,EGF,F5,FUT7,FXYD2,GAS6,GLRB,HJV,HNF4A,HSPB1,IDO1,IGF2,IGFBP3,IGFBP5,IL11RA,IL15,IL15RA,IL2RA,INHBA,INHBB,ITGB8,JPH2,KCNK1,KCNK5,KLF15,KRT8,LDHA,LEP,LIPA,MERTK,MET,MFNG,MSR1,MT2A,M…	121
Lipid Metabolism,Small Molecule Biochemistry	Metabolism of eicosanoid	1.84e-05	0.000546	-1.441	ALOX5,CCL11,CLEC7A,CLU,CNTFR,CYP1B1,EGF,EPHX1,EPHX2,FADS2,HNF4A,HPGD,IGF2,IL15,LEP,MGST2,OLR1,P2RX7,PDPN,PLA2G6,PTGDS,PTGER2,PTGS2,S1PR3	24
Immunological Disease	Systemic autoimmune syndrome	4.81e-10	4.35e-08	-1.406	ADAM12,ADAMTS7,ADRA2A,ADRA2B,AGFG1,AKT1,ALOX5,AMPD1,ATP2B2,BGN,BPI,BST2,C1QTNF6,C3,C3orf67,CACNG1,CADM2,CALD1,CASP6,CAST,CBS/CBSL,CCL11,CCL23,CCL4,CCR1,CD1C,CDA,CDC42EP3,CDH1,CISH,CLU,CNTNAP4,COCH,COL11A2,COL12A1,COL6A1,CR2,CSF3R,CXCL14,CXCL2,CYP2S1,DDR1,DDX60,DKK3,DNASE1L3,ECHDC3,ECM1,EPHX2,EVC,F5,FCN1,FCRL1,FKBP5,FOS,FOSB,GALNT6,GFAP,GPNMB,HSPB8,IGFBP5,IL2RA,INHBB,LBP,LCP1,LEP,LGALS3BP,LYZ,MCTP…	117
Inflammatory Response	Inflammatory response	4.17e-07	2.09e-05	-1.359	ACKR2,ACOT11,ADRA2A,AKT1,ALOX5,ANXA2,APOL3,BPI,C1QTNF12,C3,CCL11,CCL23,CCL4,CCR1,CLCA1,CLEC7A,CRLF2,CSF3R,CSPG4,CXCL14,CXCL2,ECM1,EPHX2,FOS,GJC2,GPX1,HCAR2,HDAC9,HSPB1,IDO1,IL15,IL2RA,LBP,LCP1,LEP,LGALS3,LGALS3BP,LIPA,LSP1,LYZ,MUC5B,NCKAP1L,NR1D2,OLR1,P2RX7,P2RY6,PGLYRP2,PLA2G6,PLIN2,PLP1,PTGER2,PTGS2,PTN,S100A12,S100A8,S1PR3,SEMA4D,SLC7A2,SPP1,THBS1,THBS4,TNFAIP6,VIPR1,WNT5A,ZBTB16	65
Lipid Metabolism,Small Molecule Biochemistry	Synthesis of eicosanoid	2.17e-05	0.000628	-1.298	ALOX5,CCL11,CLEC7A,CLU,CNTFR,CYP1B1,EGF,EPHX2,FADS2,HNF4A,HPGD,IGF2,IL15,LEP,MGST2,OLR1,P2RX7,PLA2G6,PTGDS,PTGER2,PTGS2,S1PR3	22
Cellular Movement,Hematological System Development and Function,Immune Cell Trafficking	Cell movement of granulocytes	3.76e-05	0.000988	-1.257	ADCY10,ALOX5,C3,CAST,CCL11,CCL23,CCL4,CCR1,CLEC11A,CRYAB,CSF3R,CXCL14,CXCL2,EPHX2,FUT7,IGFBP3,IL15,IL2RA,LBP,LEP,LGALS3,LSP1,MET,MSR1,NCKAP1L,NQO1,PLP1,PTGS2,S100A12,S100A8,SPP1,ST14,THBS4,WRN	34
Cancer,Hematological Disease,Organismal Injury and Abnormalities	Lymphocytic neoplasm	3.24e-07	1.69e-05	-1.254	ACOT11,ADAM19,ADAMTS16,ADAMTSL3,ADGRB1,AKAP11,AKT1,ALDH1A1,ALOX5,AMPH,ANK3,ANKH,ANO5,ANXA2,ANXA5,ARPP21,ASB10,ASB15,ATP1A2,ATP2B2,BASP1,BSCL2,C3,C3orf67,C7,CACNA1S,CACNB1,CALD1,CARNS1,CCL11,CCL4,CCT6B,CDC42EP3,CDH1,CKMT2,CLU,CMYA5,CNTFR,CNTNAP4,COCH,COL11A1,COL12A1,COL6A1,COL8A2,CR2,CRLF2,CRYAB,CSF3R,CTNNA2,CTSL,CXCL14,CXCL2,CYP1B1,DDR1,DES,DSC3,DUSP27,DUSP4,EGF,FBN2,FOS,GAS6,GFAP,GFRA1,GPR157,GR…	138
Cancer,Hematological Disease,Immunological Disease,Organismal Injury and Abnormalities	Neoplasia of leukocytes	3.45e-07	1.77e-05	-1.254	ACOT11,ADAM19,ADAMTS16,ADAMTSL3,ADGRB1,AKAP11,AKT1,ALDH1A1,ALOX5,AMPH,ANK3,ANKH,ANO5,ANXA2,ANXA5,ARPP21,ASB10,ASB15,ATP1A2,ATP2B2,BASP1,BSCL2,C3,C3orf67,C7,CACNA1S,CACNB1,CALD1,CARNS1,CCL11,CCL4,CCT6B,CDC42EP3,CDH1,CKMT2,CLU,CMYA5,CNTFR,CNTNAP4,COCH,COL11A1,COL12A1,COL6A1,COL8A2,CR2,CRLF2,CRYAB,CSF3R,CTNNA2,CTSL,CXCL14,CXCL2,CYP1B1,DDR1,DES,DSC3,DUSP27,DUSP4,EGF,FBN2,FOS,GAS6,GFAP,GFRA1,GPR157,GR…	138
Cancer,Hematological Disease,Immunological Disease,Organismal Injury and Abnormalities	Lymphocytic cancer	1.04e-06	4.73e-05	-1.254	ACOT11,ADAM19,ADAMTS16,ADAMTSL3,ADGRB1,AKAP11,AKT1,ALDH1A1,ALOX5,AMPH,ANK3,ANKH,ANO5,ANXA2,ARPP21,ASB10,ASB15,ATP1A2,ATP2B2,BASP1,BSCL2,C3,C7,CACNA1S,CACNB1,CALD1,CARNS1,CCL11,CCL4,CCT6B,CDC42EP3,CDH1,CKMT2,CLU,CMYA5,CNTFR,CNTNAP4,COCH,COL11A1,COL12A1,COL6A1,COL8A2,CR2,CRLF2,CSF3R,CTNNA2,CTSL,CXCL14,CXCL2,CYP1B1,DDR1,DES,DSC3,DUSP27,DUSP4,EGF,FBN2,GAS6,GFAP,GFRA1,GPR157,GRIN3A,HDAC9,HFM1,HSPB1,ID…	132
Cancer,Hematological Disease,Organismal Injury and Abnormalities	Hematologic cancer of cells	1.89e-05	0.000558	-1.254	ACOT11,ADAM19,ADAMTS16,ADAMTSL3,ADGRB1,AKAP11,AKT1,ALDH1A1,ALOX5,AMPH,ANK3,ANKH,ANO5,ANXA2,ARPP21,ASB10,ASB15,ATP1A2,ATP2B2,BASP1,BSCL2,C3,C7,CACNA1S,CACNB1,CALD1,CARNS1,CCL4,CCT6B,CDC42EP3,CDH1,CKMT2,CLU,CMYA5,CNTFR,CNTNAP4,COCH,COL11A1,COL12A1,COL6A1,COL8A2,CR2,CRLF2,CSF3R,CTNNA2,CTSL,CXCL14,CYP1B1,DDR1,DES,DSC3,DUSP27,DUSP4,EGF,FBN2,GAS6,GFAP,GFRA1,GPR157,GRIN3A,HDAC9,HFM1,HSPB1,IDO1,IGFBP3,IL…	123
Cardiovascular Disease,Organismal Injury and Abnormalities	Occlusion of artery	1.84e-06	7.71e-05	-1.225	ADAMTS7,ADRA2A,ADRA2B,ALOX5,CA3,CACNA1S,CACNB1,CBS/CBSL,CCR1,CES1,CKM,CLU,CXCL2,DDR1,EGF,EPHX2,F5,FOS,FOSB,FUT7,GFOD1,GPX1,GRIN3A,HCAR2,HDAC9,IGF2,LEP,LGALS3,LIPG,MERTK,MPZ,MSR1,MTR,NPR3,OLR1,PLA2G6,PLIN2,PON3,PTGER2,PTGS2,RBFOX1,RNF157,S100A8,SCN1B,SPP1,ST14,TF,THBS1,TNFRSF11B,TNFSF15	50
Connective Tissue Disorders,Inflammatory Disease,Inflammatory Response,Organismal Injury and Abnormalities,Skeletal and Muscular Disorders	Inflammation of joint	2.68e-10	2.57e-08	-1.169	ADAM12,ADAMTS16,ADAMTS17,ADAMTS18,ADAMTS3,ADAMTS7,ADRA2A,ADRA2B,ALOX5,AMPD1,ANKH,APAF1,AZGP1,BGN,C1QTNF6,C3,CACNA1S,CACNG1,CALD1,CAST,CAVIN3,CCL11,CCL23,CCL4,CCR1,CDA,CDH1,CLU,CNTNAP4,COCH,COL11A1,COL11A2,CR2,CRYAB,CSF3R,CXCL14,CXCL2,DDR1,EPHX2,EVC,FCN1,FKBP5,FMOD,FOS,FOSB,GFAP,HSPB8,IGFBP5,IL11RA,IL15,IL15RA,IL20RB,IL2RA,LBP,LCP1,LEP,LYZ,MCTP2,MERTK,MMP27,MSR1,MYBPC2,NECTIN1,NGFR,NQO1,NR4A3,OLAH…	98
Cellular Function and Maintenance	Ion homeostasis of cells	5.21e-06	0.000189	-1.141	ANK1,ATP1A2,ATP2B2,C3,C7,CACNG1,CCL11,CCL23,CCL4,CCR1,CKB,CLDN4,CLEC7A,CXCL2,DLG4,EGF,FXYD2,HJV,HNF4A,IGF2,INHBB,JPH2,KCNK1,KCNK5,KRT8,LEP,MT2A,P2RX3,P2RX7,PGM1,PLA2G6,PRND,PYGM,RMDN3,S1PR3,SCARA5,SFRP4,SLC24A3,SLC25A25,SPP1,SRL,SYPL2,TF,TFRC,TNFRSF11B,TNK2,TRPV5,UCP2,WFS1,WNT4	50
Connective Tissue Disorders,Inflammatory Disease,Organismal Injury and Abnormalities,Skeletal and Muscular Disorders	Rheumatic Disease	8.44e-13	1.13e-10	-1.133	ADAM12,ADAMTS16,ADAMTS17,ADAMTS18,ADAMTS3,ADAMTS7,ADRA2A,ADRA2B,AGFG1,AKT1,ALOX5,AMPD1,ANKH,APAF1,ATP2B2,AZGP1,BGN,BPI,BST2,C1QTNF6,C3,C3orf67,CACNA1S,CACNG1,CADM2,CALD1,CAMK2B,CASP6,CAST,CAVIN3,CCL11,CCL23,CCL4,CCR1,CD1C,CDA,CDH1,CLU,CNTNAP4,COCH,COL11A1,COL11A2,CR2,CRYAB,CSF3R,CTSL,CXCL14,CXCL2,CYP2S1,DDR1,DDX60,DKK3,DNASE1L3,ECHDC3,EPHX2,EVC,FCN1,FKBP5,FMOD,FOS,FOSB,GFAP,GSTP1,HSPB8,IDO1,IGFBP…	125
Inflammatory Disease	Chronic inflammatory disorder	2.86e-08	1.83e-06	-1.131	ADAM12,ADAMTS7,ADRA2A,ADRA2B,AKT1,ALOX5,AMPD1,BGN,C1QTNF6,C3,CA3,CACNG1,CALD1,CCL11,CCL23,CCL4,CCR1,CDA,CDC42EP3,CDH1,CKB,CKM,CLU,CNTNAP4,COCH,COL11A2,CR2,CSF3R,CTSD,CTSL,CXCL14,CXCL2,DDR1,EGF,EPHX2,EVC,FCN1,FKBP5,FOS,FOSB,FUT7,GAS6,GFAP,GLRB,GRIN3A,HPGD,HSPB8,HTR4,IDO1,IGFBP5,IL2RA,LBP,LCP1,LEP,LPIN2,LYZ,MCTP2,MERTK,MTR,MYBPC2,NECTIN1,NEGR1,NGFR,NR4A3,NR5A2,OLAH,PADI2,PHACTR3,PIK3C2G,PRR5,PSTPIP…	97
Cellular Movement,Hematological System Development and Function,Immune Cell Trafficking,Inflammatory Response	Cell movement of phagocytes	8.12e-07	3.74e-05	-1.116	ACKR2,ADCY10,ALOX5,ASB2,C3,CAST,CCL11,CCL23,CCL4,CCR1,CES1,CSF3R,CXCL14,CXCL2,EPHX2,FOXO6,FUT7,GAS6,HCAR2,IL11RA,IL15,IL15RA,IL2RA,LBP,LEP,LGALS3,LSP1,MET,NCKAP1L,NQO1,P2RX7,PCOLCE2,PDPN,PLA2G6,PLP1,PTGDS,PTGS2,PTN,RAMP1,S100A12,S100A8,S1PR3,SEMA4D,SFTPC,SPP1,ST14,THBS1,THBS4,VIPR1,WNT5A,WRN	51
Protein Trafficking	Interaction of protein	1.06e-05	0.000347	-1.083	A2M,ACTN2,AKT1,ALDH1A1,ANXA2,BMP7,CDA,EGF,GPX3,GRIA2,HOMER1,IGF2,IGFBP3,KCNJ12,KRT8,LEP,ME1,PCBD1,PFKM,PKD2L1,RRM2,RXRG,TF,TNFRSF11B,TRPV5,TXNRD1	26
Cardiovascular Disease,Organismal Injury and Abnormalities	Atherosclerosis	1.22e-06	5.36e-05	-1.007	ADAMTS7,ADRA2A,ADRA2B,ALOX5,CA3,CACNA1S,CACNB1,CBS/CBSL,CCR1,CES1,CLU,CXCL2,DDR1,EGF,EPHX2,F5,FOS,FOSB,FUT7,GFOD1,GPX1,GRIN3A,HCAR2,IGF2,LEP,LGALS3,LIPG,MPZ,MSR1,MTR,NPR3,OLR1,PLA2G6,PLIN2,PON3,PTGS2,RBFOX1,RNF157,S100A8,SCN1B,SPP1,ST14,TF,THBS1,TNFRSF11B,TNFSF15	46
Cellular Movement	Cell movement of myeloid cells	1.48e-07	8.25e-06	-1.001	ACKR2,ADCY10,ALOX5,C3,CAST,CCL11,CCL23,CCL4,CCR1,CES1,CLEC11A,CRYAB,CSF3R,CXCL14,CXCL2,DDR1,EPHX2,FOXO6,FUT7,GAS6,HCAR2,IGFBP3,IL15,IL15RA,IL2RA,LBP,LEP,LGALS3,LIPA,LSP1,MET,MSR1,NCKAP1L,NQO1,P2RX7,PCOLCE2,PLA2G6,PLP1,PTGDS,PTGS2,PTN,S100A12,S100A8,SEMA4D,SFTPC,SPP1,ST14,THBS1,THBS4,VIPR1,WNT5A,WRN,ZBTB16	53
Carbohydrate Metabolism,Cellular Function and Maintenance,Small Molecule Biochemistry	Homeostasis of D-glucose	5.72e-06	0.000204	-1	ACAP1,ACOT11,ADRA2A,AK1,AKT1,BSCL2,C3,HNF4A,IGFBP3,IGFBP5,KLF15,LEP,MET,MYT1,NGFR,PCK1,PFKM,PRKAG3,RBP4,SESN2,SLC27A1,SLC2A4,SOX4,VIPR1,WFS1	25
Cellular Growth and Proliferation	Cell proliferation of hematopoietic cell lines	1.19e-05	0.000383	-0.975	AKT1,AQP7,ASB15,CLEC11A,CLEC7A,CNTFR,CRLF2,CSF3R,EGF,FHL3,FOS,IL15,IL20RB,INHBA,LEP,MERTK,MET,MYH7,PLP1,PPP1R1A,PRLR,PTP4A3,SEMA4D,SPP1,TNFSF15,VENTX,WNT5A,WRN	28
Neurological Disease	Motor dysfunction or movement disorder	2.24e-17	4.85e-15	-0.974	A2M,ACOT11,ACTN2,ACTN3,ADCY2,ADH1C,ADRA2A,ADRA2B,AK1,AKT1,ANK3,ANKH,ANXA2,APLNR,ARPP21,ATP1A2,ATP2A1,ATP2B2,BASP1,BGN,C3,C7,CA3,CACNB1,CAMK2A,CAMK2B,CASP6,CCL11,CCL4,CKB,CLU,CNTFR,CNTN1,COCH,CORO2B,CRYAB,CTSD,DIRAS2,DKK3,DTNA,EEF1A2,ELOVL4,ENO3,EPHX2,ESRRG,FAM107A,FMOD,FOS,FOSB,GFAP,GJC2,GLRB,GPM6B,GPRC5C,GRIA2,GRIN3A,GSTP1,HAP1,HIVEP3,HOMER1,HOXD10,HSPB1,HTR4,IDO1,IDS,IGF2,IGFBP5,LAMB1,LDHA,LEP,…	124
Cardiovascular Disease,Organismal Injury and Abnormalities	Vaso-occlusion	2.06e-06	8.4e-05	-0.946	ADAMTS7,ADRA2A,ADRA2B,ALOX5,CA3,CACNA1S,CACNB1,CBS/CBSL,CCR1,CES1,CKM,CLU,CXCL2,DDR1,EGF,EPHX2,F5,FOS,FOSB,FUT7,GFOD1,GPX1,GRIN3A,HCAR2,HDAC9,IGF2,LEP,LGALS3,LIPG,MERTK,MPZ,MSR1,MTR,NPR3,OLR1,PLA2G6,PLIN2,PON3,PTGER2,PTGS2,RBFOX1,RNF157,RRM2,S100A8,SCN1B,SPP1,ST14,TF,THBS1,TNFRSF11B,TNFSF15	51
Cardiovascular System Development and Function,Embryonic Development,Organ Development,Organismal Development,Tissue Development	Cardiogenesis	2.11e-07	1.14e-05	-0.943	ACTN2,ADAM19,AKT1,ANKRD1,APLNR,BMP7,BVES,CBS/CBSL,COL11A1,ESRRG,FHOD3,GJA5,HDAC9,HOPX,HSPB8,IGF2,JPH2,KLF15,KLHL41,KRT8,LBX1,LEP,LMOD2,MYCN,MYH7,MYL2,MYLK2,MYO18B,MYOZ1,MYOZ2,MYPN,NEB,NFAT5,P2RY6,PDPN,PROX1,PTK7,RBP4,ROBO1,SEMA3C,SLC2A4,SLIT3,SMYD1,SOX4,SOX9,SYNPO2L,TBX1,THBS1,TNNI1,TPM1,WNT5A,XIRP2	52
Cellular Movement	Homing of cells	1.22e-05	0.00039	-0.923	A2M,ACKR2,ACKR4,AKT1,ALOX5,ANXA2,APLNR,C3,CCL11,CCL23,CCL4,CCR1,CSF3R,CXCL14,CXCL2,EGF,FUT7,GAS6,GFRA1,HCAR2,IGFBP3,IL15,LBP,LCP1,LGALS3,LSP1,MET,NCKAP1L,NQO1,PIK3C2G,PLA2G6,PROX1,PTGS2,PTN,RGS3,ROBO1,S100A12,S100A8,S1PR3,SCN1B,SEMA4D,SLIT1,SLIT3,SPP1,THBS1,THBS4,VIPR1,WNT5A	48
Cardiovascular System Development and Function,Organ Development,Organ Morphology	Contraction of heart	9.47e-10	8.22e-08	-0.905	ACE2,ACTG2,ANK3,APLNR,ATP1A2,CRYAB,DES,GJA5,GPX1,HOPX,HSPB7,KCNJ12,LEP,LMOD2,MET,MYH7,MYL1,MYL2,PPP1R1A,SCN1B,SCN4B,SLN,SPP1,SRL,TNNI1,TPM1,TRIM54,TRIM63	28
Connective Tissue Disorders,Inflammatory Disease,Inflammatory Response,Organismal Injury and Abnormalities,Skeletal and Muscular Disorders	Experimentally-induced arthritis	3.94e-06	0.00015	-0.9	AZGP1,C3,CAST,CCL4,CCR1,CR2,CXCL14,CXCL2,IL15,IL20RB,LEP,MSR1,NQO1,P2RX7,PTGER2,PTGS2,SPP1,THBS1,TNFAIP6,TNFSF15	20
Connective Tissue Disorders,Inflammatory Disease,Inflammatory Response,Organismal Injury and Abnormalities,Skeletal and Muscular Disorders	Polyarthritis	1.07e-06	4.84e-05	-0.87	CCL4,CCR1,CDA,CDH1,COCH,CR2,CXCL14,FOS,FOSB,HSPB8,IL20RB,MYBPC2,NQO1,NR4A3,P2RX7,PRR5,PTGER2,PTGS2,S100A12,S100A8,SPP1,THBS1,TNFSF15	23
Cancer,Hematological Disease,Organismal Injury and Abnormalities	Hematopoietic neoplasm	9.08e-09	6.59e-07	-0.865	ACER2,ACOT11,ACTN2,ADAM12,ADAM19,ADAMTS16,ADAMTS17,ADAMTS3,ADAMTS7,ADAMTSL3,ADCYAP1R1,ADGRB1,AKAP11,AKT1,ALDH1A1,ALDH4A1,ALOX5,AMPH,ANK3,ANKH,ANO5,ANXA2,ANXA5,APAF1,APLNR,AQP7,ARID3C,ARPP21,ASB10,ASB15,ATP1A2,ATP2B2,ATP6V0A4,BASP1,BMP7,BPI,BSCL2,C3,C3orf67,C7,CACNA1S,CACNB1,CADM2,CALD1,CARNS1,CCL11,CCL4,CCT6B,CDA,CDC42EP3,CDH1,CDKL3,CHIA,CKMT2,CLEC18A/CLEC18C,CLU,CMYA5,CNKSR1,CNTFR,CNTNAP4,COCH,C…	221
Cardiovascular Disease,Organismal Injury and Abnormalities	Failure of heart	6.43e-06	0.000225	-0.853	ACE2,ADRA2A,ADRA2B,ATP1A2,CA3,CACNA1S,CACNB1,CACNG1,CKM,CRYAB,CSF3R,DES,GRIN3A,HPGD,HSPB7,JPH2,KCNJ12,KLF15,KRT8,MYCN,MYH7,MYL2,MYOM1,NEBL,NPR3,PTGS2,RRAD,SOX9,TF,TRIM63	30
Cardiovascular Disease,Organismal Injury and Abnormalities	Arrhythmia	3.38e-07	1.74e-05	-0.849	ACTN2,ADRA2A,ADRA2B,ANKRD1,ASB2,ATP1A2,CACNA1S,CACNB1,CACNG1,CDC42EP3,DES,ESRRG,GJA5,KCNJ12,KCNMB1,KCNMB4,MYBPC2,MYH7,MYOM1,NEBL,P2RX7,PTGS2,SCN1B,SCN4A,SCN4B,SLC2A5,TGFB3,TPM1,TTC39A	29
Lipid Metabolism,Small Molecule Biochemistry	Synthesis of lipid	1.03e-08	7.34e-07	-0.769	A2M,ACER2,ADH1C,AGMO,AKT1,ALDH1A1,ALOX5,B4GALT6,BCO1,BMP7,BSCL2,C3,CCL11,CES1,CH25H,CHPT1,CLEC7A,CLU,CNKSR1,CNTFR,CYB5A,CYP1B1,DKK3,EBP,EGF,ELOVL4,EPHX2,ESRRG,FADS2,FOS,HNF4A,HPGD,HSD3B1,IGF2,IL15,INHBA,ISX,LEP,LPIN2,LSS,ME1,MGST2,MTMR7,NR5A2,OLAH,OLR1,P2RX1,P2RX7,PDHB,PHKA1,PITPNM3,PLA2G12A,PLA2G6,PLP1,PON3,PRLR,PROX1,PTGDS,PTGER2,PTGS2,RBP1,RDH16,RGS3,RHOQ,S1PR3,SLC27A1,SLC2A4,SPP1,ST8SIA1,ST8S…	73
Cell-To-Cell Signaling and Interaction	Adhesion of tumor cell lines	3.33e-07	1.73e-05	-0.752	ADAM12,AKT1,ANXA2,ANXA2R,BMP7,CCL4,CDH1,CR2,CXCL2,DDR1,DKK3,EGF,EPHB6,FOS,FUT7,GALNT6,GFAP,GPNMB,HAPLN4,INHBB,KCNK5,LAMC2,LEP,LGALS3,LIPA,MET,PTP4A3,RAP1GAP,RGS3,SFRP4,SPP1,THBS1,TNC,UCHL1,WNT5A,ZBTB16	36
Endocrine System Disorders,Gastrointestinal Disease,Metabolic Disease,Organismal Injury and Abnormalities	Diabetes mellitus	1.7e-12	2.21e-10	-0.741	A2M,ACE2,ADRA2A,ADRA2B,AKT1,ALDH1A1,ANXA2,ANXA5,ASB2,ATP1A2,BMP7,BPI,BSCL2,C1QTNF6,C3,C3orf67,CA3,CACNA1S,CACNG1,CBS/CBSL,CCL4,CCR1,CDC42EP3,CISH,CLU,COL11A1,COL11A2,COL12A1,COL22A1,COL6A1,COL8A1,COL8A2,CR2,CTSL,DDAH1,DDR1,DDX60,DKK3,DLG4,ECM1,ENPEP,FADS2,FCRL1,FOS,FXYD2,GALNT6,GAS6,GFAP,GPNMB,GPR1,GRIN3A,GSTP1,HCAR2,HNF4A,HPGD,HSPB1,HTR4,IGF2,IL15,IL15RA,IL2RA,KCNJ12,KRT8,LCP1,LEP,LGALS3,LYZ,MAF…	109
Cancer,Organismal Injury and Abnormalities	Lymphoid cancer	3.66e-07	1.86e-05	-0.726	ACOT11,ADAM12,ADAM19,ADAMTS16,ADAMTSL3,ADGRB1,AKAP11,AKT1,ALDH1A1,ALOX5,AMPH,ANK3,ANKH,ANO5,ANXA2,ANXA5,ARPP21,ASB10,ASB15,ATP1A2,ATP2B2,BASP1,BSCL2,C3,C3orf67,C7,CACNA1S,CACNB1,CALD1,CARNS1,CCL11,CCL4,CCT6B,CDC42EP3,CDH1,CKMT2,CLU,CMYA5,CNTFR,CNTNAP4,COCH,COL11A1,COL12A1,COL6A1,COL8A2,CR2,CRLF2,CRYAB,CSF3R,CTNNA2,CTSL,CXCL14,CXCL2,CYP1B1,DDR1,DES,DSC3,DUSP27,DUSP4,EGF,FBN2,FOS,GAS6,GFAP,GFRA1,GP…	139
Inflammatory Response	Inflammation of absolute anatomical region	1.67e-07	9.14e-06	-0.671	ACE2,ACKR2,ACKR4,ADAMTS18,ADRA2A,ADRA2B,AKT1,ALOX5,ANXA5,ASB2,C3,CA3,CBS/CBSL,CCL11,CCL4,CCR1,CDC42EP3,CDH1,CH25H,CISH,CKB,CKM,CLCA1,CLEC7A,CLU,COCH,CR2,CRLF2,CSF3R,CTSD,CXCL2,DDR1,ECM1,EPHB6,F5,FUT7,GAS6,GFAP,GPX1,GRIN3A,GSTP1,HPGD,IDO1,IGF2,IGFBP3,IKZF4,IL11RA,IL15,IL15RA,IL2RA,ITGB8,KRT8,LBP,LEP,LGALS3,LIPA,MERTK,MTR,MUC5B,NECTIN1,NGFR,NQO1,NR5A2,P2RX3,P2RX7,P2RY6,PER1,PGLYRP2,PLP1,PON3,PRR5,P…	92
Cellular Movement	Chemotaxis	2.34e-05	0.00067	-0.623	A2M,ACKR2,ACKR4,AKT1,ALOX5,ANXA2,APLNR,C3,CCL11,CCL23,CCL4,CCR1,CSF3R,CXCL14,CXCL2,EGF,GAS6,GFRA1,HCAR2,IL15,LBP,LCP1,LGALS3,LSP1,MET,NCKAP1L,PIK3C2G,PLA2G6,PROX1,PTGS2,PTN,RGS3,ROBO1,S100A12,S100A8,S1PR3,SCN1B,SEMA4D,SLIT1,SLIT3,SPP1,THBS1,THBS4,VIPR1,WNT5A	45
Energy Production,Molecular Transport,Nucleic Acid Metabolism,Small Molecule Biochemistry	Concentration of ATP	3.02e-05	0.000829	-0.616	AKT1,C3,EGF,HNF4A,IGFBP3,KCNMB4,KRT8,LDHA,LEP,MPZ,NQO1,P2RX7,PIM3,SLC25A25,SLC2A4,UCP2	16
Inflammatory Response,Organismal Injury and Abnormalities	Inflammation of organ	6.06e-07	2.92e-05	-0.596	ACE2,ACKR2,ACKR4,ADAMTS18,ADCY10,ADRA2A,ADRA2B,AKT1,ALOX5,ANXA5,ASB2,BGN,C3,CA3,CBS/CBSL,CCL11,CCL23,CCL4,CCR1,CDA,CDC42EP3,CDH1,CES1,CFI,CH25H,CISH,CKB,CKM,CLCA1,CLEC7A,CLU,COCH,CR2,CRLF2,CSF3R,CTSD,CTSL,CXCL2,DDR1,DSC3,ECHDC3,ECM1,EGF,EPHB6,F5,FADS2,FUT7,GAS6,GFAP,GPX1,GRIA2,GRIN3A,GSTP1,HPGD,IDO1,IGF2,IGFBP3,IKZF4,IL11RA,IL15,IL15RA,IL2RA,ITGB8,KRT8,LBP,LEP,LGALS3,LIPA,MERTK,MTR,MUC5B,NECTIN1,…	111
Cancer,Organismal Injury and Abnormalities	Connective or soft tissue tumor	1.19e-08	8.25e-07	-0.578	ADAM12,ADAMTS18,ADAMTSL3,ADRA2A,ADRA2B,AKT1,ALDH1A1,AMPD1,ANK1,ASB4,ATP6V0A4,C3orf67,CACNA1S,CAPN6,CCL11,CDC42EP3,CDH1,CLDN4,CNN1,COL11A1,COL11A2,COL12A1,COL22A1,COL6A1,COL8A1,COL8A2,CPZ,CRABP2,CRYAB,CSF3R,CSPG4,CTSL,CXCL14,CYP1B1,DDR1,DES,DSC3,EGF,EML6,EPHX2,ESRRG,FBN2,FBXO40,FKBP10,FMOD,FOS,GFRA1,GPRC5D,GRIA2,HOPX,HSPB7,HTR4,IGF2,IGFBP3,IGFBP5,IGFN1,IL11RA,IL15,JPH2,KCNJ12,KIAA1324L,KIF1A,KY,LA…	122
Amino Acid Metabolism,Small Molecule Biochemistry	Metabolism of amino acids	5.08e-07	2.5e-05	-0.555	ADSSL1,ALDH4A1,CARNS1,CBS/CBSL,CKM,CKMT2,DDAH1,EGF,FOLH1B,GADL1,HNF4A,IDO1,ME1,MET,MTR,NAALAD2,PAH,PCBD1,PHGDH,RIMKLA,SLC7A2,SLC7A5,SLC7A8	23
Lipid Metabolism,Small Molecule Biochemistry	Fatty acid metabolism	1.52e-06	6.48e-05	-0.515	ACOT11,ALOX5,B4GALT6,CCL11,CES1,CLEC7A,CLU,CNTFR,CYP1B1,EGF,ELOVL4,EPHX1,EPHX2,FADS2,GM2A,HNF4A,HPGD,IGF2,IL15,LBP,LEP,LIPA,LIPG,LSS,ME1,MGST2,MSR1,NQO1,NUDT7,OLAH,OLR1,P2RX7,PCOLCE2,PDHB,PDPN,PHGDH,PLA2G6,PLIN2,PLP1,PTGDS,PTGER2,PTGS2,RBP4,S100A12,S100A8,S1PR3,SLC27A1,SLC2A4,ST8SIA1,ST8SIA2	50
Cancer,Endocrine System Disorders,Organismal Injury and Abnormalities	Neuroendocrine tumor	1.27e-07	7.3e-06	-0.489	A2M,ADAMTS18,ADCY2,ADRA2A,ADRA2B,AKT1,AMPH,ANKH,ANKRD34B,ANXA2,C3,C3orf67,CACNA1S,CAMK2A,CAMK2B,CDH1,CKB,CLU,COCH,COL11A1,CPXM2,CPZ,CRLF2,CSF3R,ECHDC3,EGF,EML6,ENO3,FKBP10,GALR1,GAS6,GPRC5C,HTR4,IGF2,ISLR2,JAKMIP2,KCNJ12,LEP,LGALS3,LMOD2,MAFA,MERTK,MET,MSR1,MYCN,MYH2,MYT1,NAV2,NEB,NRK,PHACTR3,PRLR,PSTPIP2,RET,RRM2,S100A8,SEMA4D,SFRP4,SH3BGR,SLC24A3,STPG2,THBS1,TMEM52,TNK2,VGLL2,XIRP2	66
Cell-To-Cell Signaling and Interaction	Binding of tumor cell lines	5.31e-09	4.01e-07	-0.482	ADAM12,ADGRB1,AKT1,ANXA2,ANXA2R,ANXA5,BMP7,CCL4,CDH1,CLEC7A,CNTFR,CR2,CXCL2,DDR1,DKK3,EGF,EPHB6,FOS,FUT7,GALNT6,GAS6,GFAP,GPNMB,HAPLN4,IGF2,IGFBP3,INHBB,KCNK5,LAMC2,LEP,LGALS3,LGALS3BP,LIPA,MET,PTP4A3,RAMP1,RAP1GAP,RGS3,SFRP4,SPP1,TFRC,THBS1,TNC,UCHL1,VIPR1,WNT5A,ZBTB16	47
Cancer,Organismal Injury and Abnormalities,Reproductive System Disease	Mammary tumor	7.69e-13	1.04e-10	-0.468	ACTN2,ADAM12,ADAMTS18,ADAMTS3,ADCY10,ADCY2,ADGRB3,AK1,AKT1,ALDH1A1,ALOX5,AMPD1,AMPH,ASB10,ATP2A1,ATP2B2,BGN,BMP7,BSCL2,C3,C3orf67,CALD1,CAMK2A,CARNS1,CAST,CBS/CBSL,CCL4,CDC42EP3,CDH1,CES1,CISD1,CKB,CKM,CKMT2,CLCA1,CLDN4,CLU,CNN1,CNTN1,COCH,COL11A1,COL11A2,COL12A1,COL22A1,COL6A1,COL8A1,CPXM2,CRABP2,CRYAB,CSF3R,CSPG4,CTNNA2,CTSD,CXCL14,CXCL2,DDR1,DOK5,DTX4,DUSP4,ECM1,EGF,EGFL6,EPHB6,EPHX2,ESRRG,FAD…	194
Cardiovascular System Development and Function,Organ Development	Heart rate	2.92e-09	2.28e-07	-0.467	ACE2,ACTG2,ADCY10,ADRA2A,ADRA2B,ANK3,APLNR,ATP1A2,CRYAB,DDAH1,DES,GJA5,GPX1,HOPX,HSPB7,IDO1,JPH2,KCNJ12,LEP,LMOD2,MET,MYH7,MYL1,MYL2,PPP1R1A,SCN1B,SCN4B,SLN,SOX4,SPP1,SRL,THBS1,TNNI1,TPM1,TRIM54,TRIM63	36
Organismal Injury and Abnormalities,Renal and Urological Disease	Renal lesion	1.57e-07	8.67e-06	-0.443	ADAM19,ADCY2,AKT1,ANK1,ANO5,ANXA2,ANXA5,AQP7,ASB15,ATP1A2,ATP2A1,BASP1,BLVRB,BMP7,BSCL2,C3,C3orf67,CADM2,CCL4,CCR1,CDC42EP3,CDH1,CLDN4,CLU,CMYA5,COCH,CSF3R,CSPG4,CTNNA2,CTSL,CXCL2,DIRAS3,EEF1A2,EGF,ENPEP,EPHB6,EPHX1,FBN2,FCRL5,FOS,GAS6,GFOD1,GPX3,GSTP1,IDO1,IGF2,IGFBP5,IL15,IL2RA,INHBB,LCP1,LGALS3,LYNX1,LYZ,MED12L,MERTK,MET,MOCOS,MUC5B,MYBPC1,MYBPC2,MYCN,MYH7,NANOS1,NAV2,NFAT5,NFE2L3,NPL,PADI2,PA…	101
Cell Death and Survival	Neuronal cell death	1.1e-07	6.39e-06	-0.437	A2M,ADAM12,ADCY10,ADCYAP1R1,AKT1,APAF1,ATP1A2,CAMK2A,CAMK2B,CASP6,CAST,CLU,CNTFR,CTSD,DLG4,EPHX2,FOS,GAS6,GFAP,GFRA1,GPX1,GRIA2,GRIN3A,HAP1,HDAC9,HSPB1,IGF2,IGFBP3,IL11RA,INHBA,KIF1A,LDHA,LEP,LGALS3,LYNX1,MET,MYCN,NELL2,NGFR,NQO1,NR4A3,NRN1,P2RX7,PERP,PLA2G6,PRND,PTGDS,PTGS2,PTN,RASD2,RET,SOX4,ST8SIA1,ST8SIA2,TF,TGFB3,THBS1,TMEM158,UCP2,WFS1,WNT5A	61
Cancer,Organismal Injury and Abnormalities	Connective tissue tumor	6.99e-06	0.000239	-0.434	ADAMTS18,ADAMTSL3,AKT1,AMPD1,ANK1,ASB4,ATP6V0A4,C3orf67,CACNA1S,CCL11,CDH1,CLDN4,CNN1,COL11A1,COL11A2,COL12A1,COL22A1,COL6A1,COL8A1,COL8A2,CPZ,CRABP2,CRYAB,CSF3R,CSPG4,CTSL,DDR1,DSC3,EGF,EML6,EPHX2,FBN2,FBXO40,FKBP10,FOS,GFRA1,GPRC5D,HTR4,IGF2,IGFBP3,IGFN1,IL11RA,IL15,JPH2,KCNJ12,KIAA1324L,KIF1A,KY,LAMB1,LAMC2,LDHA,LGALS3BP,LVRN,MERTK,MET,MTR,MTUS2,MUC5B,MYADML2,MYCN,MYL2,MYO15A,MYOM2,MYOZ2,NAV2,…	98
Cancer,Organismal Injury and Abnormalities	Genitourinary tumor	1.44e-28	1.23e-25	-0.411	A2M,ACBD7,ACE2,ACTG2,ACTN2,ADAM12,ADAM19,ADAMTS16,ADAMTS18,ADAMTS3,ADAMTS7,ADAMTSL3,ADCY10,ADCY2,ADCYAP1R1,ADGRB3,ADPRHL1,ADRA2A,ADRA2B,ADSSL1,AGMO,AK1,AK7,AKAP11,AKT1,ALDH1A1,ALDH4A1,ALOX5,AMBN,AMIGO2,AMPD1,AMPH,ANHX,ANK1,ANK3,ANKRD1,ANKRD34B,ANO5,ANXA2,ANXA5,APAF1,APOL3,AQP7,ARID3C,ARPP21,ASB10,ASB15,ASB16,ASB2,ASB4,ATP1A2,ATP2A1,ATP2B2,ATP6V0A4,AZGP1,B4GALT6,BASP1,BGN,BLVRB,BMP7,BSCL2,BTN2A2,C…	522
Cardiovascular System Development and Function,Cellular Development,Cellular Function and Maintenance,Cellular Growth and Proliferation,Organismal Development,Tissue Development	Endothelial cell development	3.69e-05	0.000974	-0.4	ADRA2B,AKT1,ANXA2,BPI,C3,CCL11,COL8A1,COL8A2,CXCL2,ECM1,EGF,EPHX2,GAS6,GPX1,HTR4,IGF2,LEP,LGALS3,LIPA,MERTK,MET,PRKX,PROX1,PTGS2,PTN,SEMA4D,SPP1,THBS1,THBS4,TNFSF15,TNMD,WNT5A	32
Cancer,Organismal Injury and Abnormalities	Lymphatic system tumor	5.71e-07	2.76e-05	-0.396	ACOT11,ADAM12,ADAM19,ADAMTS16,ADAMTSL3,ADGRB1,AKAP11,AKT1,ALDH1A1,ALOX5,AMPH,ANK3,ANKH,ANO5,ANXA2,ANXA5,ARPP21,ASB10,ASB15,ATP1A2,ATP2B2,BASP1,BSCL2,C3,C3orf67,C7,CACNA1S,CACNB1,CALD1,CARNS1,CCL11,CCL4,CCT6B,CDC42EP3,CDH1,CKMT2,CLU,CMYA5,CNTFR,CNTNAP4,COCH,COL11A1,COL12A1,COL6A1,COL8A2,CR2,CRLF2,CRYAB,CSF3R,CTNNA2,CTSL,CXCL14,CXCL2,CYP1B1,DDR1,DES,DSC3,DUSP27,DUSP4,EGF,FBN2,FOS,GAS6,GFAP,GFRA1,GP…	140
Cardiovascular System Development and Function,Hematological System Development and Function	Blood pressure	1.83e-06	7.71e-05	-0.391	ACE2,ADRA2A,ADRA2B,APLNR,ASB4,ATP1A2,BGN,CKM,CKMT2,CRYAB,DDAH1,EPHB6,EPHX2,GJA5,GPX1,GRIP2,HSPB8,IDO1,KCNK5,KCNMB1,LEP,NPR3,P2RX1,PDLIM5,PTGER2,PTGS2,RAMP1,RBP4,SCPEP1,SPP1,THBS1,UCP2,WRN	33
Hematological System Development and Function,Tissue Morphology	Quantity of leukocytes	4.03e-05	0.00104	-0.362	ACKR2,ACKR4,ADAM12,AKT1,ALOX5,BTN2A2,C3,CBS/CBSL,CCL11,CCL4,CCR1,CISH,CLCA1,CLEC11A,CLEC7A,CLU,CR2,CRLF2,CSF3R,CTSD,CXCL14,CXCL2,DDR1,DKK3,EPHX2,FOS,FOSB,FUT7,GSTP1,HIVEP3,IDO1,IGF2,IGFBP3,IKZF4,IL15,IL15RA,IL20RB,IL2RA,ITGB8,LEP,LGALS3,LIPG,LSP1,MATK,MERTK,MFNG,MPZ,NFAT5,NGFR,NQO1,P2RX5,P2RX7,PIM3,PLP1,PTGER2,PTGS2,PTN,RBP1,S100A8,S1PR3,SEMA4D,SFRP5,SOX4,SPP1,ST14,ST8SIA1,TF,THBS1,TNFRSF11B,TNFR…	73
Cancer,Organismal Injury and Abnormalities	Cancer of cells	1.1e-13	1.71e-11	-0.355	ACKR2,ACOT11,ACSM5,ACTN2,ADAM12,ADAM19,ADAMTS16,ADAMTS17,ADAMTS18,ADAMTS7,ADAMTSL3,ADCY10,ADGRB1,ADGRB3,AKAP11,AKT1,ALDH1A1,ALOX5,AMPD1,AMPH,ANK3,ANKH,ANO5,ANXA2,APOBEC2,AQP7,ARPP21,ART4,ASB10,ASB15,ATP1A2,ATP2A1,ATP2B2,BASP1,BGN,BPI,BSCL2,C1QTNF12,C3,C6orf132,C7,CA3,CACNA1S,CACNB1,CADM2,CALD1,CAMK2B,CAP2,CARNS1,CCL11,CCL4,CCT6B,CDC42EP3,CDH1,CDH18,CFI,CKM,CKMT2,CLCN1,CLDN4,CLEC18A/CLEC18C,CLU,CM…	309
Cellular Development,Cellular Growth and Proliferation,Connective Tissue Development and Function,Tissue Development	Development of connective tissue cells	1.82e-05	0.000542	-0.327	ADAMTS7,ALOX5,BMP7,CALD1,CCL11,COL11A1,CYP1B1,DCSTAMP,ECM1,FGF18,FNDC5,FOS,FST,GPNMB,HIVEP3,INHBA,PLA2G6,PTGS2,RXRG,SEMA4D,SFRP4,SLN,SOX9,SPP1,TNFRSF11B	25
Connective Tissue Development and Function,Skeletal and Muscular System Development and Function,Tissue Development	Cartilage development	1.33e-05	0.00042	-0.301	ADAMTS7,BGN,CHST13,COL11A1,COL11A2,COL12A1,CSPG4,ECM1,FGF18,ITGB8,LEP,PER1,RXRG,SOX4,SOX9,TGFB3,WNT5A,XYLT1,ZBTB16	19
Cellular Development,Cellular Growth and Proliferation,Nervous System Development and Function	Proliferation of neuroglia	2.55e-05	0.000724	-0.299	AKT1,B4GALT6,CCR1,CNTN1,CXCL2,GFAP,GJC2,LGALS3,P2RX7,PLAG1,PLP1,PTN,S1PR3,SOX4,TF,TNC	16
Cellular Movement,Hematological System Development and Function,Immune Cell Trafficking,Inflammatory Response	Cellular infiltration by phagocytes	1.56e-05	0.000475	-0.29	ACKR2,C3,CAST,CCL4,CCR1,CES1,CXCL2,EPHX2,FOXO6,FUT7,GAS6,IL11RA,IL15,IL15RA,IL2RA,LBP,LEP,LGALS3,MET,NQO1,P2RX7,PCOLCE2,PLP1,PTGS2,SFTPC,SPP1,ST14,WRN	28
Cardiovascular Disease,Organismal Injury and Abnormalities	Abnormality of left ventricle	7.84e-06	0.000266	-0.277	ACE2,ADAM12,ADAM19,ADRA2A,AKT1,ANKRD1,BGN,CA3,CACNA1S,CAST,CKM,CKMT2,CSF3R,DES,DTNA,GPX1,HDAC9,KLF15,MYH7,PDLIM5,PFKM,SOX9,SPP1,TGFB3,TPM1,TRIM54,WRN	27
Dermatological Diseases and Conditions,Organismal Injury and Abnormalities	Skin lesion	3.43e-34	4.38e-30	-0.253	A2M,ABRA,ACAP1,ACE2,ACKR2,ACOT11,ACSM5,ACTN2,ADAM12,ADAM19,ADAMTS16,ADAMTS17,ADAMTS18,ADAMTS3,ADAMTS7,ADAMTSL3,ADCY10,ADCYAP1R1,ADPRHL1,ADSSL1,AGFG1,AGMO,AK7,AKAP11,AKT1,ALDH4A1,ALOX5,AMBN,AMIGO2,AMPD1,AMPH,ANHX,ANK1,ANK3,ANKH,ANKRD1,ANKRD34B,ANO5,ANXA2,APAF1,APLNR,APOBEC2,APOL3,AQP7,ARID3C,ARPP21,ART4,ASB10,ASB15,ASB16,ASB2,ASB4,ATP1A2,ATP2A1,ATP2B2,ATP6V0A4,AZGP1,BASP1,BGN,BLVRB,BMP7,BPI,BVES,C…	489
Cellular Movement	Cell movement of blood cells	8.8e-09	6.46e-07	-0.249	ACKR2,ADCY10,AKT1,ALOX5,ASB2,B4GALT6,BGN,C3,CAST,CCL11,CCL23,CCL4,CCR1,CES1,CLEC11A,CLEC7A,COCH,CR2,CRYAB,CSF3R,CXCL14,CXCL2,CYP1B1,DDR1,EPHX2,FOS,FOXO6,FUT7,GAS6,GFAP,HCAR2,IDO1,IGFBP3,IL11RA,IL15,IL15RA,IL2RA,KCNK5,LBP,LCP1,LEP,LGALS3,LIPA,LSP1,LYZ,MERTK,MET,MPZ,MSR1,NCKAP1L,NQO1,OLR1,P2RX1,P2RX7,PCOLCE2,PDPN,PER1,PGLYRP2,PLA2G6,PLP1,PROX1,PTGDS,PTGS2,PTN,RAMP1,RGS3,S100A12,S100A8,S1PR3,SEMA4D,…	85
Cancer,Endocrine System Disorders,Organismal Injury and Abnormalities	Endocrine cancer	2.43e-19	6.33e-17	-0.243	A2M,AARD,ABRA,ACAP1,ACBD7,ACE2,ACER2,ACOT11,ACSM5,ACTG2,ACTN2,ADAM12,ADAM19,ADAMTS16,ADAMTS17,ADAMTS18,ADAMTS3,ADAMTS7,ADAMTSL3,ADCY10,ADCY2,ADCYAP1R1,ADPRHL1,ADRA2A,ADSSL1,AGFG1,AGMO,AK7,AKAP11,AKT1,ALDH1A1,ALDH4A1,ALOX5,AMPD1,AMPH,ANHX,ANK1,ANK3,ANKH,ANKRD1,ANO5,ANXA2,ANXA5,APAF1,APOL3,AQP7,ARPP21,ASB10,ASB15,ASB16,ASB2,ASB4,ATP1A2,ATP2A1,ATP2B2,ATP6V0A4,AZGP1,BASP1,BGN,BLVRB,BMP7,BPI,BTN2A2,BV…	549
Cancer,Endocrine System Disorders,Organismal Injury and Abnormalities	Endocrine carcinoma	3.18e-19	7.86e-17	-0.243	A2M,AARD,ABRA,ACAP1,ACBD7,ACE2,ACER2,ACOT11,ACSM5,ACTG2,ACTN2,ADAM12,ADAM19,ADAMTS16,ADAMTS17,ADAMTS18,ADAMTS3,ADAMTS7,ADAMTSL3,ADCY10,ADCY2,ADCYAP1R1,ADPRHL1,ADRA2A,ADSSL1,AGFG1,AGMO,AK7,AKAP11,AKT1,ALDH1A1,ALDH4A1,ALOX5,AMPD1,AMPH,ANHX,ANK1,ANK3,ANKH,ANKRD1,ANO5,ANXA2,ANXA5,APAF1,APOL3,AQP7,ARPP21,ASB10,ASB15,ASB16,ASB2,ASB4,ATP1A2,ATP2A1,ATP2B2,ATP6V0A4,AZGP1,BASP1,BGN,BLVRB,BMP7,BPI,BTN2A2,BV…	548
Cancer,Organismal Injury and Abnormalities,Respiratory Disease	Lung cancer	4.81e-06	0.000179	-0.214	ACE2,ACTN2,ADAM12,ADAM19,ADAMTS3,ADAMTS7,ADCY10,ADCY2,ADCYAP1R1,ADGRB3,ADH1C,AKT1,ALOX5,ANXA2,AQP7,ARID3C,ATP1A2,ATP2B2,BGN,C3orf67,C7,CALD1,CAMK2B,CD164L2,CDA,CDC42EP3,CDH1,CKB,CLCA1,CLDN4,CLEC7A,CLU,CMYA5,CNTNAP4,COCH,COL11A1,COL12A1,COL22A1,CSF3R,CSPG4,CTNNA2,CTSD,CXCL2,CYP1B1,DDR1,DMRT2,DOK5,EGF,ELOVL4,EPB41L4B,EPHB6,EYA4,FBN2,FCRL5,FHL1,FHOD3,FKBP5,FOLH1B,GADL1,GPNMB,GPX3,GRIN3A,GSTP1,HAPLN4…	150
Cancer,Organismal Injury and Abnormalities	Thoracic cancer	5.15e-06	0.000188	-0.214	ACE2,ACTN2,ADAM12,ADAM19,ADAMTS3,ADAMTS7,ADCY10,ADCY2,ADCYAP1R1,ADGRB3,ADH1C,AKT1,ALOX5,ANXA2,AQP7,ARID3C,ATP1A2,ATP2B2,BGN,C3orf67,C7,CALD1,CAMK2B,CD164L2,CDA,CDC42EP3,CDH1,CKB,CLCA1,CLDN4,CLEC7A,CLU,CMYA5,CNTNAP4,COCH,COL11A1,COL12A1,COL22A1,CR2,CSF3R,CSPG4,CTNNA2,CTSD,CXCL2,CYP1B1,DDR1,DMRT2,DOK5,EGF,ELOVL4,EPB41L4B,EPHB6,EYA4,FBN2,FCRL5,FHL1,FHOD3,FKBP5,FOLH1B,GADL1,GPNMB,GPX3,GRIN3A,GSTP1,HA…	151
Tissue Development	Development of epithelial tissue	1.42e-05	0.000446	-0.173	ADRA2B,AKT1,ANXA2,BMP7,BPI,C3,CCL11,CDH1,COL8A1,COL8A2,CXCL2,DACT2,DIRAS3,ECM1,EGF,EPHX2,GAS6,GPX1,HTR4,IGF2,INHBB,ITGB8,KRT8,LAMB1,LEP,LGALS3,LIPA,MERTK,MET,MYCN,PRKX,PRLR,PROX1,PTGS2,PTN,SEMA4D,SOX9,SPP1,THBS1,THBS4,TNFRSF11B,TNFSF15,TNMD,WNT4,WNT5A	45
Nutritional Disease	Obesity	7.2e-07	3.39e-05	-0.166	ACE2,ACOT11,ADAM12,ADRA2A,ADRA2B,AKT1,AQP7,ASB4,BSCL2,C1QTNF12,C3,C3orf67,CA3,CACNA1S,CACNB1,CISD1,CSPG4,CXCL2,EPHX2,GAS6,GPR1,GRIN3A,HTR4,IGFBP5,KLF15,LBP,LEP,LPIN2,NR4A3,PLIN2,PON3,PPP1R3A,PRLR,PROX1,PTGS2,RBP1,RXRG,SCN1B,SCN4A,SCN4B,SLC25A25,SLC27A1,SLN,SPP1,SULT1A3/SULT1A4,TNMD,TRIM72,TUB,TXNRD1,UCP2,WRN	51
Gastrointestinal Disease,Organismal Injury and Abnormalities	Abnormality of large intestine	2.77e-05	0.000774	-0.153	ACKR2,ADAMTS18,AKT1,ALOX5,C3,CCL11,CCR1,CDC42EP3,CDH1,CKB,CKM,CR2,CRLF2,CXCL2,FUT7,GPX1,GRIN3A,HPGD,IL11RA,IL2RA,ITGB8,KRT8,LBP,MERTK,MYCN,NR5A2,PGLYRP2,PRR5,PTGS2,RET,S100A8,SLC2A5,SPP1,TF,TNFRSF11B,TNFSF15,VIPR1,WNT5A	38
Cellular Movement	Cellular infiltration by myeloid cells	9.77e-06	0.000321	-0.14	ACKR2,C3,CAST,CCL11,CCL4,CCR1,CES1,CRYAB,CXCL2,EPHX2,FOXO6,FUT7,GAS6,IL15,IL15RA,IL2RA,LBP,LEP,LGALS3,MET,MSR1,NQO1,P2RX7,PCOLCE2,PLP1,PTGS2,SFTPC,SPP1,ST14,WRN,ZBTB16	31
Cellular Movement,Immune Cell Trafficking	Leukocyte migration	1.2e-08	8.25e-07	-0.138	ACKR2,ADCY10,AKT1,ALOX5,ASB2,B4GALT6,BGN,C3,CAST,CCL11,CCL23,CCL4,CCR1,CES1,CLEC11A,CLEC7A,COCH,CR2,CRYAB,CSF3R,CXCL14,CXCL2,CYP1B1,DDR1,EPHX2,FOS,FOXO6,FUT7,GAS6,GFAP,HCAR2,IDO1,IGFBP3,IL11RA,IL15,IL15RA,IL2RA,KCNK5,LBP,LCP1,LEP,LGALS3,LIPA,LSP1,LYZ,MERTK,MET,MPZ,MSR1,NCKAP1L,NQO1,OLR1,P2RX1,P2RX7,PCOLCE2,PDPN,PER1,PGLYRP2,PLA2G6,PLP1,PROX1,PTGDS,PTGS2,PTN,RAMP1,RGS3,S100A12,S100A8,S1PR3,SEMA4D,…	84
Neurological Disease	Movement Disorders	1.16e-16	2.4e-14	-0.135	A2M,ACOT11,ACTN2,ACTN3,ADCY2,ADH1C,ADRA2A,ADRA2B,AK1,AKT1,ANK3,ANKH,ANXA2,APLNR,ARPP21,ATP1A2,ATP2A1,ATP2B2,BASP1,BGN,C3,C7,CA3,CAMK2A,CAMK2B,CASP6,CCL11,CCL4,CKB,CLU,CNTFR,CNTN1,COCH,CORO2B,CRYAB,CTSD,DIRAS2,DKK3,DTNA,EEF1A2,ELOVL4,ENO3,EPHX2,ESRRG,FAM107A,FMOD,FOS,FOSB,GFAP,GJC2,GLRB,GPM6B,GPRC5C,GRIA2,GRIN3A,GSTP1,HAP1,HIVEP3,HOMER1,HOXD10,HSPB1,HTR4,IDO1,IDS,IGF2,IGFBP5,LAMB1,LDHA,LEP,LRRN1,M…	121
Cardiovascular Disease,Organismal Injury and Abnormalities	Atherosclerotic lesion	1.12e-06	5.02e-05	-0.106	ALOX5,CBS/CBSL,CCR1,CES1,CXCL2,DDR1,EGF,EPHX2,F5,FUT7,GPX1,IGF2,LEP,LIPG,MPZ,MSR1,PLA2G6,PON3,SPP1,THBS1,TNFRSF11B	21
Cellular Development,Cellular Growth and Proliferation,Digestive System Development and Function,Hepatic System Development and Function,Organ Development	Proliferation of liver cells	1.67e-05	0.000503	-0.096	AKT1,C3,CR2,CRLF2,EGF,FGF18,FOS,HNF4A,IGF2,INHBA,LEP,LGALS3,MET,NGFR,PIM3,PTN,SLC7A5,SPP1,TF	19
Cell-To-Cell Signaling and Interaction,Cellular Movement,Hematological System Development and Function,Immune Cell Trafficking,Inflammatory Response	Recruitment of phagocytes	6.58e-06	0.000228	-0.072	ALOX5,B4GALT6,CCL4,CCR1,COCH,CR2,CRYAB,CXCL2,CYP1B1,FUT7,IDO1,IL2RA,LEP,LGALS3,LSP1,LYZ,MPZ,OLR1,P2RX1,PLA2G6,PTN,S100A8,SPP1,ST14,THBS1,UCP2	26
Cancer,Organismal Injury and Abnormalities	Extraadrenal retroperitoneal tumor	1.46e-14	2.56e-12	-0.063	A2M,ABRA,ACAP1,ACE2,ACSM5,ACTN2,ADAM12,ADAM19,ADAMTS17,ADAMTS18,ADAMTS3,ADAMTS7,ADAMTSL3,ADCY2,ADCYAP1R1,ADPRHL1,ADRA2A,ADRA2B,AKAP11,AKT1,AMPD1,AMPH,ANK1,ANKRD34B,ANO5,ANXA2,ANXA5,APAF1,APLNR,AQP7,ASB15,ATP1A2,ATP2A1,ATP2B2,AZGP1,BASP1,BLVRB,BPI,BSCL2,C10orf71,C3orf67,CACNA1S,CADM2,CALD1,CAMK2A,CAPN6,CASP6,CCL11,CCL4,CCR1,CDC42EP3,CDH1,CDH18,CFI,CKM,CLDN4,CLU,CMYA5,CNKSR1,CNTN1,CNTNAP4,COCH,COL1…	256
Inflammatory Response	Inflammation of body cavity	8.18e-07	3.76e-05	-0.049	ACE2,ACKR2,ADAMTS18,ADRA2A,ADRA2B,AKT1,ALOX5,ANXA5,ASB2,C3,CBS/CBSL,CCL11,CCL4,CCR1,CDC42EP3,CDH1,CH25H,CISH,CKB,CKM,CLCA1,CLEC7A,CLU,COCH,CR2,CRLF2,CSF3R,CTSD,CXCL2,DDR1,F5,FUT7,GPX1,GRIN3A,GSTP1,HPGD,IGF2,IGFBP3,IL11RA,IL15,IL15RA,IL2RA,ITGB8,KRT8,LBP,LEP,LGALS3,LIPA,MERTK,MTR,MUC5B,NQO1,NR5A2,P2RX3,PER1,PGLYRP2,PON3,PRR5,PTGS2,RET,S100A8,SCARA5,SFTPC,SLC2A4,SPP1,TF,TFRC,THBS1,TNFAIP6,TNFRSF11B…	76
Cellular Movement,Hematological System Development and Function,Immune Cell Trafficking	Cell movement of leukocytes	1.38e-07	7.75e-06	-0.033	ACKR2,ADCY10,AKT1,ALOX5,ASB2,BGN,C3,CAST,CCL11,CCL23,CCL4,CCR1,CES1,CLEC11A,CR2,CRYAB,CSF3R,CXCL14,CXCL2,EPHX2,FOS,FOXO6,FUT7,GAS6,GFAP,HCAR2,IDO1,IGFBP3,IL11RA,IL15,IL15RA,IL2RA,KCNK5,LBP,LCP1,LEP,LGALS3,LIPA,LSP1,MET,MSR1,NCKAP1L,NQO1,P2RX7,PCOLCE2,PDPN,PGLYRP2,PLA2G6,PLP1,PTGDS,PTGS2,PTN,RAMP1,S100A12,S100A8,S1PR3,SEMA4D,SFTPC,SPP1,ST14,THBS1,THBS4,TNFRSF11B,TNFSF15,TNK2,UCP2,VIPR1,WNT5A,WRN	69
Cellular Assembly and Organization,Cellular Function and Maintenance	Organization of actin cytoskeleton	4.5e-05	0.00115	-0.012	ADAM12,ADRA2A,BST2,CAP2,CAVIN3,CCL11,CDH1,CLU,FAM107A,FHL3,GAS6,GPM6B,LCP1,LEP,MICALL2,MYH4,NCKAP1L,NRAP,NUAK2,PDLIM7,PTK7,RET,RHOQ,SH3BP1,SHROOM3,SPECC1L,TF,TNFSF15	28
Carbohydrate Metabolism	Metabolism of carbohydrate	3.42e-05	0.000919	-0.006	ADCY10,ADCYAP1R1,AKT1,ALDH1A1,APLNR,B4GALT6,BGN,CHIA,CHPT1,CHST13,CKM,CNKSR1,COL11A1,CSPG4,CYB5A,EGF,EPHX1,ESRRG,FMOD,FOXO6,GALR1,GM2A,IDS,IGF2,IGFBP3,IGFBP5,LEP,LPIN2,MTMR7,NGFR,NQO1,P2RY6,PCK1,PFKM,PGGHG,PGM1,PHKA1,PITPNM3,PLA2G12A,PLA2G6,PPP1R3A,PRKAG3,PYGM,RGS3,RHOQ,SLC27A1,SLC2A4,SLC2A5,SPP1,ST8SIA1,ST8SIA2,TGFB3,TNFAIP6,XYLT1	54
INCREASED IN DUROC
Cardiovascular System Development and Function,Organismal Development,Visual System Development and Function	Vascularization of cornea	1.45e-05	0.000451	0	ADGRB1,EGF,IGF2,INHBA,LEP,LGALS3,PTK7,S1PR3,THBS1	9
Molecular Transport	Transport of K+	2.15e-05	0.000625	0	ACTN2,ADRA2A,ATP1A2,CXCL2,FHL1,GJA5,KCNC4,KCNJ12,KCNK1,KCNK5,KCNMB1,KCNMB4,KCNS3,SCN4A	14
Cardiovascular Disease,Organismal Injury and Abnormalities	Infarction	3.39e-05	0.000916	0	ACE2,ADRA2A,ADRA2B,AKT1,ANXA5,ATP1A2,C3,CA3,CACNA1S,CACNB1,CACNG1,CAMK2A,CLU,CSF3R,F5,FOS,GPX1,GPX3,HSPB1,KCNJ12,KRT8,LEP,MTR,NGFR,OLR1,P2RX7,PANX2,PPP1R1A,PTGDS,PTGER2,PTGS2,SESN2,SFRP5,TNFRSF11B,UCP2	35
Cancer,Hematological Disease,Organismal Injury and Abnormalities	Hematologic cancer	2.36e-08	1.56e-06	0.049	ACER2,ACOT11,ACTN2,ADAM12,ADAM19,ADAMTS16,ADAMTS17,ADAMTS3,ADAMTS7,ADAMTSL3,ADCYAP1R1,ADGRB1,AKAP11,AKT1,ALDH1A1,ALDH4A1,ALOX5,AMPH,ANK3,ANKH,ANO5,ANXA2,ANXA5,APAF1,APLNR,AQP7,ARID3C,ARPP21,ASB10,ASB15,ATP1A2,ATP2B2,ATP6V0A4,BASP1,BPI,BSCL2,C3,C3orf67,C7,CACNA1S,CACNB1,CADM2,CALD1,CARNS1,CCL11,CCL4,CCT6B,CDA,CDC42EP3,CDH1,CDKL3,CHIA,CKMT2,CLEC18A/CLEC18C,CLU,CMYA5,CNKSR1,CNTFR,CNTNAP4,COCH,COL11A…	217
Gastrointestinal Disease,Hepatic System Disease,Organismal Injury and Abnormalities	Liver lesion	5.47e-06	0.000197	0.052	A2M,ACE2,ACTG2,ADAM12,ADAM19,ADAMTS16,ADAMTS17,ADAMTS18,ADAMTS3,ADAMTSL3,ADCY10,ADCY2,ADRA2A,ADRA2B,AGFG1,AKAP11,AKT1,ALDH1A1,ALDH4A1,AMIGO2,AMPD1,AMPH,ANK1,ANK3,ANO5,ANXA2,ANXA5,AQP7,ASB15,ASB2,ASB4,ATP1A2,ATP2A1,ATP2B2,ATP6V0A4,B4GALT6,BMP7,BSCL2,C10orf71,C3,C3orf67,C7,CACNA1S,CADM2,CAMK2A,CAMK2B,CAP2,CAST,CBS/CBSL,CCDC60,CCL4,CCR1,CCT6B,CDC42EP3,CDH1,CDKL3,CES1,CISH,CKMT2,CLCA1,CLDN4,CLMN,CNN1…	322
Connective Tissue Development and Function,Tissue Morphology	Quantity of connective tissue cells	3.07e-05	0.000837	0.06	ADAM12,ATP2B2,BGN,BSCL2,C3,CSPG4,EGF,FGF18,FNDC5,FOS,FOSB,GPNMB,GPX1,HIVEP3,IGFBP3,MSR1,NPR3,P2RX7,PCK1,PER1,PSTPIP2,SFRP4,SFTPC,SPP1,TNFRSF11B,TRPV5	26
Cancer,Dermatological Diseases and Conditions,Organismal Injury and Abnormalities	Papilloma	2.23e-06	8.99e-05	0.068	AKT1,ATP2A1,CKM,CLU,GSTP1,IGFBP5,MYCN,MYH2,MYH4,MYLPF,PERP,S100A8,SPP1,THBS1,TNNC2,TNNI2,TNNT3,WRN	18
Cancer,Endocrine System Disorders,Organismal Injury and Abnormalities	Endocrine gland tumor	6.51e-21	2.03e-18	0.089	A2M,AARD,ABRA,ACAP1,ACBD7,ACE2,ACER2,ACOT11,ACSM5,ACTG2,ACTN2,ADAM12,ADAM19,ADAMTS16,ADAMTS17,ADAMTS18,ADAMTS3,ADAMTS7,ADAMTSL3,ADCY10,ADCY2,ADCYAP1R1,ADPRHL1,ADRA2A,ADRA2B,ADSSL1,AGFG1,AGMO,AK7,AKAP11,AKT1,ALDH1A1,ALDH4A1,ALOX5,AMPD1,AMPH,ANHX,ANK1,ANK3,ANKH,ANKRD1,ANKRD34B,ANO5,ANXA2,ANXA5,APAF1,APOL3,AQP7,ARPP21,ASB10,ASB15,ASB16,ASB2,ASB4,ATP1A2,ATP2A1,ATP2B2,ATP6V0A4,AZGP1,BASP1,BGN,BLVRB,BM…	559
Cell-To-Cell Signaling and Interaction,Cellular Assembly and Organization	Fusion of cells	6.26e-06	0.00022	0.119	ADAM12,ADGRB1,ADGRB3,AKT1,AMPH,ANXA5,ASB2,CACNA1S,DCSTAMP,FST,IGF2,MYMK,NMRK2,OCSTAMP,P2RX7,TRIM54	16
Skeletal and Muscular System Development and Function	Quantity of bone	4.19e-05	0.00108	0.119	BGN,BMP7,C3,ECM1,EGF,FNDC5,FOS,FOSB,FST,GPNMB,HIVEP3,HOXD10,IGFBP5,LEP,MDFI,MFNG,MSR1,NPR3,P2RX7,PER1,PSTPIP2,SFRP4,SPP1,TNFRSF11B,TRPV5,ZBTB16	26
DNA Replication, Recombination, and Repair	Degradation of DNA	9.46e-06	0.000315	0.128	AKT1,ALOX5,APAF1,CAST,CLU,CRYAB,DNASE1L3,EGF,GPX1,HSPB1,IGF2,IGFBP5,INHBA,KRT8,LEP,MSR1,PTGS2,PTN,TNFRSF19,WRN	20
Cardiovascular Disease,Organismal Injury and Abnormalities	Abnormality of heart ventricle	1.6e-07	8.83e-06	0.128	ACE2,ACTN2,ADAM12,ADAM19,ADRA2A,ADRA2B,AKT1,ANKRD1,BGN,CA3,CACNA1S,CAST,CKM,CKMT2,CLU,CSF3R,DES,DTNA,GJA5,GPX1,HDAC9,HSPB7,HSPB8,IGF2,ITGB8,KLF15,MYH7,MYOM1,NFAT5,PDLIM5,PDPN,PFKM,PTGS2,SLC2A4,SOX4,SOX9,SPP1,TBX1,TGFB3,THBS1,TPM1,TRIM54,WRN	43
Cell-To-Cell Signaling and Interaction,Cellular Movement,Hematological System Development and Function,Immune Cell Trafficking	Recruitment of leukocytes	1.9e-06	7.83e-05	0.137	ALOX5,B4GALT6,CCL11,CCL23,CCL4,CCR1,CLEC7A,COCH,CR2,CRYAB,CXCL2,CYP1B1,FOS,FUT7,IDO1,IL15RA,IL2RA,LEP,LGALS3,LSP1,LYZ,MPZ,OLR1,P2RX1,PGLYRP2,PLA2G6,PTN,S100A8,SPP1,ST14,THBS1,UCP2	32
Cancer,Organismal Injury and Abnormalities	Adenoma	1.1e-08	7.7e-07	0.161	AKT1,ANXA2,ANXA5,ASB2,C3,C3orf67,CAMK2B,CDH1,CLMN,CLU,CRYAB,CYP1B1,DNASE1L3,EGF,ENO3,FKBP10,FOS,GALNT6,GSTP1,HTR4,IGF2,INHBA,ISX,LEP,LGALS3,MET,NEBL,NFE2L3,NR5A2,NUAK2,NXPE4,PCK1,PLAG1,PRLR,PTGS2,RBP4,RET,RRM2,S100A8,SCARA5,SEMA4D,SLC7A5,SLIT3,SMPDL3A,SOX9,THBS1,TRIM7	47
Cancer,Gastrointestinal Disease,Hepatic System Disease,Organismal Injury and Abnormalities	Hepatobiliary system cancer	1.35e-09	1.14e-07	0.171	A2M,ACE2,ACOT11,ACTG2,ADAM12,ADAM19,ADAMTS16,ADAMTS17,ADAMTS18,ADAMTS3,ADAMTSL3,ADCY10,ADCY2,ADH1C,ADRA2A,ADRA2B,AGFG1,AKAP11,AKT1,ALDH1A1,ALDH4A1,AMIGO2,AMPD1,AMPH,ANK1,ANK3,ANO5,ANXA2,ANXA5,AQP7,ASB15,ASB2,ASB4,ATP1A2,ATP2B2,ATP6V0A4,B4GALT6,BMP7,BSCL2,C10orf71,C3,C3orf67,C7,CACNA1S,CADM2,CAMK2A,CAMK2B,CAP2,CAST,CCDC60,CCR1,CCT6B,CDC42EP3,CDH1,CDKL3,CES1,CISH,CLCA1,CLDN4,CLMN,CMYA5,CNKSR1,CNN1,…	306
Cancer,Gastrointestinal Disease,Hepatic System Disease,Organismal Injury and Abnormalities	Liver cancer	8.82e-08	5.24e-06	0.171	ACTG2,ADAM12,ADAM19,ADAMTS16,ADAMTS17,ADAMTS18,ADAMTS3,ADAMTSL3,ADCY10,ADCY2,ADRA2A,ADRA2B,AGFG1,AKT1,ALDH1A1,ALDH4A1,AMIGO2,AMPH,ANK1,ANK3,ANO5,ANXA2,ANXA5,AQP7,ASB15,ASB2,ASB4,ATP1A2,ATP2B2,ATP6V0A4,B4GALT6,BMP7,BSCL2,C10orf71,C3,C3orf67,C7,CACNA1S,CADM2,CAMK2A,CAMK2B,CAP2,CAST,CCDC60,CCR1,CCT6B,CDC42EP3,CDH1,CDKL3,CES1,CISH,CLCA1,CLDN4,CLMN,CNN1,CNTFR,CNTN1,COCH,COL11A1,COL11A2,COL12A1,COL22A1…	284
Embryonic Development,Organismal Development	Development of body trunk	1.62e-09	1.33e-07	0.173	ACE2,ACTN2,ADAM19,ADAMTS18,ADRA2B,AKT1,ALDH1A1,ANKRD1,APLNR,ATP2A1,ATP2B2,BMP7,BVES,CBS/CBSL,CCL11,CDH1,CISH,CLU,COL11A1,DDR1,DIRAS3,DMRT2,EGF,ESRRG,F5,FADS2,FGF18,FHOD3,FOSB,FST,GJA5,HDAC9,HOPX,HOXD10,HSPB1,HSPB8,IDS,IGF2,IGFBP5,IL15,INHBA,INHBB,JPH2,KLF15,KLHL41,KRT8,LBP,LBX1,LEP,LIPA,LMOD2,MEOX1,MERTK,MET,MYCN,MYH7,MYL2,MYLK2,MYO18B,MYOZ1,MYOZ2,MYPN,MYT1,NEB,NFAT5,NR5A2,P2RY6,PDPN,PRLR,PROX1,P…	99
Cancer,Organismal Injury and Abnormalities,Respiratory Disease	Lung carcinoma	8.25e-06	0.000278	0.2	ACE2,ACTN2,ADAM12,ADAM19,ADAMTS3,ADAMTS7,ADCY10,ADCY2,ADCYAP1R1,ADGRB3,ADH1C,AKT1,ANXA2,AQP7,ARID3C,ATP1A2,ATP2B2,BGN,C3orf67,C7,CALD1,CAMK2B,CD164L2,CDA,CDC42EP3,CDH1,CKB,CLCA1,CLDN4,CLEC7A,CLU,CMYA5,CNTNAP4,COCH,COL11A1,COL12A1,COL22A1,CSF3R,CSPG4,CTNNA2,CTSD,CXCL2,CYP1B1,DDR1,DMRT2,DOK5,EGF,ELOVL4,EPB41L4B,EPHB6,EYA4,FBN2,FCRL5,FHOD3,FKBP5,FOLH1B,GADL1,GPNMB,GPX3,GRIN3A,GSTP1,HAPLN4,HDAC9,HNF4…	138
Nervous System Development and Function,Tissue Morphology	Density of neurons	9.61e-06	0.000319	0.224	ADGRB1,CSPG4,DLG4,FAM107A,FOXO6,GRIN3A,KIF1A,LEP,NGFR,PTGS2,PVALB,RET,SCN1B,SCN4B,SEMA4D,SPTBN2,UCHL1,WNT5A	18
Skeletal and Muscular System Development and Function	Muscle contraction	1.56e-24	7.95e-22	0.238	ACE2,ACTG2,ACTN2,ADRA2B,ANK3,ATP1A2,ATP2A1,CACNA1S,CALD1,CKMT2,CLCN1,CNN1,CRYAB,DES,DTNA,EGF,GJA5,HOMER1,KCNJ12,KLHL41,LEP,LMOD2,MET,MYBPC1,MYBPC2,MYH2,MYH4,MYH7,MYL1,MYL2,MYLK2,MYLPF,MYOM1,MYOM2,MYOT,P2RX1,P2RX6,PGAM2,PTGS2,SCN1B,SCN4A,SCN4B,SLN,SRL,TNNC2,TNNI1,TNNI2,TNNT1,TNNT3,TPM1,TPM2,TRIM54,TRIM63,TRIM72	54
Skeletal and Muscular System Development and Function	Relaxation of muscle	1.63e-05	0.000494	0.24	ATP1A2,ATP2A1,DES,OLR1,PVALB,SLC27A1,SLN,SRL,THBS1,TNNT1,TPM1	11
Cancer,Organismal Injury and Abnormalities	Neoplasia of cells	1.62e-14	2.8e-12	0.274	ACKR2,ACOT11,ACSM5,ACTN2,ADAM12,ADAM19,ADAMTS16,ADAMTS17,ADAMTS18,ADAMTS7,ADAMTSL3,ADCY10,ADGRB1,ADGRB3,AKAP11,AKT1,ALDH1A1,ALOX5,AMPD1,AMPH,ANK3,ANKH,ANO5,ANXA2,ANXA5,APOBEC2,AQP7,ARPP21,ART4,ASB10,ASB15,ATP1A2,ATP2A1,ATP2B2,BASP1,BGN,BPI,BSCL2,C1QTNF12,C3,C3orf67,C6orf132,C7,CA3,CACNA1S,CACNB1,CADM2,CALD1,CAMK2B,CAP2,CARNS1,CAST,CCL11,CCL4,CCT6B,CDC42EP3,CDH1,CDH18,CFI,CKM,CKMT2,CLCN1,CLDN4,CLE…	319
Cancer,Gastrointestinal Disease,Organismal Injury and Abnormalities	Intestinal tumor	5.02e-22	1.78e-19	0.29	A2M,ABRA,ACAP1,ACE2,ACTG2,ACTN2,ADAM12,ADAM19,ADAMTS16,ADAMTS17,ADAMTS18,ADAMTS3,ADAMTS7,ADAMTSL3,ADCY10,ADCY2,ADCYAP1R1,ADPRHL1,ADRA2A,ADSSL1,AGFG1,AGMO,AK7,AKAP11,AKT1,ALDH1A1,ALDH4A1,ALOX5,AMBN,AMIGO2,AMPD1,ANK1,ANK3,ANKRD34B,ANO5,ANXA2,ANXA2R,APAF1,APLNR,AQP7,ARPP21,ASB10,ASB15,ASB16,ASB2,ASB4,ATP1A2,ATP2A1,ATP2B2,ATP6V0A4,ATP6V1E2,AZGP1,B4GALT6,BASP1,BGN,BLVRB,BMP7,BPI,BSCL2,BST2,BTN2A2,BVES…	565
Lipid Metabolism,Small Molecule Biochemistry	Synthesis of acylglycerol	3.79e-05	0.000994	0.304	AGMO,ALDH1A1,BSCL2,C3,EGF,ESRRG,IGF2,LEP,LPIN2,P2RX7,RGS3,SLC27A1,SPP1	13
Organismal Development	Development of genitourinary system	2.25e-05	0.000649	0.306	ADAMTS16,ADRA2A,ADRA2B,AGFG1,AK7,AKT1,ALDH1A1,AMPH,AQP7,ASB4,ATP2B2,BMP7,BSCL2,CBS/CBSL,CCL11,CCT6B,CDH1,CISH,CSPG4,CXCL14,DACT2,DDR1,DIRAS3,DUSP13,EGF,FADS2,FOS,FST,GFRA1,GJA5,HSPA2,IDS,IGF2,IGFBP5,IL11RA,INHBA,INHBB,LEP,LGALS3,LIPA,MERTK,MET,NR4A3,NR5A2,NRK,PCK1,PEG10,PLIN2,PON3,PRKX,PRLR,PRND,PTGER2,PTGS2,PTN,RBP4,RDH16,RET,SFMBT1,SLC2A4,SLC2A5,SLC30A2,SOX4,SOX9,SPP1,TDRP,TF,TGFB3,THBS1,TNK2,W…	77
Cardiovascular System Development and Function,Ophthalmic Disease,Organismal Development,Organismal Injury and Abnormalities,Visual System Development and Function	Corneal neovascularization	3.36e-06	0.00013	0.342	ADGRB1,EGF,IGF2,INHBA,LEP,LGALS3,PTK7,S1PR3	8
Carbohydrate Metabolism	Metabolism of polysaccharide	1.27e-05	0.000403	0.348	ADCY10,AKT1,APLNR,B4GALT6,BGN,CHIA,CHST13,CKM,COL11A1,CSPG4,EGF,FMOD,IDS,IGF2,IGFBP3,LEP,PFKM,PGM1,PPP1R3A,PRKAG3,PYGM,SLC2A4,SPP1,TGFB3,TNFAIP6,XYLT1	26
Cell-To-Cell Signaling and Interaction,Cellular Movement	Recruitment of myeloid cells	4.85e-06	0.00018	0.386	ALOX5,B4GALT6,CCL11,CCL4,CCR1,COCH,CR2,CRYAB,CXCL2,CYP1B1,FUT7,IDO1,IL15RA,IL2RA,LEP,LGALS3,LSP1,LYZ,MPZ,OLR1,P2RX1,PLA2G6,PTN,S100A8,SPP1,ST14,THBS1,UCP2	28
Cancer,Gastrointestinal Disease,Organismal Injury and Abnormalities	Large intestine neoplasm	8.83e-22	3.05e-19	0.396	A2M,ABRA,ACAP1,ACE2,ACTG2,ACTN2,ADAM12,ADAM19,ADAMTS16,ADAMTS17,ADAMTS18,ADAMTS3,ADAMTS7,ADAMTSL3,ADCY10,ADCY2,ADCYAP1R1,ADPRHL1,ADRA2A,ADSSL1,AGFG1,AGMO,AK7,AKAP11,AKT1,ALDH1A1,ALDH4A1,ALOX5,AMBN,AMIGO2,AMPD1,ANK1,ANK3,ANKRD34B,ANO5,ANXA2,ANXA2R,APAF1,APLNR,AQP7,ARPP21,ASB10,ASB15,ASB16,ASB2,ASB4,ATP1A2,ATP2A1,ATP2B2,ATP6V0A4,ATP6V1E2,AZGP1,B4GALT6,BASP1,BGN,BLVRB,BMP7,BPI,BSCL2,BST2,BTN2A2,BVES…	564
Cancer,Gastrointestinal Disease,Organismal Injury and Abnormalities	Colorectal tumor	3.08e-10	2.87e-08	0.396	ACE2,ACTN2,ADAM12,ADAM19,ADAMTS16,ADAMTS18,ADAMTS3,ADCY10,ADCY2,ADSSL1,AGMO,AKT1,ALDH1A1,ALOX5,AMBN,AMIGO2,AMPD1,ANK1,ANK3,ANKRD34B,ANO5,ANXA2,APAF1,ARPP21,ASB10,ASB2,ASB4,ATP2A1,ATP2B2,BMP7,BPI,BST2,C10orf71,C1QTNF6,C3,C7,CACNA1S,CADM2,CALD1,CAPN6,CARNS1,CAST,CAVIN3,CBS/CBSL,CCDC60,CDC42EP3,CDH1,CDH18,CDK7,CES1,CFI,CHIA,CHPT1,CHST13,CLCA1,CLCN1,CLDN4,CLMN,CLU,CMYA5,CNKSR1,CNN1,CNTFR,CNTN1,CNTNAP…	334
Cellular Movement	Cellular infiltration	2.97e-06	0.000116	0.398	ACKR2,AKT1,BGN,C3,CAST,CCL11,CCL4,CCR1,CES1,CR2,CRYAB,CXCL2,EPHX2,FOXO6,FST,FUT7,GAS6,GFAP,IDO1,IGFBP3,IL11RA,IL15,IL15RA,IL2RA,LBP,LEP,LGALS3,MET,MSR1,NQO1,P2RX7,PCOLCE2,PLP1,PTGS2,PTN,RBP1,SFTPC,SPP1,ST14,THBS1,UCP2,WRN,ZBTB16	43
Cancer,Gastrointestinal Disease,Organismal Injury and Abnormalities	Digestive system cancer	3.24e-24	1.59e-21	0.409	A2M,ABRA,ACAP1,ACE2,ACOT11,ACSM5,ACTG2,ACTN2,ADAM12,ADAM19,ADAMTS16,ADAMTS17,ADAMTS18,ADAMTS3,ADAMTS7,ADAMTSL3,ADCY10,ADCY2,ADCYAP1R1,ADH1C,ADPRHL1,ADRA2A,ADRA2B,ADSSL1,AGFG1,AGMO,AK7,AKAP11,AKT1,ALDH1A1,ALDH4A1,ALOX5,AMBN,AMIGO2,AMPD1,AMPH,ANK1,ANK3,ANKRD34B,ANO5,ANXA2,ANXA2R,ANXA5,APAF1,APLNR,AQP7,ARPP21,ASB10,ASB15,ASB16,ASB2,ASB4,ATP1A2,ATP2A1,ATP2B2,ATP6V0A4,ATP6V1E2,AZGP1,B4GALT6,BASP1,BGN,…	625
Cancer,Organismal Injury and Abnormalities	Development of benign tumor	2.93e-07	1.55e-05	0.409	AKT1,ANXA2,ANXA5,ASB2,C3,C3orf67,CAMK2B,CDH1,CLMN,CLU,CRLF2,CRYAB,CYP1B1,DNASE1L3,EGF,ENO3,FKBP10,FOS,GALNT6,GSTP1,HTR4,IGF2,INHBA,ISX,LEP,LGALS3,MET,NEBL,NFE2L3,NR5A2,NUAK2,NXPE4,PCK1,PERP,PLAG1,PRLR,PTGS2,RBP4,RET,RRM2,S100A8,SCARA5,SEMA4D,SLC7A5,SLIT3,SMPDL3A,SOX9,SPP1,THBS1,TRIM7	50
Cancer,Gastrointestinal Disease,Organismal Injury and Abnormalities	Development of digestive organ tumor	9.97e-10	8.6e-08	0.431	A2M,ACE2,ACTN2,ADAM19,ADAMTS16,ADAMTS18,ADAMTS3,ADCY10,ADCY2,ADSSL1,AGMO,AKT1,ALDH1A1,ALOX5,AMBN,AMIGO2,AMPD1,AMPH,ANK1,ANK3,ANKRD34B,ANO5,APAF1,ARPP21,ASB10,ASB2,ASB4,ATP2A1,ATP2B2,AZGP1,BMP7,BPI,C10orf71,C1QTNF6,C3,C7,CADM2,CALD1,CAPN6,CARNS1,CAST,CBS/CBSL,CCDC60,CDC42EP3,CDH1,CDH18,CES1,CFI,CHIA,CHPT1,CHST13,CLCA1,CLCN1,CLDN4,CLMN,CLU,CMYA5,CNKSR1,CNTN1,CNTNAP4,COL11A1,COL12A1,COL22A1,COL6A1,C…	326
Cellular Function and Maintenance,Small Molecule Biochemistry	Homeostasis of ion	1.21e-06	5.36e-05	0.436	ANK1,ATP1A2,ATP2B2,C7,CCL11,CCL23,CCR1,CKB,CLDN4,HJV,HNF4A,IGF2,JPH2,LEP,MT2A,PGM1,PRND,PYGM,RMDN3,SCARA5,SFRP4,SLC24A3,SPP1,SYPL2,TF,TFRC,TNFRSF11B,TRPV5,WFS1,WNK2	30
Skeletal and Muscular System Development and Function	Contraction of striated muscle	4.38e-13	6.14e-11	0.451	ACE2,ANK3,ATP1A2,CACNA1S,DTNA,GJA5,HOMER1,KLHL41,LEP,LMOD2,MET,MYH7,MYL1,MYL2,MYLK2,PGAM2,SCN1B,SCN4B,SRL,TNNC2,TNNI1,TNNI2,TNNT1,TNNT3,TPM1,TRIM54,TRIM63	27
Cell-To-Cell Signaling and Interaction	Activation of cells	6.14e-06	0.000216	0.482	AKT1,ANK3,ANXA2,BPI,C3,CAST,CCL11,CD1C,CDH1,CISH,CLEC7A,CR2,CRLF2,CRYAB,CTSL,CXCL2,EGF,ENPEP,F5,FCRL1,GAS6,GFAP,GJA5,GJC2,GP9,GPNMB,HDAC9,HSPB8,IDO1,IGF2,IL15,IL15RA,IL20RB,IL2RA,ISX,KRT8,LBP,LEP,LGALS3,LGALS3BP,LSP1,LYNX1,MERTK,MET,MPZ,MUC5B,MYCN,MYLK2,NR4A3,P2RX1,P2RX7,P2RY6,PDPN,PGLYRP2,PPP1R1A,PTGER2,PTGS2,RET,S100A12,S100A8,SCN1B,SEMA4D,SLC7A2,SPP1,THBS1,TNC,TNFAIP6,TNFRSF11B,TNFRSF13C,WNT5A	70
Cancer,Gastrointestinal Disease,Organismal Injury and Abnormalities	Colon tumor	8.68e-08	5.18e-06	0.492	ACE2,ACTN2,ADAM12,ADAM19,ADAMTS16,ADAMTS18,ADAMTS3,ADCY10,ADCY2,ADSSL1,AGMO,AKT1,ALOX5,AMBN,AMPD1,ANK1,ANK3,ANKRD34B,ANO5,APAF1,ARPP21,ASB10,ASB2,ASB4,ATP2A1,ATP2B2,BMP7,BPI,BST2,C10orf71,C1QTNF6,C3,CADM2,CALD1,CAPN6,CARNS1,CAST,CBS/CBSL,CCDC60,CDC42EP3,CDH1,CDH18,CDK7,CES1,CFI,CHIA,CHPT1,CHST13,CLCA1,CLCN1,CLDN4,CLMN,CLU,CMYA5,CNN1,CNTN1,CNTNAP4,COL11A1,COL12A1,COL22A1,COL6A1,COL8A1,CORO2B,CPXM2…	287
Cancer,Gastrointestinal Disease,Organismal Injury and Abnormalities	Gastrointestinal tumor	1.4e-25	8.53e-23	0.501	A2M,ABRA,ACAP1,ACE2,ACTG2,ACTN2,ADAM12,ADAM19,ADAMTS16,ADAMTS17,ADAMTS18,ADAMTS3,ADAMTS7,ADAMTSL3,ADCY10,ADCY2,ADCYAP1R1,ADPRHL1,ADRA2A,ADRA2B,ADSSL1,AGFG1,AGMO,AK7,AKAP11,AKT1,ALDH1A1,ALDH4A1,ALOX5,AMBN,AMIGO2,AMPD1,AMPH,ANK1,ANK3,ANKRD34B,ANO5,ANXA2,ANXA2R,APAF1,APLNR,AQP7,ARPP21,ASB10,ASB15,ASB16,ASB2,ASB4,ATP1A2,ATP2A1,ATP2B2,ATP6V0A4,ATP6V1E2,AZGP1,B4GALT6,BASP1,BGN,BLVRB,BMP7,BPI,BSCL2,BST2…	592
Organismal Injury and Abnormalities	Fibrosis	2.64e-05	0.000744	0.503	ACE2,ADRA2A,AKT1,ALOX5,BGN,BMP7,C3,CBS/CBSL,CCR1,CDH1,CISH,CLU,CRLF2,CYP4B1,DDR1,DES,DTNA,EGF,GPX1,GSTP1,HNF4A,HOPX,HSPB1,HSPB8,IGF2,IL11RA,IL2RA,KLF15,KLHL41,KRT8,LGALS3,MUC5B,MYBPC1,MYH2,MYL2,PTGS2,RET,SFRP4,SFTPC,SLC2A4,SLN,SPP1,ST14,THBS1,THBS4,TNFRSF11B,TPM1,TPM2,WRN	49
Cellular Movement	Cellular infiltration by blood cells	1.85e-06	7.73e-05	0.511	ACKR2,AKT1,BGN,C3,CAST,CCL11,CCL4,CCR1,CES1,CR2,CRYAB,CXCL2,EPHX2,FOXO6,FUT7,GAS6,GFAP,IDO1,IGFBP3,IL11RA,IL15,IL15RA,IL2RA,LBP,LEP,LGALS3,MET,MSR1,NQO1,P2RX7,PCOLCE2,PLP1,PTGS2,SFTPC,SPP1,ST14,THBS1,UCP2,WRN,ZBTB16	40
Cancer,Gastrointestinal Disease,Organismal Injury and Abnormalities	Hepatobiliary carcinoma	2.74e-08	1.77e-06	0.524	A2M,ACE2,ACOT11,ACTG2,ADAM12,ADAM19,ADAMTS16,ADAMTS17,ADAMTS18,ADAMTS3,ADAMTSL3,ADCY10,ADCY2,ADH1C,ADRA2A,ADRA2B,AGFG1,AKAP11,AKT1,ALDH4A1,AMIGO2,AMPD1,AMPH,ANK1,ANK3,ANO5,ANXA2,ANXA5,AQP7,ASB15,ASB2,ASB4,ATP1A2,ATP2B2,ATP6V0A4,B4GALT6,BMP7,BSCL2,C10orf71,C3,C3orf67,C7,CACNA1S,CADM2,CAMK2A,CAMK2B,CAP2,CAST,CCDC60,CCR1,CCT6B,CDC42EP3,CDH1,CDKL3,CISH,CLCA1,CLMN,CMYA5,CNKSR1,CNN1,CNTFR,CNTN1,COCH,CO…	291
Cancer,Gastrointestinal Disease,Hepatic System Disease,Organismal Injury and Abnormalities	Liver carcinoma	1.8e-06	7.6e-05	0.524	ACTG2,ADAM12,ADAM19,ADAMTS16,ADAMTS17,ADAMTS18,ADAMTS3,ADAMTSL3,ADCY10,ADCY2,ADRA2A,AGFG1,AKT1,ALDH4A1,AMIGO2,AMPH,ANK1,ANK3,ANO5,ANXA2,ANXA5,AQP7,ASB15,ASB2,ASB4,ATP1A2,ATP2B2,ATP6V0A4,B4GALT6,BMP7,BSCL2,C10orf71,C3,C3orf67,C7,CACNA1S,CADM2,CAMK2A,CAMK2B,CAP2,CAST,CCDC60,CCR1,CCT6B,CDC42EP3,CDH1,CDKL3,CISH,CLCA1,CLMN,CNN1,CNTFR,CNTN1,COCH,COL11A1,COL11A2,COL12A1,COL22A1,COL6A1,COL8A2,CORO2B,CPXM…	268
Cell Morphology,Cellular Assembly and Organization,Cellular Development,Cellular Function and Maintenance,Cellular Growth and Proliferation,Nervous System Development and Function,Organismal Development,Tissue Development	Neuritogenesis	7.73e-07	3.6e-05	0.534	A2M,ADGRB1,ADGRB3,AKT1,ANK3,BASP1,BMP7,C3,CALD1,CAMK2A,CAMK2B,CASP6,CDKL3,CKB,CKM,CLMN,CLU,CNTN1,CTNNA2,DDR1,DLG4,FAM107A,FOS,FOXO6,GFRA1,GRIN3A,HAP1,IL11RA,INHBA,LAMB1,LEP,MET,MICALL2,MPZ,MT2A,NANOS1,NGFR,NRN1,PHGDH,PTGS2,PTN,PVALB,RET,ROBO1,S1PR3,SCN4B,SEMA4D,SLIT1,SLIT3,SPTBN2,ST8SIA1,STMN3,THBS4,TNC,TNK2,UCHL1,WNT5A	57
Cancer,Gastrointestinal Disease,Hepatic System Disease,Organismal Injury and Abnormalities	Liver tumor	5.7e-06	0.000204	0.534	A2M,ACE2,ACTG2,ADAM12,ADAM19,ADAMTS16,ADAMTS17,ADAMTS18,ADAMTS3,ADAMTSL3,ADCY10,ADCY2,ADRA2A,ADRA2B,AGFG1,AKAP11,AKT1,ALDH1A1,ALDH4A1,AMIGO2,AMPD1,AMPH,ANK1,ANK3,ANO5,ANXA2,ANXA5,AQP7,ASB15,ASB2,ASB4,ATP1A2,ATP2B2,ATP6V0A4,B4GALT6,BMP7,BSCL2,C10orf71,C3,C3orf67,C7,CACNA1S,CADM2,CAMK2A,CAMK2B,CAP2,CAST,CCDC60,CCR1,CCT6B,CDC42EP3,CDH1,CDKL3,CES1,CISH,CKMT2,CLCA1,CLDN4,CLMN,CNN1,CNTFR,CNTN1,CNTNAP4,…	312
Cancer,Organismal Injury and Abnormalities,Respiratory Disease	Respiratory system tumor	3.71e-07	1.88e-05	0.54	ACE2,ACTN2,ADAM12,ADAM19,ADAMTS3,ADAMTS7,ADAMTSL3,ADCY10,ADCY2,ADCYAP1R1,ADGRB3,ADH1C,AKT1,ALOX5,AMPH,ANK3,ANO5,ANXA2,AQP7,ARID3C,ARPP21,ATP1A2,ATP2B2,BGN,C3orf67,C7,CACNA1S,CALD1,CAMK2B,CD164L2,CDA,CDC42EP3,CDH1,CDH18,CFI,CKB,CLCA1,CLDN4,CLEC7A,CLU,CMYA5,CNTN1,CNTNAP4,COCH,COL11A1,COL12A1,COL22A1,CRYAB,CSF3R,CSPG4,CTNNA2,CTSD,CXCL2,CYP1B1,DDR1,DMRT2,DOK5,DUSP27,EDIL3,EGF,ELOVL4,EPB41L4B,EPHB6,EP…	188
Cancer,Organismal Injury and Abnormalities,Respiratory Disease	Lung tumor	5.32e-06	0.000192	0.54	ACE2,ACTN2,ADAM12,ADAM19,ADAMTS3,ADAMTS7,ADCY10,ADCY2,ADCYAP1R1,ADGRB3,ADH1C,AKT1,ALOX5,ANXA2,AQP7,ARID3C,ATP1A2,ATP2B2,BGN,C3orf67,C7,CALD1,CAMK2B,CD164L2,CDA,CDC42EP3,CDH1,CKB,CLCA1,CLDN4,CLEC7A,CLU,CMYA5,CNTNAP4,COCH,COL11A1,COL12A1,COL22A1,CRYAB,CSF3R,CSPG4,CTNNA2,CTSD,CXCL2,CYP1B1,DDR1,DMRT2,DOK5,EGF,ELOVL4,EPB41L4B,EPHB6,EPHX1,EYA4,FBN2,FCRL5,FHL1,FHOD3,FKBP5,FOLH1B,GADL1,GPNMB,GPX1,GPX3,GR…	153
Cell Death and Survival	Necrosis	6.13e-08	3.77e-06	0.544	A2M,ACER2,ACSM5,ADAM12,ADAMTS16,ADAMTS3,ADCY10,ADCYAP1R1,AKT1,ALDH1A1,ALOX5,AMIGO2,ANKRD1,ANXA2,ANXA5,APAF1,AQP7,ATP1A2,ATP2A1,ATP2B2,BGN,BMP7,BPI,C3,CA3,CAMK2A,CAMK2B,CASP6,CAST,CAVIN3,CBS/CBSL,CCL11,CCL4,CDA,CDC42EP3,CDH1,CDK7,CES1,CHIA,CISH,CLEC11A,CLU,CNTFR,COL6A1,CR2,CRABP2,CRYAB,CSF3R,CSPG4,CTNNA2,CTSD,CXCL2,CYB5A,CYP1B1,DES,DIRAS3,DKK3,DLG4,DUSP4,EEF1A2,EGF,ELOVL4,EPHB6,EPHX1,EPHX2,EYA4,F5…	191
Skeletal and Muscular System Development and Function	Activation of muscle	4.61e-05	0.00118	0.548	CKM,CRYAB,LEP,LGALS3,MSR1,MYLK2,S100A12	7
Cancer,Organismal Injury and Abnormalities,Reproductive System Disease	Genital tumor	6.31e-24	2.6e-21	0.549	A2M,ACBD7,ACE2,ACTG2,ADAM12,ADAM19,ADAMTS16,ADAMTS18,ADAMTS3,ADAMTS7,ADAMTSL3,ADCY10,ADCY2,ADCYAP1R1,ADGRB3,ADRA2A,ADRA2B,ADSSL1,AGMO,AK7,AKAP11,AKT1,ALDH1A1,ALDH4A1,ALOX5,AMBN,AMPD1,AMPH,ANHX,ANK1,ANK3,ANKRD1,ANKRD34B,ANO5,ANXA2,ANXA5,APOL3,AQP7,ARID3C,ARPP21,ASB10,ASB16,ASB2,ASB4,ATP1A2,ATP2A1,ATP2B2,ATP6V0A4,AZGP1,B4GALT6,BMP7,BSCL2,BTN2A2,C10orf71,C1QTNF12,C3,C3orf67,C7,CA3,CACNA1S,CACNB1,CAC…	445
Cell Death and Survival,DNA Replication, Recombination, and Repair	Fragmentation of DNA	3.18e-05	0.000861	0.562	AKT1,APAF1,CAST,CLU,CRYAB,DNASE1L3,EGF,GPX1,HSPB1,IGF2,IGFBP5,INHBA,KRT8,LEP,MSR1,PTGS2,PTN,TNFRSF19	18
Cardiovascular System Development and Function,Organismal Development	Vasculogenesis	3.86e-06	0.000147	0.563	ABRA,ACE2,ADGRB1,ADRA2A,ADRA2B,AKT1,AMIGO2,ANXA2,APLNR,BPI,C3,CBS/CBSL,CCL11,CDH1,COL8A1,COL8A2,CRYAB,CSPG4,CXCL14,CXCL2,CYP1B1,DDR1,ECM1,EDIL3,EGF,EPHX2,FOS,GAS6,GJA5,GPX1,HOXD10,HTR4,IGF2,IGFBP3,INHBA,ITGB8,LEP,LGALS3,LIPA,MERTK,MET,MYO18B,NGFR,OLR1,PRKX,PROX1,PTGER2,PTGS2,PTK7,PTN,PTP4A3,ROBO1,S1PR3,SEMA3C,SEMA4D,SLIT3,SPP1,TBX1,TF,THBS1,THBS4,TNC,TNFSF15,TNMD,WNT5A	65
Cancer,Organismal Injury and Abnormalities	Thoracic neoplasm	2.8e-06	0.00011	0.575	ACE2,ACTN2,ADAM12,ADAM19,ADAMTS3,ADAMTS7,ADCY10,ADCY2,ADCYAP1R1,ADGRB3,ADH1C,AKT1,ALOX5,ANXA2,AQP7,ARID3C,ATP1A2,ATP2B2,BGN,C3orf67,C7,CALD1,CAMK2B,CD164L2,CDA,CDC42EP3,CDH1,CKB,CLCA1,CLDN4,CLEC7A,CLU,CMYA5,CNTNAP4,COCH,COL11A1,COL12A1,COL22A1,CR2,CRYAB,CSF3R,CSPG4,CTNNA2,CTSD,CXCL2,CYP1B1,DDR1,DMRT2,DOK5,EGF,ELOVL4,EPB41L4B,EPHB6,EPHX1,EYA4,FBN2,FCRL5,FHL1,FHOD3,FKBP5,FOLH1B,GADL1,GPNMB,GPX1,GPX…	156
Cancer,Gastrointestinal Disease,Organismal Injury and Abnormalities	Digestive organ tumor	5.09e-23	1.97e-20	0.578	A2M,ABRA,ACAP1,ACE2,ACOT11,ACSM5,ACTG2,ACTN2,ADAM12,ADAM19,ADAMTS16,ADAMTS17,ADAMTS18,ADAMTS3,ADAMTS7,ADAMTSL3,ADCY10,ADCY2,ADCYAP1R1,ADH1C,ADPRHL1,ADRA2A,ADRA2B,ADSSL1,AGFG1,AGMO,AK7,AKAP11,AKT1,ALDH1A1,ALDH4A1,ALOX5,AMBN,AMIGO2,AMPD1,AMPH,ANK1,ANK3,ANKRD34B,ANO5,ANXA2,ANXA2R,ANXA5,APAF1,APLNR,AQP7,ARPP21,ASB10,ASB15,ASB16,ASB2,ASB4,ATP1A2,ATP2A1,ATP2B2,ATP6V0A4,ATP6V1E2,AZGP1,B4GALT6,BASP1,BGN,…	631
Cardiovascular System Development and Function,Organ Development,Organ Morphology,Skeletal and Muscular System Development and Function	Contraction of cardiac muscle	1.56e-07	8.65e-06	0.6	ACE2,ANK3,ATP1A2,GJA5,LEP,LMOD2,MET,MYH7,MYL1,MYL2,SCN1B,SCN4B,SRL,TNNI1,TPM1,TRIM54,TRIM63	17
Cancer,Organismal Injury and Abnormalities	Lymphoreticular neoplasm	2.54e-06	0.0001	0.622	ACER2,ACTN2,ADAM12,ADAM19,ADAMTS17,ADAMTS3,ADAMTS7,ADAMTSL3,ADCYAP1R1,AKAP11,AKT1,ALDH4A1,ALOX5,AMPH,ANK3,ANO5,ANXA2,APAF1,APLNR,AQP7,ARID3C,ARPP21,ASB10,ATP1A2,ATP2B2,ATP6V0A4,BASP1,BMP7,BPI,BSCL2,C3,C7,CADM2,CALD1,CARNS1,CCT6B,CDA,CDC42EP3,CDH1,CHIA,CLEC18A/CLEC18C,CLU,CMYA5,CNKSR1,CNTFR,CNTNAP4,COCH,COL11A1,COL12A1,COL6A1,COL8A2,CR2,CSF3R,CSPG4,CTNNA2,CTSL,CXCL14,CYP1B1,DDR1,DDX60,DES,DSC3,DUS…	186
Cell-To-Cell Signaling and Interaction,Cellular Assembly and Organization,Skeletal and Muscular System Development and Function	Fusion of muscle cell lines	4.45e-06	0.000167	0.67	ADGRB1,AKT1,AMPH,ANXA5,ASB2,FST,MYMK,NMRK2	8
Neurological Disease	Neurological signs	8.57e-17	1.82e-14	0.692	A2M,ACOT11,ACTN2,ACTN3,ADCY2,ADRA2A,ADRA2B,AK1,AKT1,APLNR,ARPP21,ATP2A1,ATP2B2,BASP1,C3,C7,CAMK2A,CAMK2B,CASP6,CCL4,CKB,CLU,COCH,CORO2B,CRYAB,DIRAS2,DKK3,DTNA,EEF1A2,ENO3,EPHX2,ESRRG,FAM107A,FOS,FOSB,GFAP,GLRB,GPRC5C,GRIA2,GRIN3A,HAP1,HCAR2,HOMER1,IDO1,IDS,IL15RA,LAMB1,LDHA,LEP,LRRN1,MERTK,MT2A,MYH7,MYOM2,MYOZ2,NPTX2,NREP,PDLIM7,PFKM,PGAM2,PPP1R1A,PPP1R3A,PRKX,PRR5,PTGS2,PVALB,RAP1GAP,RASD2,RBFOX…	88
Cellular Movement,Hematological System Development and Function,Immune Cell Trafficking	Cellular infiltration by leukocytes	3.33e-06	0.000129	0.696	ACKR2,AKT1,BGN,C3,CAST,CCL11,CCL4,CCR1,CES1,CR2,CRYAB,CXCL2,EPHX2,FOXO6,FUT7,GAS6,GFAP,IDO1,IGFBP3,IL11RA,IL15,IL15RA,IL2RA,LBP,LEP,LGALS3,MET,MSR1,NQO1,P2RX7,PCOLCE2,PLP1,PTGS2,SFTPC,SPP1,ST14,THBS1,UCP2,WRN	39
Organismal Injury and Abnormalities	Benign lesion	8.34e-16	1.66e-13	0.709	ADAM12,ADCYAP1R1,ADGRB3,ADRA2A,ADRA2B,AKT1,ALDH1A1,ANKH,ANXA2,ANXA5,ASB2,ATP2A1,C3,C3orf67,CAMK2B,CAPN6,CDC42EP3,CDH1,CKM,CLMN,CLU,COL11A1,COL11A2,COL12A1,COL22A1,COL6A1,COL8A1,COL8A2,CRABP2,CRLF2,CRYAB,CXCL14,CYP1B1,DDR1,DNASE1L3,EGF,ENO3,ESRRG,FKBP10,FMOD,FOS,GALNT6,GPM6B,GRIA2,GSTP1,HAP1,HOPX,HSPB7,HTR4,IGF2,IGFBP3,IGFBP5,INHBA,ISX,JPH1,LEP,LGALS3,LSP1,MET,MXRA5,MYCN,MYH2,MYH4,MYLPF,NEBL,NEGR1…	106
Cardiovascular Disease	Hypertension	3.58e-05	0.000958	0.714	ACE2,ACTG2,ADRA2A,ADRA2B,APLNR,APOL3,ASB4,CA3,CACNA1S,CACNB1,CACNG1,COL12A1,COL8A1,DDR1,EPHX1,F5,FHL1,GSTP1,HOXD10,KCNMB1,KLF15,LEP,MET,MMP23B,MOCOS,MXRA5,MYBPC1,NAALAD2,NEGR1,NPR3,NPTX2,OLR1,PAH,PDLIM3,PMEPA1,PRRG1,PTGDS,PTGS2,RBFOX1,RET,SCN1B,SCN4B,SFMBT1,SLC2A4,SLIT3,SLN,TACC1,THNSL1,TNC,TNFAIP6,TNNC2,TRIM72,XPNPEP2,YBX3,ZBTB16,ZNF133	56
Cancer,Organismal Injury and Abnormalities	Head and neck carcinoma	7.83e-20	2.17e-17	0.762	A2M,AARD,ABRA,ACAP1,ACBD7,ACE2,ACER2,ACOT11,ACSM5,ACTG2,ACTN2,ADAM12,ADAM19,ADAMTS16,ADAMTS17,ADAMTS18,ADAMTS3,ADAMTS7,ADAMTSL3,ADCY10,ADCY2,ADCYAP1R1,ADPRHL1,ADRA2A,ADSSL1,AGFG1,AGMO,AK7,AKAP11,AKT1,ALDH1A1,ALDH4A1,ALOX5,AMPD1,AMPH,ANHX,ANK1,ANK3,ANKH,ANKRD1,ANO5,ANXA2,ANXA5,APAF1,APOL3,AQP7,ARPP21,ASB10,ASB15,ASB16,ASB2,ASB4,ATP1A2,ATP2A1,ATP2B2,ATP6V0A4,AZGP1,BASP1,BGN,BLVRB,BMP7,BPI,BTN2A2,BV…	570
Cardiovascular Disease	Vascular lesion	5.53e-07	2.69e-05	0.763	ALOX5,CBS/CBSL,CCR1,CES1,COL11A1,CTSL,CXCL2,DDR1,EGF,EPHX2,F5,FBN2,FUT7,GPX1,IGF2,LEP,LIPG,MPZ,MSR1,PLA2G6,PON3,PTGER2,PTGS2,S100A12,SPP1,TGFB3,THBS1,TNFRSF11B	28
Cardiovascular System Development and Function,Cellular Movement	Cell movement of endothelial cells	1.73e-05	0.000519	0.775	AKT1,ANXA2,CCL11,CRYAB,CSPG4,CXCL14,CYP1B1,EGF,FGF18,GAS6,HSPB1,IGF2,IGFBP3,IL2RA,LEP,LGALS3,LIPA,MET,NOXA1,OLR1,PRKX,PROX1,PTGS2,PTN,PTP4A3,ROBO1,SEMA4D,SEMA6D,SPP1,TGFB3,THBS1,TNFSF15,WNT5A	33
Carbohydrate Metabolism	Quantity of carbohydrate	1.31e-07	7.49e-06	0.794	ACOT11,ADRA2A,AGMO,AKT1,ALDH1A1,APAF1,AQP7,ATP2B2,AZGP1,BSCL2,C1QTNF12,C3,CES1,CKM,CR2,CXCL14,EEF1A2,EGF,EPHX2,FOXO6,GPX1,HCAR1,HK1,IDS,IGF2,IGFBP3,IGFBP5,LBP,LEP,LGALS3,LIPG,MAFA,NQO1,NUAK2,PCK1,PFKM,PHGDH,PLA2G6,PLIN2,PPP1R3A,PRKAG3,PRLR,PROX1,PTGS2,PTP4A3,RTN2,SFTPC,SLC2A4,SPP1,UCP2,WFS1,XYLT1	52
Cellular Movement	Migration of cells	2.14e-10	2.1e-08	0.816	A2M,ACKR2,ADAM12,ADAM19,ADAMTS7,ADCY10,ADCYAP1R1,ADRA2A,AKAP11,AKT1,ALOX5,ANXA2,APAF1,ASB2,B4GALT6,BGN,BST2,C3,CALD1,CAST,CCL11,CCL23,CCL4,CCR1,CDH1,CDK7,CES1,CLDN4,CLEC11A,CLEC7A,CLU,COCH,COL11A1,COL6A1,CR2,CRYAB,CSF3R,CSPG4,CTNNA2,CTSL,CXCL14,CXCL2,CYP1B1,CYP2S1,DDR1,DLG4,ECM1,EGF,EGFL6,EPB41L4B,EPHB6,EPHX2,FAM107A,FGF18,FHL1,FIGN,FOS,FOXO6,FUT7,GAS6,GFAP,GFRA1,GPNMB,GRIA2,HAPLN4,HCAR2,HNF4A,HO…	161
Cancer,Gastrointestinal Disease,Organismal Injury and Abnormalities	Gastrointestinal tract cancer	1.93e-25	1.07e-22	0.816	A2M,ABRA,ACAP1,ACE2,ACTG2,ACTN2,ADAM12,ADAM19,ADAMTS16,ADAMTS17,ADAMTS18,ADAMTS3,ADAMTS7,ADAMTSL3,ADCY10,ADCY2,ADCYAP1R1,ADPRHL1,ADRA2A,ADRA2B,ADSSL1,AGFG1,AGMO,AK7,AKAP11,AKT1,ALDH1A1,ALDH4A1,ALOX5,AMBN,AMIGO2,AMPD1,AMPH,ANK1,ANK3,ANKRD34B,ANO5,ANXA2,ANXA2R,APAF1,APLNR,AQP7,ARPP21,ASB10,ASB15,ASB16,ASB2,ASB4,ATP1A2,ATP2A1,ATP2B2,ATP6V0A4,ATP6V1E2,AZGP1,B4GALT6,BASP1,BGN,BLVRB,BMP7,BPI,BSCL2,BST2…	590
Tissue Development	Regeneration of muscle	1.11e-05	0.000358	0.816	ADGRB1,BVES,CMYA5,CRYAB,CSF3R,GPX1,HOPX,MET,MYMK,MYOZ1,P2RX5,PFKM,TRIM72	13
Organ Morphology,Tissue Development	Regeneration of skeletal muscle	1.66e-05	0.000501	0.816	ADGRB1,BVES,CMYA5,CRYAB,CSF3R,GPX1,HOPX,MET,MYMK,P2RX5	10
Cardiovascular System Development and Function	Development of vasculature	3.07e-08	1.95e-06	0.821	ABRA,ACE2,ADAM12,ADAM19,ADGRB1,ADRA2A,ADRA2B,AKT1,AMIGO2,ANXA2,APLNR,ASB4,BPI,C3,CBS/CBSL,CCL11,CDH1,CLU,CNN1,COL8A1,COL8A2,CRYAB,CSPG4,CXCL14,CXCL2,CYP1B1,DDAH1,DDR1,ECM1,EDIL3,EGF,ENPEP,EPHX2,FBN2,FGF18,FMOD,FOS,GAS6,GFAP,GJA5,GPX1,HOXD10,HPGD,HSPB1,HSPB7,HTR4,HUS1,IGF2,IGFBP3,IL11RA,IL15,INHBA,ITGB8,LEP,LGALS3,LIPA,MERTK,MET,MYCN,MYO18B,NGFR,OLR1,P2RX7,PDPN,PFKM,PRKX,PROX1,PTGER2,PTGS2,PTK7,PT…	93
Cardiovascular System Development and Function,Organismal Development	Angiogenesis	5.06e-06	0.000186	0.821	ABRA,ACE2,ADAM12,ADGRB1,ADRA2A,ADRA2B,AKT1,AMIGO2,ANXA2,APLNR,BPI,C3,CBS/CBSL,CCL11,CDH1,COL8A1,COL8A2,CRYAB,CSPG4,CXCL14,CXCL2,CYP1B1,DDAH1,DDR1,ECM1,EDIL3,EGF,ENPEP,EPHX2,FGF18,FOS,GAS6,GJA5,GPX1,HOXD10,HSPB1,HTR4,IGF2,IGFBP3,IL15,INHBA,ITGB8,LEP,LGALS3,LIPA,MERTK,MET,MYO18B,NGFR,OLR1,P2RX7,PFKM,PRKX,PROX1,PTGER2,PTGS2,PTK7,PTN,PTP4A3,RAMP1,ROBO1,S1PR3,SEMA3C,SEMA4D,SLIT3,SPINK5,SPP1,TBX1,TF,TH…	76
Lipid Metabolism,Molecular Transport,Small Molecule Biochemistry	Concentration of fatty acid	7.51e-07	3.52e-05	0.843	ACOT11,AKT1,ALOX5,AZGP1,BSCL2,C3,CBS/CBSL,CES1,CLEC11A,CYP1B1,EGF,EPHX2,FADS2,FOS,GPX1,HCAR2,HPGD,IGF2,IL15RA,LEP,LIPA,MERTK,NUAK2,OLR1,PCK1,PLIN2,PON3,PTGDS,PTGS2,SLC27A1,SLC2A4,UCP2	32
Cancer,Organismal Injury and Abnormalities	Abdominal cancer	5.61e-28	3.98e-25	0.845	A2M,ABRA,ACAP1,ACBD7,ACE2,ACOT11,ACSM5,ACTG2,ACTN2,ADAM12,ADAM19,ADAMTS16,ADAMTS17,ADAMTS18,ADAMTS3,ADAMTS7,ADAMTSL3,ADCY10,ADCY2,ADCYAP1R1,ADGRB3,ADH1C,ADPRHL1,ADRA2A,ADRA2B,ADSSL1,AGFG1,AGMO,AK7,AKAP11,AKT1,ALDH1A1,ALDH4A1,ALOX5,AMBN,AMIGO2,AMPD1,AMPH,ANHX,ANK1,ANK3,ANKRD1,ANKRD34B,ANO5,ANXA2,ANXA2R,ANXA5,APAF1,APLNR,APOL3,AQP7,ARID3C,ARPP21,ASB10,ASB15,ASB16,ASB2,ASB4,ATP1A2,ATP2A1,ATP2B2,ATP6…	660
Connective Tissue Development and Function,Tissue Morphology	Quantity of connective tissue	4.48e-06	0.000168	0.846	ACOT11,ADAM12,ADRA2A,AKT1,ALDH1A1,ATP1A2,ATP2B2,BGN,BSCL2,C3,CES1,CLEC11A,CSPG4,CXCL14,EGF,FGF18,FNDC5,FOS,FOSB,GPNMB,GPX1,HIVEP3,HJV,HTR4,IGFBP3,LEP,LGALS3,LIPA,MEOX1,MSR1,NPR3,NQO1,P2RX7,PCK1,PER1,PFKM,PIM3,PLA2G6,PLIN2,PON3,PPP1R3A,PRLR,PSTPIP2,SFRP4,SFTPC,SLC25A25,SLC2A4,SPP1,TFRC,TNFRSF11B,TRIM63,TRPV5,UCP2,WNT5A	54
Cancer,Cellular Development,Cellular Growth and Proliferation,Organismal Injury and Abnormalities,Tumor Morphology	Proliferation of tumor cells	1.49e-05	0.000459	0.864	AKT1,ALOX5,ANXA2,BMP7,CCL11,CDH1,CNKSR1,CSF3R,EGF,FGF18,FOS,FST,GFRA1,IGF2,IGFBP3,IGFBP5,IL15,INHBA,INHBB,LEP,LGALS3,MET,PEG10,PTGS2,SOX4,SPP1,TGFB3,THBS1,WNT5A	29
Cancer,Organismal Injury and Abnormalities	Extracranial solid tumor	6.97e-27	4.45e-24	0.871	A2M,AARD,ABRA,ACAP1,ACBD7,ACE2,ACER2,ACKR2,ACOT11,ACSM5,ACTG2,ACTN2,ADAM12,ADAM19,ADAMTS16,ADAMTS17,ADAMTS18,ADAMTS3,ADAMTS7,ADAMTSL3,ADCY10,ADCY2,ADCYAP1R1,ADGRB3,ADH1C,ADPRHL1,ADRA2A,ADRA2B,ADSSL1,AGFG1,AGMO,AK1,AK7,AKAP11,AKT1,ALDH1A1,ALDH4A1,ALOX5,AMBN,AMIGO2,AMPD1,AMPH,ANHX,ANK1,ANK3,ANKH,ANKRD1,ANKRD34B,ANO5,ANXA2,ANXA2R,ANXA5,APAF1,APLNR,APOBEC2,APOL3,AQP7,ARID3C,ARPP21,ART4,ASB10,ASB15,AS…	701
Cellular Development,Cellular Growth and Proliferation,Nervous System Development and Function,Tissue Development	Proliferation of neuronal cells	2.14e-05	0.000624	0.895	A2M,ADCY10,ADCYAP1R1,AKT1,BASP1,BMP7,CAMK2A,CAMK2B,DDR1,DLG4,DOK5,DUSP13,EGF,FAM107A,FGF18,GFAP,GFRA1,HAP1,ISLR2,LEP,MATK,MET,MICALL2,MT2A,NGFR,NRN1,NUDT7,PRAG1,PRLR,PTN,RAP1GAP,RET,RHOQ,ROBO1,SCN1B,SCN4B,SEMA4D,SLIT1,SPP1,SYNPO,THBS1,TNC,TNFRSF19,WNT5A	44
Cell Morphology	Sprouting	9.32e-07	4.25e-05	0.913	A2M,ADGRB1,AKT1,BASP1,BMP7,C3,CALD1,CAMK2A,CAMK2B,CDH1,CTNNA2,DLG4,EGF,EPHX2,FAM107A,FOS,FOXO6,GRIN3A,IGF2,ITGB8,LEP,MET,MT2A,NGFR,NRN1,OLR1,PRKX,PROX1,PTGS2,PVALB,RET,S1PR3,SCN4B,SEMA4D,SLIT1,SPP1,SPTBN2,THBS1,TNC,UCHL1,WNT5A	41
Cancer,Organismal Injury and Abnormalities	Adenocarcinoma	1.6e-29	1.85e-26	0.925	A2M,ABRA,ACAP1,ACBD7,ACE2,ACSM5,ACTG2,ACTN2,ADAM12,ADAM19,ADAMTS16,ADAMTS17,ADAMTS18,ADAMTS3,ADAMTS7,ADAMTSL3,ADCY10,ADCY2,ADCYAP1R1,ADGRB3,ADH1C,ADPRHL1,ADRA2A,ADRA2B,ADSSL1,AGFG1,AGMO,AK7,AKAP11,AKT1,ALDH1A1,ALDH4A1,ALOX5,AMBN,AMIGO2,AMPD1,AMPH,ANHX,ANK1,ANK3,ANKRD1,ANKRD34B,ANO5,ANXA2,ANXA2R,ANXA5,APAF1,APLNR,APOL3,AQP7,ARID3C,ARPP21,ASB10,ASB15,ASB16,ASB2,ASB4,ATP1A2,ATP2A1,ATP2B2,ATP6V0A4,AT…	631
Cancer,Gastrointestinal Disease,Organismal Injury and Abnormalities	Intestinal adenoma	3.16e-05	0.000859	0.927	CLMN,CLU,CRYAB,DNASE1L3,EGF,GALNT6,GSTP1,IGF2,INHBA,ISX,NEBL,NFE2L3,NR5A2,NUAK2,NXPE4,PCK1,PTGS2,SCARA5,SLC7A5,SLIT3,SMPDL3A,SOX9	22
Cellular Development,Skeletal and Muscular System Development and Function,Tissue Development	Differentiation of muscle	2.85e-05	0.000792	0.931	AKT1,ANKRD1,APLNR,ASB2,BMP7,CDH1,CTNNA2,CXCL14,FBXO40,FOS,GPX1,HIVEP3,HOPX,IGF2,IGFBP3,IGFBP5,KLHL41,MET,MKX,MYLK2,NGFR,NMRK2,RBM24,SMYD1,SOX9,TBX1,TRIM54,TRIM72,WNT4	29
Cancer,Organismal Injury and Abnormalities	Benign Tumors	4.48e-18	1.06e-15	0.953	ADAM12,ADCYAP1R1,ADGRB3,ADRA2A,ADRA2B,AKT1,ALDH1A1,ANKH,ANXA2,ANXA5,ASB2,ATP2A1,C3,C3orf67,CAMK2B,CAPN6,CDC42EP3,CDH1,CKM,CLMN,CLU,COL11A1,COL11A2,COL12A1,COL22A1,COL6A1,COL8A1,COL8A2,CRABP2,CRLF2,CRYAB,CXCL14,CYP1B1,DDR1,DNASE1L3,EGF,ENO3,ESRRG,FKBP10,FMOD,FOS,GALNT6,GPM6B,GRIA2,GSTP1,HOPX,HSPB7,HTR4,IGF2,IGFBP3,IGFBP5,INHBA,ISX,LEP,LGALS3,LSP1,MET,MXRA5,MYCN,MYH2,MYH4,MYLPF,NEBL,NEGR1,NFE2L3,NR…	103
Cancer,Dermatological Diseases and Conditions,Organismal Injury and Abnormalities	Skin tumor	1.57e-33	1e-29	0.955	A2M,ABRA,ACAP1,ACE2,ACKR2,ACOT11,ACSM5,ACTN2,ADAM12,ADAM19,ADAMTS16,ADAMTS17,ADAMTS18,ADAMTS7,ADAMTSL3,ADCY10,ADCYAP1R1,ADPRHL1,ADSSL1,AGFG1,AGMO,AK7,AKAP11,AKT1,ALDH4A1,ALOX5,AMBN,AMIGO2,AMPD1,AMPH,ANHX,ANK1,ANK3,ANKH,ANKRD34B,ANO5,ANXA2,APAF1,APLNR,APOBEC2,APOL3,AQP7,ARID3C,ARPP21,ART4,ASB10,ASB15,ASB16,ASB2,ASB4,ATP1A2,ATP2A1,ATP2B2,ATP6V0A4,AZGP1,BASP1,BGN,BLVRB,BMP7,BPI,BVES,C10orf71,C15orf6…	485
Cell Morphology,Cellular Development	Branching of cells	8.14e-06	0.000276	0.957	A2M,ADGRB1,AKT1,BASP1,BMP7,C3,CALD1,CAMK2A,CAMK2B,CDH1,CTNNA2,DLG4,EGF,FAM107A,FOS,FOXO6,GRIN3A,LEP,MET,MT2A,NGFR,NRN1,PRKX,PRLR,PROX1,PTGS2,PVALB,RET,S1PR3,SCN4B,SEMA4D,SLIT1,SPP1,SPTBN2,TNC,UCHL1,WNT5A	37
Cancer,Organismal Injury and Abnormalities	Pelvic tumor	1.89e-25	1.07e-22	0.957	A2M,ACBD7,ACE2,ACTG2,ADAM12,ADAM19,ADAMTS16,ADAMTS18,ADAMTS3,ADAMTS7,ADAMTSL3,ADCY10,ADCY2,ADCYAP1R1,ADGRB3,ADPRHL1,ADRA2A,ADRA2B,ADSSL1,AGMO,AK7,AKAP11,AKT1,ALDH1A1,ALDH4A1,ALOX5,AMBN,AMIGO2,AMPD1,AMPH,ANHX,ANK1,ANK3,ANKRD1,ANKRD34B,ANO5,ANXA2,ANXA5,APAF1,APOL3,AQP7,ARID3C,ARPP21,ASB10,ASB16,ASB2,ASB4,ATP1A2,ATP2A1,ATP2B2,ATP6V0A4,AZGP1,B4GALT6,BMP7,BSCL2,BTN2A2,C10orf71,C1QTNF12,C3,C3orf67,C7,C…	471
Cancer,Organismal Injury and Abnormalities	Abdominal carcinoma	3.2e-28	2.4e-25	0.966	A2M,ABRA,ACAP1,ACBD7,ACE2,ACOT11,ACSM5,ACTG2,ACTN2,ADAM12,ADAM19,ADAMTS16,ADAMTS17,ADAMTS18,ADAMTS3,ADAMTS7,ADAMTSL3,ADCY10,ADCY2,ADCYAP1R1,ADH1C,ADPRHL1,ADRA2A,ADRA2B,ADSSL1,AGFG1,AGMO,AK7,AKAP11,AKT1,ALDH1A1,ALDH4A1,ALOX5,AMBN,AMIGO2,AMPD1,AMPH,ANHX,ANK1,ANK3,ANKRD1,ANKRD34B,ANO5,ANXA2,ANXA2R,ANXA5,APAF1,APLNR,APOL3,AQP7,ARID3C,ARPP21,ASB10,ASB15,ASB16,ASB2,ASB4,ATP1A2,ATP2A1,ATP2B2,ATP6V0A4,AT…	647
Skeletal and Muscular System Development and Function	Mineralization of bone	3.01e-05	0.000825	0.97	ANKH,BMP7,CCR1,COL12A1,DDR1,ECM1,FBN2,GPM6B,P2RX7,PDLIM7,PRLR,PTGS2,PTN,SFRP4,SOX4,SOX9,SPP1,TNFRSF11B,WNT4	19
Cancer,Gastrointestinal Disease,Organismal Injury and Abnormalities	Malignant neoplasm of large intestine	1.47e-21	4.8e-19	1	A2M,ABRA,ACAP1,ACE2,ACTG2,ACTN2,ADAM12,ADAM19,ADAMTS16,ADAMTS17,ADAMTS18,ADAMTS3,ADAMTS7,ADAMTSL3,ADCY10,ADCY2,ADCYAP1R1,ADPRHL1,ADRA2A,ADSSL1,AGFG1,AGMO,AK7,AKAP11,AKT1,ALDH1A1,ALDH4A1,ALOX5,AMBN,AMIGO2,AMPD1,ANK1,ANK3,ANKRD34B,ANO5,ANXA2,ANXA2R,APAF1,APLNR,AQP7,ARPP21,ASB10,ASB15,ASB16,ASB2,ASB4,ATP1A2,ATP2A1,ATP2B2,ATP6V0A4,ATP6V1E2,AZGP1,B4GALT6,BASP1,BGN,BLVRB,BMP7,BPI,BSCL2,BST2,BTN2A2,BVES…	562
Cancer,Gastrointestinal Disease,Organismal Injury and Abnormalities	Colorectal cancer	7.3e-10	6.47e-08	1	ACE2,ACTN2,ADAM12,ADAM19,ADAMTS16,ADAMTS18,ADAMTS3,ADCY10,ADCY2,ADSSL1,AGMO,AKT1,ALDH1A1,ALOX5,AMBN,AMIGO2,AMPD1,ANK1,ANK3,ANKRD34B,ANO5,ANXA2,APAF1,ARPP21,ASB10,ASB2,ASB4,ATP2A1,ATP2B2,BMP7,BPI,BST2,C10orf71,C1QTNF6,C3,C7,CACNA1S,CADM2,CALD1,CAPN6,CARNS1,CAST,CAVIN3,CBS/CBSL,CCDC60,CDC42EP3,CDH1,CDH18,CDK7,CES1,CFI,CHIA,CHPT1,CHST13,CLCA1,CLCN1,CLDN4,CLMN,CLU,CMYA5,CNKSR1,CNTFR,CNTN1,CNTNAP4,COL…	328
Neurological Disease,Organismal Injury and Abnormalities	Epilepsy	2.33e-06	9.35e-05	1	ADRA2B,ATP1A2,C3,CA3,CACNA1S,CCR1,CH25H,CLU,DTNA,EEF1A2,EPHX1,FOS,FOSB,FRRS1L,GFAP,GFRA1,GRIN3A,HOMER1,HTR4,INHBA,KCNK1,NGFR,NPTX2,NR4A3,NRN1,PIM3,PRIMA1,PTGS2,RBFOX1,SCN1B,SCN4A,SCN4B,SLC25A25,SLN,SPTBN2,TMTC1,TNK2	37
Cancer,Organismal Injury and Abnormalities,Respiratory Disease	Development of lung tumor	5.09e-06	0.000186	1	ACTN2,ADAM19,ADAMTS3,ADCY2,ADCYAP1R1,ADGRB3,ADH1C,AKT1,AQP7,ARID3C,ATP1A2,ATP2B2,BGN,C7,CALD1,CAMK2B,CDC42EP3,CDH1,CLCA1,CLDN4,CMYA5,CNTNAP4,COCH,COL11A1,COL22A1,CSPG4,CTNNA2,CXCL2,CYP1B1,DDR1,DOK5,ELOVL4,EPHB6,EYA4,FBN2,FCRL5,FHOD3,FKBP5,GADL1,GPNMB,GPX3,HAPLN4,HDAC9,HNF4A,HPGD,HR,HSD17B6,IGFBP3,IGFN1,INHBA,KY,LCP1,LDHA,MARCH10,MET,MPP7,MTURN,MUC5B,MXRA5,MYBPC2,MYH2,MYH4,MYH7,MYOZ3,MYPN,NALCN,NA…	96
Cancer,Dermatological Diseases and Conditions,Organismal Injury and Abnormalities	Skin cancer	4.26e-33	1.36e-29	1	A2M,ABRA,ACAP1,ACE2,ACOT11,ACSM5,ACTN2,ADAM12,ADAM19,ADAMTS16,ADAMTS17,ADAMTS18,ADAMTS7,ADAMTSL3,ADCY10,ADCYAP1R1,ADPRHL1,ADSSL1,AGFG1,AGMO,AK7,AKAP11,AKT1,ALDH4A1,ALOX5,AMBN,AMIGO2,AMPD1,AMPH,ANHX,ANK1,ANK3,ANKH,ANKRD34B,ANO5,ANXA2,APAF1,APLNR,APOBEC2,APOL3,AQP7,ARID3C,ARPP21,ART4,ASB10,ASB15,ASB16,ASB2,ASB4,ATP1A2,ATP2A1,ATP2B2,ATP6V0A4,AZGP1,BASP1,BGN,BLVRB,BMP7,BPI,BVES,C10orf71,C15orf62,C3,C…	482
Cancer,Organismal Injury and Abnormalities	Abdominal neoplasm	1.94e-28	1.55e-25	1.005	A2M,ABRA,ACAP1,ACBD7,ACE2,ACOT11,ACSM5,ACTG2,ACTN2,ADAM12,ADAM19,ADAMTS16,ADAMTS17,ADAMTS18,ADAMTS3,ADAMTS7,ADAMTSL3,ADCY10,ADCY2,ADCYAP1R1,ADGRB3,ADH1C,ADPRHL1,ADRA2A,ADRA2B,ADSSL1,AGFG1,AGMO,AK7,AKAP11,AKT1,ALDH1A1,ALDH4A1,ALOX5,AMBN,AMIGO2,AMPD1,AMPH,ANHX,ANK1,ANK3,ANKRD1,ANKRD34B,ANO5,ANXA2,ANXA2R,ANXA5,APAF1,APLNR,APOL3,AQP7,ARID3C,ARPP21,ASB10,ASB15,ASB16,ASB2,ASB4,ATP1A2,ATP2A1,ATP2B2,ATP6…	667
Cardiovascular System Development and Function,Cellular Movement	Homing of endothelial cells	1.19e-06	5.29e-05	1.026	CCL11,CXCL14,IGFBP3,LGALS3,MET,PROX1,PTGS2,SEMA4D,THBS1	9
Cell-To-Cell Signaling and Interaction,Cellular Assembly and Organization	Cell-cell contact	2.92e-09	2.28e-07	1.027	ADAM12,ADGRB1,ADGRB2,ADGRB3,AKT1,AMIGO2,AMPH,ANK3,ANXA5,ASB2,C3,CACNA1S,CAMK2A,CDH1,CLDN4,CNTN1,DCSTAMP,DDR1,DES,DLG4,DTNA,DUSP4,EGF,FST,GALNT6,GFAP,GJA5,GJC2,HNF4A,IGF2,INHBA,KIF1A,KY,LEP,LGALS3,LRRN1,MERTK,MET,MPP7,MYMK,NECTIN1,NEGR1,NGFR,NMRK2,NPTX2,NRN1,OCSTAMP,OLR1,P2RX7,PDLIM5,PDPN,PERP,PRLR,RAP1GAP,RET,SLC30A2,SOX9,SPTBN2,TGFB3,THBS1,TNC,TRIM54,WNT5A	63
Cellular Movement	Cell movement	1.19e-10	1.22e-08	1.048	A2M,ACKR2,ACKR4,ADAM12,ADAM19,ADAMTS7,ADCY10,ADCYAP1R1,ADRA2A,AKAP11,AKT1,ALOX5,ANO5,ANXA2,APAF1,APLNR,ASB2,B4GALT6,BGN,BMP7,BST2,C3,CALD1,CAST,CCL11,CCL23,CCL4,CCR1,CDH1,CDK7,CES1,CLDN4,CLEC11A,CLEC7A,CLU,CNN1,COCH,COL11A1,COL6A1,CR2,CRYAB,CSF3R,CSPG4,CTNNA2,CTSL,CXCL14,CXCL2,CYP1B1,CYP2S1,DDR1,DKK3,DLG4,ECM1,EGF,EGFL6,EPB41L4B,EPHB6,EPHX2,FAM107A,FGF18,FHL1,FHL3,FIGN,FOS,FOSB,FOXO6,FST,FUT7,GAS…	178
Cancer,Organismal Injury and Abnormalities	Malignant solid tumor	1.09e-28	1.07e-25	1.103	A2M,AARD,ABRA,ACAP1,ACBD7,ACE2,ACER2,ACKR2,ACOT11,ACSM5,ACTG2,ACTN2,ADAM12,ADAM19,ADAMTS16,ADAMTS17,ADAMTS18,ADAMTS3,ADAMTS7,ADAMTSL3,ADCY10,ADCY2,ADCYAP1R1,ADGRB1,ADGRB3,ADH1C,ADPRHL1,ADRA2A,ADRA2B,ADSSL1,AGFG1,AGMO,AK1,AK7,AKAP11,AKT1,ALDH1A1,ALDH4A1,ALOX5,AMBN,AMIGO2,AMPD1,AMPH,ANHX,ANK1,ANK3,ANKH,ANKRD1,ANKRD34B,ANO5,ANXA2,ANXA2R,ANXA5,APAF1,APLNR,APOBEC2,APOL3,AQP7,ARID3C,ARPP21,ART4,ASB10,A…	704
Molecular Transport	Transport of metal	1.63e-11	1.89e-09	1.115	ACTN2,ADRA2A,AKT1,ANK1,ANK3,ATP1A2,ATP2A1,ATP2B2,CACNA1S,CACNB1,CAMK2A,CAMK2B,CCR1,CISD1,CLU,CNTFR,CNTN1,CXCL2,EGF,FHL1,GJA5,GRIN3A,HJV,KCNC4,KCNJ12,KCNK1,KCNK5,KCNMB1,KCNMB4,KCNS3,MT2A,NECTIN1,NIPA1,P2RX7,PER1,PPP1R1A,PRLR,PRND,RAMP1,SCARA5,SCN1B,SCN4A,SCN4B,SLC30A2,SLC7A5,SLN,TF,TFRC,TRPV5,TUSC3	50
Cancer,Organismal Injury and Abnormalities	Breast or colorectal cancer	9.45e-16	1.83e-13	1.134	ACE2,ACTN2,ADAM12,ADAM19,ADAMTS16,ADAMTS18,ADAMTS3,ADCY10,ADCY2,ADGRB3,ADSSL1,AGMO,AK1,AKT1,ALDH1A1,ALOX5,AMBN,AMIGO2,AMPD1,AMPH,ANK1,ANK3,ANKRD34B,ANO5,ANXA2,APAF1,ARPP21,ASB10,ASB2,ASB4,ATP2A1,ATP2B2,BGN,BMP7,BPI,BSCL2,BST2,C10orf71,C1QTNF6,C3,C3orf67,C7,CACNA1S,CADM2,CALD1,CAMK2A,CAPN6,CARNS1,CAST,CAVIN3,CBS/CBSL,CCDC60,CCL4,CDC42EP3,CDH1,CDH18,CDK7,CES1,CFI,CHIA,CHPT1,CHST13,CKB,CKM,CKMT2,CLC…	403
Cell Morphology,Cellular Assembly and Organization,Cellular Function and Maintenance	Formation of cellular protrusions	3.99e-07	2e-05	1.142	A2M,ACAP1,ACTN2,ADGRB1,ADGRB3,AKT1,ANK3,BASP1,BMP7,C3,CALD1,CAMK2A,CAMK2B,CASP6,CAST,CDH1,CDKL3,CKB,CKM,CLMN,CLU,CNTN1,CTNNA2,DDR1,DLG4,EGF,EPHB6,EPHX2,FAM107A,FOS,FOXO6,GFRA1,GRIN3A,HAP1,HNF4A,IL11RA,INHBA,ITGB8,KLHL41,LAMB1,LCP1,LEP,MATK,MET,MICALL2,MPZ,MT2A,NANOS1,NGFR,NRN1,P2RX1,PDPN,PHGDH,PRKAG3,PTGS2,PTK7,PTN,PVALB,RAP1GAP,RET,RHOQ,ROBO1,S1PR3,SCN4B,SEMA4D,SH3BP1,SLIT1,SLIT3,SPTBN2,ST8SIA1,…	79
Cell-To-Cell Signaling and Interaction,Cellular Assembly and Organization	Formation of cell-cell contacts	2.77e-05	0.000774	1.142	ADGRB1,ADGRB2,ADGRB3,AMIGO2,CACNA1S,CDH1,CLDN4,CNTN1,DLG4,GJA5,GJC2,INHBA,KIF1A,KY,LRRN1,MET,MPP7,NECTIN1,NGFR,NRN1,PDLIM5,PRLR,SLC30A2,SPTBN2,THBS1,TNC,WNT5A	27
Cellular Development,Skeletal and Muscular System Development and Function,Tissue Development	Differentiation of muscle cells	3.71e-05	0.000976	1.157	AKT1,ANKRD1,APLNR,ASB2,BMP7,CTNNA2,CXCL14,FBXO40,FOS,GPX1,HIVEP3,HOPX,IGF2,IGFBP3,IGFBP5,KLHL41,MET,MKX,MYLK2,NGFR,NMRK2,RBM24,SMYD1,SOX9,TBX1,TRIM54,TRIM72,WNT4	28
Cancer,Organismal Injury and Abnormalities	Head and neck tumor	2.82e-22	1.03e-19	1.161	A2M,AARD,ABRA,ACAP1,ACBD7,ACE2,ACER2,ACOT11,ACSM5,ACTG2,ACTN2,ADAM12,ADAM19,ADAMTS16,ADAMTS17,ADAMTS18,ADAMTS3,ADAMTS7,ADAMTSL3,ADCY10,ADCY2,ADCYAP1R1,ADPRHL1,ADRA2A,ADRA2B,ADSSL1,AGFG1,AGMO,AK7,AKAP11,AKT1,ALDH1A1,ALDH4A1,ALOX5,AMPD1,AMPH,ANHX,ANK1,ANK3,ANKH,ANKRD1,ANO5,ANXA2,ANXA5,APAF1,APOL3,AQP7,ARPP21,ASB10,ASB15,ASB16,ASB2,ASB4,ATP1A2,ATP2A1,ATP2B2,ATP6V0A4,AZGP1,BASP1,BGN,BLVRB,BMP7,BPI,BT…	584
Organismal Development	Mass of organism	4.56e-07	2.27e-05	1.161	ADAM12,ADRA2A,ADRA2B,AKT1,AQP7,ATP1A2,ATP2B2,AZGP1,C3,CISH,DLG4,ELOVL4,FOS,FST,GFAP,GPX1,HAP1,IGF2,IGFBP3,KCNK5,LEP,LIPA,ME1,MSR1,MYLPF,PCK1,PON3,PPP1R3A,PRLR,PTGS2,RASD2,RDH16,SLC2A4,SLN,SYPL2,TNFSF15,UCP2,WRN	38
Cancer,Organismal Injury and Abnormalities	Head and neck cancer	9.39e-21	2.86e-18	1.172	A2M,AARD,ABRA,ACAP1,ACBD7,ACE2,ACER2,ACOT11,ACSM5,ACTG2,ACTN2,ADAM12,ADAM19,ADAMTS16,ADAMTS17,ADAMTS18,ADAMTS3,ADAMTS7,ADAMTSL3,ADCY10,ADCY2,ADCYAP1R1,ADPRHL1,ADRA2A,ADSSL1,AGFG1,AGMO,AK7,AKAP11,AKT1,ALDH1A1,ALDH4A1,ALOX5,AMPD1,AMPH,ANHX,ANK1,ANK3,ANKH,ANKRD1,ANO5,ANXA2,ANXA5,APAF1,APOL3,AQP7,ARPP21,ASB10,ASB15,ASB16,ASB2,ASB4,ATP1A2,ATP2A1,ATP2B2,ATP6V0A4,AZGP1,BASP1,BGN,BLVRB,BMP7,BPI,BTN2A2,BV…	575
Carbohydrate Metabolism,Molecular Transport,Small Molecule Biochemistry	Concentration of D-glucose	9.43e-06	0.000314	1.192	ACOT11,ADRA2A,AKT1,ALDH1A1,AQP7,AZGP1,BSCL2,C1QTNF12,C3,CES1,CXCL14,EPHX2,FOXO6,GPX1,HK1,IGF2,IGFBP3,IGFBP5,LEP,LGALS3,MAFA,NQO1,NUAK2,PCK1,PLIN2,PRLR,PROX1,PTP4A3,RTN2,SLC2A4,SPP1,UCP2,WFS1	33
Cancer,Organismal Injury and Abnormalities	Malignant genitourinary solid tumor	3.4e-29	3.62e-26	1.195	A2M,ACBD7,ACE2,ACTG2,ACTN2,ADAM12,ADAM19,ADAMTS16,ADAMTS18,ADAMTS3,ADAMTS7,ADAMTSL3,ADCY10,ADCY2,ADCYAP1R1,ADGRB3,ADPRHL1,ADRA2A,ADRA2B,ADSSL1,AGMO,AK1,AK7,AKAP11,AKT1,ALDH1A1,ALDH4A1,ALOX5,AMBN,AMIGO2,AMPD1,AMPH,ANHX,ANK1,ANK3,ANKRD1,ANKRD34B,ANO5,ANXA2,ANXA5,APAF1,APOL3,AQP7,ARID3C,ARPP21,ASB10,ASB15,ASB16,ASB2,ASB4,ATP1A2,ATP2A1,ATP2B2,ATP6V0A4,AZGP1,B4GALT6,BASP1,BGN,BLVRB,BMP7,BSCL2,BTN2A2,C…	517
Molecular Transport	Transport of inorganic cation	2.04e-13	3.07e-11	1.234	ACTN2,ADRA2A,AKT1,ANK1,ANK3,ATP1A2,ATP2A1,ATP2B2,ATP6V0A4,ATP6V1E2,CACNA1S,CACNB1,CAMK2A,CAMK2B,CCR1,CNTFR,CNTN1,CXCL2,EGF,FHL1,FXYD2,GJA5,GRIN3A,KCNC4,KCNJ12,KCNK1,KCNK5,KCNMB1,KCNMB4,KCNS3,NECTIN1,NIPA1,P2RX3,P2RX7,PER1,PPP1R1A,PRLR,RAMP1,SCN1B,SCN4A,SCN4B,SLC30A2,SLC7A5,SLN,TF,TFRC,TRPV5,TUSC3,UCP2	49
Molecular Transport	Transport of cation	2.4e-13	3.56e-11	1.234	ACTN2,ADRA2A,AKT1,ANK1,ANK3,ATP1A2,ATP2A1,ATP2B2,ATP6V0A4,ATP6V1E2,CACNA1S,CACNB1,CAMK2A,CAMK2B,CCR1,CNTFR,CNTN1,CXCL2,EGF,FHL1,FXYD2,GJA5,GRIN3A,KCNC4,KCNJ12,KCNK1,KCNK5,KCNMB1,KCNMB4,KCNS3,NECTIN1,NIPA1,P2RX3,P2RX5,P2RX7,PER1,PKD2L1,PPP1R1A,PRLR,RAMP1,SCN1B,SCN4A,SCN4B,SLC24A3,SLC30A2,SLC7A5,SLN,TF,TFRC,TRPV5,TUSC3,UCP2	52
Molecular Transport	Transport of metal ion	1.08e-11	1.31e-09	1.234	ACTN2,ADRA2A,AKT1,ANK3,ATP1A2,ATP2A1,ATP2B2,CACNA1S,CACNB1,CAMK2A,CAMK2B,CCR1,CNTFR,CNTN1,CXCL2,EGF,FHL1,GJA5,GRIN3A,KCNC4,KCNJ12,KCNK1,KCNK5,KCNMB1,KCNMB4,KCNS3,NECTIN1,NIPA1,P2RX7,PER1,PPP1R1A,PRLR,RAMP1,SCN1B,SCN4A,SCN4B,SLC30A2,SLC7A5,SLN,TF,TFRC,TRPV5,TUSC3	43
Cell-To-Cell Signaling and Interaction	Binding of connective tissue cells	2.25e-05	0.000649	1.241	ADAM12,AKT1,AMBN,ANXA2,ANXA2R,BGN,CDH1,DCSTAMP,EGF,FUT7,IGF2,IGFBP3,LGALS3BP,MET,MYMK,SPP1,TNC,TNFRSF11B,TNMD	19
Cellular Movement	Invasion of cells	6.71e-06	0.000232	1.25	ADAM12,ADAMTS7,ADRA2A,AKT1,ANK3,ANXA2,ATP6V0A4,AZGP1,BMP7,CA3,CCL11,CCR1,CDH1,CES1,CLDN4,CLU,COL11A1,CRYAB,CSPG4,CTSD,CTSL,CXCL14,CYP1B1,DDR1,DKK3,ECM1,EGF,EPHB6,FAM107A,FOS,FST,GFRA1,HTRA3,IGF2,INHBA,INHBB,ITGB8,KRT8,LCP1,LDHA,LEP,LGALS3,MATK,MERTK,MET,MYCN,NANOS1,NFAT5,NGFR,NQO1,NUAK2,PLA2G6,PTGER2,PTGS2,PTP4A3,RAP1GAP,RET,RHOQ,ROBO1,RRM2,RXRG,S1PR3,SEMA4D,SOX4,SOX9,SPP1,ST14,ST8SIA1,TGFB3,TMEM…	74
Skeletal and Muscular System Development and Function	Function of muscle	9.22e-14	1.45e-11	1.251	ACE2,AKT1,APLNR,APOBEC2,ATP1A2,ATP2A1,AZGP1,BGN,CACNB1,CKM,CKMT2,CLU,COL12A1,DES,ESRRG,FST,HOMER1,HSPB8,IGFBP3,IGFBP5,INHBA,INHBB,JPH1,KCNMB1,LBX1,LEP,MET,MYH4,MYH7,MYOZ1,NEB,P2RX1,PDLIM5,PLA2G6,PPP1R1A,PTGS2,RRAD,SLC2A4,SLN,SPP1,SRL,SYPL2,THBS1,TNNT1,TPM1,TRIM54,TRIM63	47
Molecular Transport	Transport of monovalent inorganic cation	1.69e-09	1.39e-07	1.254	ACTN2,ADRA2A,AKT1,ANK1,ANK3,ATP1A2,ATP6V0A4,ATP6V1E2,CNTFR,CNTN1,CXCL2,EGF,FHL1,FXYD2,GJA5,KCNC4,KCNJ12,KCNK1,KCNK5,KCNMB1,KCNMB4,KCNS3,P2RX3,P2RX7,PER1,SCN1B,SCN4A,SCN4B,SLC7A5,UCP2	30
Embryonic Development,Organ Development,Organismal Development,Tissue Development	Development of sensory organ	4.28e-05	0.0011	1.265	ADAMTS18,AKT1,ALDH1A1,APAF1,ATP2B2,BMP7,CASP6,CBS/CBSL,COL11A1,COL8A1,COL8A2,CRYAB,CSPG4,CTSD,CXCL14,CYP1B1,DDR1,EGF,ELOVL4,EPHX2,EYA4,FMOD,FOS,FST,IGF2,INHBB,LGALS3,MERTK,MET,MYCN,MYO15A,NECTIN1,NGFR,NR4A3,NXNL1,PROX1,PTK7,RBP1,RBP4,RGS7,SMOC1,SOX4,SOX9,TBX1,TGFB3,THBS1,TUB,WNT5A	48
Cellular Development,Cellular Growth and Proliferation,Nervous System Development and Function,Tissue Development	Growth of neurites	6.11e-06	0.000216	1.289	A2M,ADCY10,AKT1,BASP1,BMP7,CAMK2A,CAMK2B,DDR1,DLG4,DOK5,DUSP13,EGF,FAM107A,FGF18,GFAP,GFRA1,HAP1,ISLR2,LEP,MATK,MET,MICALL2,MT2A,NGFR,NRN1,NUDT7,PRAG1,PTN,RAP1GAP,RET,RHOQ,ROBO1,SCN1B,SCN4B,SEMA4D,SLIT1,THBS1,TNC,TNFRSF19,WNT5A	40
Cardiovascular Disease,Organismal Injury and Abnormalities	Peripheral vascular disease	1.11e-05	0.00036	1.342	ACE2,ADRA2A,ADRA2B,ALOX5,AMPH,ATP1A2,CA3,CACNA1S,CACNB1,CACNG1,CCR1,COL6A1,F5,FBN2,GPX1,GPX3,GRIA2,GRIN3A,HCAR2,HDAC9,HSPB1,IGFBP5,IL15,LCP1,LIPA,MSR1,MTR,NGFR,NPL,NPR3,OLR1,PAH,PDLIM5,PITPNM3,PTGER2,PTGS2,S100A12,SCN1B,SPP1,THBS1,TMEM176B,TNFRSF11B,UCP2	43
Molecular Transport	Transport of molecule	2.01e-12	2.59e-10	1.365	A2M,ACTN2,ADRA2A,ADRA2B,AGFG1,AK1,AKT1,ALOX5,ANK1,ANK3,ANKH,ANKRD1,ANO5,AQP7,ATP1A2,ATP2A1,ATP2B2,ATP6V0A4,ATP6V1E2,BTN2A2,BVES,C1QTNF12,C3,CA3,CACNA1S,CACNB1,CAMK2A,CAMK2B,CCR1,CDH1,CES1,CISD1,CLCA1,CLCN1,CLU,CNTFR,CNTN1,CR2,CXCL2,DOP1B,EGF,EPHB6,FAM53A,FHL1,FST,FXYD2,GALR1,GAS6,GFRA1,GJA5,GLRB,GM2A,GRIA2,GRIN3A,GRIP2,HJV,IL15,IL15RA,INHBA,KCNC4,KCNJ12,KCNK1,KCNK5,KCNMB1,KCNMB4,KCNS3,KLF15,KRT8,…	139
Cancer,Organismal Injury and Abnormalities	Cancer of secretory structure	5.53e-24	2.35e-21	1.455	A2M,AARD,ABRA,ACAP1,ACBD7,ACE2,ACER2,ACOT11,ACSM5,ACTG2,ACTN2,ADAM12,ADAM19,ADAMTS16,ADAMTS17,ADAMTS18,ADAMTS3,ADAMTS7,ADAMTSL3,ADCY10,ADCY2,ADCYAP1R1,ADPRHL1,ADRA2A,ADRA2B,ADSSL1,AGFG1,AGMO,AK7,AKAP11,AKT1,ALDH1A1,ALDH4A1,ALOX5,AMPD1,AMPH,ANHX,ANK1,ANK3,ANKH,ANKRD1,ANKRD34B,ANO5,ANXA2,ANXA5,APAF1,APLNR,APOL3,AQP7,ARPP21,ASB10,ASB15,ASB16,ASB2,ASB4,ATP1A2,ATP2A1,ATP2B2,ATP6V0A4,AZGP1,B4GALT6,BASP…	605
Cardiovascular System Development and Function,Cellular Movement	Chemotaxis of endothelial cells	9.67e-06	0.000319	1.455	CCL11,CXCL14,LGALS3,MET,PROX1,PTGS2,SEMA4D,THBS1	8
Cellular Development,Cellular Growth and Proliferation,Embryonic Development,Organ Development,Organismal Development,Skeletal and Muscular System Development and Function,Tissue Development	Formation of muscle cells	2.28e-09	1.82e-07	1.46	ACTN2,ADAM12,CACNA1S,DDR1,ESRRG,FHL1,FHOD3,HOPX,IGF2,JPH2,KLHL41,KRT8,LMOD2,MYH2,MYL2,MYO18B,MYOM1,MYOZ1,MYOZ2,MYPN,NEB,PROX1,SYNPO2L,TPM1,UCHL1	25
Embryonic Development,Organ Development,Organismal Development,Skeletal and Muscular System Development and Function,Tissue Development	Formation of muscle	4.23e-20	1.23e-17	1.471	ACTN2,ADAM12,ADGRB3,AKT1,ANKRD1,ANXA5,BGN,BMP7,BVES,CACNA1S,CAPN6,COL11A1,CRYAB,DDR1,DES,ESRRG,EVC,FHL1,FHL3,FHOD3,FMOD,HDAC9,HOPX,HOXD10,IGF2,IGFBP5,JPH1,JPH2,KLHL41,KRT8,KY,LBX1,LMOD2,MEOX1,MET,MYH2,MYH7,MYL2,MYLK2,MYLPF,MYMK,MYO18B,MYOM1,MYOZ1,MYOZ2,MYPN,MYT1,NEB,PROX1,RBP4,S1PR3,SLIT3,SYNPO2L,SYPL2,TBX1,THBS1,TNNI1,TPM1,TRIM72,UCHL1,VGLL2,WNT5A,XIRP2	63
Cancer,Neurological Disease,Organismal Injury and Abnormalities	Nervous system neoplasm	1.08e-09	9.19e-08	1.48	ADAM12,ADAM19,ADGRB1,ADGRB3,ADRA2A,ADRA2B,AK7,AKT1,ALDH1A1,ANXA2,APOL3,AQP7,ASB2,C3,CACNA1S,CALD1,CAP2,CDC42EP3,CDH1,CDH18,CFI,CKM,CLEC11A,CLU,CNKSR1,CNTNAP4,COCH,COL11A1,COL12A1,COL22A1,CSF3R,CSPG4,DDR1,DES,DKK3,DTNA,EPHB6,EYA4,FAM107A,GALR1,GFAP,GFRA1,GPNMB,GPR157,GPX1,GSTP1,HAPLN4,HDAC9,HFM1,HIVEP3,HSPA2,HTRA3,IDS,IGF2,IGFBP3,IGFBP5,IL15,IL2RA,ITGB8,JPH1,KCNK1,KCNMB1,LAMB1,LCP1,LGALS3,LMOD3,LY…	117
Cancer,Organismal Injury and Abnormalities	Development of adenocarcinoma	2.06e-14	3.46e-12	1.529	ACBD7,ACE2,ACTN2,ADAM19,ADAMTS16,ADAMTS3,ADAMTS7,ADAMTSL3,ADCY10,ADCY2,ADCYAP1R1,ADGRB3,ADH1C,AGMO,AK7,AKAP11,AKT1,ALDH1A1,ALDH4A1,ALOX5,AMBN,AMPD1,AMPH,ANK1,ANK3,ANO5,ANXA2,ANXA5,AQP7,ARID3C,ASB10,ASB15,ASB4,ATP1A2,ATP2A1,ATP2B2,ATP6V0A4,AZGP1,BASP1,BGN,BLVRB,BMP7,BSCL2,BTN2A2,C3,C3orf67,C7,CACNA1S,CACNG6,CADM2,CALD1,CAMK2B,CAP2,CAPN6,CAST,CCDC60,CCL4,CCR1,CDC42EP3,CDH1,CDH18,CDKL3,CES1,CHML,CLC…	319
Molecular Transport	Transport of ion	7.13e-14	1.17e-11	1.54	ACTN2,ADRA2A,AKT1,ANK1,ANK3,ANKH,ANO5,AQP7,ATP1A2,ATP2A1,ATP2B2,ATP6V0A4,ATP6V1E2,CA3,CACNA1S,CACNB1,CAMK2A,CAMK2B,CCR1,CLCA1,CLCN1,CNTFR,CNTN1,CXCL2,EGF,FHL1,FXYD2,GJA5,GLRB,GRIN3A,KCNC4,KCNJ12,KCNK1,KCNK5,KCNMB1,KCNMB4,KCNS3,LEP,NALCN,NECTIN1,NIPA1,P2RX1,P2RX3,P2RX5,P2RX7,P2RY6,PER1,PKD2L1,PLLP,PPP1R1A,PRLR,RAMP1,SCN1B,SCN4A,SCN4B,SFRP4,SGK2,SLC24A3,SLC30A2,SLC7A5,SLN,TF,TFRC,TRPV5,TUSC3,UCP2	66
Cardiovascular Disease	Disorder of blood pressure	3.14e-05	0.000855	1.544	ACE2,ACTG2,ADRA2A,ADRA2B,APLNR,APOL3,ASB4,CA3,CACNA1S,CACNB1,CACNG1,COL12A1,COL8A1,DDR1,EPHX1,F5,FHL1,GSTP1,HOXD10,KCNMB1,KLF15,LEP,MET,MMP23B,MOCOS,MXRA5,MYBPC1,NAALAD2,NEGR1,NPR3,NPTX2,OLR1,PAH,PDLIM3,PMEPA1,PRRG1,PTGDS,PTGER2,PTGS2,RBFOX1,RET,SCN1B,SCN4B,SFMBT1,SLC2A4,SLC2A5,SLIT3,SLN,TACC1,THNSL1,TNC,TNFAIP6,TNNC2,TRIM72,XPNPEP2,YBX3,ZBTB16,ZNF133	58
Cellular Movement	Migration of ovarian cancer cell lines	1.19e-05	0.000383	1.572	AKT1,CDK7,CLU,COL11A1,EGF,EGFL6,PLA2G6,PTGS2,SFRP4,SPP1	10
Organismal Development	Size of body	1.22e-08	8.36e-07	1.58	ADAMTS18,ADCYAP1R1,AKAP11,AKT1,ANXA2,APLNR,APOBEC2,AQP7,ATP2B2,BGN,BMP7,BSCL2,C3,CAMK2A,CAMK2B,CASP6,CAVIN3,CBS/CBSL,CKB,CKM,CKMT2,CNTN1,COL11A2,COL12A1,CTSD,CXCL14,EGF,EYA4,FADS2,FMOD,FOS,FOSB,FST,GPX1,GRIA2,HAP1,HTR4,IDS,IGF2,IGFBP3,IGFBP5,IL15,IL2RA,KRT8,LEP,LIPA,MDFI,MEOX1,MYCN,MYH4,MYLPF,MYOZ1,NECTIN1,NEGR1,NGFR,NPR3,NQO1,NRN1,P2RX7,PCK1,PER1,PIM3,PLIN2,PLP1,PPP1R3A,PRIMA1,PRLR,PTP4A3,RASD2,…	80
Cellular Development,Cellular Growth and Proliferation,Nervous System Development and Function,Tissue Development	Outgrowth of neurites	1.9e-05	0.000558	1.593	A2M,AKT1,BASP1,CAMK2A,CAMK2B,DDR1,DOK5,EGF,FAM107A,FGF18,GFAP,GFRA1,HAP1,ISLR2,LEP,MATK,MET,MICALL2,NGFR,NRN1,PRAG1,PTN,RAP1GAP,RET,RHOQ,ROBO1,SCN1B,SCN4B,SEMA4D,THBS1,TNC,TNFRSF19,WNT5A	33
Cellular Assembly and Organization,Cellular Function and Maintenance	Organization of cytoskeleton	1.51e-09	1.25e-07	1.659	A2M,ACAP1,ACTN2,ADAM12,ADGRB1,ADGRB3,ADRA2A,AGFG1,AKAP11,AKT1,ANK3,BASP1,BMP7,BST2,C3,CALD1,CAMK2A,CAMK2B,CAP2,CAPN6,CASP6,CAST,CAVIN3,CCL11,CDH1,CDKL3,CKB,CKM,CLMN,CLU,CNTN1,CTNNA2,DDR1,DES,DLG4,EGF,EPHB6,EPHX2,FAM107A,FHL3,FIGN,FOS,FOXO6,GAS6,GFAP,GFRA1,GJC2,GPM6B,GRIN3A,HAP1,HNF4A,IL11RA,INHBA,ISLR2,ITGB8,KLHL41,KLHL42,LAMB1,LCP1,LEP,LSP1,MATK,MERTK,MET,MICALL2,MPZ,MT2A,MYH4,MYL2,NANOS1,NCKAP1…	119
Cellular Assembly and Organization,Cellular Function and Maintenance	Organization of cytoplasm	1.63e-08	1.1e-06	1.659	A2M,ACAP1,ACTN2,ADAM12,ADGRB1,ADGRB3,ADRA2A,AGFG1,AKAP11,AKT1,ANK3,BASP1,BMP7,BST2,C3,CACNA1S,CALD1,CAMK2A,CAMK2B,CAP2,CAPN6,CASP6,CAST,CAVIN3,CCL11,CDH1,CDKL3,CKB,CKM,CLMN,CLU,CNTN1,CTNNA2,DDR1,DES,DLG4,DOP1B,EGF,EPHB6,EPHX2,FAM107A,FHL3,FIGN,FOS,FOXO6,GAS6,GFAP,GFRA1,GJC2,GPM6B,GRIN3A,HAP1,HNF4A,IL11RA,INHBA,ISLR2,ITGB8,KLHL41,KLHL42,LAMB1,LCP1,LEP,LSP1,MATK,MERTK,MET,MICALL2,MPZ,MT2A,MYH4,MYL2…	125
Cellular Movement	Cell movement of tumor cell lines	3.41e-05	0.000919	1.748	A2M,ACKR4,ADAM12,AKAP11,AKT1,ANXA2,BMP7,C3,CALD1,CCL11,CCL23,CCL4,CDH1,CDK7,CLDN4,CLU,CNN1,COL11A1,CTSL,CXCL14,CXCL2,DDR1,DKK3,ECM1,EGF,EGFL6,EPHB6,FOS,FOSB,FUT7,GAS6,GFAP,GRIA2,HAPLN4,HDAC9,IGF2,IGFBP3,KRT8,LAMC2,LCP1,LDHA,LEP,LGALS3,LGALS3BP,MATK,MERTK,MET,MFNG,NANOS1,NR5A2,NREP,P2RX1,PDPN,PLA2G6,PTGS2,PTN,PTP4A3,RAP1GAP,RET,RGS3,ROBO1,S100A8,S1PR3,SEMA3C,SEMA4D,SFRP4,SOX9,SPP1,ST14,STMN3,SYNM,…	79
Metabolic Disease,Organismal Injury and Abnormalities	Glucose metabolism disorder	7.49e-16	1.52e-13	1.753	A2M,ACE2,ADCYAP1R1,ADRA2A,ADRA2B,AKT1,ALDH1A1,ANXA2,ANXA5,AQP7,ASB2,ATP1A2,BMP7,BPI,BSCL2,C1QTNF12,C1QTNF6,C3,C3orf67,CA3,CACNA1S,CACNB1,CACNG1,CBS/CBSL,CCL4,CCR1,CDC42EP3,CISD1,CISH,CLU,COL11A1,COL11A2,COL12A1,COL22A1,COL6A1,COL8A1,COL8A2,CR2,CSPG4,CTSL,CXCL14,DDAH1,DDR1,DDX60,DKK3,DLG4,ECM1,ENPEP,FADS2,FCRL1,FOS,FXYD2,GALNT6,GAS6,GFAP,GPNMB,GPR1,GPX1,GRIN3A,GSTP1,HCAR2,HNF4A,HPGD,HSPB1,HTR4,IGF…	135
Cellular Growth and Proliferation	Outgrowth of cells	1.51e-05	0.000462	1.759	A2M,AKT1,BASP1,CAMK2A,CAMK2B,CRYAB,CXCL14,CXCL2,DDR1,DOK5,EGF,FAM107A,FGF18,GFAP,GFRA1,HAP1,ISLR2,LEP,MATK,MET,MICALL2,NGFR,NRN1,PRAG1,PTN,RAP1GAP,RET,RHOQ,ROBO1,SCN1B,SCN4B,SEMA4D,THBS1,TNC,TNFRSF19,WNT5A	36
Cellular Movement	Cell movement of ovarian cancer cell lines	2.47e-05	0.000705	1.789	AKT1,CDK7,CLDN4,CLU,COL11A1,EGF,EGFL6,PLA2G6,PTGS2,SFRP4,SPP1	11
Cancer,Organismal Injury and Abnormalities	Cancer	1.08e-27	7.27e-25	1.79	A2M,AARD,ABRA,ACAP1,ACBD7,ACE2,ACER2,ACKR2,ACOT11,ACSM5,ACTG2,ACTN2,ADAM12,ADAM19,ADAMTS16,ADAMTS17,ADAMTS18,ADAMTS3,ADAMTS7,ADAMTSL3,ADCY10,ADCY2,ADCYAP1R1,ADGRB1,ADGRB2,ADGRB3,ADH1C,ADPRHL1,ADRA2A,ADRA2B,ADSSL1,AGFG1,AGMO,AK1,AK7,AKAP11,AKT1,ALDH1A1,ALDH4A1,ALOX5,AMBN,AMIGO2,AMPD1,AMPH,ANHX,ANK1,ANK3,ANKH,ANKRD1,ANKRD34B,ANO5,ANXA2,ANXA2R,ANXA5,APAF1,APLNR,APOBEC2,APOL3,AQP7,ARID3C,ARPP21,ART4,…	705
Cellular Assembly and Organization,Cellular Function and Maintenance	Microtubule dynamics	2.31e-06	9.29e-05	1.807	A2M,ACAP1,ACTN2,ADGRB1,ADGRB3,AKAP11,AKT1,ANK3,BASP1,BMP7,BST2,C3,CALD1,CAMK2A,CAMK2B,CASP6,CAST,CDH1,CDKL3,CKB,CKM,CLMN,CLU,CNTN1,CTNNA2,DDR1,DLG4,EGF,EPHB6,EPHX2,FAM107A,FIGN,FOS,FOXO6,GAS6,GFRA1,GJC2,GRIN3A,HAP1,HNF4A,IL11RA,INHBA,ISLR2,ITGB8,KLHL41,KLHL42,LAMB1,LCP1,LEP,MATK,MET,MICALL2,MPZ,MT2A,MYH4,MYL2,NANOS1,NGFR,NRN1,P2RX1,PDPN,PHGDH,PRKAG3,PTGS2,PTK7,PTN,PVALB,RAP1GAP,RET,RHOQ,ROBO1,RRA…	94
Tissue Morphology	Quantity of cells	1.83e-11	2.1e-09	1.836	A2M,ACKR2,ACKR4,ADAM12,AKT1,ALOX5,ANK3,APAF1,ASB4,ATP2B2,BGN,BMP7,BSCL2,BTN2A2,C3,CAMK2A,CBS/CBSL,CCL11,CCL4,CCR1,CDH1,CES1,CISH,CLCA1,CLEC11A,CLEC7A,CLU,CMYA5,CNN1,CNTFR,CR2,CRLF2,CRYAB,CSF3R,CSPG4,CTSD,CXCL14,CXCL2,DDR1,DES,DKK3,DLG4,DUSP4,EGF,EGFL6,EPHX2,ESRRG,FADS2,FGF18,FNDC5,FOS,FOSB,FST,FUT7,GFAP,GFRA1,GJC2,GPNMB,GPX1,GSTP1,HAP1,HIVEP3,HJV,HNF4A,HOMER1,HSPB1,HSPB8,HTR4,IDO1,IGF2,IGFBP3,IGF…	155
Cancer,Neurological Disease,Organismal Injury and Abnormalities	Central nervous system solid tumor	1.98e-09	1.59e-07	1.89	ADAM12,ADAM19,ADGRB1,ADGRB3,ADRA2A,ADRA2B,AK7,AKT1,ALDH1A1,ANXA2,APOL3,AQP7,ASB2,CACNA1S,CALD1,CAP2,CDC42EP3,CDH1,CDH18,CFI,CKM,CLEC11A,CLU,CNKSR1,CNTNAP4,COCH,COL11A1,COL12A1,COL22A1,CSF3R,CSPG4,DDR1,DES,DKK3,DTNA,EPHB6,EYA4,FAM107A,GFAP,GFRA1,GPNMB,GPR157,GPX1,HAPLN4,HDAC9,HFM1,HIVEP3,HSPA2,HTRA3,IDS,IGF2,IGFBP3,IGFBP5,IL15,IL2RA,ITGB8,JPH1,KCNK1,KCNMB1,LAMB1,LCP1,LMOD3,LYNX1,MERTK,MET,MSR1,MUC…	112
Embryonic Development,Organismal Development	Development of head	3.49e-05	0.000934	1.914	ADAM19,ADAMTS18,ADCYAP1R1,ADGRB1,AK7,AKT1,ALDH1A1,APAF1,ATP2B2,BMP7,CASP6,CBS/CBSL,CNTN1,COCH,COL11A1,COL11A2,COL8A1,COL8A2,CRISPLD1,CRYAB,CSPG4,CTNNA2,CTSD,CXCL14,CYP1B1,DDR1,DLG4,EGF,ELOVL4,EPHX2,EYA4,FMOD,FOS,FST,GRIN3A,HAP1,HSPB8,IGF2,IL11RA,INHBA,INHBB,KIF1A,LAMB1,LGALS3,MERTK,MET,MYCN,MYO15A,NANOS1,NECTIN1,NGFR,NR4A3,NXNL1,PHGDH,PROX1,PTK7,RBP1,RBP4,RGS7,ROBO1,SEMA6D,SLIT1,SLIT3,SMOC1,SOX4,…	79
Cancer,Organismal Injury and Abnormalities	Nonhematologic malignant neoplasm	3.02e-32	5e-29	1.921	A2M,AARD,ABRA,ACAP1,ACBD7,ACE2,ACER2,ACKR2,ACOT11,ACSM5,ACTG2,ACTN2,ADAM12,ADAM19,ADAMTS16,ADAMTS17,ADAMTS18,ADAMTS3,ADAMTS7,ADAMTSL3,ADCY10,ADCY2,ADCYAP1R1,ADGRB1,ADGRB3,ADH1C,ADPRHL1,ADRA2A,ADRA2B,ADSSL1,AGFG1,AGMO,AK1,AK7,AKAP11,AKT1,ALDH1A1,ALDH4A1,ALOX5,AMBN,AMIGO2,AMPD1,AMPH,ANHX,ANK1,ANK3,ANKH,ANKRD1,ANKRD34B,ANO5,ANXA2,ANXA2R,ANXA5,APAF1,APLNR,APOBEC2,APOL3,AQP7,ARID3C,ARPP21,ART4,ASB10,A…	701
Cancer,Organismal Injury and Abnormalities	Non-melanoma solid tumor	4.08e-33	1.36e-29	1.926	A2M,AARD,ABRA,ACAP1,ACBD7,ACE2,ACER2,ACKR2,ACOT11,ACSM5,ACTG2,ACTN2,ADAM12,ADAM19,ADAMTS16,ADAMTS17,ADAMTS18,ADAMTS3,ADAMTS7,ADAMTSL3,ADCY10,ADCY2,ADCYAP1R1,ADGRB1,ADGRB3,ADH1C,ADPRHL1,ADRA2A,ADRA2B,ADSSL1,AGFG1,AGMO,AK1,AK7,AKAP11,AKT1,ALDH1A1,ALDH4A1,ALOX5,AMBN,AMIGO2,AMPD1,AMPH,ANHX,ANK1,ANK3,ANKH,ANKRD1,ANKRD34B,ANO5,ANXA2,ANXA2R,ANXA5,APAF1,APLNR,APOBEC2,APOL3,AQP7,ARID3C,ARPP21,ART4,ASB10,A…	700
Lipid Metabolism,Molecular Transport,Small Molecule Biochemistry	Concentration of lipid	8.46e-11	8.92e-09	1.93	ACOT11,ADCY10,ADH1C,ADRA2A,AGMO,AKT1,ALDH1A1,ALOX5,APAF1,AQP7,AZGP1,B4GALT6,BCO1,BMP7,BSCL2,C3,CBS/CBSL,CES1,CLEC11A,CLU,CR2,CSPG4,CTSD,CXCL14,CYP1B1,DIRAS3,DKK3,DLG4,EDIL3,EEF1A2,EGF,EPHX2,FADS2,FOS,GPM6B,GPX1,HCAR2,HNF4A,HPGD,IGF2,IL15RA,INHBA,LBP,LEP,LGALS3,LIPA,LIPG,MERTK,MSR1,NGFR,NQO1,NR5A2,NUAK2,OLR1,P2RX7,PCK1,PHGDH,PLA2G6,PLIN2,PLP1,PON3,PRLR,PTGDS,PTGS2,PVALB,RBP1,RBP4,RDH16,RRAD,RXRG,S…	82
Cancer,Organismal Injury and Abnormalities	Carcinoma	1.87e-32	3.98e-29	1.954	A2M,AARD,ABRA,ACAP1,ACBD7,ACE2,ACER2,ACKR2,ACOT11,ACSM5,ACTG2,ACTN2,ADAM12,ADAM19,ADAMTS16,ADAMTS17,ADAMTS18,ADAMTS3,ADAMTS7,ADAMTSL3,ADCY10,ADCY2,ADCYAP1R1,ADGRB3,ADH1C,ADPRHL1,ADRA2A,ADRA2B,ADSSL1,AGFG1,AGMO,AK1,AK7,AKAP11,AKT1,ALDH1A1,ALDH4A1,ALOX5,AMBN,AMIGO2,AMPD1,AMPH,ANHX,ANK1,ANK3,ANKH,ANKRD1,ANKRD34B,ANO5,ANXA2,ANXA2R,ANXA5,APAF1,APLNR,APOBEC2,APOL3,AQP7,ARID3C,ARPP21,ART4,ASB10,ASB15,AS…	695
Cellular Development,Cellular Growth and Proliferation,Nervous System Development and Function,Tissue Development	Development of neurons	9.59e-09	6.92e-07	1.966	A2M,ADGRB1,ADGRB2,ADGRB3,AKT1,AMIGO2,ANK3,BASP1,BMP7,C3,CACNA1S,CALD1,CAMK2A,CAMK2B,CASP6,CAST,CDH1,CDKL3,CKB,CKM,CLMN,CLU,CNTN1,CTNNA2,DDR1,DLG4,FAM107A,FOS,FOXO6,GFRA1,GRIN3A,HAP1,HSPB1,HTR4,IL11RA,INHBA,KIF1A,KY,LAMB1,LBX1,LEP,LRRN1,MET,MICALL2,MPZ,MT2A,MYCN,NANOS1,NCMAP,NECTIN1,NGFR,NRN1,PDLIM5,PHGDH,PROX1,PTGS2,PTN,PVALB,RET,ROBO1,S1PR3,SCN4B,SEMA4D,SLIT1,SLIT3,SOX4,SPTBN2,ST8SIA1,ST8SIA2,ST…	76
Cellular Movement	Invasion of ovarian cancer cell lines	4.17e-05	0.00108	2.011	AKT1,CDH1,CLDN4,CLU,COL11A1,EGF,PLA2G6,PTGS2,ST14	9
Behavior	Cognition	1.45e-05	0.000451	2.098	ADGRB3,ADRA2A,AKT1,AMPH,ATP1A2,C3,CAMK2A,CAMK2B,CKB,DLG4,DOP1B,DUSP4,FAM107A,FOS,FOXO6,GM2A,GRIA2,HOMER1,HTR4,IDS,IGF2,IL15RA,KIF1A,NECTIN1,NGFR,NPTX2,NREP,NRN1,PAH,PLA2G6,PLP1,PTGER2,PTGS2,PTN,SLC2A4,ST8SIA2,SYNPO,TBX1,TNC,TUSC3,UCHL1,WFS1,WRN	43
Cancer,Organismal Injury and Abnormalities	Development of carcinoma	9.95e-16	1.9e-13	2.124	A2M,ACBD7,ACE2,ACKR2,ACTN2,ADAM19,ADAMTS16,ADAMTS18,ADAMTS3,ADAMTS7,ADAMTSL3,ADCY10,ADCY2,ADCYAP1R1,ADGRB3,ADH1C,ADSSL1,AGMO,AK7,AKAP11,AKT1,ALDH1A1,ALDH4A1,ALOX5,AMBN,AMIGO2,AMPD1,AMPH,ANK1,ANK3,ANKRD34B,ANO5,ANXA2,ANXA5,APAF1,AQP7,ARID3C,ARPP21,ASB10,ASB15,ASB2,ASB4,ATP1A2,ATP2A1,ATP2B2,ATP6V0A4,AZGP1,BASP1,BGN,BLVRB,BMP7,BPI,BSCL2,BTN2A2,C10orf71,C1QTNF6,C3,C3orf67,C7,CACNA1S,CACNG6,CADM2,CALD…	464
Cancer,Organismal Injury and Abnormalities	Epithelial neoplasm	1.31e-32	3.34e-29	2.22	A2M,AARD,ABRA,ACAP1,ACBD7,ACE2,ACER2,ACKR2,ACOT11,ACSM5,ACTG2,ACTN2,ADAM12,ADAM19,ADAMTS16,ADAMTS17,ADAMTS18,ADAMTS3,ADAMTS7,ADAMTSL3,ADCY10,ADCY2,ADCYAP1R1,ADGRB3,ADH1C,ADPRHL1,ADRA2A,ADRA2B,ADSSL1,AGFG1,AGMO,AK1,AK7,AKAP11,AKT1,ALDH1A1,ALDH4A1,ALOX5,AMBN,AMIGO2,AMPD1,AMPH,ANHX,ANK1,ANK3,ANKH,ANKRD1,ANKRD34B,ANO5,ANXA2,ANXA2R,ANXA5,APAF1,APLNR,APOBEC2,APOL3,AQP7,ARID3C,ARPP21,ART4,ASB10,ASB15,AS…	696
Cancer,Organismal Injury and Abnormalities	Development of malignant tumor	9.45e-16	1.83e-13	2.222	A2M,ACBD7,ACE2,ACKR2,ACTN2,ADAM12,ADAM19,ADAMTS16,ADAMTS18,ADAMTS3,ADAMTS7,ADAMTSL3,ADCY10,ADCY2,ADCYAP1R1,ADGRB3,ADH1C,ADSSL1,AGMO,AK7,AKAP11,AKT1,ALDH1A1,ALDH4A1,ALOX5,AMBN,AMIGO2,AMPD1,AMPH,ANK1,ANK3,ANKRD34B,ANO5,ANXA2,ANXA5,APAF1,AQP7,ARID3C,ARPP21,ASB10,ASB15,ASB2,ASB4,ATP1A2,ATP2A1,ATP2B2,ATP6V0A4,AZGP1,BASP1,BGN,BLVRB,BMP7,BPI,BSCL2,BTN2A2,C10orf71,C1QTNF6,C3,C3orf67,C7,CACNA1S,CACNG6,CAD…	468
Organ Development,Skeletal and Muscular System Development and Function	Function of skeletal muscle	3.69e-13	5.29e-11	2.236	AKT1,APOBEC2,ATP2A1,AZGP1,BGN,CACNB1,CKM,CKMT2,COL12A1,FST,HOMER1,IGFBP3,IGFBP5,INHBA,INHBB,JPH1,LBX1,MET,MYH4,MYOZ1,NEB,SLC2A4,SPP1,SRL,SYPL2,TNNT1,TRIM63	27
Cancer,Organismal Injury and Abnormalities	Frequency of tumor	2.19e-17	4.82e-15	2.337	A2M,ACBD7,ACE2,ACKR2,ACTN2,ADAM12,ADAM19,ADAMTS16,ADAMTS18,ADAMTS3,ADAMTS7,ADAMTSL3,ADCY10,ADCY2,ADCYAP1R1,ADGRB3,ADH1C,ADSSL1,AGMO,AK7,AKAP11,AKT1,ALDH1A1,ALDH4A1,ALOX5,AMBN,AMIGO2,AMPD1,AMPH,ANK1,ANK3,ANKRD34B,ANO5,ANXA2,ANXA5,APAF1,AQP7,ARID3C,ARPP21,ASB10,ASB15,ASB2,ASB4,ATP1A2,ATP2A1,ATP2B2,ATP6V0A4,AZGP1,BASP1,BGN,BLVRB,BMP7,BPI,BSCL2,BTN2A2,C10orf71,C1QTNF6,C3,C3orf67,C7,CACNA1S,CACNG6,CAD…	480
Neurological Disease,Organismal Injury and Abnormalities	Brain lesion	2.35e-05	0.000673	2.354	ADAM12,ADAM19,ADRA2A,ADRA2B,AK7,AKT1,ANXA2,APOL3,AQP7,ATP1A2,CACNA1S,CACNB1,CDH1,CDH18,CFI,CKM,CNKSR1,CNTNAP4,COCH,COL11A1,COL22A1,CRYAB,CSF3R,DKK3,EYA4,F5,FBN2,FOS,GFAP,GPX1,HDAC9,HFM1,HIVEP3,HSPB1,HTRA3,JPH1,KCNMB1,LCP1,LGALS3,LMOD3,LYNX1,MET,MSR1,MT2A,MTR,MUC5B,MYCN,MYH7,MYO15A,MYT1,NEGR1,P2RX5,PAH,PANX2,PIK3C2G,PLEKHD1,PSTPIP2,PTGDS,PTGS2,PTK7,PVALB,RBM47,RET,SH3BGR,SPTBN2,SULT1C2,SYNM,THBS1,…	76
Cancer,Organismal Injury and Abnormalities	Tumorigenesis of tissue	3.14e-32	5e-29	2.377	A2M,AARD,ABRA,ACAP1,ACBD7,ACE2,ACER2,ACKR2,ACOT11,ACSM5,ACTG2,ACTN2,ADAM12,ADAM19,ADAMTS16,ADAMTS17,ADAMTS18,ADAMTS3,ADAMTS7,ADAMTSL3,ADCY10,ADCY2,ADCYAP1R1,ADGRB3,ADH1C,ADPRHL1,ADRA2A,ADRA2B,ADSSL1,AGFG1,AGMO,AK1,AK7,AKAP11,AKT1,ALDH1A1,ALDH4A1,ALOX5,AMBN,AMIGO2,AMPD1,AMPH,ANHX,ANK1,ANK3,ANKH,ANKRD1,ANKRD34B,ANO5,ANXA2,ANXA2R,ANXA5,APAF1,APLNR,APOBEC2,APOL3,AQP7,ARID3C,ARPP21,ART4,ASB10,ASB15,AS…	697
Cell Morphology	Shape change of tumor cell lines	1.48e-05	0.000459	2.409	AKT1,ANXA5,C3,CDH1,EGF,EPHB6,GFAP,HTR4,INHBB,MATK,MERTK,MET,RAP1GAP,RRAD,SEMA4D,SYNM,THBS1,TNC,TPM1,UCHL1	20
Organismal Development	Size of animal	9.05e-06	0.000304	2.429	AKT1,BMP7,CISH,DDR1,DIRAS3,ELOVL4,FMOD,FOS,FOSB,FST,IGF2,IGFBP5,LEP,MET,MSR1,MYCN,NR4A3,PHGDH,RGS7,YBX3,ZBTB16	21
Skeletal and Muscular System Development and Function	Contractility of muscle	5.76e-13	7.9e-11	2.49	ACE2,AK1,APLNR,ATP1A2,ATP2A1,CA3,CACNB1,CKM,CKMT2,CLU,COL6A1,DES,HSPB8,JPH1,LEP,MYH4,MYH7,MYLK2,NEB,PDLIM5,PLA2G6,PVALB,RRAD,SLC2A4,SLN,SPP1,SRL,SYNC,SYPL2,TNNT1,TRIM54,TRIM63,TRIM72	33
Cancer,Organismal Injury and Abnormalities	Incidence of tumor	4.69e-20	1.33e-17	2.535	A2M,ACBD7,ACE2,ACKR2,ACTG2,ACTN2,ADAM12,ADAM19,ADAMTS16,ADAMTS18,ADAMTS3,ADAMTS7,ADAMTSL3,ADCY10,ADCY2,ADCYAP1R1,ADGRB3,ADH1C,ADRA2A,ADRA2B,ADSSL1,AGMO,AK7,AKAP11,AKT1,ALDH1A1,ALDH4A1,ALOX5,AMBN,AMIGO2,AMPD1,AMPH,ANK1,ANK3,ANKRD34B,ANO5,ANXA2,ANXA5,APAF1,AQP7,ARID3C,ARPP21,ASB10,ASB15,ASB2,ASB4,ATP1A2,ATP2A1,ATP2B2,ATP6V0A4,AZGP1,BASP1,BGN,BLVRB,BMP7,BPI,BSCL2,BTN2A2,C10orf71,C1QTNF6,C3,C3orf67,C…	501
Cellular Assembly and Organization,Tissue Development	Fibrogenesis	2.4e-06	9.53e-05	2.54	A2M,ACTN2,AKAP11,AKT1,CALD1,CCL11,CRYAB,CTSL,DES,EGF,ESRRG,FAM107A,FHL1,FHOD3,FMOD,HSPB1,KLHL41,KRT8,LBP,LEP,LMOD2,MET,MICALL2,MYH2,MYL2,MYOM1,MYOZ1,MYOZ2,MYPN,NCKAP1L,NEB,PROX1,PTGDS,PTGS2,ROBO1,SFTPC,SYNM,SYNPO2L,TGFB3,TNC,TPM1,TPM2,WNT4	43
Cancer,Organismal Injury and Abnormalities	Tumorigenesis of epithelial neoplasm	2.07e-17	4.64e-15	2.604	A2M,ACBD7,ACE2,ACKR2,ACTN2,ADAM19,ADAMTS16,ADAMTS18,ADAMTS3,ADAMTS7,ADAMTSL3,ADCY10,ADCY2,ADCYAP1R1,ADGRB3,ADH1C,ADSSL1,AGMO,AK7,AKAP11,AKT1,ALDH1A1,ALDH4A1,ALOX5,AMBN,AMIGO2,AMPD1,AMPH,ANK1,ANK3,ANKRD34B,ANO5,ANXA2,ANXA5,APAF1,AQP7,ARID3C,ARPP21,ASB10,ASB15,ASB2,ASB4,ATP1A2,ATP2A1,ATP2B2,ATP6V0A4,AZGP1,BASP1,BGN,BLVRB,BMP7,BPI,BSCL2,BTN2A2,C10orf71,C1QTNF6,C3,C3orf67,C7,CACNA1S,CACNG6,CADM2,CALD…	475
Lipid Metabolism,Molecular Transport,Small Molecule Biochemistry	Concentration of acylglycerol	1.45e-05	0.000451	2.686	ACOT11,ADCY10,AKT1,ALOX5,AQP7,AZGP1,BCO1,BSCL2,C3,CBS/CBSL,CES1,CXCL14,FADS2,HCAR2,HNF4A,IGF2,LEP,LGALS3,LIPA,LIPG,NQO1,NUAK2,P2RX7,PCK1,PLA2G6,PLIN2,PON3,PTGS2,RRAD,RXRG,SLC27A1,SPP1,UCP2,WRN	34
Skeletal and Muscular System Development and Function	Contractility of skeletal muscle	2.01e-13	3.06e-11	3.046	ATP2A1,CACNB1,CKM,CKMT2,COL6A1,JPH1,MYH4,MYLK2,SLC2A4,SRL,SYNC,SYPL2,TRIM72	13
ENRICHED FUNCTIONS
Cancer,Organismal Injury and Abnormalities	Abdominal adenocarcinoma	8.59e-31	1.22e-27		A2M,ABRA,ACAP1,ACBD7,ACE2,ACSM5,ACTG2,ACTN2,ADAM12,ADAM19,ADAMTS16,ADAMTS17,ADAMTS18,ADAMTS3,ADAMTS7,ADAMTSL3,ADCY10,ADCY2,ADCYAP1R1,ADH1C,ADPRHL1,ADRA2A,ADRA2B,ADSSL1,AGFG1,AGMO,AK7,AKAP11,AKT1,ALDH1A1,ALDH4A1,ALOX5,AMBN,AMIGO2,AMPD1,AMPH,ANHX,ANK1,ANK3,ANKRD1,ANKRD34B,ANO5,ANXA2,ANXA2R,ANXA5,APAF1,APLNR,APOL3,AQP7,ARID3C,ARPP21,ASB10,ASB15,ASB16,ASB2,ASB4,ATP1A2,ATP2A1,ATP2B2,ATP6V0A4,ATP6V1E2,…	626
Cancer,Dermatological Diseases and Conditions,Organismal Injury and Abnormalities	Cutaneous melanoma	9.59e-30	1.23e-26		A2M,ABRA,ACAP1,ACE2,ACOT11,ACSM5,ACTN2,ADAM19,ADAMTS16,ADAMTS17,ADAMTS18,ADAMTS7,ADAMTSL3,ADCY10,ADCYAP1R1,ADPRHL1,ADSSL1,AGFG1,AGMO,AK7,AKAP11,AKT1,ALDH4A1,ALOX5,AMBN,AMIGO2,AMPD1,AMPH,ANHX,ANK1,ANK3,ANKH,ANKRD34B,ANO5,ANXA2,APLNR,APOBEC2,APOL3,ARID3C,ARPP21,ASB10,ASB15,ASB16,ASB2,ASB4,ATP1A2,ATP2A1,ATP2B2,ATP6V0A4,AZGP1,BASP1,BGN,BLVRB,BMP7,BPI,BVES,C10orf71,C15orf62,C3,C3orf67,C7,CA3,CACNA1S,C…	457
Cancer,Organismal Injury and Abnormalities	Melanoma	1.24e-28	1.13e-25		A2M,ABRA,ACAP1,ACE2,ACOT11,ACSM5,ACTN2,ADAM19,ADAMTS16,ADAMTS17,ADAMTS18,ADAMTS3,ADAMTS7,ADAMTSL3,ADCY10,ADCYAP1R1,ADPRHL1,ADSSL1,AGFG1,AGMO,AK7,AKAP11,AKT1,ALDH4A1,ALOX5,AMBN,AMIGO2,AMPD1,AMPH,ANHX,ANK1,ANK3,ANKH,ANKRD34B,ANO5,ANXA2,APLNR,APOBEC2,APOL3,ARID3C,ARPP21,ASB10,ASB15,ASB16,ASB2,ASB4,ATP1A2,ATP2A1,ATP2B2,ATP6V0A4,AZGP1,BASP1,BGN,BLVRB,BMP7,BPI,BTN2A2,BVES,C10orf71,C15orf62,C3,C3orf67,C…	507
Cancer,Gastrointestinal Disease,Organismal Injury and Abnormalities	Gastrointestinal carcinoma	5.33e-25	2.84e-22		A2M,ABRA,ACAP1,ACE2,ACTG2,ACTN2,ADAM12,ADAM19,ADAMTS16,ADAMTS17,ADAMTS18,ADAMTS3,ADAMTS7,ADAMTSL3,ADCY10,ADCY2,ADCYAP1R1,ADPRHL1,ADRA2A,ADSSL1,AGFG1,AGMO,AK7,AKAP11,AKT1,ALDH1A1,ALDH4A1,ALOX5,AMBN,AMIGO2,AMPD1,AMPH,ANK1,ANK3,ANKRD34B,ANO5,ANXA2R,APAF1,APLNR,AQP7,ARPP21,ASB10,ASB15,ASB16,ASB2,ASB4,ATP1A2,ATP2A1,ATP2B2,ATP6V0A4,ATP6V1E2,AZGP1,B4GALT6,BASP1,BGN,BLVRB,BMP7,BPI,BSCL2,BST2,BTN2A2,BVES,…	573
Cancer,Organismal Injury and Abnormalities	Pelvic cancer	3.36e-24	1.59e-21		A2M,ACBD7,ACE2,ACTG2,ADAM19,ADAMTS16,ADAMTS18,ADAMTS3,ADAMTS7,ADAMTSL3,ADCY10,ADCY2,ADCYAP1R1,ADGRB3,ADPRHL1,ADRA2A,ADRA2B,ADSSL1,AGMO,AK7,AKAP11,AKT1,ALDH1A1,ALDH4A1,ALOX5,AMBN,AMIGO2,AMPD1,AMPH,ANHX,ANK1,ANK3,ANKRD1,ANKRD34B,ANO5,ANXA2,ANXA5,APAF1,APOL3,AQP7,ARID3C,ARPP21,ASB10,ASB16,ASB2,ASB4,ATP1A2,ATP2A1,ATP2B2,ATP6V0A4,AZGP1,B4GALT6,BMP7,BSCL2,BTN2A2,C10orf71,C1QTNF12,C3,C3orf67,C7,CA3,CACN…	462
Cancer,Gastrointestinal Disease,Organismal Injury and Abnormalities	Gastrointestinal adenocarcinoma	5.24e-24	2.35e-21		A2M,ABRA,ACAP1,ACE2,ACTG2,ACTN2,ADAM12,ADAM19,ADAMTS16,ADAMTS17,ADAMTS18,ADAMTS3,ADAMTS7,ADAMTSL3,ADCY10,ADCY2,ADCYAP1R1,ADPRHL1,ADRA2A,ADSSL1,AGFG1,AGMO,AK7,AKAP11,AKT1,ALDH1A1,ALDH4A1,ALOX5,AMBN,AMIGO2,AMPD1,AMPH,ANK1,ANK3,ANKRD34B,ANO5,ANXA2R,APAF1,APLNR,AQP7,ARPP21,ASB10,ASB15,ASB16,ASB2,ASB4,ATP1A2,ATP2A1,ATP2B2,ATP6V0A4,ATP6V1E2,AZGP1,B4GALT6,BASP1,BGN,BLVRB,BMP7,BPI,BSCL2,BST2,BTN2A2,BVES,…	557
Cancer,Organismal Injury and Abnormalities	Genitourinary adenocarcinoma	5.49e-24	2.35e-21		A2M,ACBD7,ACE2,ACTG2,ADAM19,ADAMTS16,ADAMTS18,ADAMTS7,ADAMTSL3,ADCY10,ADCY2,ADCYAP1R1,ADRA2A,ADRA2B,ADSSL1,AGMO,AK7,AKAP11,AKT1,ALDH1A1,ALDH4A1,ALOX5,AMBN,AMPD1,AMPH,ANHX,ANK1,ANK3,ANKRD1,ANKRD34B,ANO5,ANXA2,ANXA5,APOL3,AQP7,ARID3C,ASB10,ASB15,ASB16,ASB2,ASB4,ATP1A2,ATP2A1,ATP2B2,ATP6V0A4,AZGP1,B4GALT6,BASP1,BLVRB,BMP7,BSCL2,BTN2A2,C10orf71,C1QTNF12,C3,C3orf67,C7,CA3,CACNA1S,CACNB1,CACNG6,CADM2,C…	414
Cancer,Organismal Injury and Abnormalities,Reproductive System Disease	Genital tract cancer	4.22e-23	1.69e-20		A2M,ACBD7,ACE2,ACTG2,ADAM19,ADAMTS16,ADAMTS18,ADAMTS3,ADAMTS7,ADAMTSL3,ADCY10,ADCY2,ADCYAP1R1,ADGRB3,ADRA2A,ADRA2B,ADSSL1,AGMO,AK7,AKAP11,AKT1,ALDH1A1,ALDH4A1,ALOX5,AMBN,AMPD1,AMPH,ANHX,ANK1,ANK3,ANKRD1,ANKRD34B,ANO5,ANXA2,ANXA5,APOL3,AQP7,ARID3C,ARPP21,ASB10,ASB16,ASB2,ASB4,ATP1A2,ATP2A1,ATP2B2,ATP6V0A4,AZGP1,B4GALT6,BMP7,BSCL2,BTN2A2,C10orf71,C1QTNF12,C3,C3orf67,C7,CA3,CACNA1S,CACNB1,CACNG6,CAL…	437
Cancer,Organismal Injury and Abnormalities	Genitourinary carcinoma	6.6e-23	2.48e-20		A2M,ACBD7,ACE2,ACTG2,ADAM19,ADAMTS16,ADAMTS18,ADAMTS3,ADAMTS7,ADAMTSL3,ADCY10,ADCY2,ADCYAP1R1,ADPRHL1,ADRA2A,ADRA2B,ADSSL1,AGMO,AK7,AKAP11,AKT1,ALDH1A1,ALDH4A1,ALOX5,AMBN,AMIGO2,AMPD1,AMPH,ANHX,ANK1,ANK3,ANKRD1,ANKRD34B,ANO5,ANXA2,ANXA5,APOL3,AQP7,ARID3C,ASB10,ASB15,ASB16,ASB2,ASB4,ATP1A2,ATP2A1,ATP2B2,ATP6V0A4,AZGP1,B4GALT6,BASP1,BGN,BLVRB,BMP7,BSCL2,BTN2A2,C10orf71,C1QTNF12,C3,C3orf67,C7,CA3,CA…	449
Cancer,Gastrointestinal Disease,Organismal Injury and Abnormalities	Large intestine carcinoma	1.21e-21	4.06e-19		A2M,ABRA,ACAP1,ACE2,ACTG2,ACTN2,ADAM12,ADAM19,ADAMTS16,ADAMTS17,ADAMTS18,ADAMTS3,ADAMTS7,ADAMTSL3,ADCY10,ADCY2,ADCYAP1R1,ADPRHL1,ADRA2A,ADSSL1,AGFG1,AGMO,AK7,AKAP11,AKT1,ALDH1A1,ALDH4A1,ALOX5,AMBN,AMIGO2,AMPD1,ANK1,ANK3,ANKRD34B,ANO5,ANXA2R,APAF1,APLNR,AQP7,ARPP21,ASB10,ASB15,ASB16,ASB2,ASB4,ATP1A2,ATP2A1,ATP2B2,ATP6V0A4,ATP6V1E2,AZGP1,B4GALT6,BASP1,BGN,BLVRB,BMP7,BPI,BSCL2,BST2,BTN2A2,BVES,C10or…	544
Cancer,Gastrointestinal Disease,Organismal Injury and Abnormalities	Large intestine adenocarcinoma	3.85e-21	1.23e-18		A2M,ABRA,ACAP1,ACE2,ACTG2,ACTN2,ADAM12,ADAM19,ADAMTS16,ADAMTS17,ADAMTS18,ADAMTS3,ADAMTS7,ADAMTSL3,ADCY10,ADCY2,ADCYAP1R1,ADPRHL1,ADRA2A,ADSSL1,AGFG1,AGMO,AK7,AKAP11,AKT1,ALDH1A1,ALDH4A1,ALOX5,AMBN,AMIGO2,AMPD1,ANK1,ANK3,ANKRD34B,ANO5,ANXA2R,APAF1,APLNR,AQP7,ARPP21,ASB10,ASB15,ASB16,ASB2,ASB4,ATP1A2,ATP2A1,ATP2B2,ATP6V0A4,ATP6V1E2,AZGP1,B4GALT6,BASP1,BGN,BLVRB,BMP7,BPI,BSCL2,BST2,BTN2A2,BVES,C10or…	540
Cancer,Organismal Injury and Abnormalities	Breast or pancreatic cancer	1.72e-20	5.12e-18		ABRA,ACAP1,ACE2,ACSM5,ACTN2,ADAM12,ADAM19,ADAMTS17,ADAMTS18,ADAMTS3,ADAMTS7,ADAMTSL3,ADCY10,ADCY2,ADCYAP1R1,ADGRB3,ADPRHL1,ADRA2A,ADRA2B,AK1,AK7,AKAP11,AKT1,ALDH1A1,ALOX5,AMPD1,AMPH,ANK1,APAF1,APLNR,ASB10,ASB4,ATP1A2,ATP2A1,ATP2B2,AZGP1,BGN,BMP7,BPI,BSCL2,C10orf71,C3,C3orf67,CADM2,CALD1,CAMK2A,CAMK2B,CAPN6,CARNS1,CASP6,CAST,CBS/CBSL,CCL11,CCL4,CCR1,CDC42EP3,CDH1,CDH18,CDK7,CES1,CFI,CKB,CKM,CKMT2,…	354
Cancer,Endocrine System Disorders,Organismal Injury and Abnormalities	Thyroid cancer	1.59e-19	4.33e-17		A2M,AARD,ABRA,ACAP1,ACBD7,ACE2,ACER2,ACOT11,ACSM5,ACTG2,ACTN2,ADAM12,ADAM19,ADAMTS16,ADAMTS17,ADAMTS18,ADAMTS3,ADAMTS7,ADAMTSL3,ADCY10,ADCY2,ADCYAP1R1,ADPRHL1,ADRA2A,ADSSL1,AGFG1,AGMO,AK7,AKAP11,AKT1,ALDH1A1,ALDH4A1,ALOX5,AMPD1,AMPH,ANHX,ANK1,ANK3,ANKH,ANKRD1,ANO5,ANXA2,ANXA5,APAF1,APOL3,AQP7,ARPP21,ASB10,ASB15,ASB16,ASB2,ASB4,ATP1A2,ATP2A1,ATP2B2,ATP6V0A4,AZGP1,BASP1,BGN,BLVRB,BMP7,BPI,BTN2A2,BV…	548
Cancer,Endocrine System Disorders,Organismal Injury and Abnormalities	Thyroid carcinoma	2.33e-19	6.2e-17		A2M,AARD,ABRA,ACAP1,ACBD7,ACE2,ACER2,ACOT11,ACSM5,ACTG2,ACTN2,ADAM12,ADAM19,ADAMTS16,ADAMTS17,ADAMTS18,ADAMTS3,ADAMTS7,ADAMTSL3,ADCY10,ADCY2,ADCYAP1R1,ADPRHL1,ADRA2A,ADSSL1,AGFG1,AGMO,AK7,AKAP11,AKT1,ALDH1A1,ALDH4A1,ALOX5,AMPD1,AMPH,ANHX,ANK1,ANK3,ANKH,ANKRD1,ANO5,ANXA2,ANXA5,APAF1,APOL3,AQP7,ARPP21,ASB10,ASB15,ASB16,ASB2,ASB4,ATP1A2,ATP2A1,ATP2B2,ATP6V0A4,AZGP1,BASP1,BGN,BLVRB,BMP7,BPI,BTN2A2,BV…	547
Cancer,Organismal Injury and Abnormalities,Reproductive System Disease	Breast or gynecological cancer	3.09e-19	7.86e-17		ACBD7,ACE2,ACTG2,ACTN2,ADAM12,ADAM19,ADAMTS16,ADAMTS18,ADAMTS3,ADAMTS7,ADAMTSL3,ADCY10,ADCY2,ADCYAP1R1,ADGRB3,AGMO,AK1,AK7,AKAP11,AKT1,ALDH1A1,ALDH4A1,ALOX5,AMBN,AMPD1,AMPH,ANK1,ANK3,ANO5,ANXA2,ANXA5,ARID3C,ASB10,ASB4,ATP2A1,ATP2B2,ATP6V0A4,AZGP1,BGN,BMP7,BSCL2,BTN2A2,C3,C3orf67,C7,CACNA1S,CACNG6,CALD1,CAMK2A,CAMK2B,CAP2,CAPN6,CARNS1,CAST,CBS/CBSL,CCDC60,CCL4,CDA,CDC42EP3,CDH1,CDH18,CDK7,CDKL3,CE…	383
Cancer,Organismal Injury and Abnormalities	Neck neoplasm	3.2e-19	7.86e-17		A2M,AARD,ABRA,ACAP1,ACBD7,ACE2,ACER2,ACOT11,ACSM5,ACTG2,ACTN2,ADAM12,ADAM19,ADAMTS16,ADAMTS17,ADAMTS18,ADAMTS3,ADAMTS7,ADAMTSL3,ADCY10,ADCY2,ADCYAP1R1,ADPRHL1,ADRA2A,ADSSL1,AGFG1,AGMO,AK7,AKAP11,AKT1,ALDH1A1,ALDH4A1,ALOX5,AMPD1,AMPH,ANHX,ANK1,ANK3,ANKH,ANKRD1,ANO5,ANXA2,ANXA5,APAF1,APOL3,AQP7,ARPP21,ASB10,ASB15,ASB16,ASB2,ASB4,ATP1A2,ATP2A1,ATP2B2,ATP6V0A4,AZGP1,BASP1,BGN,BLVRB,BMP7,BPI,BTN2A2,BV…	552
Neurological Disease	Dyskinesia	3.45e-18	8.31e-16		A2M,ACOT11,ACTN2,ACTN3,ADCY2,ADRA2A,ADRA2B,AK1,AKT1,APLNR,ARPP21,ATP2A1,ATP2B2,BASP1,C3,C7,CAMK2A,CAMK2B,CASP6,CCL4,CKB,CLU,COCH,CORO2B,CRYAB,DIRAS2,DKK3,DTNA,EEF1A2,ENO3,EPHX2,ESRRG,FAM107A,FOS,FOSB,GFAP,GLRB,GPRC5C,GRIA2,GRIN3A,HAP1,HOMER1,IDO1,LAMB1,LDHA,LEP,LRRN1,MERTK,MT2A,MYH7,MYOM2,MYOZ2,NPTX2,NREP,PDLIM7,PFKM,PGAM2,PPP1R1A,PPP1R3A,PRKX,PRR5,PVALB,RAP1GAP,RASD2,RBFOX1,RBP4,RTN2,RXRG,SCN1B,…	82
Hereditary Disorder,Neurological Disease,Organismal Injury and Abnormalities,Psychological Disorders,Skeletal and Muscular Disorders	Huntington's Disease	8.64e-18	2.01e-15		A2M,ACOT11,ACTN2,ACTN3,ADCY2,AK1,AKT1,APLNR,ARPP21,ATP2A1,ATP2B2,BASP1,C3,C7,CAMK2A,CAMK2B,CASP6,CCL4,CKB,CLU,COCH,CORO2B,CRYAB,DIRAS2,DKK3,DTNA,EEF1A2,ENO3,EPHX2,ESRRG,FAM107A,FOS,GFAP,GLRB,GPRC5C,GRIN3A,HAP1,HOMER1,IDO1,LAMB1,LDHA,LEP,LRRN1,MERTK,MT2A,MYH7,MYOM2,MYOZ2,NREP,PDLIM7,PFKM,PGAM2,PPP1R1A,PPP1R3A,PRKX,PRR5,PVALB,RAP1GAP,RASD2,RBFOX1,RBP4,RTN2,RXRG,SCN1B,SCN4A,SCN4B,SLC27A1,SLC2A4,SOX9…	77
Cancer,Organismal Injury and Abnormalities,Reproductive System Disease	Breast or ovarian cancer	1.16e-17	2.65e-15		ACE2,ACTN2,ADAM12,ADAM19,ADAMTS18,ADAMTS3,ADAMTS7,ADAMTSL3,ADCY10,ADCY2,ADCYAP1R1,ADGRB3,AK1,AK7,AKT1,ALDH1A1,ALOX5,AMPD1,AMPH,ASB10,ASB4,ATP2A1,ATP2B2,AZGP1,BGN,BMP7,BSCL2,C3,C3orf67,CALD1,CAMK2A,CAMK2B,CAPN6,CARNS1,CAST,CBS/CBSL,CCL4,CDC42EP3,CDH1,CDH18,CDK7,CES1,CKB,CKM,CKMT2,CLCA1,CLDN4,CLU,CMYA5,CNN1,CNTN1,COCH,COL11A1,COL11A2,COL12A1,COL22A1,COL6A1,COL8A1,CORO2B,CPXM2,CRABP2,CRYAB,CSF3R,CSP…	271
Neurological Disease,Skeletal and Muscular Disorders	Neuromuscular disease	1e-16	2.1e-14		A2M,ACOT11,ACTN2,ACTN3,ADCY2,ADH1C,ADRA2A,ADRA2B,AK1,AKT1,ALOX5,ANXA2,APLNR,ARPP21,ATP2A1,ATP2B2,B4GALT6,BASP1,BST2,C3,C7,CA3,CAMK2A,CAMK2B,CASP6,CCL4,CKB,CLU,COCH,CORO2B,CR2,CRYAB,CSF3R,DIRAS2,DKK3,DTNA,EEF1A2,ENO3,EPHX2,ESRRG,FAM107A,FOS,GFAP,GLRB,GPM6B,GPRC5C,GRIN3A,GSTP1,HAP1,HIVEP3,HOMER1,HSPB1,IDO1,IL2RA,LAMB1,LDHA,LEP,LRRN1,MERTK,MT2A,MTR,MYH7,MYOM2,MYOZ2,NGFR,NREP,P2RX7,PDLIM7,PFKM,PGAM2,…	105
Cellular Assembly and Organization	Sliding of myofilaments	1.64e-15	3.08e-13		ACTN2,ACTN3,DES,MYBPC1,MYBPC2,MYH7,MYL1,MYL2,MYLK2,NEB,TNNC2,TNNI1,TNNI2,TNNT1,TNNT3,TPM1,TPM2	17
Neurological Disease,Organismal Injury and Abnormalities,Psychological Disorders	Disorder of basal ganglia	3.86e-15	7.14e-13		A2M,ACOT11,ACTN2,ACTN3,ADCY2,ADH1C,ADRA2A,ADRA2B,AK1,AKT1,ANXA2,APLNR,ARPP21,ATP2A1,ATP2B2,BASP1,C3,C7,CAMK2A,CAMK2B,CASP6,CCL4,CKB,CLU,COCH,CORO2B,CRYAB,DIRAS2,DKK3,DTNA,EEF1A2,ENO3,EPHX2,ESRRG,FAM107A,FOS,FOSB,GFAP,GLRB,GPRC5C,GRIN3A,GSTP1,HAP1,HIVEP3,HOMER1,HSPB1,IDO1,LAMB1,LDHA,LEP,LRRN1,LYNX1,MERTK,MT2A,MYH7,MYOM2,MYOZ2,NREP,PDLIM7,PFKM,PGAM2,PLA2G6,PPP1R1A,PPP1R3A,PRKX,PRR5,PVALB,RAP1GAP,RA…	90
Cancer,Organismal Injury and Abnormalities,Reproductive System Disease	Tumorigenesis of reproductive tract	5.73e-15	1.04e-12		ACBD7,ACE2,ACTG2,ADAM12,ADAM19,ADAMTS16,ADAMTS18,ADAMTS7,ADAMTSL3,ADCY10,ADCY2,ADCYAP1R1,ADGRB3,ADRA2A,ADRA2B,AGMO,AK7,AKAP11,AKT1,ALDH1A1,ALDH4A1,ALOX5,AMBN,AMPD1,AMPH,ANK1,ANK3,ANO5,ANXA2,ANXA5,ARID3C,ASB10,ASB4,ATP2A1,ATP6V0A4,AZGP1,BMP7,BTN2A2,C3,C3orf67,C7,CACNA1S,CACNG6,CAMK2B,CAP2,CAPN6,CAST,CBS/CBSL,CCDC60,CCL4,CDA,CDC42EP3,CDH1,CDH18,CDK7,CDKL3,CES1,CHML,CLCA1,CLCN1,CLDN4,CLMN,CLU,CMYA5,…	314
Cancer,Organismal Injury and Abnormalities,Reproductive System Disease	Female genital neoplasm	7.48e-15	1.35e-12		ACBD7,ACE2,ACTG2,ADAM12,ADAM19,ADAMTS16,ADAMTS18,ADAMTS7,ADAMTSL3,ADCY10,ADCY2,ADCYAP1R1,ADGRB3,ADRA2A,ADRA2B,AGMO,AK7,AKAP11,AKT1,ALDH1A1,ALDH4A1,ALOX5,AMBN,AMPD1,AMPH,ANK1,ANK3,ANO5,ANXA2,ANXA5,ARID3C,ASB10,ASB4,ATP2A1,ATP6V0A4,AZGP1,BMP7,BTN2A2,C3,C3orf67,C7,CACNA1S,CACNG6,CAMK2B,CAP2,CAPN6,CAST,CBS/CBSL,CCDC60,CCL4,CDA,CDC42EP3,CDH1,CDH18,CDK7,CDKL3,CES1,CHML,CLCA1,CLCN1,CLDN4,CLMN,CLU,CMYA5,…	314
Skeletal and Muscular System Development and Function	Morphology of muscle	1.2e-14	2.13e-12		ADAM12,ADAM19,ADGRB1,AKT1,APOBEC2,ATP2A1,AZGP1,BGN,CACNB1,CAPN6,CAST,CKM,CKMT2,CLU,COL12A1,COL6A1,CRYAB,DES,DTNA,FMOD,FST,GPX1,HDAC9,HSPB7,HSPB8,IDS,IGFBP3,IGFBP5,INHBA,INHBB,JPH1,JPH2,KLF15,LBX1,LEP,LMOD2,MEOX1,MET,MKX,MYCN,MYH2,MYH4,MYLPF,MYOZ1,MYOZ2,MYT1,NEB,NGFR,NR4A3,P2RY6,PDLIM5,PDPN,PFKM,PTGS2,RRAD,SLC2A4,SOX4,SPP1,SRL,SYPL2,TBX1,THBS1,TNMD,TNNT1,TRIM54,TRIM63,TRIM72	67
Cancer,Organismal Injury and Abnormalities	Malignant neoplasm of retroperitoneum	1.72e-14	2.93e-12		ABRA,ACAP1,ACE2,ACSM5,ACTN2,ADAM12,ADAM19,ADAMTS17,ADAMTS18,ADAMTS3,ADAMTS7,ADAMTSL3,ADCY2,ADCYAP1R1,ADPRHL1,ADRA2A,ADRA2B,AKAP11,AKT1,AMPD1,AMPH,ANK1,ANO5,ANXA2,ANXA5,APAF1,APLNR,AQP7,ASB15,ATP1A2,ATP2A1,ATP2B2,AZGP1,BASP1,BLVRB,BPI,BSCL2,C10orf71,C3orf67,CADM2,CALD1,CAPN6,CASP6,CCL11,CCL4,CCR1,CDC42EP3,CDH1,CDH18,CFI,CKM,CLDN4,CLU,CMYA5,CNKSR1,CNTN1,CNTNAP4,COCH,COL11A2,COL12A1,COL22A1,COL6A1,C…	237
Hereditary Disorder,Organismal Injury and Abnormalities,Skeletal and Muscular Disorders	Hereditary myopathy	3.91e-14	6.49e-12		ACTN2,ACTN3,ADSSL1,AMPD1,ANKRD1,ANO5,ATP1A2,ATP2A1,BGN,BSCL2,BVES,CACNA1S,CALD1,CAST,CLCN1,CNTN1,COL12A1,COL6A1,CRYAB,CXCL14,DES,DTNA,EYA4,FHL1,FHOD3,GJA5,GJC2,HK1,HOMER1,HSPB1,HSPB8,JPH1,JPH2,KIF1A,KLHL41,KY,LBP,LMOD3,MPZ,MYBPC1,MYH2,MYH7,MYL1,MYL2,MYLK2,MYMK,MYO18B,MYOM1,MYOT,MYOZ2,MYPN,NEB,NEBL,NIPA1,PDLIM3,PLP1,RRM2,RTN2,SCN1B,SCN4A,SCN4B,TGFB3,TNNT1,TNNT3,TPM1,TPM2,TRIM63,UCHL1,ZBTB42	69
Cancer,Organismal Injury and Abnormalities,Reproductive System Disease	Breast cancer	7.59e-14	1.23e-11		ACTN2,ADAM12,ADAMTS18,ADAMTS3,ADCY10,ADCY2,ADGRB3,AK1,AKT1,ALDH1A1,ALOX5,AMPD1,AMPH,ASB10,ATP2A1,ATP2B2,BGN,BMP7,BSCL2,C3,C3orf67,CALD1,CAMK2A,CARNS1,CAST,CBS/CBSL,CCL4,CDC42EP3,CDH1,CES1,CKB,CKM,CKMT2,CLCA1,CLDN4,CLU,CNN1,CNTN1,COCH,COL11A1,COL11A2,COL12A1,COL22A1,COL6A1,COL8A1,CPXM2,CRABP2,CRYAB,CSF3R,CSPG4,CTNNA2,CTSD,CXCL14,CXCL2,DDR1,DOK5,DTX4,DUSP4,ECM1,EGF,EGFL6,EPHB6,EPHX2,ESRRG,FADS2,FBN…	190
Cancer,Organismal Injury and Abnormalities,Reproductive System Disease	Development of genital tumor	9.03e-14	1.44e-11		ACBD7,ACE2,ACTG2,ADAM12,ADAM19,ADAMTS16,ADAMTS18,ADAMTS7,ADAMTSL3,ADCY10,ADCY2,ADCYAP1R1,ADRA2A,ADRA2B,AGMO,AK7,AKAP11,AKT1,ALDH1A1,ALDH4A1,ALOX5,AMBN,AMPD1,AMPH,ANK1,ANK3,ANO5,ANXA2,ANXA5,ARID3C,ASB10,ASB4,ATP2A1,ATP6V0A4,AZGP1,BMP7,BTN2A2,C3,C3orf67,C7,CACNA1S,CACNG6,CAMK2B,CAP2,CAPN6,CAST,CBS/CBSL,CCDC60,CCL4,CDA,CDC42EP3,CDH1,CDH18,CDKL3,CES1,CHML,CLCN1,CLDN4,CLMN,CLU,CMYA5,CNN1,CNTN1,CNTNAP4…	301
Cancer,Organismal Injury and Abnormalities,Reproductive System Disease	Breast or ovarian carcinoma	1.16e-13	1.78e-11		ACE2,ACTN2,ADAM19,ADAMTS18,ADAMTS3,ADAMTS7,ADAMTSL3,ADCY10,ADCY2,ADCYAP1R1,AK1,AK7,AKT1,ALDH1A1,ALOX5,AMPD1,AMPH,ASB10,ASB4,ATP2A1,AZGP1,BGN,BMP7,BSCL2,C3,CALD1,CAMK2A,CAMK2B,CAPN6,CARNS1,CAST,CBS/CBSL,CDC42EP3,CDH1,CDH18,CES1,CKB,CKMT2,CLCA1,CLU,CMYA5,CNN1,CNTN1,COCH,COL11A1,COL11A2,COL12A1,COL22A1,COL6A1,COL8A1,CORO2B,CPXM2,CSF3R,CSPG4,CTNNA2,CTSD,CXCL14,CXCL2,DIRAS2,DIRAS3,DOK5,DTNA,DTX4,DUSP2…	220
Cancer,Organismal Injury and Abnormalities,Reproductive System Disease	Female genital tract cancer	2.99e-13	4.39e-11		ACBD7,ACE2,ACTG2,ADAM19,ADAMTS16,ADAMTS18,ADAMTS7,ADAMTSL3,ADCY10,ADCY2,ADCYAP1R1,ADGRB3,AGMO,AK7,AKAP11,AKT1,ALDH1A1,ALDH4A1,ALOX5,AMBN,AMPD1,AMPH,ANK1,ANK3,ANO5,ANXA2,ANXA5,ARID3C,ASB10,ASB4,ATP2A1,ATP6V0A4,AZGP1,BMP7,BTN2A2,C3,C3orf67,C7,CACNA1S,CACNG6,CAMK2B,CAP2,CAPN6,CAST,CBS/CBSL,CCDC60,CCL4,CDA,CDC42EP3,CDH1,CDH18,CDK7,CDKL3,CES1,CHML,CLCA1,CLCN1,CLDN4,CLMN,CLU,CMYA5,CNN1,CNTN1,CNTNAP4,CO…	300
Cardiovascular System Development and Function	Morphology of cardiovascular system	3.59e-13	5.21e-11		ACE2,ACTG2,ACTN2,ADAM12,ADAM19,ADH1C,ADRA2A,ADRA2B,AKT1,ANKRD1,APLNR,ASB2,ASB4,BGN,BSCL2,CACNA1S,CACNB1,CAST,CBS/CBSL,CDC42EP3,CKM,CKMT2,CLU,CNN1,COL8A1,COL8A2,CRYAB,CTSD,DDAH1,DDR1,DES,DTNA,EYA4,FGF18,FHOD3,FMOD,GAS6,GFAP,GJA5,GPX1,GPX3,HDAC9,HOPX,HPGD,HSPB7,HSPB8,IGF2,IL15,INHBA,ITGB8,JPH2,KLF15,LEP,LMOD2,MERTK,MYBPC2,MYCN,MYH7,MYL2,MYLK2,MYOM1,MYOZ2,MYPN,NEBL,NFAT5,NGFR,NR4A3,P2RX7,P2RY6,PDLIM…	95
Cancer,Organismal Injury and Abnormalities	Squamous-cell carcinoma	3.98e-13	5.64e-11		ACSM5,ACTN2,ADAM12,ADAM19,ADAMTS17,ADAMTS18,ADAMTS7,ADAMTSL3,ADCY10,ADGRB3,AKAP11,AKT1,ALOX5,AMPD1,AMPH,ANK3,ANO5,APOBEC2,AQP7,ARPP21,ART4,ATP1A2,ATP2A1,BGN,BPI,C1QTNF12,C3,C6orf132,CA3,CACNA1S,CADM2,CAMK2B,CAP2,CCL11,CDC42EP3,CDH1,CDH18,CFI,CKM,CKMT2,CLCN1,CLDN4,CLEC18A/CLEC18C,CLU,CMYA5,CNN1,CNTN1,CNTNAP4,COCH,COL11A1,COL11A2,COL12A1,COL22A1,CPXM2,CPZ,CR2,CRISPLD1,CSPG4,CTNNA2,CTSL,CXCL14,CXCL2…	244
Organismal Development	Morphology of body cavity	4.73e-13	6.56e-11		ACE2,ACTG2,ACTN2,ADAM12,ADAM19,ADAMTS18,ADAMTS3,ADH1C,ADRA2A,ADRA2B,AKT1,ALOX5,ANKRD1,APLNR,AQP7,ASB2,ATP2A1,AZGP1,BGN,BMP7,BSCL2,C3,CACNA1S,CACNB1,CAST,CBS/CBSL,CCR1,CDC42EP3,CES1,CISH,CKM,CKMT2,CLCA1,CLEC7A,CLU,CNN1,CRYAB,CTSD,CXCL14,DES,DMRT2,DTNA,EGF,EPHX2,EYA4,FADS2,FGF18,FHOD3,FMOD,FOS,FST,FUT7,GFRA1,GJA5,GPX1,GPX3,HDAC9,HJV,HOPX,HSPB7,HSPB8,IDS,IGF2,IGFBP3,IGFBP5,IL11RA,IL15,IL2RA,INHBA,IT…	143
Cardiovascular Disease,Cardiovascular System Development and Function	Abnormal morphology of cardiovascular system	1.18e-12	1.57e-10		ACE2,ACTG2,ACTN2,ADAM12,ADAM19,ADRA2A,ADRA2B,AKT1,ANKRD1,APLNR,ASB2,ASB4,BGN,BSCL2,CACNA1S,CACNB1,CAST,CBS/CBSL,CDC42EP3,CKM,CKMT2,CLU,COL8A1,COL8A2,CRYAB,CTSD,DDAH1,DES,DTNA,EYA4,FHOD3,FMOD,GFAP,GJA5,GPX1,GPX3,HDAC9,HOPX,HPGD,HSPB7,HSPB8,IGF2,IL15,INHBA,ITGB8,JPH2,KLF15,LEP,MERTK,MYBPC2,MYCN,MYH7,MYL2,MYLK2,MYOM1,MYOZ2,MYPN,NEBL,NFAT5,NGFR,NR4A3,P2RY6,PDLIM3,PDLIM5,PDPN,PFKM,PPP1R1A,PROX1,PTGDS,…	87
Cancer,Organismal Injury and Abnormalities,Reproductive System Disease	Uterine tumor	1.32e-12	1.74e-10		ACBD7,ACTG2,ADAM12,ADAM19,ADAMTS16,ADAMTS18,ADCY10,ADCY2,ADRA2A,ADRA2B,AGMO,AK7,AKAP11,AKT1,ALDH1A1,ALDH4A1,ALOX5,AMBN,AMPD1,AMPH,ANK1,ANK3,ANO5,ANXA2,ANXA5,ARID3C,ASB10,ASB4,ATP2A1,ATP6V0A4,BMP7,BTN2A2,C3,C3orf67,C7,CACNA1S,CACNG6,CAMK2B,CAP2,CAPN6,CAST,CBS/CBSL,CCDC60,CCL4,CDA,CDC42EP3,CDH1,CDH18,CDKL3,CES1,CHML,CLCN1,CLDN4,CLMN,CLU,CMYA5,CNN1,CNTN1,CNTNAP4,COL12A1,CPXM2,CPZ,CRABP2,CSF3R,CSPG4,…	249
Cancer,Gastrointestinal Disease,Organismal Injury and Abnormalities	Upper gastrointestinal tract cancer	3.61e-12	4.61e-10		A2M,ACTN2,ADAM12,ADAMTS16,ADAMTS17,ADAMTS18,ADAMTS7,ADAMTSL3,ADCY10,ADCY2,ADRA2A,ADRA2B,AKAP11,AKT1,AMPD1,AMPH,ANK3,ANO5,AQP7,ATP1A2,ATP2B2,AZGP1,BGN,BMP7,C3,C3orf67,CACNA1S,CALD1,CBS/CBSL,CCL11,CDH1,CDH18,CFI,CLDN4,CLU,CMYA5,CNN1,CNTN1,CNTNAP4,COL11A1,COL12A1,COL22A1,COL8A1,COL8A2,CPXM2,CPZ,CR2,CRYAB,CSF3R,CSPG4,CTNNA2,CXCL14,CXCL2,DOK5,EDIL3,EEF1A2,EGFL6,EML6,ENPEP,EVC,EYA4,F5,FADS2,FBN2,FBXO40…	219
Organ Morphology,Skeletal and Muscular System Development and Function	Morphology of skeletal muscle	4.13e-12	5.22e-10		ADAM12,ADAM19,AKT1,APOBEC2,ATP2A1,AZGP1,CACNB1,CKM,CKMT2,COL12A1,COL6A1,DES,FST,IGFBP3,IGFBP5,INHBA,INHBB,LBX1,MEOX1,MET,MYH4,MYLPF,MYOZ1,MYT1,NGFR,PFKM,SLC2A4,SPP1,SYPL2,TBX1,TNNT1,TRIM63,TRIM72	33
Cancer,Gastrointestinal Disease,Organismal Injury and Abnormalities	Upper gastrointestinal carcinoma	5.38e-12	6.74e-10		A2M,ACTN2,ADAM12,ADAMTS16,ADAMTS17,ADAMTS18,ADAMTS7,ADAMTSL3,ADCY10,ADCY2,AKAP11,AKT1,AMPD1,AMPH,ANK3,ANO5,AQP7,ATP1A2,ATP2B2,AZGP1,BGN,BMP7,C3,C3orf67,CACNA1S,CALD1,CBS/CBSL,CCL11,CDH1,CDH18,CFI,CLDN4,CLU,CMYA5,CNN1,CNTN1,CNTNAP4,COL11A1,COL12A1,COL22A1,COL8A1,COL8A2,CPXM2,CPZ,CSF3R,CSPG4,CTNNA2,CXCL14,CXCL2,DOK5,EDIL3,EEF1A2,EGFL6,EML6,ENPEP,EVC,EYA4,F5,FADS2,FBN2,FBXO40,FCRL5,FIGN,FKBP10,GAS6,…	211
Cancer,Organismal Injury and Abnormalities,Reproductive System Disease	Prostate cancer	8.41e-12	1.04e-09		A2M,ADAMTS16,ADAMTS18,ADAMTS3,ADAMTS7,ADCY10,ADCY2,ADRA2A,ADRA2B,ADSSL1,AK7,AKAP11,AKT1,ALDH4A1,AMPD1,ANHX,ANK1,ANK3,ANKRD1,ANKRD34B,ANXA2,APOL3,AQP7,ARPP21,ASB16,ASB2,ATP1A2,ATP2B2,B4GALT6,BSCL2,C10orf71,C1QTNF12,C3,C3orf67,C7,CA3,CACNA1S,CACNB1,CALD1,CAMK2B,CAPN6,CBS/CBSL,CD1C,CDH1,CES1,CFI,CHIA,CKB,CKM,CKMT2,CLCN1,CLEC18A/CLEC18C,CLU,CMYA5,CNTFR,CNTNAP4,COCH,COL11A1,COL12A1,COL22A1,COL8A1,CR2,…	260
Cancer,Organismal Injury and Abnormalities,Reproductive System Disease	Malignant neoplasm of male genital organ	1.03e-11	1.26e-09		A2M,ADAMTS16,ADAMTS18,ADAMTS3,ADAMTS7,ADCY10,ADCY2,ADRA2A,ADRA2B,ADSSL1,AK7,AKAP11,AKT1,ALDH4A1,AMPD1,ANHX,ANK1,ANK3,ANKRD1,ANKRD34B,ANXA2,APOL3,AQP7,ARPP21,ASB16,ASB2,ATP1A2,ATP2B2,B4GALT6,BSCL2,C10orf71,C1QTNF12,C3,C3orf67,C7,CA3,CACNA1S,CACNB1,CALD1,CAMK2B,CAPN6,CBS/CBSL,CD1C,CDH1,CES1,CFI,CHIA,CKB,CKM,CKMT2,CLCN1,CLEC18A/CLEC18C,CLU,CMYA5,CNTFR,CNTNAP4,COCH,COL11A1,COL12A1,COL22A1,COL8A1,CR2,…	262
Skeletal and Muscular Disorders,Skeletal and Muscular System Development and Function	Abnormal morphology of muscle	1.17e-11	1.41e-09		ADAM12,ADAM19,APOBEC2,ATP2A1,BGN,CACNB1,CAPN6,CLU,COL12A1,COL6A1,DES,FMOD,FST,HSPB7,HSPB8,IDS,INHBA,INHBB,JPH1,JPH2,MEOX1,MET,MKX,MYCN,MYH4,MYLPF,MYOZ1,MYT1,NEB,NGFR,PDLIM5,PDPN,PFKM,SLC2A4,SOX4,SRL,SYPL2,TBX1,THBS1,TNMD,TNNT1,TRIM54,TRIM63,TRIM72	44
Cancer,Organismal Injury and Abnormalities,Reproductive System Disease	Breast carcinoma	1.56e-11	1.87e-09		ACTN2,ADAMTS18,ADAMTS3,ADCY10,AK1,AKT1,ALOX5,AMPD1,AMPH,ASB10,ATP2A1,BGN,BMP7,BSCL2,C3,CALD1,CAMK2A,CARNS1,CAST,CBS/CBSL,CDC42EP3,CDH1,CES1,CKB,CKMT2,CLCA1,CLU,CNN1,CNTN1,COCH,COL11A1,COL11A2,COL12A1,COL22A1,COL6A1,COL8A1,CPXM2,CSF3R,CSPG4,CTNNA2,CTSD,CXCL14,CXCL2,DOK5,DTX4,DUSP4,ECM1,EGFL6,EPHB6,ESRRG,FADS2,FBN2,FCRL5,FGF18,FHOD3,FKBP5,FOS,FUT7,GAS6,GFRA1,GPX3,GRIA2,GSTP1,HAPLN3,HIVEP3,HOXD10,HS…	142
Hereditary Disorder,Organismal Injury and Abnormalities,Skeletal and Muscular Disorders	Autosomal dominant myopathy	1.61e-11	1.89e-09		ACTN2,ANKRD1,ATP1A2,BGN,BSCL2,CACNA1S,CALD1,CLCN1,COL6A1,CRYAB,DES,DTNA,EYA4,GJA5,HSPB1,HSPB8,JPH1,JPH2,MPZ,MYH2,MYH7,MYL2,MYLK2,MYOT,MYOZ2,MYPN,NIPA1,RTN2,SCN1B,SCN4A,TGFB3,TPM1,TPM2	33
Cancer,Organismal Injury and Abnormalities,Reproductive System Disease	Female genital tract adenocarcinoma	1.63e-11	1.89e-09		ACBD7,ACE2,ACTG2,ADAM19,ADAMTS16,ADAMTS7,ADAMTSL3,ADCY10,ADCY2,ADCYAP1R1,AGMO,AK7,AKAP11,AKT1,ALDH1A1,ALDH4A1,ALOX5,AMBN,AMPD1,AMPH,ANK1,ANK3,ANO5,ANXA2,ARID3C,ASB10,ASB4,ATP2A1,ATP6V0A4,AZGP1,BMP7,BTN2A2,C3,C7,CACNA1S,CACNG6,CAMK2B,CAP2,CAPN6,CAST,CBS/CBSL,CCDC60,CDA,CDC42EP3,CDH1,CDH18,CDKL3,CES1,CHML,CLCN1,CLDN4,CLMN,CLU,CMYA5,CNN1,CNTN1,CNTNAP4,COL11A1,COL11A2,COL12A1,COL22A1,CORO2B,CPXM2,CRA…	254
Cancer,Gastrointestinal Disease,Organismal Injury and Abnormalities	Pancreatobiliary tumor	2.1e-11	2.39e-09		A2M,ABRA,ACAP1,ACE2,ACOT11,ACSM5,ACTN2,ADAM12,ADAMTS17,ADAMTS18,ADAMTS3,ADAMTS7,ADAMTSL3,ADCY10,ADCY2,ADCYAP1R1,ADH1C,ADPRHL1,ADRA2A,ADRA2B,AKAP11,AMPD1,AMPH,ANK1,ANK3,ANKRD34B,ANXA2,APAF1,APLNR,AQP7,ATP1A2,ATP2B2,AZGP1,BPI,C10orf71,CACNA1S,CADM2,CALD1,CAMK2A,CAPN6,CASP6,CCL11,CCL4,CCR1,CDH1,CDH18,CFI,CKM,CLCA1,CLDN4,CMYA5,CNKSR1,CNN1,CNTN1,CNTNAP4,COCH,COL11A2,COL12A1,COL22A1,COL6A1,COL8A1,COL8A…	223
Organismal Development	Abnormal morphology of body cavity	2.8e-11	3.17e-09		ACE2,ACTG2,ACTN2,ADAM12,ADAM19,ADAMTS18,ADAMTS3,ADRA2A,ADRA2B,AKT1,ALOX5,ANKRD1,APLNR,ASB2,ATP2A1,AZGP1,BGN,BSCL2,C3,CACNA1S,CACNB1,CAST,CBS/CBSL,CCR1,CDC42EP3,CES1,CISH,CKM,CKMT2,CLCA1,CLEC7A,CLU,CRYAB,CTSD,DES,DMRT2,DTNA,EGF,EYA4,FADS2,FHOD3,FMOD,FOS,FUT7,GFRA1,GJA5,GPX1,GPX3,HDAC9,HJV,HOPX,HSPB7,HSPB8,IDS,IGF2,IGFBP3,IGFBP5,IL11RA,IL15,IL2RA,INHBA,ITGB8,JPH2,KLF15,KRT8,LEP,LGALS3,LIPA,MERTK,ME…	125
Cardiovascular Disease,Organismal Injury and Abnormalities,Skeletal and Muscular Disorders	Dilated or arrhythmogenic cardiomyopathy	4.03e-11	4.48e-09		ACE2,ACTN2,ANKRD1,APLNR,ASB2,BGN,CACNA1S,CACNB1,CAST,CDC42EP3,CRYAB,DES,DTNA,EYA4,FHOD3,GJA5,GPX1,HSPB7,JPH2,LEP,MYBPC2,MYH7,MYL2,MYOM1,MYPN,NEBL,PDLIM3,PDLIM5,PFKM,PPP1R1A,PROX1,PTGDS,SCN4B,SLC2A4,TGFB3,TPM1,TRIM54,XYLT1	38
Cardiovascular System Development and Function,Organ Morphology,Organismal Development	Morphology of heart	5.43e-11	5.98e-09		ACE2,ACTG2,ACTN2,ADAM12,ADAM19,ADH1C,ADRA2A,ADRA2B,AKT1,ANKRD1,APLNR,ASB2,BGN,BSCL2,CACNA1S,CACNB1,CAST,CDC42EP3,CKM,CKMT2,CLU,CRYAB,CTSD,DES,DTNA,EYA4,FHOD3,FMOD,GJA5,GPX1,GPX3,HDAC9,HOPX,HSPB7,HSPB8,IGF2,INHBA,ITGB8,JPH2,KLF15,LEP,LMOD2,MYBPC2,MYCN,MYH7,MYL2,MYLK2,MYOM1,MYOZ2,MYPN,NEBL,NFAT5,NR4A3,P2RX7,P2RY6,PDLIM3,PDLIM5,PDPN,PFKM,PPP1R1A,PROX1,PTGDS,PTGS2,RBP4,RET,RRAD,SCN4B,SLC2A4,SMYD1,SOX…	78
Cancer,Organismal Injury and Abnormalities,Reproductive System Disease	Uterine cancer	7.05e-11	7.63e-09		ACBD7,ACTG2,ADAM19,ADAMTS16,ADAMTS18,ADCY10,ADCY2,AGMO,AK7,AKAP11,AKT1,ALDH1A1,ALDH4A1,ALOX5,AMBN,AMPD1,AMPH,ANK1,ANK3,ANO5,ANXA2,ANXA5,ARID3C,ASB10,ASB4,ATP2A1,ATP6V0A4,BMP7,BTN2A2,C3,C3orf67,C7,CACNA1S,CACNG6,CAMK2B,CAP2,CAPN6,CAST,CBS/CBSL,CCDC60,CCL4,CDA,CDC42EP3,CDH1,CDH18,CDKL3,CES1,CHML,CLCN1,CLDN4,CLMN,CLU,CMYA5,CNN1,CNTN1,CNTNAP4,COL12A1,CPXM2,CPZ,CRABP2,CSF3R,CSPG4,CTNNA2,CTSL,CXCL14,CX…	234
Cardiovascular Disease,Cardiovascular System Development and Function,Organ Morphology,Organismal Development,Organismal Injury and Abnormalities	Enlargement of heart	7.83e-11	8.4e-09		ACE2,ACTG2,ACTN2,ADRA2A,AKT1,ANKRD1,APLNR,ASB2,BGN,BSCL2,CACNA1S,CACNB1,CAST,CDC42EP3,CKM,CKMT2,CRYAB,CTSD,DES,DTNA,EYA4,FHOD3,GJA5,GPX1,GPX3,HDAC9,HOPX,HSPB7,HSPB8,INHBA,JPH2,KLF15,LEP,MYBPC2,MYH7,MYL2,MYLK2,MYOM1,MYOZ2,MYPN,NEBL,NR4A3,P2RY6,PDLIM3,PDLIM5,PFKM,PPP1R1A,PROX1,PTGDS,PTGS2,RBP4,RRAD,SCN4B,SLC2A4,SMYD1,TPM1,TRIM54,TRIM63,XYLT1	59
Cancer,Organismal Injury and Abnormalities	Malignant neoplasm of aerodigestive tract	8.32e-11	8.86e-09		ACTN2,ADAM12,ADAM19,ADAMTS16,ADAMTS17,ADAMTS7,ADAMTSL3,ADCY10,AKAP11,AKT1,ALOX5,AMPD1,AMPH,ANK3,ANO5,AQP7,ARPP21,ATP1A2,BGN,C3orf67,CACNA1S,CCL11,CDH18,CFI,CLDN4,CLU,CNN1,CNTN1,CNTNAP4,COL11A1,COL12A1,COL22A1,COL8A1,CPXM2,CPZ,CRYAB,CTNNA2,CXCL14,CXCL2,DOK5,DUSP27,EDIL3,EEF1A2,EGF,EGFL6,ENPEP,F5,FADS2,FBN2,FCRL5,FIGN,GAS6,GFOD1,GPNMB,GRIA2,GSTP1,HFM1,HK1,HOPX,HOXD10,HSD17B6,HTRA3,IDO1,IGF2,IGFBP3,…	171
Cancer,Organismal Injury and Abnormalities,Reproductive System Disease	Female genital tract serous carcinoma	9.46e-11	9.9e-09		ACTG2,ALDH1A1,ANXA2,C7,CBS/CBSL,CDA,CDH1,CLDN4,CLU,CNN1,COL11A1,CSF3R,CSPG4,DES,DIRAS3,DTNA,EEF1A2,ENPEP,EPHB6,FGF18,GPX3,HSD17B6,IGFBP5,ITGB8,KCNMB1,LAD1,LAMC2,MET,NFE2L3,PDLIM3,PLLP,PLP1,PRLR,PTGER2,PTGS2,PTN,RAMP1,RRM2,SBSPON,SEMA3C,SFRP4,SLC7A5,SLIT3,SPP1,SYNM,THBS4,TMEM176B,TNNT1,UCHL1,ZBTB16	50
Cardiovascular Disease,Hereditary Disorder,Organismal Injury and Abnormalities,Skeletal and Muscular Disorders	Familial cardiomyopathy	1.17e-10	1.21e-08		ACTN2,ANKRD1,CRYAB,DES,DTNA,EYA4,FHL1,FHOD3,GJA5,JPH2,MYH7,MYL2,MYLK2,MYOM1,MYOZ2,MYPN,NEBL,PDLIM3,SCN1B,SCN4B,TGFB3,TPM1,TRIM63	23
Cardiovascular Disease,Cardiovascular System Development and Function,Organ Morphology,Organismal Development,Organismal Injury and Abnormalities	Abnormal morphology of heart	1.4e-10	1.43e-08		ACE2,ACTG2,ACTN2,ADAM12,ADAM19,ADRA2A,ADRA2B,AKT1,ANKRD1,APLNR,ASB2,BGN,BSCL2,CACNA1S,CACNB1,CAST,CDC42EP3,CKM,CKMT2,CLU,CRYAB,CTSD,DES,DTNA,EYA4,FHOD3,FMOD,GJA5,GPX1,GPX3,HDAC9,HOPX,HSPB7,HSPB8,IGF2,INHBA,ITGB8,JPH2,KLF15,LEP,MYBPC2,MYCN,MYH7,MYL2,MYLK2,MYOM1,MYOZ2,MYPN,NEBL,NFAT5,NR4A3,P2RY6,PDLIM3,PDLIM5,PDPN,PFKM,PPP1R1A,PROX1,PTGDS,PTGS2,RBP4,RET,RRAD,SCN4B,SLC2A4,SMYD1,SOX4,TBX1,THBS1,TPM1,…	73
Cardiovascular Disease,Cardiovascular System Development and Function,Organ Morphology,Organismal Development,Organismal Injury and Abnormalities,Skeletal and Muscular Disorders	Dilated cardiomyopathy	1.45e-10	1.47e-08		ACE2,ACTN2,ANKRD1,APLNR,ASB2,BGN,CACNA1S,CACNB1,CAST,CDC42EP3,CRYAB,DES,DTNA,EYA4,FHOD3,GJA5,GPX1,HSPB7,JPH2,LEP,MYBPC2,MYH7,MYL2,MYOM1,MYPN,NEBL,PDLIM3,PDLIM5,PFKM,PPP1R1A,PROX1,PTGDS,SCN4B,SLC2A4,TPM1,TRIM54,XYLT1	37
Organismal Injury and Abnormalities,Reproductive System Disease	Abnormal growth in endometrium	1.6e-10	1.61e-08		ACBD7,ACTG2,ADAM19,ADAMTS16,ADAMTS18,ADCY10,ADCY2,AGMO,AK7,AKAP11,AKT1,ALDH1A1,ALDH4A1,ALOX5,AMBN,AMPD1,AMPH,ANK1,ANK3,ANO5,ANXA2,ARID3C,ASB10,ASB4,ATP2A1,ATP6V0A4,BMP7,BTN2A2,C3,C3orf67,C7,CACNA1S,CACNG6,CAMK2B,CAP2,CAPN6,CAST,CBS/CBSL,CCDC60,CCL4,CDA,CDC42EP3,CDH1,CDH18,CDKL3,CES1,CHML,CLCN1,CLDN4,CLMN,CLU,CMYA5,CNN1,CNTN1,CNTNAP4,COL12A1,CPXM2,CPZ,CRABP2,CSF3R,CSPG4,CTNNA2,CXCL2,CYP1B1,DDX60,D…	221
Organismal Injury and Abnormalities,Reproductive System Disease	Abnormality of endometrium	1.9e-10	1.89e-08		ACBD7,ACTG2,ADAM19,ADAMTS16,ADAMTS18,ADCY10,ADCY2,AGMO,AK7,AKAP11,AKT1,ALDH1A1,ALDH4A1,ALOX5,AMBN,AMPD1,AMPH,ANK1,ANK3,ANO5,ANXA2,ARID3C,ASB10,ASB4,ATP2A1,ATP6V0A4,BMP7,BTN2A2,C3,C3orf67,C7,CACNA1S,CACNG6,CAMK2B,CAP2,CAPN6,CAST,CBS/CBSL,CCDC60,CCL4,CDA,CDC42EP3,CDH1,CDH18,CDKL3,CES1,CHML,CLCN1,CLDN4,CLMN,CLU,CMYA5,CNN1,CNTN1,CNTNAP4,COL12A1,CPXM2,CPZ,CRABP2,CSF3R,CSPG4,CTNNA2,CXCL2,CYP1B1,DDX60,D…	221
Cancer,Organismal Injury and Abnormalities,Reproductive System Disease	Prostatic carcinoma	2.11e-10	2.09e-08		A2M,ADAMTS16,ADAMTS18,ADAMTS7,ADCY10,ADCY2,ADRA2A,ADRA2B,ADSSL1,AK7,AKAP11,AKT1,ALDH4A1,AMPD1,ANHX,ANK1,ANK3,ANKRD1,ANKRD34B,ANXA2,APOL3,AQP7,ASB16,ASB2,ATP1A2,ATP2B2,B4GALT6,BSCL2,C10orf71,C1QTNF12,C3,C3orf67,C7,CA3,CACNA1S,CACNB1,CAMK2B,CBS/CBSL,CD1C,CDH1,CES1,CHIA,CKB,CKM,CKMT2,CLCN1,CLEC18A/CLEC18C,CLU,CMYA5,CNTNAP4,COL11A1,COL12A1,COL22A1,COL8A1,CR2,CSDC2,CSF3R,CSPG4,CTNNA2,CTSD,CYP1B1,DACT2…	227
Cancer,Organismal Injury and Abnormalities,Reproductive System Disease	Endometrial cancer	2.16e-10	2.1e-08		ACBD7,ACTG2,ADAM19,ADAMTS16,ADAMTS18,ADCY10,ADCY2,AGMO,AK7,AKAP11,AKT1,ALDH1A1,ALDH4A1,ALOX5,AMBN,AMPD1,AMPH,ANK1,ANK3,ANO5,ANXA2,ARID3C,ASB10,ASB4,ATP2A1,ATP6V0A4,BMP7,BTN2A2,C3,C3orf67,C7,CACNA1S,CACNG6,CAMK2B,CAP2,CAPN6,CAST,CBS/CBSL,CCDC60,CCL4,CDA,CDC42EP3,CDH1,CDH18,CDKL3,CES1,CHML,CLCN1,CLDN4,CLMN,CLU,CMYA5,CNN1,CNTN1,CNTNAP4,COL12A1,CPXM2,CPZ,CRABP2,CSF3R,CSPG4,CTNNA2,CXCL2,CYP1B1,DDX60,D…	219
Cardiovascular Disease,Organismal Injury and Abnormalities,Skeletal and Muscular Disorders	Primary cardiomyopathy	2.51e-10	2.43e-08		ACTN2,ANKRD1,APLNR,C3orf67,CRYAB,DES,DTNA,EYA4,FHL1,FHOD3,GJA5,JPH2,MYBPC2,MYH7,MYL2,MYLK2,MYOM1,MYOZ2,MYPN,NEBL,PDLIM3,PFKM,PTGDS,SCN1B,SCN4B,TGFB3,TPM1,TRIM63	28
Cancer,Organismal Injury and Abnormalities,Reproductive System Disease	Prostatic adenocarcinoma	2.72e-10	2.59e-08		A2M,ADAMTS16,ADAMTS18,ADAMTS7,ADCY10,ADCY2,ADRA2A,ADRA2B,ADSSL1,AK7,AKAP11,AKT1,ALDH4A1,AMPD1,ANHX,ANK1,ANK3,ANKRD1,ANKRD34B,APOL3,AQP7,ASB16,ASB2,ATP1A2,ATP2B2,B4GALT6,BSCL2,C10orf71,C1QTNF12,C3,C3orf67,C7,CA3,CACNA1S,CACNB1,CAMK2B,CBS/CBSL,CD1C,CDH1,CES1,CHIA,CKM,CKMT2,CLCN1,CLEC18A/CLEC18C,CLU,CMYA5,CNTNAP4,COL11A1,COL12A1,COL22A1,COL8A1,CR2,CSDC2,CSF3R,CSPG4,CTNNA2,CTSD,DACT2,DDX60,DHRS7C,DIR…	219
Cancer,Organismal Injury and Abnormalities	Upper aerodigestive tract carcinoma	2.82e-10	2.67e-08		ACTN2,ADAM12,ADAM19,ADAMTS16,ADAMTS17,ADAMTS7,ADAMTSL3,ADCY10,AKAP11,AKT1,ALOX5,AMPD1,AMPH,ANK3,ANO5,AQP7,ARPP21,ATP1A2,BGN,C3orf67,CACNA1S,CCL11,CDH18,CFI,CLDN4,CLU,CNN1,CNTN1,CNTNAP4,COL11A1,COL12A1,COL22A1,COL8A1,CPXM2,CPZ,CTNNA2,CXCL14,CXCL2,DOK5,DUSP27,EDIL3,EEF1A2,EGF,EGFL6,ENPEP,F5,FADS2,FBN2,FCRL5,FIGN,GAS6,GFOD1,GPNMB,GRIA2,GSTP1,HFM1,HK1,HOPX,HOXD10,HSD17B6,HTRA3,IDO1,IGF2,IGFBP3,IGFBP5…	166
Cardiovascular Disease,Organismal Injury and Abnormalities,Skeletal and Muscular Disorders	Hypertrophic cardiomyopathy	2.89e-10	2.72e-08		ACTN2,ANKRD1,CACNG1,CRYAB,DES,DTNA,EYA4,FHL1,GJA5,JPH2,MYH7,MYL2,MYLK2,MYOM1,MYOZ2,MYPN,NEBL,PDLIM3,TGFB3,TPM1,TRIM54,TRIM63	22
Embryonic Development,Organ Development,Organismal Development,Skeletal and Muscular System Development and Function,Tissue Development	Development of striated muscle	4.42e-10	4.09e-08		ANKRD1,BMP7,BVES,CACNA1S,COL11A1,HDAC9,HOXD10,IGFBP5,JPH2,LBX1,MEOX1,MET,MYH7,MYL2,MYLK2,MYLPF,MYO18B,MYOZ1,MYOZ2,MYT1,PROX1,RBP4,SLIT3,SYPL2,TNNI1,TPM1,VGLL2,XIRP2	28
Cancer,Organismal Injury and Abnormalities,Reproductive System Disease	Uterine serous papillary cancer	4.49e-10	4.13e-08		ACTG2,ALDH1A1,ANXA2,C7,CBS/CBSL,CDA,CLDN4,CNN1,CSPG4,DES,EEF1A2,ENPEP,HSD17B6,IGFBP5,ITGB8,KCNMB1,LAD1,LAMC2,NFE2L3,PDLIM3,PLLP,PLP1,PTN,RAMP1,SFRP4,SLC7A5,SLIT3,SYNM,THBS4,TNNT1,UCHL1,ZBTB16	32
Cardiovascular Disease,Hereditary Disorder,Organismal Injury and Abnormalities,Skeletal and Muscular Disorders	Familial hypertrophic cardiomyopathy	4.63e-10	4.23e-08		ACTN2,ANKRD1,CRYAB,DES,DTNA,EYA4,FHL1,JPH2,MYH7,MYL2,MYLK2,MYOM1,MYOZ2,MYPN,NEBL,PDLIM3,TPM1,TRIM63	18
Cancer,Endocrine System Disorders,Gastrointestinal Disease,Organismal Injury and Abnormalities	Pancreatic tumor	5.46e-10	4.91e-08		A2M,ABRA,ACAP1,ACE2,ACSM5,ACTN2,ADAM12,ADAMTS17,ADAMTS18,ADAMTS3,ADAMTS7,ADAMTSL3,ADCY2,ADCYAP1R1,ADPRHL1,ADRA2A,ADRA2B,AKAP11,AMPD1,AMPH,ANK1,ANKRD34B,APAF1,APLNR,ATP1A2,ATP2B2,AZGP1,BPI,C10orf71,CACNA1S,CADM2,CALD1,CAMK2A,CAPN6,CASP6,CCL11,CCL4,CCR1,CDH1,CDH18,CFI,CKM,CLDN4,CMYA5,CNKSR1,CNTN1,CNTNAP4,COCH,COL11A2,COL12A1,COL22A1,COL6A1,COL8A1,COL8A2,CPXM2,CPZ,CR2,CRLF2,CSPG4,CTNNA2,CTSD,CYP4B1,…	197
Cancer,Organismal Injury and Abnormalities	Ductal carcinoma	6.61e-10	5.9e-08		A2M,ABRA,ACAP1,ACE2,ACOT11,ACSM5,ACTN2,ADAM12,ADAMTS17,ADAMTS18,ADAMTS3,ADAMTS7,ADAMTSL3,ADCY10,ADCYAP1R1,ADH1C,ADPRHL1,ADRA2A,ADRA2B,AKAP11,AKT1,ALOX5,AMPD1,AMPH,ANK1,ANK3,ANXA2,APAF1,APLNR,AQP7,ATP1A2,ATP2B2,AZGP1,BGN,BPI,C10orf71,C3,CADM2,CALD1,CAMK2A,CAPN6,CCL11,CCL4,CCR1,CDC42EP3,CDH1,CDH18,CES1,CFI,CKM,CMYA5,CNKSR1,CNN1,CNTN1,CNTNAP4,COCH,COL11A2,COL12A1,COL22A1,COL6A1,COL8A1,COL8A2,CPXM2,C…	194
Skeletal and Muscular Disorders	Caveolinopathy	7.73e-10	6.81e-08		ACTN2,ADSSL1,ANKRD1,CACNG1,CRYAB,DES,DTNA,EYA4,FHL1,GJA5,JPH2,MYH7,MYL2,MYLK2,MYOM1,MYOZ2,MYPN,NEBL,PDLIM3,TGFB3,TPM1,TRIM54,TRIM63	23
Cancer,Endocrine System Disorders,Gastrointestinal Disease,Organismal Injury and Abnormalities	Pancreatic cancer	7.81e-10	6.83e-08		ABRA,ACAP1,ACE2,ACSM5,ACTN2,ADAM12,ADAMTS17,ADAMTS18,ADAMTS3,ADAMTS7,ADAMTSL3,ADCYAP1R1,ADPRHL1,ADRA2A,ADRA2B,AKAP11,AMPD1,AMPH,ANK1,APAF1,APLNR,ATP1A2,ATP2B2,AZGP1,BPI,C10orf71,CADM2,CALD1,CAPN6,CASP6,CCL11,CCL4,CCR1,CDH1,CDH18,CFI,CKM,CLDN4,CMYA5,CNKSR1,CNTN1,CNTNAP4,COCH,COL11A2,COL12A1,COL22A1,COL6A1,COL8A1,COL8A2,CPXM2,CPZ,CR2,CSPG4,CTNNA2,CTSD,CYP4B1,DUSP27,DUSP4,EDIL3,ENTPD8,ERICH6,ESRRG,E…	176
Cancer,Organismal Injury and Abnormalities	Benign connective or soft tissue neoplasm	1.06e-09	9.1e-08		ADAM12,ADRA2A,ADRA2B,AKT1,ALDH1A1,CAPN6,CDC42EP3,COL11A1,COL11A2,COL12A1,COL22A1,COL6A1,COL8A1,COL8A2,CRABP2,CXCL14,CYP1B1,DDR1,ESRRG,FMOD,FOS,GRIA2,HOPX,HSPB7,IGF2,IGFBP5,LSP1,MET,NEGR1,NR4A3,NR5A2,P2RX6,PLA2G6,PLP1,PRLR,PRR5,PTGER2,PTGS2,RET,RXRG,SCARA5,SLC24A3,SLC2A5,SOX4,TGFB3,TNC	46
Organismal Injury and Abnormalities,Reproductive System Disease	Benign pelvic disease	1.45e-09	1.22e-07		ADAM12,ADRA2A,ADRA2B,AKT1,ALDH1A1,ANK3,ATP2B2,CAPN6,CCL23,CCL4,CCR1,CDC42EP3,CNTN1,COCH,COL6A1,CRABP2,CXCL14,CYP1B1,ESRRG,FMOD,FOS,FST,GAS6,GPX3,GRIA2,GSTP1,HOPX,HSPB1,HSPB7,IGF2,IGFBP5,IL2RA,INHBA,KRT8,LEP,LSP1,NECTIN1,NEGR1,NR4A3,NR5A2,PCK1,PLA2G6,PLP1,PRLR,PRR5,PTGER2,PTGS2,RBP4,RXRG,S100A8,SCARA5,SFRP4,SLC24A3,SLC2A5,SOX4,SPP1,TGFB3,TNC,TNK2,TRIM7,UCHL1,ZBTB16	62
Cancer,Organismal Injury and Abnormalities	Upper aero-digestive squamous cell carcinoma	1.51e-09	1.25e-07		ACTN2,ADAM12,ADAM19,ADAMTS17,ADAMTS7,ADAMTSL3,ADCY10,AKAP11,ALOX5,AMPD1,AMPH,ANO5,AQP7,ARPP21,ATP1A2,BGN,CCL11,CDH18,CFI,CLDN4,CLU,CNN1,CNTN1,CNTNAP4,COL11A1,COL12A1,COL22A1,CPXM2,CPZ,CTNNA2,CXCL14,CXCL2,DOK5,DUSP27,EDIL3,EGF,EGFL6,ENPEP,F5,FBN2,FCRL5,FIGN,GAS6,GFOD1,GPNMB,GRIA2,GSTP1,HFM1,HOPX,HOXD10,HSD17B6,HTRA3,IDO1,IGF2,IGFBP3,IGFBP5,IGFN1,IL2RA,INHBA,INHBB,JPH1,KCNJ12,KCNMB4,KLHL33,KLHL41,K…	134
Cancer,Organismal Injury and Abnormalities	Subcutaneous tumor	1.73e-09	1.41e-07		ADAM12,ADRA2A,ADRA2B,AKT1,ALDH1A1,CAPN6,CDC42EP3,COL11A1,COL11A2,COL12A1,COL22A1,COL6A1,COL8A1,COL8A2,CRABP2,CXCL14,CYP1B1,DDR1,ESRRG,FMOD,FOS,GRIA2,HOPX,HSPB7,IGF2,IGFBP5,LSP1,MET,NEGR1,NR4A3,NR5A2,PLA2G6,PLP1,PRLR,PRR5,PTGER2,PTGS2,RET,RXRG,SCARA5,SLC24A3,SLC2A5,SOX4,TGFB3,TNC	45
Organ Morphology,Organismal Injury and Abnormalities,Skeletal and Muscular Disorders,Skeletal and Muscular System Development and Function	Abnormal morphology of skeletal muscle	1.91e-09	1.55e-07		ADAM12,ADAM19,APOBEC2,ATP2A1,CACNB1,COL12A1,COL6A1,DES,FST,MEOX1,MET,MYH4,MYLPF,MYOZ1,MYT1,NGFR,PFKM,SLC2A4,SYPL2,TBX1,TNNT1,TRIM72	22
Cancer,Organismal Injury and Abnormalities	Head and neck squamous cell carcinoma	2.42e-09	1.92e-07		ACTN2,ADAM12,ADAM19,ADAMTS17,ADAMTS18,ADAMTS7,ADAMTSL3,ADCY10,AKAP11,AKT1,ALOX5,AMPD1,AMPH,ANO5,AQP7,ARPP21,ATP1A2,BGN,BPI,C1QTNF12,C6orf132,CAMK2B,CCL11,CDH1,CDH18,CFI,CLCN1,CLDN4,CLEC18A/CLEC18C,CLU,CNN1,CNTN1,CNTNAP4,COL11A1,COL12A1,COL22A1,CPXM2,CPZ,CSPG4,CTNNA2,CXCL14,CXCL2,DES,DOK5,DUSP27,EDIL3,EEF1A2,EGF,EGFL6,ENPEP,EPHB6,EPHX2,F5,FAM163A,FBN2,FCRL5,FIGN,FST,GAS6,GFOD1,GPX3,GRIA2,HAPLN4,HF…	175
Organismal Development,Organismal Injury and Abnormalities	Abnormal morphology of thoracic cavity	2.9e-09	2.28e-07		ACE2,ACTG2,ACTN2,ADAM12,ADAM19,ADAMTS18,ADRA2A,ADRA2B,AKT1,ANKRD1,APLNR,ASB2,ATP2A1,BGN,BSCL2,CACNA1S,CACNB1,CAST,CDC42EP3,CKM,CKMT2,CLU,CRYAB,CTSD,DES,DMRT2,DTNA,EYA4,FADS2,FHOD3,FMOD,GJA5,GPX1,GPX3,HDAC9,HOPX,HSPB7,HSPB8,IGF2,IL15,INHBA,ITGB8,JPH2,KLF15,LEP,LIPA,MYBPC2,MYCN,MYH7,MYL2,MYLK2,MYOM1,MYOZ2,MYPN,NEBL,NFAT5,NR4A3,P2RY6,PDLIM3,PDLIM5,PDPN,PFKM,PPP1R1A,PROX1,PTGDS,PTGS2,RBP4,RET,ROBO1,R…	83
Connective Tissue Disorders,Organismal Injury and Abnormalities,Skeletal and Muscular Disorders	Non-traumatic arthropathy	3.12e-09	2.41e-07		ADAM12,ADAMTS16,ADAMTS17,ADAMTS18,ADAMTS3,ADAMTS7,ADRA2A,ADRA2B,ALOX5,AMPD1,BGN,C1QTNF6,C3,CACNA1S,CACNG1,CALD1,CAVIN3,CCL11,CCL23,CCL4,CCR1,CDA,CDH1,CLU,CNTNAP4,COCH,COL11A1,COL11A2,CR2,CRYAB,CSF3R,CXCL14,CXCL2,DDR1,EPHX2,EVC,FCN1,FKBP5,FMOD,FOS,FOSB,GFAP,HSPB8,IGFBP5,IL11RA,IL2RA,LBP,LCP1,LYZ,MCTP2,MMP27,MYBPC2,NECTIN1,NGFR,NR4A3,OLAH,PADI2,PHACTR3,PRR5,PTGDS,PTGER2,PTGS2,RBP4,RBP7,RMDN3,S100A1…	83
Organismal Injury and Abnormalities	Visceromegaly	3.18e-09	2.45e-07		ACE2,ACTG2,ACTN2,ADRA2A,AKT1,ANKRD1,APLNR,ASB2,AZGP1,BGN,BSCL2,C3,CACNA1S,CACNB1,CAST,CBS/CBSL,CDC42EP3,CKM,CKMT2,CRYAB,CTSD,DES,DTNA,EYA4,FADS2,FHOD3,GJA5,GPX1,GPX3,HDAC9,HOPX,HSPB7,HSPB8,IL2RA,INHBA,JPH2,KLF15,KRT8,LEP,LIPA,MERTK,MYBPC2,MYH7,MYL2,MYLK2,MYOM1,MYOZ2,MYPN,NEBL,NQO1,NR4A3,P2RY6,PDLIM3,PDLIM5,PFKM,PPP1R1A,PROX1,PTGDS,PTGS2,RBP4,RRAD,RRM2,SCN4B,SLC2A4,SMYD1,TF,TNFRSF11B,TPM1,TRIM54,T…	72
Cancer,Organismal Injury and Abnormalities,Renal and Urological Disease	Urinary tract cancer	3.94e-09	3.01e-07		ADAM19,ADAMTS16,ADAMTSL3,ADCY2,ADPRHL1,AKAP11,AKT1,AMIGO2,ANK1,ANO5,ANXA2,ANXA5,APAF1,AQP7,ASB15,ATP1A2,ATP2A1,BASP1,BLVRB,BSCL2,C3,C3orf67,CACNB1,CADM2,CALD1,CAPN6,CCL4,CCR1,CDC42EP3,CDH1,CH25H,CLDN4,CLU,CMYA5,COCH,CSF3R,CSPG4,CTNNA2,CTSL,CXCL2,DIRAS3,ECM1,EEF1A2,EGF,ENPEP,EPHB6,EPHX1,EYA4,F5,FBN2,FCN1,FCRL5,FIGN,FOS,FOSB,GALNT6,GAS6,GFOD1,GPNMB,GPX3,GSTP1,HSPB1,HSPB8,HTRA3,IDO1,IGF2,IGFBP3,IGFB…	155
Cardiovascular Disease,Cardiovascular System Development and Function,Hereditary Disorder,Organ Morphology,Organismal Development,Organismal Injury and Abnormalities,Skeletal and Muscular Disorders	Familial dilated cardiomyopathy	5.14e-09	3.91e-07		ACTN2,ANKRD1,CRYAB,DES,DTNA,EYA4,FHOD3,JPH2,MYH7,MYL2,MYOM1,MYPN,NEBL,PDLIM3,TPM1	15
Cancer,Endocrine System Disorders,Organismal Injury and Abnormalities,Reproductive System Disease	Gonadal tumor	5.36e-09	4.01e-07		ACE2,ADAM19,ADAMTS3,ADAMTS7,ADAMTSL3,ADCY10,ADCY2,ADCYAP1R1,ADGRB3,AK7,AKT1,ALDH1A1,ASB4,AZGP1,BMP7,C3,CAMK2B,CAPN6,CAST,CCL4,CDH1,CDH18,CDK7,CLCA1,CLDN4,CLU,CMYA5,COL11A1,COL11A2,COL22A1,CORO2B,CSF3R,CXCL14,CYP1B1,DDR1,DIRAS2,DIRAS3,DTNA,DUSP27,DUSP4,EEF1A2,EGF,EML6,ENPEP,EPHB6,EPHX1,ERICH6,EVC,FAM107A,FBLN7,FBN2,FGF18,FHOD3,FOS,FOXO6,GM2A,GP9,GPRC5C,GPX3,GRIA2,GSTP1,HCAR2,HDAC9,HIVEP3,HK1,HNF4A…	144
Organismal Development,Skeletal and Muscular System Development and Function	Morphology of limb	5.38e-09	4.01e-07		AKAP11,APAF1,APOBEC2,AZGP1,BGN,BMP7,CACNB1,CBS/CBSL,COL12A1,ECM1,ELOVL4,FBN2,FMOD,FOS,FST,HOXD10,HTR4,IDS,IGF2,IGFBP3,IGFBP5,INHBA,LEP,MYOZ1,NPR3,P2RX7,P3H1,PRLR,RDH16,SOX9,SPP1,THBS1,TNFRSF11B,TRIM63,WNT4,WNT5A,ZBTB16	37
Cardiovascular Disease,Hereditary Disorder,Organismal Injury and Abnormalities,Skeletal and Muscular Disorders	Autosomal dominant cardiomyopathy	6.07e-09	4.5e-07		ACTN2,CRYAB,DTNA,EYA4,GJA5,JPH2,MYH7,MYL2,MYLK2,MYOZ2,MYPN,SCN1B,TGFB3,TPM1	14
Cell Morphology,Organ Morphology,Skeletal and Muscular System Development and Function,Tissue Morphology	Morphology of muscle cells	7.89e-09	5.82e-07		ADGRB1,AKT1,APOBEC2,CACNB1,CLU,COL12A1,CRYAB,DES,DTNA,FMOD,FST,GPX1,HDAC9,HSPB7,HSPB8,INHBA,JPH1,JPH2,KLF15,LEP,LMOD2,MYH2,MYH4,MYOZ1,MYOZ2,NEB,NR4A3,P2RY6,PDLIM5,PFKM,PTGS2,RRAD,SLC2A4,SPP1,SRL,SYPL2,THBS1,TNNT1,TRIM54,TRIM63,TRIM72	41
Cancer,Endocrine System Disorders,Organismal Injury and Abnormalities,Reproductive System Disease	Ovarian cancer	8.92e-09	6.51e-07		ACE2,ADAM19,ADAMTS7,ADAMTSL3,ADCY10,ADCY2,ADCYAP1R1,ADGRB3,AK7,AKT1,ALDH1A1,ASB4,AZGP1,BMP7,C3,CAMK2B,CAPN6,CAST,CCL4,CDH1,CDH18,CDK7,CLCA1,CLDN4,CLU,CMYA5,COL11A1,COL11A2,COL22A1,CORO2B,CSF3R,CXCL14,DDR1,DIRAS2,DIRAS3,DTNA,DUSP27,DUSP4,EEF1A2,EGF,EML6,ENPEP,EPHB6,EPHX1,ERICH6,EVC,FAM107A,FBLN7,FBN2,FGF18,FHOD3,FOS,FOXO6,GM2A,GP9,GPX3,GRIA2,GSTP1,HCAR2,HDAC9,HIVEP3,HK1,HNF4A,HR,HSPA2,HSPB1,HTR4,I…	137
Cancer,Gastrointestinal Disease,Organismal Injury and Abnormalities	Colorectal adenocarcinoma	1.02e-08	7.29e-07		ACE2,ACTN2,ADAM19,ADAMTS16,ADAMTS18,ADAMTS3,ADCY10,ADCY2,ADSSL1,AGMO,AKT1,ALDH1A1,ALOX5,AMBN,AMIGO2,AMPD1,ANK1,ANK3,ANKRD34B,ANO5,APAF1,ARPP21,ASB10,ASB2,ASB4,ATP2A1,ATP2B2,BMP7,BPI,C10orf71,C1QTNF6,C3,C7,CADM2,CALD1,CAPN6,CARNS1,CAST,CBS/CBSL,CCDC60,CDC42EP3,CDH18,CES1,CFI,CHIA,CHPT1,CHST13,CLCA1,CLCN1,CLDN4,CLMN,CLU,CMYA5,CNKSR1,CNTN1,CNTNAP4,COL11A1,COL12A1,COL22A1,COL6A1,COL8A1,CORO2B,CPXM2,C…	284
Cancer,Organismal Injury and Abnormalities,Skeletal and Muscular Disorders	Smooth muscle tumor	1.03e-08	7.34e-07		ADAM12,ADRA2A,ADRA2B,ALDH1A1,CAPN6,CDC42EP3,CDH1,CRABP2,CTSL,CXCL14,CYP1B1,ESRRG,FMOD,FOS,GRIA2,HOPX,HSPB7,IGF2,IGFBP5,LSP1,MET,NEGR1,NR4A3,NR5A2,PLA2G6,PLP1,PRR5,PTGER2,PTGS2,RET,RRM2,RXRG,SCARA5,SLC24A3,SLC2A5,SOX4,SPP1,TGFB3,TNC	39
Cancer,Organismal Injury and Abnormalities	Serous adenocarcinoma	1.08e-08	7.6e-07		ACTG2,ADAMTSL3,ADCY2,ALDH1A1,ANXA2,ASB2,AZGP1,C3,C7,CAMK2B,CBS/CBSL,CDA,CDH1,CLDN4,CLU,CNN1,COCH,COL11A1,CSF3R,CSPG4,DES,DIRAS3,DTNA,DUSP27,EEF1A2,ENPEP,EPHB6,ERICH6,FAM107A,FGF18,GP9,GPX3,GRIA2,HIVEP3,HNF4A,HSD17B6,IGFBP5,IL11RA,ITGB8,KCNMB1,KRT8,LAD1,LAMC2,LRRN1,MET,MUC5B,NFAT5,NFE2L3,NOXA1,NXPE4,PCDH18,PCOLCE2,PDLIM3,PLCH1,PLLP,PLP1,PON3,PRLR,PRR5,PTGER2,PTGS2,PTK7,PTN,RAMP1,RRM2,SBSPON,SEMA3C…	83
Cancer,Organismal Injury and Abnormalities,Renal and Urological Disease	Urinary tract tumor	1.18e-08	8.25e-07		ADAM19,ADAMTS16,ADAMTSL3,ADCY2,ADPRHL1,AKAP11,AKT1,AMIGO2,ANK1,ANO5,ANXA2,ANXA5,APAF1,AQP7,ASB15,ATP1A2,ATP2A1,BASP1,BLVRB,BSCL2,C3,C3orf67,CACNB1,CADM2,CALD1,CAPN6,CCL4,CCR1,CDC42EP3,CDH1,CH25H,CLDN4,CLU,CMYA5,COCH,CSF3R,CSPG4,CTNNA2,CTSL,CXCL2,DIRAS3,ECM1,EEF1A2,EGF,ENPEP,EPHB6,EPHX1,EYA4,F5,FBN2,FCN1,FCRL5,FIGN,FOS,FOSB,GALNT6,GAS6,GFOD1,GPNMB,GPX3,GSTP1,HSPB1,HSPB8,HTRA3,IDO1,IGF2,IGFBP3,IGFB…	156
Cancer,Gastrointestinal Disease,Organismal Injury and Abnormalities	Colorectal carcinoma	1.38e-08	9.43e-07		ACE2,ACTN2,ADAM19,ADAMTS16,ADAMTS18,ADAMTS3,ADCY10,ADCY2,ADSSL1,AGMO,AKT1,ALDH1A1,ALOX5,AMBN,AMIGO2,AMPD1,ANK1,ANK3,ANKRD34B,ANO5,APAF1,ARPP21,ASB10,ASB2,ASB4,ATP2A1,ATP2B2,BMP7,BPI,C10orf71,C1QTNF6,C3,C7,CADM2,CALD1,CAPN6,CARNS1,CAST,CBS/CBSL,CCDC60,CDC42EP3,CDH1,CDH18,CES1,CFI,CHIA,CHPT1,CHST13,CLCA1,CLCN1,CLDN4,CLMN,CLU,CMYA5,CNKSR1,CNTN1,CNTNAP4,COL11A1,COL12A1,COL22A1,COL6A1,COL8A1,CORO2B,CP…	289
Skeletal and Muscular Disorders	Abnormal function of muscle	1.51e-08	1.02e-06		AK1,ATP2A1,CACNB1,CKM,CKMT2,COL12A1,FST,MYOZ1,PFKM,SLC2A4,SRL,SYNC,TNNT1,TRIM72	14
Cancer,Endocrine System Disorders,Organismal Injury and Abnormalities,Reproductive System Disease	Ovarian tumor	1.82e-08	1.22e-06		ACE2,ADAM19,ADAMTS7,ADAMTSL3,ADCY10,ADCY2,ADCYAP1R1,ADGRB3,AK7,AKT1,ALDH1A1,ASB4,AZGP1,BMP7,C3,CAMK2B,CAPN6,CAST,CCL4,CDH1,CDH18,CDK7,CLCA1,CLDN4,CLU,CMYA5,COL11A1,COL11A2,COL22A1,CORO2B,CSF3R,CXCL14,CYP1B1,DDR1,DIRAS2,DIRAS3,DTNA,DUSP27,DUSP4,EEF1A2,EGF,EML6,ENPEP,EPHB6,EPHX1,ERICH6,EVC,FAM107A,FBLN7,FBN2,FGF18,FHOD3,FOS,FOXO6,GM2A,GP9,GPX3,GRIA2,GSTP1,HCAR2,HDAC9,HIVEP3,HK1,HNF4A,HR,HSPA2,HSPB1…	138
Organismal Injury and Abnormalities,Tissue Morphology	Size of lesion	1.97e-08	1.32e-06		ADAM12,AKT1,ANXA5,C3,CAMK2A,CBS/CBSL,CDH1,CES1,CLU,CRYAB,DDR1,EPHX2,F5,FOS,GPX1,GPX3,IDO1,IGF2,IL11RA,KRT8,LDHA,LEP,LGALS3,MET,MSR1,NGFR,OLR1,P2RX7,PANX2,PON3,PPP1R1A,PTGDS,PTGER2,PTGS2,RET,RRAD,SESN2,SFRP5,SPP1,THBS1,TNFRSF11B,UCP2	42
Cancer,Organismal Injury and Abnormalities,Renal and Urological Disease	Renal cell carcinoma	2.15e-08	1.43e-06		ADAM19,ADCY2,AKT1,ANK1,ANO5,ANXA2,ANXA5,AQP7,ASB15,ATP1A2,ATP2A1,BASP1,BLVRB,BSCL2,C3orf67,CADM2,CCL4,CCR1,CDC42EP3,CDH1,CLU,CMYA5,COCH,CSPG4,CTNNA2,CTSL,CXCL2,DIRAS3,EEF1A2,EGF,ENPEP,EPHB6,EPHX1,FBN2,FCRL5,FOS,GAS6,GFOD1,GPX3,GSTP1,IDO1,IGF2,IL2RA,INHBB,LGALS3,LYNX1,LYZ,MED12L,MERTK,MET,MOCOS,MUC5B,MYBPC1,MYBPC2,MYH7,NAV2,NFAT5,NFE2L3,NPL,PADI2,PAMR1,PDHB,PDLIM7,PLIN2,PROX1,PRR5,PRSS35,PSTPIP2,R…	89
Cancer,Organismal Injury and Abnormalities,Skeletal and Muscular Disorders	Muscle tumor	2.17e-08	1.44e-06		ADAM12,ADAMTS18,ADAMTSL3,ADRA2A,ADRA2B,ALDH1A1,AMPD1,ASB4,CACNA1S,CAPN6,CDC42EP3,CDH1,CRABP2,CSF3R,CSPG4,CTSL,CXCL14,CYP1B1,DSC3,ESRRG,FMOD,FOS,GPRC5D,GRIA2,HOPX,HSPB7,IGF2,IGFBP5,IGFN1,LAMC2,LDHA,LSP1,MERTK,MET,MTR,MUC5B,MYADML2,MYCN,MYL2,NEGR1,NELL2,NR4A3,NR5A2,PLA2G6,PLCH1,PLP1,PRR5,PTGER2,PTGS2,RAP1GAP,RET,RRM2,RXRG,SCARA5,SERPINB11,SLC24A3,SLC2A5,SLIT3,SOX4,SPP1,TGFB3,TNC,TTLL2,WNK2	64
Cancer,Organismal Injury and Abnormalities,Renal and Urological Disease	Renal cancer	2.46e-08	1.61e-06		ADAM19,ADCY2,AKT1,ANK1,ANO5,ANXA2,ANXA5,AQP7,ASB15,ATP1A2,ATP2A1,BASP1,BLVRB,BSCL2,C3orf67,CADM2,CCL4,CCR1,CDC42EP3,CDH1,CLDN4,CLU,CMYA5,COCH,CSF3R,CSPG4,CTNNA2,CTSL,CXCL2,DIRAS3,EEF1A2,EGF,ENPEP,EPHB6,EPHX1,FBN2,FCRL5,FOS,GAS6,GFOD1,GPX3,GSTP1,IDO1,IGF2,IGFBP5,IL15,IL2RA,INHBB,LCP1,LGALS3,LYNX1,LYZ,MED12L,MERTK,MET,MOCOS,MUC5B,MYBPC1,MYBPC2,MYCN,MYH7,NANOS1,NAV2,NFAT5,NFE2L3,NPL,PADI2,PAMR1,PDHB…	97
Cellular Function and Maintenance	Organization of cells	2.55e-08	1.66e-06		ACTN2,CDH1,EGF,FHOD3,IGF2,KRT8,LMOD2,MYOZ1,MYOZ2,MYPN,NEB,PROX1,PTGS2,SPTBN2,SYNPO2L,TPM1	16
Cancer,Organismal Injury and Abnormalities,Renal and Urological Disease	Kidney carcinoma	2.63e-08	1.71e-06		ADAM19,ADCY2,AKT1,ANK1,ANO5,ANXA2,ANXA5,AQP7,ASB15,ATP1A2,ATP2A1,BASP1,BLVRB,BSCL2,C3orf67,CADM2,CCL4,CCR1,CDC42EP3,CDH1,CLU,CMYA5,COCH,CSPG4,CTNNA2,CTSL,CXCL2,DIRAS3,EEF1A2,EGF,ENPEP,EPHB6,EPHX1,FBN2,FCRL5,FOS,GAS6,GFOD1,GPX3,GSTP1,IDO1,IGF2,IL15,IL2RA,INHBB,LGALS3,LYNX1,LYZ,MED12L,MERTK,MET,MOCOS,MUC5B,MYBPC1,MYBPC2,MYH7,NAV2,NFAT5,NFE2L3,NPL,PADI2,PAMR1,PDHB,PDLIM7,PLIN2,PROX1,PRR5,PRSS35,PSTP…	90
Cardiovascular Disease,Cardiovascular System Development and Function,Organ Morphology,Organismal Development,Organismal Injury and Abnormalities,Skeletal and Muscular Disorders	Primary dilated cardiomyopthy	3.02e-08	1.93e-06		ACTN2,ANKRD1,CRYAB,DES,DTNA,EYA4,FHOD3,JPH2,MYH7,MYL2,MYOM1,MYPN,NEBL,PDLIM3,SCN4B,TPM1	16
Developmental Disorder,Hereditary Disorder,Organismal Injury and Abnormalities,Skeletal and Muscular Disorders	Autosomal recessive nemaline myopathy	3.54e-08	2.24e-06		KLHL41,LMOD3,MYO18B,MYPN,NEB,TNNT1	6
Endocrine System Disorders,Gastrointestinal Disease,Metabolic Disease,Organismal Injury and Abnormalities	Diabetic complication	4.08e-08	2.57e-06		ACE2,ADRA2A,ADRA2B,CA3,CACNA1S,CLU,COL11A1,COL11A2,COL12A1,COL22A1,COL6A1,COL8A1,COL8A2,CTSL,DKK3,ENPEP,FXYD2,GAS6,GRIN3A,HPGD,LGALS3,MSR1,MT2A,NEBL,OLR1,PTGDS,PTGER2,PTGS2,SCN1B,SPP1,TUSC3,WNT4	32
Cancer,Endocrine System Disorders,Gastrointestinal Disease,Organismal Injury and Abnormalities	Pancreatic carcinoma	4.16e-08	2.6e-06		ABRA,ACAP1,ACE2,ACSM5,ACTN2,ADAM12,ADAMTS17,ADAMTS18,ADAMTS3,ADAMTS7,ADAMTSL3,ADCYAP1R1,ADPRHL1,ADRA2A,AKAP11,AMPD1,AMPH,ANK1,APAF1,APLNR,ATP1A2,ATP2B2,AZGP1,BPI,C10orf71,CADM2,CALD1,CAPN6,CASP6,CCL11,CCL4,CCR1,CDH18,CFI,CKM,CMYA5,CNKSR1,CNTN1,CNTNAP4,COCH,COL11A2,COL12A1,COL22A1,COL6A1,COL8A1,COL8A2,CPXM2,CPZ,CR2,CSPG4,CTNNA2,CTSD,CYP4B1,DUSP27,DUSP4,EDIL3,ENTPD8,ERICH6,ESRRG,EVC,F5,FBN2,FHL1,FK…	161
Cancer,Neurological Disease,Organismal Injury and Abnormalities	Central nervous system cancer	5.27e-08	3.28e-06		ADAM12,ADGRB1,ADGRB3,AKT1,ALDH1A1,APOL3,AQP7,ASB2,CACNA1S,CAP2,CDH1,CDH18,CFI,CKM,CLEC11A,CLU,CNKSR1,CNTNAP4,COCH,COL11A1,COL12A1,COL22A1,CSF3R,CSPG4,DDR1,DES,DKK3,DTNA,EPHB6,EYA4,GFAP,GFRA1,GPNMB,GPR157,GPX1,HDAC9,HFM1,HIVEP3,HSPA2,HTRA3,IDS,IGFBP3,IGFBP5,IL15,IL2RA,ITGB8,JPH1,KCNMB1,LCP1,LMOD3,LYNX1,MERTK,MET,MSR1,MUC5B,MYCN,MYO15A,NEGR1,NFE2L3,NUAK2,P2RX5,PAH,PDLIM5,PDPN,PIK3C2G,PLEKHD1,PRR5,P…	96
Organismal Injury and Abnormalities,Reproductive System Disease	Benign uterine disease	5.86e-08	3.63e-06		ADAM12,ADRA2A,ADRA2B,AKT1,ALDH1A1,CAPN6,CDC42EP3,CRABP2,CXCL14,CYP1B1,ESRRG,FMOD,FOS,GRIA2,HOPX,HSPB7,IGF2,IGFBP5,LSP1,NEGR1,NR4A3,NR5A2,PLA2G6,PLP1,PRLR,PRR5,RXRG,SCARA5,SLC24A3,SLC2A5,SOX4,TGFB3,TNC	33
Cancer,Gastrointestinal Disease,Organismal Injury and Abnormalities	Gastro-esophageal carcinoma	6.03e-08	3.72e-06		A2M,ACTN2,ADAMTS16,ADAMTS18,ADCY2,AKT1,AMPH,ANK3,AQP7,ATP2B2,AZGP1,BMP7,C3,CALD1,CBS/CBSL,CDH1,CLU,CNTNAP4,COL11A1,COL12A1,COL22A1,COL8A1,COL8A2,CSF3R,CSPG4,DOK5,EEF1A2,EML6,EVC,EYA4,F5,FADS2,FBN2,FBXO40,FCRL5,FKBP10,GFOD1,GLRB,GPNMB,GSTP1,HAP1,HFM1,HIVEP3,HK1,HOPX,HOXD10,HR,HSPA2,IGF2,INHBB,JPH2,KCNS3,KIAA0930,KIF1A,LBP,LBX1,LGI3,LSAMP,LYZ,MARCH10,MATK,MED12L,MEGF6,MET,MSR1,MTR,MTURN,MTUS2,MUC5B…	134
Cardiovascular System Development and Function,Cellular Assembly and Organization,Cellular Development,Cellular Growth and Proliferation,Embryonic Development,Organ Development,Organismal Development,Skeletal and Muscular System Development and Function,Tissue Development	Formation of myofibrils	6.28e-08	3.84e-06		ACTN2,ESRRG,FHOD3,KLHL41,KRT8,LMOD2,MYL2,MYOZ1,MYOZ2,MYPN,NEB,PROX1,SYNPO2L,TPM1	14
Connective Tissue Disorders,Inflammatory Disease,Inflammatory Response,Organismal Injury and Abnormalities,Skeletal and Muscular Disorders	Osteoarthritis	6.48e-08	3.94e-06		ADAM12,ADAMTS16,ADAMTS17,ADAMTS18,ADAMTS3,ADRA2A,ADRA2B,ALOX5,BGN,C3,CACNA1S,CAVIN3,CLU,COL11A1,CRYAB,CXCL2,FCN1,FMOD,IL11RA,MMP27,NR4A3,PTGDS,PTGER2,PTGS2,SCN1B,SCN4A,SCN4B,SPP1,TF,TNC	30
Cancer,Gastrointestinal Disease,Organismal Injury and Abnormalities	Gastroesophageal cancer	6.59e-08	3.99e-06		A2M,ACTN2,ADAM12,ADAMTS16,ADAMTS18,ADCY2,ADRA2A,ADRA2B,AKT1,AMPH,ANK3,AQP7,ATP2B2,AZGP1,BMP7,C3,CALD1,CBS/CBSL,CDH1,CLU,CNTNAP4,COL11A1,COL12A1,COL22A1,COL8A1,COL8A2,CR2,CSF3R,CSPG4,DOK5,EEF1A2,EML6,EVC,EYA4,F5,FADS2,FBN2,FBXO40,FCRL5,FKBP10,GFOD1,GLRB,GPNMB,GSTP1,HAP1,HFM1,HIVEP3,HK1,HOPX,HOXD10,HR,HSPA2,IGF2,INHBB,JPH2,KCNS3,KIAA0930,KIF1A,LBP,LBX1,LGI3,LSAMP,LYZ,MARCH10,MATK,MED12L,MEGF6,MET,M…	142
Cancer,Gastrointestinal Disease,Organismal Injury and Abnormalities	Colon cancer	7.46e-08	4.49e-06		ACE2,ACTN2,ADAM12,ADAM19,ADAMTS16,ADAMTS18,ADAMTS3,ADCY10,ADCY2,ADSSL1,AGMO,AKT1,ALOX5,AMBN,AMPD1,ANK1,ANK3,ANKRD34B,ANO5,APAF1,ARPP21,ASB10,ASB2,ASB4,ATP2A1,ATP2B2,BMP7,BPI,BST2,C10orf71,C1QTNF6,C3,CADM2,CALD1,CAPN6,CARNS1,CAST,CBS/CBSL,CCDC60,CDC42EP3,CDH1,CDH18,CDK7,CES1,CFI,CHIA,CHPT1,CHST13,CLCA1,CLCN1,CLDN4,CLMN,CLU,CMYA5,CNTN1,CNTNAP4,COL11A1,COL12A1,COL22A1,COL6A1,COL8A1,CORO2B,CPXM2,CPZ,…	285
Organismal Injury and Abnormalities,Tissue Morphology	Morphology of lesion	8.61e-08	5.16e-06		ADAM12,AKT1,ANXA5,C3,CAMK2A,CBS/CBSL,CDH1,CES1,CLU,CRYAB,DDR1,EPHX2,F5,FOS,GPX1,GPX3,IDO1,IGF2,IL11RA,KRT8,LDHA,LEP,LGALS3,LSP1,MET,MSR1,NGFR,OLR1,P2RX7,PANX2,PON3,PPP1R1A,PTGDS,PTGER2,PTGS2,RET,RRAD,SESN2,SFRP5,SPP1,THBS1,TNFRSF11B,UCP2	43
Cancer,Organismal Injury and Abnormalities,Reproductive System Disease	Benign neoplasm of female genital organ	9.57e-08	5.66e-06		ADAM12,ADRA2A,ADRA2B,ALDH1A1,CAPN6,CDC42EP3,CRABP2,CXCL14,CYP1B1,ESRRG,FMOD,FOS,GRIA2,HOPX,HSPB7,IGF2,IGFBP5,LSP1,NEGR1,NR4A3,NR5A2,PLA2G6,PLP1,PRR5,PTGS2,RXRG,SCARA5,SLC24A3,SLC2A5,SOX4,TGFB3,TNC	32
Developmental Disorder,Skeletal and Muscular Disorders	Congenital myopathy	9.72e-08	5.72e-06		ANO5,APOBEC2,BVES,CNTN1,COL6A1,CRYAB,DES,FHL1,KLHL41,LMOD3,MYH7,MYMK,MYO18B,MYOT,MYPN,NEB,PFKM,TNNT1,TPM2,TRIM72	20
Skeletal and Muscular Disorders	Early-onset myopathy	9.78e-08	5.73e-06		ANO5,APOBEC2,BVES,CNTN1,COL6A1,CRYAB,DES,DTNA,FHL1,KLHL41,LMOD3,MYH7,MYMK,MYO18B,MYOT,MYPN,NEB,PFKM,TNNT1,TPM2,TRIM72	21
Renal and Urological System Development and Function	Morphology of urinary system	1.14e-07	6.6e-06		ACE2,ACTG2,AKAP11,AKT1,ASB4,BGN,BMP7,BSCL2,CCR1,CFI,CLDN4,CLU,CNN1,CXCL14,DDR1,EGF,ESRRG,FADS2,GAS6,GFRA1,IDO1,IDS,IGF2,LAMB1,LAMC2,LIPA,MYCN,NFAT5,P2RX3,PTGS2,RDH16,RET,SLIT3,SPP1,SYNPO,THBS1,WNT4,WNT5A	38
Organismal Development,Organismal Injury and Abnormalities	Abnormal morphology of head	1.15e-07	6.63e-06		ADRA2A,ADRA2B,AKT1,ALDH1A1,AMBN,ANK3,ANKH,APAF1,ATP1A2,ATP2B2,BGN,BMP7,C3,CAMK2A,CASP6,CBS/CBSL,CDH1,CKB,CNTN1,COL11A2,COL8A1,COL8A2,CSPG4,CTNNA2,CTSD,CYP1B1,DDR1,DMRT2,EGF,ELOVL4,EYA4,FIGN,FMOD,FOS,FST,GM2A,GPM6B,GRIA2,HAP1,IDS,IGF2,IL2RA,INHBA,INHBB,ITGB8,LIPA,LYNX1,MERTK,MET,MUC5B,MYCN,MYO18B,NALCN,NECTIN1,NGFR,NPR3,NXNL1,PHGDH,PLP1,PRLR,PRND,PVALB,RBP1,RBP4,RGS7,ROBO1,RXRG,S1PR3,SHISA2,SOX4,S…	82
Cancer,Gastrointestinal Disease,Organismal Injury and Abnormalities	Gastroesophageal adenocarcinoma	1.3e-07	7.43e-06		A2M,ACTN2,ADAMTS16,ADAMTS18,ADCY2,AKT1,AMPH,ANK3,ATP2B2,AZGP1,BMP7,C3,CALD1,CBS/CBSL,CDH1,CNTNAP4,COL11A1,COL12A1,COL22A1,COL8A1,COL8A2,CSF3R,CSPG4,DOK5,EEF1A2,EML6,EVC,EYA4,F5,FADS2,FBN2,FBXO40,FCRL5,FKBP10,GFOD1,GLRB,GSTP1,HAP1,HFM1,HIVEP3,HK1,HOXD10,HR,HSPA2,INHBB,JPH2,KCNS3,KIAA0930,KIF1A,LBP,LBX1,LGI3,LSAMP,LYZ,MARCH10,MATK,MED12L,MEGF6,MET,MSR1,MTR,MTURN,MTUS2,MUC5B,MXRA5,MYH2,MYH7,MYO15A,M…	122
Digestive System Development and Function	Morphology of digestive system	1.36e-07	7.72e-06		ADAMTS3,AKT1,AMBN,ANKH,APAF1,AQP7,BMP7,BSCL2,C3,CBS/CBSL,CCR1,CES1,CISH,CLCA1,CLEC7A,CTSD,CXCL14,EGF,EPHX2,FADS2,FGF18,FST,FUT7,GFRA1,GPX1,HJV,IDS,IGF2,IGFBP3,IGFBP5,IL15,IL2RA,INHBA,INHBB,KRT8,LAMC2,LBX1,LEP,LGALS3,LIPA,MAFA,MERTK,MET,MYCN,NECTIN1,NGFR,NQO1,NR5A2,NUAK2,PCK1,PGLYRP2,PRLR,PTGS2,PTN,RBP1,RDH16,RET,SFRP4,SOX9,SPP1,TBX1,TFCP2L1,TGFB3,THBS1,TNFRSF11B,TRIM63,VIPR1,WNT5A	68
Cardiovascular System Development and Function,Organ Morphology,Organismal Development	Morphology of heart ventricle	1.37e-07	7.75e-06		ACE2,ADAM12,ADAM19,ADRA2A,ADRA2B,BGN,CACNA1S,CKM,CKMT2,CLU,DES,GPX1,HDAC9,HSPB7,HSPB8,IGF2,INHBA,ITGB8,KLF15,LEP,LMOD2,MYH7,MYLK2,NFAT5,P2RX7,P2RY6,PDLIM5,PDPN,PFKM,PTGS2,SLC2A4,SOX4,TBX1,THBS1,THBS4,TPM1,TRIM54	37
Cancer,Endocrine System Disorders,Organismal Injury and Abnormalities	Extrapancreatic neuroendocrine tumor	1.47e-07	8.25e-06		A2M,ADAMTS18,ADCY2,ADRA2A,ADRA2B,AKT1,AMPH,ANKH,ANKRD34B,ANXA2,C3,C3orf67,CACNA1S,CAMK2A,CAMK2B,CDH1,CKB,CLU,COCH,COL11A1,CPXM2,CPZ,CRLF2,CSF3R,ECHDC3,EML6,ENO3,FKBP10,GALR1,GAS6,GPRC5C,HTR4,IGF2,ISLR2,JAKMIP2,KCNJ12,LEP,LGALS3,LMOD2,MAFA,MERTK,MET,MSR1,MYH2,MYT1,NAV2,NEB,NRK,PHACTR3,PRLR,PSTPIP2,RET,RRM2,S100A8,SEMA4D,SFRP4,SH3BGR,SLC24A3,STPG2,TMEM52,TNK2,VGLL2,XIRP2	63
Cancer,Organismal Injury and Abnormalities,Reproductive System Disease,Skeletal and Muscular Disorders	Uterine leiomyoma	1.79e-07	9.79e-06		ADAM12,ADRA2A,ADRA2B,ALDH1A1,CAPN6,CDC42EP3,CRABP2,CXCL14,CYP1B1,ESRRG,FMOD,FOS,GRIA2,HOPX,HSPB7,IGF2,IGFBP5,LSP1,NEGR1,NR4A3,NR5A2,PLA2G6,PLP1,PRR5,RXRG,SCARA5,SLC24A3,SLC2A5,SOX4,TGFB3,TNC	31
Cancer,Gastrointestinal Disease,Organismal Injury and Abnormalities	Colon carcinoma	2.05e-07	1.11e-05		ACE2,ACTN2,ADAM19,ADAMTS16,ADAMTS18,ADAMTS3,ADCY10,ADCY2,ADSSL1,AGMO,AKT1,ALOX5,AMBN,AMPD1,ANK1,ANK3,ANKRD34B,ANO5,APAF1,ARPP21,ASB10,ASB2,ASB4,ATP2A1,ATP2B2,BMP7,BPI,C10orf71,C1QTNF6,C3,CADM2,CALD1,CAPN6,CARNS1,CAST,CBS/CBSL,CCDC60,CDC42EP3,CDH1,CDH18,CES1,CFI,CHIA,CHPT1,CHST13,CLCA1,CLCN1,CLDN4,CLMN,CLU,CMYA5,CNTN1,CNTNAP4,COL11A1,COL12A1,COL22A1,COL6A1,COL8A1,CORO2B,CPXM2,CPZ,CR2,CRISPLD1,CRLF…	272
Cancer,Organismal Injury and Abnormalities,Skeletal and Muscular Disorders	Leiomyoma	2.35e-07	1.26e-05		ADAM12,ADRA2A,ADRA2B,ALDH1A1,CAPN6,CDC42EP3,CRABP2,CXCL14,CYP1B1,ESRRG,FMOD,FOS,GRIA2,HOPX,HSPB7,IGF2,IGFBP5,LSP1,MET,NEGR1,NR4A3,NR5A2,PLA2G6,PLP1,PRR5,PTGER2,RXRG,SCARA5,SLC24A3,SLC2A5,SOX4,TGFB3,TNC	33
Cancer,Endocrine System Disorders,Gastrointestinal Disease,Organismal Injury and Abnormalities	Pancreatic adenocarcinoma	2.46e-07	1.32e-05		ABRA,ACAP1,ACE2,ACSM5,ACTN2,ADAM12,ADAMTS17,ADAMTS18,ADAMTS3,ADAMTS7,ADAMTSL3,ADCYAP1R1,ADPRHL1,ADRA2A,AKAP11,AMPD1,AMPH,ANK1,APAF1,APLNR,ATP1A2,ATP2B2,AZGP1,BPI,C10orf71,CADM2,CALD1,CAPN6,CCL11,CCL4,CCR1,CDH18,CFI,CKM,CMYA5,CNKSR1,CNTN1,CNTNAP4,COCH,COL11A2,COL12A1,COL22A1,COL6A1,COL8A1,COL8A2,CPXM2,CPZ,CR2,CSPG4,CTNNA2,CTSD,CYP4B1,DUSP27,ENTPD8,ESRRG,EVC,F5,FBN2,FHL1,FKBP10,FMOD,FOLH1B,FUT7,GPR…	151
Cancer,Gastrointestinal Disease,Organismal Injury and Abnormalities	Colon adenocarcinoma	2.66e-07	1.41e-05		ACE2,ACTN2,ADAM19,ADAMTS16,ADAMTS18,ADAMTS3,ADCY10,ADCY2,ADSSL1,AGMO,AKT1,ALOX5,AMBN,AMPD1,ANK1,ANK3,ANKRD34B,ANO5,APAF1,ARPP21,ASB10,ASB2,ASB4,ATP2A1,ATP2B2,BMP7,BPI,C10orf71,C1QTNF6,C3,CADM2,CALD1,CAPN6,CARNS1,CAST,CBS/CBSL,CCDC60,CDC42EP3,CDH18,CES1,CFI,CHIA,CHPT1,CHST13,CLCA1,CLCN1,CLDN4,CLMN,CLU,CMYA5,CNTN1,CNTNAP4,COL11A1,COL12A1,COL22A1,COL6A1,COL8A1,CORO2B,CPXM2,CPZ,CR2,CRISPLD1,CRLF2,CSF…	268
Cancer,Neurological Disease,Organismal Injury and Abnormalities	Glioma	2.83e-07	1.5e-05		ADGRB1,ADGRB3,AK7,AKT1,ALDH1A1,APOL3,AQP7,ASB2,CACNA1S,CALD1,CAP2,CDC42EP3,CDH1,CDH18,CFI,CLEC11A,CLU,CNKSR1,CNTNAP4,COCH,COL11A1,COL22A1,CSF3R,CSPG4,DDR1,DKK3,DTNA,EPHB6,FAM107A,GFAP,GFRA1,GPNMB,GPX1,HAPLN4,HFM1,HIVEP3,HSPA2,HTRA3,IDS,IGF2,IGFBP5,IL15,IL2RA,ITGB8,JPH1,KCNK1,KCNMB1,LAMB1,LCP1,LMOD3,LYNX1,MERTK,MET,MSR1,MUC5B,MYCN,MYH7,MYO15A,MYT1,NEGR1,NFE2L3,P2RX5,PAH,PDPN,PIK3C2G,PLEKHD1,PRR5,P…	92
Organ Morphology	Morphology of skin	3.2e-07	1.68e-05		ACE2,ACKR2,ADRA2A,AKT1,APAF1,BGN,BMP7,CBS/CBSL,EGF,ELOVL4,FMOD,FST,GFRA1,GSTP1,HAP1,HJV,HR,HSD3B1,IDS,IGF2,INHBA,INHBB,LAMC2,MEOX1,NECTIN1,NGFR,PCBD1,PHGDH,PRLR,PTGER2,SPINK5,ST14,TGFB3,THBS1,UCP2	35
Cancer,Hematological Disease,Organismal Injury and Abnormalities	Mature lymphocytic neoplasm	3.33e-07	1.73e-05		ADAM19,ADAMTS16,ADAMTSL3,ADGRB1,AKAP11,AKT1,ALDH1A1,ALOX5,AMPH,ANKH,ANO5,ANXA2,ANXA5,ARPP21,ASB10,ASB15,ATP1A2,ATP2B2,BASP1,BSCL2,C3,C3orf67,C7,CALD1,CARNS1,CCL11,CCL4,CCT6B,CDC42EP3,CDH1,CKMT2,CLU,CMYA5,CNTFR,CNTNAP4,COCH,COL11A1,COL12A1,COL6A1,COL8A2,CR2,CRYAB,CSF3R,CTNNA2,CTSL,CXCL14,CXCL2,DSC3,DUSP27,DUSP4,EGF,FBN2,FOS,GAS6,GFAP,GRIN3A,HDAC9,HFM1,IDO1,IGF2,IGFBP3,IGFBP5,IL15,IL2RA,JAKMIP2,JPH…	116
Organ Development,Organ Morphology,Skeletal and Muscular System Development and Function	Mass of skeletal muscle	3.38e-07	1.74e-05		APOBEC2,AZGP1,CACNB1,CKM,CKMT2,COL12A1,FST,IGFBP3,IGFBP5,INHBA,INHBB,MYH4,MYOZ1,SLC2A4,SPP1,TRIM63	16
Hereditary Disorder,Organismal Injury and Abnormalities,Skeletal and Muscular Disorders	Autosomal recessive myopathy	3.54e-07	1.81e-05		ADSSL1,AMPD1,ANO5,ATP2A1,BVES,CLCN1,CNTN1,COL6A1,CRYAB,DES,GJC2,HK1,HSPB1,KIF1A,KLHL41,KY,LMOD3,MPZ,MYBPC1,MYH7,MYMK,MYO18B,MYPN,NEB,TNNT1,UCHL1,ZBTB42	27
Cardiovascular System Development and Function,Cellular Assembly and Organization,Cellular Development,Cellular Function and Maintenance,Cellular Growth and Proliferation,Embryonic Development,Organ Development,Organismal Development,Skeletal and Muscular System Development and Function,Tissue Development	Organization of sarcomere	3.81e-07	1.92e-05		ACTN2,FHOD3,KRT8,LMOD2,MYOZ1,MYOZ2,MYPN,NEB,PROX1,SYNPO2L,TPM1	11
Skeletal and Muscular System Development and Function	Mass of muscle	4.35e-07	2.17e-05		APOBEC2,AZGP1,CACNB1,CAST,CKM,CKMT2,COL12A1,FST,IGFBP3,IGFBP5,INHBA,INHBB,MYH4,MYOZ1,SLC2A4,SPP1,TRIM63	17
Neurological Disease,Organismal Injury and Abnormalities,Psychological Disorders	Frontotemporal lobar degeneration or amyotrophic lateral sclerosis	4.78e-07	2.36e-05		ACTN3,ADRA2A,ADRA2B,AKAP11,ANXA5,ARPP21,CDC42EP3,ENO3,FHL3,GFAP,GPNMB,GRIA2,GRIN3A,MTR,NGFR,PGAM2,PPP1R1A,PTGS2,PVALB,RBFOX1,RRAD,SCN1B,SCN4A,SCN4B,SHROOM3,SOX4,SOX9,TF,TFRC	29
Cancer,Organismal Injury and Abnormalities	Malignant squamous-cell carcinoma	5.42e-07	2.65e-05		ATP2A1,CA3,CKM,ECM1,MYH2,MYLPF,S100A8,TNNC2,TNNI2,TNNT3	10
Cancer,Organismal Injury and Abnormalities,Respiratory Disease	Non-small cell lung carcinoma	5.61e-07	2.72e-05		ACTN2,ADAM12,ADAM19,ADAMTS3,ADCY10,ADCY2,ADCYAP1R1,ADGRB3,ADH1C,AKT1,ANXA2,AQP7,ARID3C,ATP1A2,ATP2B2,BGN,C3orf67,C7,CALD1,CAMK2B,CDA,CDC42EP3,CDH1,CLCA1,CLDN4,CLEC7A,CLU,CMYA5,CNTNAP4,COCH,COL11A1,COL12A1,COL22A1,CSF3R,CSPG4,CTNNA2,CTSD,CXCL2,CYP1B1,DDR1,DOK5,ELOVL4,EPB41L4B,EPHB6,EYA4,FBN2,FCRL5,FHOD3,FKBP5,FOLH1B,GADL1,GPNMB,GPX3,GSTP1,HAPLN4,HDAC9,HNF4A,HPGD,HR,HSD17B6,IDO1,IGFBP3,IGFN1,INHBA,…	123
Connective Tissue Disorders,Immunological Disease,Inflammatory Disease,Inflammatory Response,Organismal Injury and Abnormalities,Skeletal and Muscular Disorders	Rheumatoid arthritis	6.28e-07	3.01e-05		ADAM12,ADAMTS7,ADRA2A,ADRA2B,ALOX5,AMPD1,BGN,C1QTNF6,C3,CACNG1,CALD1,CCL11,CCL23,CCL4,CCR1,CDA,CDH1,CLU,CNTNAP4,COCH,COL11A2,CR2,CSF3R,CXCL14,CXCL2,DDR1,EPHX2,EVC,FCN1,FKBP5,FOS,FOSB,GFAP,HSPB8,IGFBP5,IL2RA,LBP,LCP1,LYZ,MCTP2,MYBPC2,NECTIN1,NGFR,NR4A3,OLAH,PADI2,PHACTR3,PRR5,PTGER2,PTGS2,RBP4,RBP7,RMDN3,S100A12,S100A8,SCN4A,SLC7A2,SPP1,TFRC,THBS1,TNC,TNFAIP6,TNFRSF11B,TNFSF15,TNNC2,TPM2,VIPR1,WNT…	68
Neurological Disease,Organismal Injury and Abnormalities,Psychological Disorders	Amyotrophic lateral sclerosis	6.35e-07	3.04e-05		ACTN3,ADRA2A,ADRA2B,AKAP11,ANXA5,ARPP21,CDC42EP3,ENO3,FHL3,GFAP,GPNMB,GRIN3A,MTR,NGFR,PGAM2,PPP1R1A,PTGS2,PVALB,RBFOX1,RRAD,SCN1B,SCN4A,SCN4B,SHROOM3,SOX4,SOX9,TF,TFRC	28
Organismal Development	Morphology of head	6.5e-07	3.1e-05		ADRA2A,ADRA2B,AKT1,ALDH1A1,AMBN,ANK3,ANKH,APAF1,ATP1A2,ATP2B2,BGN,BMP7,C3,CAMK2A,CASP6,CBS/CBSL,CDH1,CKB,CNTN1,COL11A2,COL8A1,COL8A2,CSPG4,CTNNA2,CTSD,CYP1B1,DDR1,DMRT2,EGF,ELOVL4,EYA4,FIGN,FMOD,FOS,FST,GFAP,GM2A,GPM6B,GRIA2,HAP1,IDS,IGF2,IL2RA,INHBA,INHBB,ITGB8,LBX1,LEP,LIPA,LYNX1,MERTK,MET,MUC5B,MYCN,MYO18B,NALCN,NECTIN1,NGFR,NPR3,NXNL1,PHGDH,PLP1,PRLR,PRND,PVALB,RBP1,RBP4,RGS7,ROBO1,RXRG,S1PR3…	87
Cancer,Organismal Injury and Abnormalities	Cancer of head	6.73e-07	3.19e-05		ACTN2,ADAM12,ADAMTS17,ADAMTS7,ADAMTSL3,ADCY10,AKAP11,AKT1,AMPD1,ANO5,ATP1A2,BGN,CCL11,CDH18,CKM,CLDN4,CNN1,CNTN1,COL11A1,COL22A1,CPXM2,CPZ,CRYAB,CSF3R,CXCL14,CXCL2,DOK5,EDIL3,EGFL6,ENPEP,EYA4,FIGN,GAS6,GFAP,GRIA2,HDAC9,HOXD10,HTRA3,IDO1,IGFBP3,IGFBP5,IGFN1,IL2RA,INHBA,JPH1,KCNJ12,KCNMB4,KLHL33,KLHL41,KY,LAMC2,LCP1,LHFPL3,LPIN2,MAFA,ME1,MET,MMP27,MSR1,MTMR7,MUC5B,MYCN,MYH7,MYT1,NCKAP1L,NEB,NFAT5,N…	102
Psychological Disorders	Schizophrenia spectrum disorder	7.72e-07	3.6e-05		ADAMTS3,ADRA2A,ADRA2B,AKAP11,AKT1,AMPD1,AMPH,ANK3,ATP1A2,ATP2B2,C3,CA3,CAP2,CCDC60,CTNNA2,DDR1,DLG4,EGF,EPHX2,GFAP,GLRB,GRIN3A,GRIP2,HCAR2,HSPA2,KCNK1,MMD,MT2A,MTR,NELL2,NREP,PAH,PLP1,PTGS2,PVALB,RBFOX1,RGS7,ROBO1,RTN2,RXRG,SCN1B,SCN4A,SCN4B,STAC2,SYT2,TF,THBS1,TMTC1	48
Neurological Disease,Psychological Disorders	Schizophrenia	7.92e-07	3.68e-05		ADAMTS3,ADRA2A,ADRA2B,AKAP11,AKT1,AMPH,ANK3,ATP1A2,ATP2B2,C3,CA3,CAP2,CCDC60,CTNNA2,DDR1,DLG4,EGF,EPHX2,GFAP,GLRB,GRIN3A,GRIP2,HCAR2,HSPA2,KCNK1,MMD,MT2A,MTR,NELL2,NREP,PLP1,PTGS2,PVALB,RBFOX1,RGS7,ROBO1,RTN2,RXRG,SCN1B,SCN4A,SCN4B,STAC2,SYT2,TF,THBS1,TMTC1	46
Cancer,Endocrine System Disorders,Gastrointestinal Disease,Organismal Injury and Abnormalities	Pancreatic ductal adenocarcinoma	8.58e-07	3.93e-05		ABRA,ACAP1,ACE2,ACSM5,ACTN2,ADAM12,ADAMTS17,ADAMTS18,ADAMTS3,ADAMTS7,ADAMTSL3,ADCYAP1R1,ADPRHL1,ADRA2A,AKAP11,AMPD1,AMPH,ANK1,APAF1,APLNR,ATP1A2,ATP2B2,AZGP1,BPI,C10orf71,CADM2,CALD1,CAPN6,CCL11,CCL4,CCR1,CDH18,CFI,CKM,CMYA5,CNKSR1,CNTN1,CNTNAP4,COCH,COL11A2,COL12A1,COL22A1,COL6A1,COL8A1,COL8A2,CPXM2,CPZ,CR2,CSPG4,CTNNA2,CYP4B1,DUSP27,ENTPD8,ESRRG,EVC,F5,FBN2,FHL1,FKBP10,FMOD,FOLH1B,FUT7,GPRC5D,H…	146
Digestive System Development and Function,Gastrointestinal Disease	Abnormal morphology of digestive system	9.49e-07	4.31e-05		ADAMTS3,AKT1,AMBN,ANKH,APAF1,BMP7,BSCL2,C3,CBS/CBSL,CCR1,CES1,CISH,CLCA1,CLEC7A,CTSD,EGF,FADS2,FST,FUT7,GFRA1,GPX1,HJV,IGFBP3,IGFBP5,IL2RA,INHBA,INHBB,KRT8,LAMC2,LGALS3,LIPA,MERTK,MET,MYCN,NECTIN1,NGFR,NQO1,NR5A2,NUAK2,PCK1,PGLYRP2,PRLR,PTGS2,RBP1,RET,SFRP4,SPP1,TBX1,TFCP2L1,TGFB3,THBS1,TNFRSF11B,TRIM63,VIPR1,WNT5A	55
Cardiovascular Disease,Hereditary Disorder,Organismal Injury and Abnormalities	Familial cardiovascular disease	1.1e-06	4.94e-05		ACTN2,ADRA2A,ADRA2B,ANKRD1,BGN,C3,CACNA1S,CFI,COL11A2,CRYAB,DES,DTNA,EPHX1,EPHX2,EYA4,F5,FBN2,FHL1,FHOD3,GJA5,GRIN3A,HCAR2,HDAC9,JPH2,LIPA,MYH7,MYL2,MYLK2,MYOM1,MYOZ2,MYPN,NEBL,NPL,OLR1,PDLIM3,PTGS2,RXRG,S100A12,SCN1B,SCN4B,SOX4,TBX1,TGFB3,THBS1,TPM1,TRIM63,TTC39A	47
Connective Tissue Development and Function,Skeletal and Muscular System Development and Function,Tissue Development	Morphology of bone	1.11e-06	4.97e-05		AKAP11,AMBN,ANKH,APAF1,BGN,BMP7,CCR1,COL11A2,COL12A1,CYP1B1,DDR1,DMRT2,ECM1,EYA4,FBN2,FGF18,FMOD,FNDC5,FOS,FST,GPNMB,HIVEP3,HOXD10,HTR4,IDS,IGF2,IGFBP5,INHBA,LEP,LGALS3,MDFI,MEOX1,MFNG,MSR1,NPR3,P2RX7,P2RY6,P3H1,PER1,PRLR,PSTPIP2,PTK7,PTN,SFRP4,SOX4,SOX9,SPP1,TBX1,THBS1,TNFAIP6,TNFRSF11B,TRPV5,WNT5A,ZBTB16	54
Organismal Injury and Abnormalities	Hypertrophy	1.14e-06	5.07e-05		ACE2,ACTG2,ADRA2A,AKT1,APAF1,APLNR,BGN,C3,CACNA1S,CKM,CKMT2,CRYAB,CTSD,DES,ECM1,FST,GFAP,GPX1,GPX3,HDAC9,HOPX,HSPB8,INHBA,JPH2,KLF15,LEP,MPZ,MYH7,MYL2,MYLK2,MYOM1,MYOZ2,NR4A3,P2RY6,PFKM,PTGS2,RBP4,RRAD,SLC2A4,SOX9,TNFRSF11B,TPM1,TRIM54,TRIM63	44
Endocrine System Disorders,Gastrointestinal Disease,Metabolic Disease,Organismal Injury and Abnormalities	Experimentally-induced diabetes	1.36e-06	5.95e-05		A2M,ANXA2,ANXA5,ATP1A2,C3,DDAH1,DLG4,GFAP,GPNMB,HSPB1,LGALS3,NGFR,SCN1B,SPP1,TF,YBX3	16
Endocrine System Disorders,Gastrointestinal Disease,Metabolic Disease,Organismal Injury and Abnormalities,Renal and Urological Disease	Diabetic nephropathy	1.36e-06	5.96e-05		ACE2,ADRA2A,ADRA2B,CA3,CACNA1S,CLU,CTSL,DKK3,ENPEP,FXYD2,GAS6,HPGD,LGALS3,MSR1,MT2A,NEBL,OLR1,PTGDS,PTGER2,PTGS2,SPP1,TUSC3,WNT4	23
Cancer,Organismal Injury and Abnormalities	Precancerous condition	1.39e-06	6.04e-05		ALOX5,CDH1,COCH,CTSL,EPHX1,GSTP1,IGFBP3,LYZ,ME1,MSR1,MYBPC2,NQO1,PRR5,PTGS2,RXRG,S100A8,SCN4A	17
Cancer,Neurological Disease,Organismal Injury and Abnormalities	Central nervous system neuroepithelial tumor	1.39e-06	6.05e-05		ADGRB1,ADGRB3,AK7,AKT1,ALDH1A1,APOL3,AQP7,ASB2,CACNA1S,CAP2,CDH1,CDH18,CFI,CLEC11A,CLU,CNKSR1,CNTNAP4,COCH,COL11A1,COL22A1,CSF3R,CSPG4,DDR1,DKK3,DTNA,EPHB6,GFRA1,GPNMB,GPX1,HFM1,HIVEP3,HSPA2,HTRA3,IDS,IGFBP5,IL15,IL2RA,ITGB8,JPH1,KCNMB1,LCP1,LMOD3,LYNX1,MERTK,MET,MSR1,MUC5B,MYCN,MYH7,MYO15A,MYT1,NEGR1,NFE2L3,P2RX5,PAH,PDPN,PIK3C2G,PLEKHD1,PRR5,PSTPIP2,PTGDS,PTGS2,PTK7,RBFOX1,RBM47,RBP1,RET,RRM2,S…	83
Gastrointestinal Disease,Organismal Injury and Abnormalities	Oral submucous fibrosis	1.41e-06	6.09e-05		CYP4B1,KLHL41,MYBPC1,MYH2,MYL2,SFRP4,SLN,THBS4,TPM1,TPM2	10
Dermatological Diseases and Conditions,Organ Morphology,Organismal Injury and Abnormalities	Abnormal morphology of skin	1.41e-06	6.1e-05		AKT1,APAF1,BGN,BMP7,CBS/CBSL,EGF,ELOVL4,FMOD,FST,GFRA1,HAP1,HJV,HR,IDS,IGF2,INHBA,INHBB,LAMC2,MEOX1,NECTIN1,NGFR,PCBD1,PHGDH,PRLR,SPINK5,ST14,TGFB3,THBS1	28
Tissue Development	Organization of extracellular matrix	1.47e-06	6.33e-05		A2M,ADAM12,ADAM19,AMBN,BGN,CDH1,COL6A1,COL8A1,COL8A2,CTSL,DDR1,EGFL6,FBN2,GFAP,ITGB8,LAMB1,LAMC2,LCP1,LGALS3,SMOC1,SOX9,SPINK5,SPP1,THBS1,TNC,TNFRSF11B	26
Neurological Disease	Progressive neurological disorder	1.5e-06	6.43e-05		ACTN3,ADH1C,ADRA2A,ADRA2B,AKAP11,ALOX5,ANK3,ANXA2,ANXA5,ARPP21,B4GALT6,BSCL2,BST2,C3,CDC42EP3,COCH,CRYAB,CSF3R,ENO3,FHL3,GFAP,GPNMB,GRIA2,GRIN3A,GSTP1,HIVEP3,HSPB1,IL2RA,KIF1A,LDHA,MERTK,MPZ,MTR,NGFR,P2RX7,PGAM2,PLA2G6,PPP1R1A,PTGS2,PVALB,RBFOX1,RET,RRAD,RRM2,SCN1B,SCN4A,SCN4B,SHROOM3,SLC24A3,SOX4,SOX9,SPP1,TF,TFRC,TNC,TNK2,UCHL1,WFS1	58
Cancer,Gastrointestinal Disease,Organismal Injury and Abnormalities	Oral cancer	1.62e-06	6.88e-05		ACTN2,ADAM12,ADAMTS17,ADAMTS7,ADAMTSL3,ADCY10,AKAP11,AKT1,AMPD1,ANO5,ATP1A2,BGN,CCL11,CDH18,CLDN4,CNN1,CNTN1,COL11A1,COL22A1,CPXM2,CPZ,CRYAB,CXCL14,CXCL2,DOK5,EDIL3,EGFL6,ENPEP,FIGN,GAS6,GRIA2,HOXD10,HTRA3,IDO1,IGFBP3,IGFBP5,IGFN1,IL2RA,INHBA,JPH1,KCNJ12,KCNMB4,KLHL33,KLHL41,KY,LAMC2,LCP1,LHFPL3,LPIN2,MAFA,ME1,MET,MMP27,MSR1,MTMR7,MUC5B,MYH7,MYT1,NCKAP1L,NEB,NFAT5,NPTX2,P2RX3,PCDH18,PDLIM5,PDPN,P…	91
Cancer,Organismal Injury and Abnormalities	Endometrioid carcinoma	1.8e-06	7.6e-05		ACBD7,ACE2,ADAM19,ADAMTS16,ADAMTS7,ADCY10,ADCY2,ADCYAP1R1,AGMO,AK7,AKAP11,AKT1,ALDH4A1,ALOX5,AMBN,AMPD1,AMPH,ANK1,ANK3,ANO5,ARID3C,ASB10,ASB4,ATP2A1,ATP6V0A4,BMP7,BTN2A2,C3,C7,CACNA1S,CACNG6,CAMK2B,CAP2,CAPN6,CAST,CCDC60,CDC42EP3,CDH1,CDH18,CDKL3,CES1,CHML,CLCN1,CLMN,CLU,CMYA5,CNTN1,CNTNAP4,COL11A1,COL11A2,COL12A1,COL22A1,CORO2B,CPXM2,CRABP2,CSF3R,CSPG4,CTNNA2,DDX60,DIRAS2,DSC3,DTNA,DUSP27,EGF,EM…	200
Cancer,Neurological Disease,Organismal Injury and Abnormalities	Glioma cancer	1.88e-06	7.79e-05		ADGRB1,ADGRB3,AKT1,ALDH1A1,APOL3,AQP7,ASB2,CACNA1S,CAP2,CDH1,CDH18,CFI,CLEC11A,CLU,CNKSR1,CNTNAP4,COCH,COL11A1,COL22A1,CSF3R,CSPG4,DDR1,DKK3,DTNA,EPHB6,GFAP,GFRA1,GPNMB,GPX1,HFM1,HIVEP3,HSPA2,HTRA3,IDS,IGFBP5,IL15,IL2RA,ITGB8,JPH1,KCNMB1,LCP1,LMOD3,LYNX1,MERTK,MET,MSR1,MUC5B,MYCN,MYO15A,NEGR1,NFE2L3,P2RX5,PAH,PDPN,PIK3C2G,PLEKHD1,PRR5,PSTPIP2,PTGDS,PTK7,RBFOX1,RBM47,RBP1,RET,RRM2,SH3BGR,SOX9,SPP1…	79
Connective Tissue Disorders,Developmental Disorder,Hereditary Disorder,Organismal Injury and Abnormalities,Skeletal and Muscular Disorders	Distal arthrogryposis	1.88e-06	7.79e-05		FBN2,MET,MYBPC1,TNNI2,TNNT3,TPM2	6
Cancer,Gastrointestinal Disease,Organismal Injury and Abnormalities	Oral squamous cell carcinoma	1.97e-06	8.12e-05		ACTN2,ADAM12,ADAMTS17,ADAMTS7,ADAMTSL3,ADCY10,AKAP11,AMPD1,ANO5,ATP1A2,BGN,CCL11,CDH18,CLDN4,CNN1,COL11A1,COL22A1,CPXM2,CPZ,CXCL14,CXCL2,DOK5,EDIL3,EGFL6,ENPEP,FIGN,GAS6,GRIA2,HOXD10,HTRA3,IDO1,IGFBP3,IGFBP5,IGFN1,IL2RA,INHBA,JPH1,KCNJ12,KCNMB4,KLHL33,KLHL41,KY,LAMC2,LCP1,LHFPL3,LPIN2,MAFA,ME1,MET,MMP27,MSR1,MTMR7,MUC5B,MYH7,MYT1,NCKAP1L,NEB,NFAT5,NPTX2,P2RX3,PCDH18,PDLIM5,PDPN,PIK3C2G,PLAG1,PLP1…	87
Organ Morphology,Renal and Urological System Development and Function	Morphology of kidney	2.05e-06	8.4e-05		ACE2,AKAP11,ASB4,BGN,BMP7,BSCL2,CCR1,CFI,CLU,CNN1,CXCL14,DDR1,EGF,ESRRG,FADS2,GAS6,GFRA1,IDO1,IDS,IGF2,LAMB1,LAMC2,LIPA,MYCN,NFAT5,PTGS2,RDH16,RET,SLIT3,SPP1,SYNPO,THBS1,WNT4	33
Connective Tissue Disorders,Immunological Disease,Inflammatory Disease,Inflammatory Response,Organismal Injury and Abnormalities,Skeletal and Muscular Disorders	Polyarticular juvenile rheumatoid arthritis	2.06e-06	8.4e-05		CCL4,CCR1,CDA,CDH1,COCH,FOS,FOSB,HSPB8,MYBPC2,NR4A3,PRR5,PTGS2,S100A12,S100A8,THBS1	15
Cancer,Gastrointestinal Disease,Organismal Injury and Abnormalities	Oral cavity carcinoma	2.16e-06	8.79e-05		ACTN2,ADAM12,ADAMTS17,ADAMTS7,ADAMTSL3,ADCY10,AKAP11,AKT1,AMPD1,ANO5,ATP1A2,BGN,CCL11,CDH18,CLDN4,CNN1,CNTN1,COL11A1,COL22A1,CPXM2,CPZ,CXCL14,CXCL2,DOK5,EDIL3,EGFL6,ENPEP,FIGN,GAS6,GRIA2,HOXD10,HTRA3,IDO1,IGFBP3,IGFBP5,IGFN1,IL2RA,INHBA,JPH1,KCNJ12,KCNMB4,KLHL33,KLHL41,KY,LAMC2,LCP1,LHFPL3,LPIN2,MAFA,ME1,MET,MMP27,MSR1,MTMR7,MUC5B,MYH7,MYT1,NCKAP1L,NEB,NFAT5,NPTX2,P2RX3,PCDH18,PDLIM5,PDPN,PIK3C2G…	89
Cancer,Dermatological Diseases and Conditions,Organismal Injury and Abnormalities	Benign papilloma	2.18e-06	8.79e-05		ATP2A1,CKM,IGFBP5,MYH2,MYH4,MYLPF,S100A8,TNNC2,TNNI2,TNNT3	10
Organismal Injury and Abnormalities,Renal and Urological Disease,Renal and Urological System Development and Function	Abnormal morphology of urinary system	2.18e-06	8.79e-05		ACE2,ACTG2,AKAP11,AKT1,ASB4,BGN,BMP7,BSCL2,CCR1,CFI,CLDN4,CLU,DDR1,ESRRG,FADS2,GAS6,GFRA1,IDO1,IDS,LAMB1,LAMC2,LIPA,MYCN,NFAT5,PTGS2,RET,SLIT3,SPP1,SYNPO,WNT4,WNT5A	31
Developmental Disorder,Hereditary Disorder,Metabolic Disease,Organismal Injury and Abnormalities	Familial amyloidosis	2.37e-06	9.46e-05		A2M,BGN,CH25H,CLU,CTSD,GPNMB,LIPA,LYZ,OLR1,RET,TF	11
Metabolic Disease,Organismal Injury and Abnormalities	Amyloidosis	2.38e-06	9.47e-05		A2M,ADAM12,ADRA2A,ADRA2B,AMPH,ASB2,ATP1A2,BGN,C3,C3orf67,C7,CAMK2B,CASP6,CAST,CBS/CBSL,CCL4,CDC42EP3,CH25H,CLU,CNKSR1,CNN1,COCH,CSF3R,CTSD,DOK5,DTNA,EBP,GFAP,GLRB,GM2A,GPNMB,GRIA2,GRIN3A,HOMER1,IGF2,IGFBP3,IGFBP5,KCNC4,LEP,LIPA,LSS,LYZ,MTR,MYBPC2,NGFR,NQO1,OLR1,PTGDS,PTGS2,RET,SCN1B,SLC7A2,TF,TFRC,TRIM7,UCHL1	56
Cancer,Organismal Injury and Abnormalities,Respiratory Disease	Nonsquamous non-small cell lung carcinoma	2.6e-06	0.000102		ACTN2,ADAM19,ADAMTS3,ADCY2,ADCYAP1R1,ADGRB3,ADH1C,AKT1,AQP7,ARID3C,ATP1A2,ATP2B2,BGN,C7,CALD1,CAMK2B,CDC42EP3,CDH1,CLCA1,CLDN4,CMYA5,CNTNAP4,COCH,COL11A1,COL22A1,CSPG4,CTNNA2,CXCL2,CYP1B1,DDR1,DOK5,ELOVL4,EPHB6,EYA4,FBN2,FCRL5,FHOD3,FKBP5,GADL1,GPNMB,GPX3,HAPLN4,HDAC9,HNF4A,HPGD,HR,HSD17B6,IDO1,IGFN1,INHBA,KY,LCP1,LDHA,MARCH10,MET,MPP7,MTURN,MUC5B,MXRA5,MYBPC2,MYH2,MYH4,MYH7,MYOZ3,MYPN,NALCN,NAV2…	96
Neurological Disease	Progressive motor neuropathy	3.1e-06	0.000121		ACTN3,ADH1C,ADRA2A,ADRA2B,AKAP11,ALOX5,ANXA2,ANXA5,ARPP21,B4GALT6,BST2,C3,CDC42EP3,CRYAB,CSF3R,ENO3,FHL3,GFAP,GPNMB,GRIN3A,GSTP1,HIVEP3,HSPB1,IL2RA,LDHA,MERTK,MTR,NGFR,P2RX7,PGAM2,PLA2G6,PPP1R1A,PTGS2,PVALB,RBFOX1,RET,RRAD,RRM2,SCN1B,SCN4A,SCN4B,SHROOM3,SLC24A3,SOX4,SOX9,SPP1,TF,TFRC,TNC,TNK2,UCHL1	51
Cancer,Hematological Disease,Immunological Disease,Organismal Injury and Abnormalities	Mature B-cell neoplasm	3.33e-06	0.000129		ADAMTS16,ADAMTSL3,ADGRB1,AKAP11,AKT1,ALDH1A1,ALOX5,AMPH,ANKH,ANO5,ANXA2,ANXA5,ARPP21,ASB10,ASB15,ATP1A2,ATP2B2,BSCL2,C3orf67,C7,CALD1,CARNS1,CCL11,CCL4,CCT6B,CDC42EP3,CDH1,CKMT2,CMYA5,CNTFR,CNTNAP4,COCH,COL11A1,COL12A1,COL6A1,COL8A2,CR2,CRYAB,CSF3R,CTNNA2,CTSL,CXCL2,DSC3,DUSP27,DUSP4,EGF,FBN2,FOS,GFAP,GRIN3A,HDAC9,HFM1,IGF2,IGFBP3,IGFBP5,IL15,IL2RA,JAKMIP2,JPH2,KCNK5,LCP1,LGI3,LIPG,LYNX1,MED12L,M…	98
Connective Tissue Disorders,Developmental Disorder,Organismal Injury and Abnormalities,Skeletal and Muscular Disorders	Arthrogryposis	3.36e-06	0.00013		FBN2,MET,MYBPC1,NALCN,TNNI2,TNNT3,TPM2,ZBTB42	8
Skeletal and Muscular Disorders	Hand deformity	3.45e-06	0.000133		ADAMTS16,ADAMTS18,ADAMTS3,COL11A1,COL11A2,COL12A1,COL22A1,COL6A1,COL8A1,COL8A2,FST,MMP27,SOX9	13
Cancer,Organismal Injury and Abnormalities,Respiratory Disease	Lung adenocarcinoma	3.8e-06	0.000146		ACTN2,ADAM19,ADAMTS3,ADCY2,ADCYAP1R1,ADGRB3,ADH1C,AKT1,AQP7,ARID3C,ATP1A2,ATP2B2,BGN,C7,CALD1,CAMK2B,CDC42EP3,CDH1,CLCA1,CLDN4,CMYA5,CNTNAP4,COCH,COL11A1,COL22A1,CSPG4,CTNNA2,CXCL2,CYP1B1,DDR1,DOK5,ELOVL4,EPHB6,EYA4,FBN2,FCRL5,FHOD3,FKBP5,GADL1,GPNMB,GPX3,HAPLN4,HDAC9,HNF4A,HPGD,HR,HSD17B6,IGFN1,INHBA,KY,LCP1,LDHA,MARCH10,MET,MPP7,MTURN,MUC5B,MXRA5,MYBPC2,MYH2,MYH4,MYH7,MYOZ3,MYPN,NALCN,NAV2,NCKA…	95
Cardiovascular System Development and Function	Morphogenesis of cardiovascular system	3.83e-06	0.000146		ADAM19,AKT1,ANKRD1,ANXA2,BMP7,COL11A1,CXCL2,CYP1B1,GJA5,LBX1,LGALS3,MET,MYH7,MYL2,MYLK2,PROX1,ROBO1,SLIT3,SOX4,SOX9,SYNPO2L,TBX1,THBS1,TNMD,TNNI1,TPM1,WNT5A,XIRP2	28
Cancer,Organismal Injury and Abnormalities,Renal and Urological Disease	Bladder cancer	4e-06	0.000152		ADAM19,ADAMTS16,ADAMTSL3,ADPRHL1,AKAP11,AKT1,AMIGO2,ANK1,APAF1,AQP7,C3,CACNB1,CALD1,CAPN6,CDH1,CH25H,CLDN4,CLU,CSF3R,CXCL2,DIRAS3,ECM1,EGF,EPHB6,EYA4,F5,FBN2,FCN1,FIGN,FOS,FOSB,GALNT6,GPNMB,GPX3,GSTP1,HSPB1,HSPB8,HTRA3,IDO1,IGF2,IGFBP3,INHBB,ISLR2,JAKMIP2,KAT2B,KCNC4,KCNJ12,LCP1,LYNX1,MET,MTR,MUC5B,MYLK2,MYO15A,MYOM1,MYPN,MYT1,NEB,NFE2L3,NQO1,P2RX3,PAH,PAMR1,PCOLCE2,PGAM2,PLAG1,PROX1,PTGS2,RBM47,…	93
Cancer,Organismal Injury and Abnormalities,Reproductive System Disease	Endometrial carcinoma	4.18e-06	0.000158		ACBD7,ADAM19,ADAMTS16,ADAMTS18,ADCY10,ADCY2,AGMO,AK7,AKAP11,AKT1,ALDH4A1,ALOX5,AMBN,AMPD1,AMPH,ANK1,ANK3,ANO5,ARID3C,ASB10,ASB4,ATP2A1,ATP6V0A4,BMP7,BTN2A2,C3,C3orf67,C7,CACNA1S,CACNG6,CAMK2B,CAP2,CAPN6,CAST,CCDC60,CDC42EP3,CDH1,CDH18,CDKL3,CES1,CHML,CLCN1,CLMN,CLU,CMYA5,CNTN1,CNTNAP4,COL12A1,CPXM2,CPZ,CRABP2,CSF3R,CSPG4,CTNNA2,CXCL2,DDX60,DSC3,DTNA,DUSP27,EGF,EML6,EPHB6,EPHX2,ERICH6,EYA4,F5,FAM1…	188
Gastrointestinal Disease,Organismal Injury and Abnormalities	Benign oral disorder	4.4e-06	0.000166		ADRA2A,ADRA2B,AMBN,APAF1,BMP7,C3,CAST,CBS/CBSL,CCL11,CCL4,CDH1,CLU,COCH,CSF3R,CYP4B1,EGF,EVC,FIGN,GRIN3A,IDS,IGF2,ITGB8,KLHL41,LEP,MATK,MYBPC1,MYH2,MYL2,MYO18B,NALCN,NHS,PTGS2,SCN1B,SFRP4,SLN,SPECC1L,SPP1,TBX1,TGFB3,THBS4,TPM1,TPM2	42
Skeletal and Muscular Disorders	Thin filament myopathy	4.56e-06	0.00017		KLHL41,LMOD3,NEB,TNNT1,TPM2	5
Digestive System Development and Function,Organismal Development	Morphology of mouth	4.98e-06	0.000184		AMBN,ANKH,APAF1,BMP7,FST,IGF2,IL2RA,INHBA,INHBB,LBX1,MET,NECTIN1,NGFR,SOX9,SPP1,TBX1,TFCP2L1,TNFRSF11B,WNT5A	19
Cell Morphology,Tissue Morphology	Morphology of connective tissue cells	5e-06	0.000184		ACOT11,AKT1,AMBN,AMPH,AQP7,BCO1,BSCL2,CBS/CBSL,CES1,COL11A2,COL12A1,CXCL14,FADS2,GPNMB,LEP,LIPA,MET,NECTIN1,NPR3,P2RX7,PCK1,PLIN2,PON3,PSTPIP2,PTGDS,SLC2A4,SOX9,TGFB3,TNFRSF11B,TPM1,TRPV5,ZPBP	32
Reproductive System Development and Function	Gestation	5.18e-06	0.000188		ADRA2A,ADRA2B,ASB4,BGN,CBS/CBSL,HPGD,IDO1,IGFBP5,INHBB,NR5A2,PER1,PTGS2,TFCP2L1	13
Connective Tissue Disorders,Organismal Injury and Abnormalities,Skeletal and Muscular Disorders	Articular rigidity	5.61e-06	0.000202		FBN2,MET,MYBPC1,NALCN,SCN1B,SCN4A,SCN4B,TNNI2,TNNT3,TPM2,ZBTB42	11
Cancer,Organismal Injury and Abnormalities	Invasive carcinoma	5.69e-06	0.000204		ADAMTS18,ADAMTS3,AKT1,BGN,CALD1,CDC42EP3,CDH1,CLU,CNN1,COCH,CSF3R,CXCL14,CXCL2,DDR1,FOS,GPX3,HSPB8,IDO1,IGF2,LYNX1,MET,PAMR1,PMEPA1,PSTPIP2,PTGS2,RET,RRM2,SLC27A1,SLIT3,SOX4,SPP1,TMEM158,TNC,TNFAIP6,TNNT1,TPM1,TPM2	37
Organ Development,Organ Morphology,Skeletal and Muscular System Development and Function	Size of skeletal muscle	5.87e-06	0.000209		AKT1,APOBEC2,FST,LBX1,MET,MYH4,MYOZ1,SYPL2,TNNT1,TRIM63	10
Cardiovascular System Development and Function,Organ Morphology,Organismal Development	Morphology of left ventricle	5.98e-06	0.000212		ACE2,ADAM12,ADAM19,ADRA2A,BGN,CACNA1S,CKM,CKMT2,DES,GPX1,HDAC9,HSPB7,HSPB8,KLF15,LMOD2,MYH7,P2RX7,P2RY6,PDLIM5,PFKM,THBS4,TPM1,TRIM54	23
Skeletal and Muscular System Development and Function	Size of muscle	6.23e-06	0.000219		ADGRB1,AKT1,APOBEC2,FST,KLF15,LBX1,LEP,MET,MKX,MYH4,MYOZ1,P2RY6,PTGS2,SLC2A4,SYPL2,THBS1,TNNT1,TRIM63	18
Connective Tissue Disorders,Organismal Injury and Abnormalities,Skeletal and Muscular Disorders	Dupuytren contracture	6.5e-06	0.000227		ADAMTS16,ADAMTS18,ADAMTS3,COL11A1,COL11A2,COL12A1,COL22A1,COL6A1,COL8A1,COL8A2,FST,MMP27	12
Cancer,Hematological Disease,Immunological Disease,Organismal Injury and Abnormalities	B-cell neoplasm	6.52e-06	0.000227		ADAMTS16,ADAMTSL3,ADGRB1,AKAP11,AKT1,ALDH1A1,ALOX5,AMPH,ANKH,ANO5,ANXA2,ANXA5,ARPP21,ASB10,ASB15,ATP1A2,ATP2B2,BSCL2,C3orf67,C7,CALD1,CARNS1,CCL11,CCL4,CCT6B,CDC42EP3,CDH1,CKMT2,CMYA5,CNTFR,CNTNAP4,COCH,COL11A1,COL12A1,COL6A1,COL8A2,CR2,CRLF2,CRYAB,CSF3R,CTNNA2,CTSL,CXCL2,DDR1,DSC3,DUSP27,DUSP4,EGF,FBN2,FOS,GFAP,GRIN3A,HDAC9,HFM1,HSPB1,IGF2,IGFBP3,IGFBP5,IL15,IL2RA,JAKMIP2,JPH2,KCNK5,LCP1,LGI3,LI…	102
Cancer,Neurological Disease,Organismal Injury and Abnormalities	Glioblastoma	6.65e-06	0.00023		ADGRB1,ADGRB3,AKT1,ALDH1A1,ASB2,CAP2,CDH1,CFI,CLEC11A,CLU,COCH,CSPG4,DDR1,DTNA,EPHB6,GFRA1,GPNMB,HSPA2,IDS,IGFBP5,IL15,IL2RA,ITGB8,MERTK,MYCN,NFE2L3,PDPN,PRR5,PTGDS,RBFOX1,RBP1,RET,RRM2,SOX9,SPP1,ST8SIA1,TF,TNC,TRIM7,TUSC3	40
Developmental Disorder,Hereditary Disorder,Organismal Injury and Abnormalities,Skeletal and Muscular Disorders	Autosomal recessive congenital myopathy	6.8e-06	0.000234		ANO5,KLHL41,LMOD3,MYO18B,MYPN,NEB,TNNT1	7
Cancer,Organismal Injury and Abnormalities	Carcinoma in situ	6.8e-06	0.000234		ADAMTS3,ADCY10,AKT1,ASB2,BGN,C3,C3orf67,CDH1,COCH,GPRC5C,P2RY6,PDPN,TFCP2L1,TMEM158,TNC,TNFAIP6,TRIM7,USP6NL	18
Cardiovascular Disease,Cardiovascular System Development and Function,Organ Morphology,Organismal Development,Organismal Injury and Abnormalities	Hypertrophy of heart	7.05e-06	0.000241		ACE2,ACTG2,ADRA2A,AKT1,APLNR,CACNA1S,CKM,CKMT2,CRYAB,CTSD,DES,GPX3,HDAC9,HOPX,HSPB8,INHBA,KLF15,LEP,MYH7,MYL2,MYLK2,MYOM1,MYOZ2,NR4A3,P2RY6,PFKM,PTGS2,RBP4,RRAD,SLC2A4,TPM1,TRIM54,TRIM63	33
Cardiovascular Disease,Organismal Injury and Abnormalities,Skeletal and Muscular Disorders	Cardiac fibrillation	8.23e-06	0.000278		ACTN2,ADRA2A,ADRA2B,ASB2,ATP1A2,CACNA1S,CACNB1,CACNG1,CDC42EP3,GJA5,KCNJ12,KCNMB1,KCNMB4,MYBPC2,P2RX7,PTGS2,SCN1B,SCN4A,SCN4B	19
Embryonic Development,Organ Development,Organismal Development,Skeletal and Muscular System Development and Function,Tissue Development	Myogenesis of skeletal muscle	9.1e-06	0.000305		BVES,CACNA1S,HOXD10,IGFBP5,LBX1,MEOX1,MET,MYLPF,MYOZ1,MYOZ2,MYT1,SLIT3,SYPL2,VGLL2	14
Cancer,Endocrine System Disorders,Organismal Injury and Abnormalities,Reproductive System Disease	Ovarian adenocarcinoma	9.38e-06	0.000314		ACE2,ADAM19,ADAMTS7,ADAMTSL3,ADCY10,ADCY2,ADCYAP1R1,AK7,AKT1,ALDH1A1,ASB4,AZGP1,C3,CAMK2B,CAPN6,CAST,CDH1,CDH18,CLU,CMYA5,COL11A1,COL11A2,COL22A1,CORO2B,CSF3R,DIRAS2,DIRAS3,DTNA,DUSP27,EML6,ENPEP,EPHB6,EPHX1,ERICH6,EVC,FAM107A,FBN2,FGF18,FHOD3,FOXO6,GM2A,GP9,GPX3,GRIA2,HCAR2,HIVEP3,HK1,HNF4A,HR,HSPA2,HTR4,IDS,IL11RA,INHBA,KIAA1324L,KRT8,LGI3,LRRN1,LVRN,MED12L,MEOX1,MET,MICALL2,MTR,MTUS2,MUC5B,MYO…	109
Organ Morphology,Skeletal and Muscular System Development and Function	Contraction of skeletal muscle	9.67e-06	0.000319		HOMER1,MYH7,TNNC2,TNNI2,TNNT1,TNNT3,TRIM54,TRIM63	8
Cancer,Organismal Injury and Abnormalities,Reproductive System Disease	Uterine carcinoma	9.88e-06	0.000324		ACBD7,ADAM19,ADAMTS16,ADAMTS18,ADCY10,ADCY2,AGMO,AK7,AKAP11,AKT1,ALDH4A1,ALOX5,AMBN,AMPD1,AMPH,ANK1,ANK3,ANO5,ARID3C,ASB10,ASB4,ATP2A1,ATP6V0A4,BMP7,BTN2A2,C3,C3orf67,C7,CACNA1S,CACNG6,CAMK2B,CAP2,CAPN6,CAST,CCDC60,CDC42EP3,CDH1,CDH18,CDKL3,CES1,CHML,CLCN1,CLDN4,CLMN,CLU,CMYA5,CNTN1,CNTNAP4,COL12A1,CPXM2,CPZ,CRABP2,CSF3R,CSPG4,CTNNA2,CTSL,CXCL14,CXCL2,DDX60,DSC3,DTNA,DUSP27,EGF,EML6,EPHB6,EPHX2,E…	196
Cancer,Organismal Injury and Abnormalities,Renal and Urological Disease	Bladder tumor	1.03e-05	0.000339		ADAM19,ADAMTS16,ADAMTSL3,ADPRHL1,AKAP11,AKT1,AMIGO2,ANK1,APAF1,AQP7,C3,CACNB1,CALD1,CAPN6,CDH1,CH25H,CLDN4,CLU,CSF3R,CXCL2,DIRAS3,ECM1,EGF,EPHB6,EYA4,F5,FBN2,FCN1,FIGN,FOS,FOSB,GALNT6,GPNMB,GPX3,GSTP1,HSPB1,HSPB8,HTRA3,IDO1,IGF2,IGFBP3,INHBB,ISLR2,JAKMIP2,KAT2B,KCNC4,KCNJ12,LCP1,LYNX1,MET,MTR,MUC5B,MYLK2,MYO15A,MYOM1,MYPN,MYT1,NEB,NFE2L3,NQO1,P2RX3,PAH,PAMR1,PCOLCE2,PGAM2,PLAG1,PROX1,PTGS2,RBM47,…	94
Cancer,Neurological Disease,Organismal Injury and Abnormalities	Astrocytoma	1.07e-05	0.00035		ADGRB1,ADGRB3,AKT1,ALDH1A1,AQP7,ASB2,CACNA1S,CAP2,CDC42EP3,CDH1,CDH18,CFI,CLEC11A,CLU,CNKSR1,CNTNAP4,COCH,COL11A1,COL22A1,CSF3R,CSPG4,DDR1,DKK3,DTNA,EPHB6,GFAP,GFRA1,GPNMB,GPX1,HFM1,HIVEP3,HSPA2,HTRA3,IDS,IGFBP5,IL15,IL2RA,ITGB8,JPH1,LCP1,LMOD3,LYNX1,MERTK,MSR1,MUC5B,MYCN,NEGR1,NFE2L3,P2RX5,PAH,PDPN,PIK3C2G,PRR5,PSTPIP2,PTGDS,PTGS2,PTK7,RBFOX1,RBM47,RBP1,RET,RRM2,SH3BGR,SOX9,SPP1,ST8SIA1,SULT1C2,…	74
Cancer,Organismal Injury and Abnormalities	Invasive cancer	1.09e-05	0.000354		ADAMTS18,ADAMTS3,AKT1,BGN,BMP7,CALD1,CDC42EP3,CDH1,CLEC11A,CLU,CNN1,COCH,CSF3R,CXCL14,CXCL2,DDR1,FOS,GPX3,HSPB8,IDO1,IGF2,LYNX1,MET,PAMR1,PMEPA1,PRLR,PSTPIP2,PTGS2,RET,RRM2,SLC27A1,SLIT3,SOX4,SPP1,TMEM158,TNC,TNFAIP6,TNNT1,TPM1,TPM2	40
Reproductive System Development and Function	Morphology of reproductive system	1.13e-05	0.000364		ADAMTS3,AKT1,AMPH,APAF1,AQP7,ASB4,BMP7,BSCL2,C3,CBS/CBSL,CNN1,CSPG4,DDR1,EGF,FADS2,FOS,FST,GJA5,HSPA2,HUS1,IDO1,IDS,IGF2,IL11RA,IL15,INHBA,INHBB,ITGB8,KRT8,LEP,LIPA,MERTK,MET,NR5A2,NRK,PCK1,PEG10,PLIN2,PON3,PRLR,PRND,PTGER2,PTGS2,RBP1,RBP4,SCARA5,SLC2A4,SLC2A5,SLC30A2,ST14,TF,THBS1,WNT4,WNT5A,WRN,YBX3,ZBTB16,ZPBP	58
Cancer,Gastrointestinal Disease,Organismal Injury and Abnormalities	Esophageal carcinoma	1.25e-05	0.0004		ADAMTS16,AQP7,CLU,CNTNAP4,COL11A1,COL22A1,COL8A1,EEF1A2,F5,FADS2,FBN2,GFOD1,GPNMB,GSTP1,HK1,HOPX,IGF2,INHBB,LBP,LSAMP,LYZ,MARCH10,MET,MSR1,MYL1,MYO15A,NALCN,NQO1,NR5A2,NRK,NT5C1A,OTUD7A,PAH,PANX2,PGM1,PHACTR3,PMEPA1,PPP1R3A,PRR5,PTGS2,PTN,RGS7,RXRG,SCN4A,SEMA6D,SGSM1,SLIT3,SPP1,SYT13,TMEM200A,TMEM53,USP6NL	52
Ophthalmic Disease,Organismal Injury and Abnormalities	Glaucoma	1.27e-05	0.000403		ADRA2A,ADRA2B,ASB10,CA3,CLU,COCH,CYP1B1,GPNMB,GRIA2,GRIN3A,PADI2,PRR5,PTGS2,THBS1	14
Cardiovascular Disease,Hereditary Disorder,Organismal Injury and Abnormalities	Familial heart disease	1.34e-05	0.000423		ACTN2,ADRA2A,ADRA2B,ANKRD1,COL11A2,CRYAB,DES,DTNA,EYA4,FHL1,FHOD3,GJA5,JPH2,MYH7,MYL2,MYLK2,MYOM1,MYOZ2,MYPN,NEBL,PDLIM3,SCN1B,SCN4B,SOX4,TBX1,TGFB3,TPM1,TRIM63,TTC39A	29
Neurological Disease,Organismal Injury and Abnormalities,Psychological Disorders	Tauopathy	1.38e-05	0.000434		A2M,ADAM12,ADRA2A,ADRA2B,AMPH,ASB2,ATP1A2,BGN,C3,C3orf67,C7,CAMK2B,CASP6,CBS/CBSL,CCL4,CDC42EP3,CH25H,CLU,CNKSR1,CNN1,COCH,CTSD,DOK5,DTNA,EBP,GFAP,GLRB,GM2A,GRIA2,GRIN3A,HOMER1,IGF2,IGFBP3,KCNC4,LEP,LIPA,LSS,MTR,MYBPC2,NGFR,NQO1,OLR1,PTGDS,PTGS2,RET,SCN1B,SCN4A,SCN4B,SLC7A2,TF,TFRC,TRIM7,UCHL1	53
Cancer,Organismal Injury and Abnormalities,Reproductive System Disease	Invasive breast carcinoma	1.4e-05	0.000441		ADAMTS18,ADAMTS3,AKT1,BGN,CALD1,CDC42EP3,CDH1,CNN1,COCH,CSF3R,CXCL14,CXCL2,GPX3,HSPB8,IGF2,LYNX1,MET,PAMR1,PSTPIP2,RET,RRM2,SLC27A1,SLIT3,SPP1,TMEM158,TNC,TNFAIP6,TNNT1,TPM1,TPM2	30
Embryonic Development,Organ Development,Organismal Development,Skeletal and Muscular System Development and Function,Tissue Development	Morphogenesis of muscle	1.41e-05	0.000442		ANKRD1,COL11A1,MYH7,MYL2,MYLK2,PROX1,TBX1,TNNI1,TPM1,XIRP2	10
Connective Tissue Development and Function,Tissue Morphology	Mass of connective tissue	1.49e-05	0.000459		AQP7,ATP1A2,AZGP1,BSCL2,C3,CISD1,CSPG4,FNDC5,FOSB,IGF2,LEP,LIPA,PCK1,PLIN2,RDH16,RXRG,SLC2A4,SLC2A5,SPP1,UCP2,WRN	21
Cancer,Endocrine System Disorders,Organismal Injury and Abnormalities,Reproductive System Disease	Ovarian carcinoma	1.49e-05	0.000459		ACE2,ADAM19,ADAMTS7,ADAMTSL3,ADCY10,ADCY2,ADCYAP1R1,AK7,AKT1,ALDH1A1,ASB4,AZGP1,C3,CAMK2B,CAPN6,CAST,CDH1,CDH18,CLCA1,CLU,CMYA5,COL11A1,COL11A2,COL22A1,CORO2B,CSF3R,DIRAS2,DIRAS3,DTNA,DUSP27,EML6,ENPEP,EPHB6,EPHX1,ERICH6,EVC,FAM107A,FBLN7,FBN2,FGF18,FHOD3,FOXO6,GM2A,GP9,GPX3,GRIA2,GSTP1,HCAR2,HDAC9,HIVEP3,HK1,HNF4A,HR,HSPA2,HTR4,IDS,IL11RA,INHBA,KIAA1324L,KRT8,LGI3,LRRN1,LVRN,MED12L,MEOX1,MET,MIC…	113
Cancer,Hematological Disease,Immunological Disease,Organismal Injury and Abnormalities	B cell cancer	1.55e-05	0.000473		ADAMTSL3,ADGRB1,AKAP11,AKT1,ALOX5,AMPH,ANO5,ANXA2,ARPP21,ASB10,ATP1A2,ATP2B2,BSCL2,C7,CALD1,CARNS1,CCL11,CCL4,CCT6B,CDC42EP3,CDH1,CMYA5,CNTFR,CNTNAP4,COL11A1,COL12A1,COL6A1,COL8A2,CR2,CRLF2,CSF3R,CTNNA2,CTSL,CXCL2,DDR1,DSC3,DUSP27,DUSP4,EGF,FBN2,GFAP,HDAC9,HFM1,HSPB1,IGF2,IGFBP3,IL2RA,JAKMIP2,KCNK5,LCP1,LGI3,LIPG,LYNX1,MED12L,MYBPC2,MYH2,MYL1,MYOM2,NEB,NFE2L3,NXPE4,PCDH18,PDLIM3,PEG10,PRR5,PTGS2,…	83
Cancer,Neurological Disease,Organismal Injury and Abnormalities	High grade astrocytoma	1.55e-05	0.000474		ADGRB1,ADGRB3,AKT1,ALDH1A1,AQP7,ASB2,CACNA1S,CAP2,CDH1,CDH18,CFI,CLEC11A,CLU,CNKSR1,CNTNAP4,COCH,COL11A1,COL22A1,CSF3R,CSPG4,DDR1,DKK3,DTNA,EPHB6,GFRA1,GPNMB,GPX1,HFM1,HIVEP3,HSPA2,HTRA3,IDS,IGFBP5,IL15,IL2RA,ITGB8,JPH1,LCP1,LMOD3,LYNX1,MERTK,MSR1,MUC5B,MYCN,NEGR1,NFE2L3,P2RX5,PAH,PDPN,PIK3C2G,PRR5,PSTPIP2,PTGDS,PTK7,RBFOX1,RBM47,RBP1,RET,RRM2,SH3BGR,SOX9,SPP1,ST8SIA1,SULT1C2,SYNM,TF,TNC,TNFAIP6,…	71
Cancer,Gastrointestinal Disease,Organismal Injury and Abnormalities	Esophageal cancer	1.55e-05	0.000474		ADAMTS16,AQP7,CLU,CNTNAP4,COL11A1,COL22A1,COL8A1,EEF1A2,F5,FADS2,FBN2,GFOD1,GPNMB,GSTP1,HK1,HOPX,IGF2,INHBB,LBP,LSAMP,LYZ,MARCH10,MET,MSR1,MYL1,MYO15A,NALCN,NGFR,NQO1,NR5A2,NRK,NT5C1A,OTUD7A,PAH,PANX2,PGM1,PHACTR3,PMEPA1,PPP1R3A,PRR5,PTGS2,PTN,RBP1,RGS7,RXRG,SCN4A,SEMA6D,SGSM1,SLIT3,SPP1,SYT13,TMEM200A,TMEM53,USP6NL	54
Connective Tissue Disorders,Developmental Disorder,Organismal Injury and Abnormalities,Skeletal and Muscular Disorders	Arthrogryposis multiplex congenita	1.67e-05	0.000503		FBN2,MET,MYBPC1,TNNI2,TNNT3,TPM2,ZBTB42	7
Cardiovascular Disease,Organismal Injury and Abnormalities,Skeletal and Muscular Disorders	Atrial fibrillation	1.7e-05	0.000512		ADRA2A,ADRA2B,ASB2,ATP1A2,CACNA1S,CACNB1,CACNG1,CDC42EP3,GJA5,KCNJ12,KCNMB1,KCNMB4,MYBPC2,PTGS2,SCN1B,SCN4A,SCN4B	17
Cancer,Dermatological Diseases and Conditions,Organismal Injury and Abnormalities	Actinic keratosis	1.75e-05	0.000524		ALOX5,CDH1,COCH,CTSL,ME1,MYBPC2,NQO1,PTGS2,SCN4A	9
Cancer,Dermatological Diseases and Conditions,Organismal Injury and Abnormalities	Skin carcinoma	1.79e-05	0.000534		ACSM5,ADAM12,ADAMTS18,ADAMTSL3,ADCY10,AKT1,ANHX,ANK3,ANO5,APAF1,APOBEC2,AQP7,ART4,ATP1A2,BGN,C3,C7,CACNA1S,CADM2,CAP2,CDH1,CDH18,CKMT2,CLMN,CMYA5,CNTNAP4,COL11A1,COL11A2,COL22A1,CR2,CRISPLD1,CTNNA2,CTSL,CYP2S1,DUSP4,EGF,ERICH6,F5,FBN2,FBXO40,FOLH1B,FOS,GALNT6,GLRB,GPX1,GRIA2,GRIN3A,HIVEP3,HTRA3,IDO1,IGFN1,KCNMB1,LCP1,LGALS13,LHFPL3,MERTK,MSR1,MUC5B,MYBPC1,MYBPC2,MYCN,MYH2,MYH4,MYH7,MYO15A,NAALAD2…	95
Cancer,Organismal Injury and Abnormalities,Reproductive System Disease	Invasive breast cancer	1.85e-05	0.000548		ADAMTS18,ADAMTS3,AKT1,BGN,CALD1,CDC42EP3,CDH1,CNN1,COCH,CSF3R,CXCL14,CXCL2,GPX3,HSPB8,IGF2,LYNX1,MET,PAMR1,PRLR,PSTPIP2,RET,RRM2,SLC27A1,SLIT3,SPP1,TMEM158,TNC,TNFAIP6,TNNT1,TPM1,TPM2	31
Cancer,Endocrine System Disorders,Organismal Injury and Abnormalities	Abdominal neuroendocrine tumor	1.89e-05	0.000558		A2M,ADAMTS18,ADCY2,ADRA2A,ADRA2B,AMPH,ANKRD34B,CACNA1S,CAMK2A,CDH1,CLU,CPXM2,CPZ,CRLF2,CSF3R,ECHDC3,EML6,GALR1,GAS6,GPRC5C,ISLR2,JAKMIP2,KCNJ12,LMOD2,MERTK,MET,MSR1,MYH2,MYT1,NAV2,NEB,NRK,PHACTR3,PSTPIP2,RET,SH3BGR,SLC24A3,STPG2,THBS1,TNK2,VGLL2,XIRP2	42
Metabolic Disease,Neurological Disease,Organismal Injury and Abnormalities,Psychological Disorders	Alzheimer disease	1.91e-05	0.000561		A2M,ADAM12,ADRA2A,ADRA2B,AMPH,ASB2,ATP1A2,BGN,C3,C3orf67,C7,CAMK2B,CASP6,CBS/CBSL,CCL4,CDC42EP3,CH25H,CLU,CNKSR1,CNN1,COCH,CTSD,DOK5,DTNA,EBP,GFAP,GLRB,GM2A,GRIA2,GRIN3A,HOMER1,IGF2,IGFBP3,KCNC4,LEP,LIPA,LSS,MTR,MYBPC2,NGFR,NQO1,OLR1,PTGDS,PTGS2,RET,SCN1B,SLC7A2,TF,TFRC,TRIM7,UCHL1	51
Cancer,Organismal Injury and Abnormalities,Reproductive System Disease	Endometrial adenocarcinoma	2.07e-05	0.000607		ACBD7,ADAM19,ADAMTS16,ADCY10,ADCY2,AGMO,AK7,AKAP11,AKT1,ALDH4A1,ALOX5,AMBN,AMPD1,AMPH,ANK1,ANK3,ANO5,ARID3C,ASB10,ASB4,ATP2A1,ATP6V0A4,BMP7,BTN2A2,C3,C7,CACNA1S,CACNG6,CAMK2B,CAP2,CAPN6,CAST,CCDC60,CDC42EP3,CDH1,CDH18,CDKL3,CES1,CHML,CLCN1,CLMN,CLU,CMYA5,CNTN1,CNTNAP4,COL12A1,CPXM2,CRABP2,CSF3R,CSPG4,CTNNA2,CXCL2,DDX60,DSC3,DTNA,DUSP27,EGF,EPHB6,ERICH6,EYA4,F5,FAM189A2,FBN2,FCN1,FHOD3,FKBP10,GAS6…	165
Cardiovascular System Development and Function,Embryonic Development,Organ Development,Organ Morphology,Organismal Development,Skeletal and Muscular System Development and Function,Tissue Development	Morphogenesis of cardiac muscle	2.1e-05	0.000615		ANKRD1,COL11A1,MYH7,MYL2,MYLK2,PROX1,TNNI1,TPM1,XIRP2	9
Cardiovascular Disease,Organismal Injury and Abnormalities	Atherogenesis	2.15e-05	0.000625		ALOX5,CBS/CBSL,CCR1,CXCL2,DDR1,F5,FUT7,LIPG,MSR1,SPP1,TNFRSF11B	11
Cancer,Endocrine System Disorders,Organismal Injury and Abnormalities	Benign neoplasm of endocrine gland	2.31e-05	0.000665		ANKH,ANXA2,ANXA5,C3,CAMK2B,CDH1,ENO3,FKBP10,GSTP1,HTR4,IGF2,LEP,LGALS3,MET,NRK,PRLR,PTGS2,RBP4,RET,RRM2,S100A8,SEMA4D	22
Cardiovascular System Development and Function,Embryonic Development,Organ Development,Organismal Development,Skeletal and Muscular System Development and Function,Tissue Development	Formation of cardiac muscle	2.47e-05	0.000705		ANKRD1,BMP7,COL11A1,JPH2,MYH7,MYL2,MYLK2,MYO18B,PROX1,RBP4,TNNI1,TPM1,XIRP2	13
Cardiovascular Disease,Cardiovascular System Development and Function,Organ Morphology,Organismal Development	Mass of heart	2.58e-05	0.000732		ACE2,AKT1,CKM,FMOD,HDAC9,HSPB8,IGF2,KLF15,P2RY6,PDLIM5,PFKM,PTGS2,RRAD,SLC2A4,SPP1,THBS4,TRIM63	17
Respiratory System Development and Function	Morphology of respiratory system	2.59e-05	0.000733		ACE2,ADAM19,ADAMTS18,ADRA2B,ALDH1A1,APAF1,ATP2A1,BMP7,CBS/CBSL,COL11A2,COL6A1,DMRT2,FGF18,FOS,FST,HSPB8,IDS,LIPA,MET,MYCN,MYT1,PDPN,ROBO1,SFTPC,SOX4,SPP1,ST14,TBX1,TGFB3,THBS1,TRIM63,WNT5A	32
Connective Tissue Disorders,Organ Morphology,Organismal Injury and Abnormalities,Skeletal and Muscular Disorders,Skeletal and Muscular System Development and Function,Tissue Morphology	Abnormal morphology of tendon	2.64e-05	0.000744		BGN,FMOD,IDS,MKX,TNMD	5
Cardiovascular Disease,Organismal Injury and Abnormalities	Atrial flutter	2.64e-05	0.000744		ADRA2A,ADRA2B,ATP1A2,CACNA1S,CACNB1,CACNG1,KCNJ12,KCNMB1,KCNMB4,SCN4A	10
Cancer,Gastrointestinal Disease,Organismal Injury and Abnormalities	Colorectal adenoma	2.73e-05	0.000766		CLMN,CLU,CRYAB,DNASE1L3,EGF,GALNT6,GSTP1,IGF2,INHBA,ISX,NEBL,NFE2L3,NR5A2,NXPE4,PCK1,PTGS2,SCARA5,SLC7A5,SLIT3,SMPDL3A,SOX9	21
Cancer,Organismal Injury and Abnormalities,Respiratory Disease	Laryngeal cancer	2.78e-05	0.000774		ACTN2,ADAM19,ALOX5,ANO5,ARPP21,CDH18,CNTN1,CNTNAP4,COL11A1,COL12A1,COL22A1,CTNNA2,DUSP27,EGF,F5,FBN2,FCRL5,FIGN,GFOD1,HFM1,HSD17B6,IDO1,LYNX1,MED12L,MET,MOCOS,MPP7,MTR,MYOM2,PHACTR3,PIK3C2G,PLAG1,PROX1,PTGS2,PYGM,RET,RRM2,SCN4A,SEMA4D,SPP1,SYNPO,TRIM54,TRIM72,TRPV5,XIRP2	45
Neurological Disease,Organismal Injury and Abnormalities,Psychological Disorders	Dementia	2.86e-05	0.000795		A2M,ADAM12,ADRA2A,ADRA2B,AMPH,ASB2,ATP1A2,BGN,C3,C3orf67,C7,CA3,CACNA1S,CACNB1,CAMK2B,CASP6,CBS/CBSL,CCL4,CDC42EP3,CH25H,CLU,CNKSR1,CNN1,COCH,CTSD,DOK5,DTNA,EBP,GFAP,GLRB,GM2A,GRIA2,GRIN3A,HOMER1,IGF2,IGFBP3,KCNC4,LEP,LIPA,LSS,MTR,MYBPC2,NGFR,NQO1,OLR1,PTGDS,PTGS2,RET,SCN1B,SLC7A2,TF,TFRC,TRIM7,UCHL1	54
Cardiovascular Disease,Cardiovascular System Development and Function,Hereditary Disorder,Organ Morphology,Organismal Development,Organismal Injury and Abnormalities,Skeletal and Muscular Disorders	Dominant dilated cardiomyopathy	2.94e-05	0.000814		ACTN2,ANKRD1,CRYAB,DES,EYA4,MYH7,MYPN,TPM1	8
Cellular Function and Maintenance,Small Molecule Biochemistry	Homeostasis of metal ion	2.98e-05	0.000823		ANK1,ATP1A2,ATP2B2,C7,CCL11,CCL23,CCR1,HJV,HNF4A,IGF2,JPH2,MT2A,PGM1,PRND,PYGM,RMDN3,SCARA5,SLC24A3,SYPL2,TF,TFRC,TRPV5,WFS1	23
Cardiovascular Disease,Organismal Injury and Abnormalities,Skeletal and Muscular Disorders	Cardiomyopathy of heart ventricle	2.99e-05	0.000823		ACTN2,ANKRD1,DES,DTNA,MYH7,MYL2,MYOM1,TGFB3,TPM1	9
Cardiovascular System Development and Function,Embryonic Development,Organ Development,Organ Morphology,Organismal Development,Tissue Development	Morphogenesis of heart	2.99e-05	0.000823		ADAM19,ANKRD1,BMP7,COL11A1,GJA5,LBX1,MYH7,MYL2,MYLK2,PROX1,ROBO1,SLIT3,SOX4,SOX9,SYNPO2L,TBX1,TNNI1,TPM1,WNT5A,XIRP2	20
Hereditary Disorder,Neurological Disease,Organismal Injury and Abnormalities	Hereditary polyneuropathy	3.03e-05	0.000829		BGN,BSCL2,CLU,COL12A1,GJC2,HK1,HSPB1,HSPB8,JPH1,KIF1A,KY,MPZ,NIPA1,PLP1,RTN2,TNNT1,UCHL1	17
Psychological Disorders	Depressive disorder	3.29e-05	0.000891		A2M,ADRA2A,ADRA2B,ATP1A2,CA3,CACNA1S,CAMK2A,CNKSR1,CRYAB,EBP,EPHX2,FKBP5,GALR1,GAS6,GFAP,GFRA1,GRIN3A,HSD17B6,LGALS3,MDFI,MYOM1,MYOZ3,NGFR,PTGS2,PTN,RAP1GAP,SCN1B,SCN4A,SCN4B	29
Connective Tissue Development and Function,Tissue Morphology	Mass of adipose tissue	3.46e-05	0.000929		AQP7,ATP1A2,AZGP1,BSCL2,C3,CISD1,CSPG4,FOSB,IGF2,LEP,LIPA,PCK1,PLIN2,RDH16,RXRG,SLC2A4,SLC2A5,UCP2,WRN	19
Cancer,Organismal Injury and Abnormalities	Papillary carcinoma	3.66e-05	0.000974		AKT1,CDC42EP3,CDH1,CLU,COCH,DIRAS3,DTNA,ENPEP,EPHB6,FGF18,GPX3,IGF2,LGALS3,LYNX1,MET,MYBPC2,PAMR1,PRR5,PTGS2,RAP1GAP,RET,SBSPON,SEMA3C,SLIT3,SPP1,SYT12,THBS1,TM4SF19,TMEM176B,TNNT1,TPM2,TRIM7,WNT5A	33
Cancer,Cellular Movement,Developmental Disorder,Embryonic Development,Organismal Injury and Abnormalities	Invasion of cytotrophoblastic cells	3.68e-05	0.000974		FST,INHBA,TGFB3	3
Lipid Metabolism,Molecular Transport,Small Molecule Biochemistry	Quantity of ursodeoxycholic acid	3.68e-05	0.000974		HNF4A,NR5A2,PON3	3
Lipid Metabolism,Molecular Transport,Small Molecule Biochemistry,Vitamin and Mineral Metabolism	Clearance of retinol	3.68e-05	0.000974		ADH1C,ALDH1A1,PLIN2	3
Cardiovascular System Development and Function,Organ Morphology,Organismal Development	Enlargement of heart ventricle	3.68e-05	0.000974		ACE2,ADRA2A,BGN,CACNA1S,CKM,CKMT2,GPX1,HDAC9,INHBA,KLF15,LEP,LMOD2,MYH7,MYLK2,P2RX7,PFKM,PTGS2,TPM1	18
Connective Tissue Development and Function,Skeletal and Muscular System Development and Function,Tissue Development	Size of bone	3.8e-05	0.000994		ANKH,BGN,CCR1,CYP1B1,ECM1,FBN2,FGF18,FNDC5,FOS,GPNMB,HIVEP3,HTR4,IDS,IGF2,IGFBP5,LEP,MSR1,NPR3,P2RY6,P3H1,PER1,PRLR,PSTPIP2,SFRP4,SOX9,SPP1,TNFAIP6,TNFRSF11B,TRPV5	29
Cancer,Hematological Disease,Immunological Disease,Organismal Injury and Abnormalities	Non-Hodgkin lymphoma	3.9e-05	0.00102		ADAM19,ADAMTSL3,AKT1,ALOX5,AMPH,ANO5,ANXA2,ARPP21,ASB10,ATP1A2,ATP2B2,BASP1,BSCL2,C3,C7,CALD1,CARNS1,CCT6B,CDH1,CLU,CMYA5,CNTFR,CNTNAP4,COL11A1,COL12A1,COL6A1,COL8A2,CR2,CSF3R,CTNNA2,CTSL,CXCL14,DDR1,DSC3,DUSP27,DUSP4,EGF,FBN2,GAS6,GFAP,HDAC9,HFM1,IDO1,IGFBP3,IL15,IL2RA,JAKMIP2,KCNK5,KLHL42,LAD1,LAMB1,LAMC2,LGI3,LIPG,LYNX1,MED12L,MET,MYH2,MYL1,MYOM2,NEB,NFE2L3,NR4A3,NUAK2,NXPE4,PCDH18,PDLIM3,PEG1…	85
Connective Tissue Disorders,Immunological Disease,Inflammatory Disease,Inflammatory Response,Organismal Injury and Abnormalities,Skeletal and Muscular Disorders	Juvenile rheumatoid arthritis	4.03e-05	0.00104		ADRA2A,ADRA2B,ALOX5,CCL4,CCR1,CDA,CDH1,COCH,COL11A2,FOS,FOSB,HSPB8,MCTP2,MYBPC2,NR4A3,PRR5,PTGS2,RBP7,RMDN3,S100A12,S100A8,THBS1	22
Organismal Injury and Abnormalities,Reproductive System Disease	Adenomyosis	4.1e-05	0.00106		ANXA2,GPX1,IL15,LDHA,PMEPA1,PRLR,SCARA5,SOX4,SYNC,THBS1	10
Developmental Disorder,Hereditary Disorder,Metabolic Disease,Neurological Disease,Organismal Injury and Abnormalities,Psychological Disorders	Familial Alzheimer disease	4.36e-05	0.00112		A2M,BGN,CH25H,CLU,CTSD,LIPA,OLR1,TF	8

## Sheet: Filtered by z score
Categories	Functions Annotation	p-value	B-H q-value	Activation z-score	Molecules	Num.Molecules
INCREASED IN IBERIAN
Cell-To-Cell Signaling and Interaction,Hematological System Development and Function	Binding of leukocytes	7.24e-06	0.000246	-2.245	A2M,ADGRB1,BPI,C3,CCL11,CCL4,CCR1,CDH1,CSF3R,CXCL2,DCSTAMP,FUT7,GAS6,IL15,KCNK5,LBP,LGALS3,LIPG,LSP1,MFNG,MSR1,OCSTAMP,OLR1,P2RX7,PER1,PLA2G6,PTGS2,RAP1GAP,S100A8,SPP1,TFRC,THBS1,TNC,TNFRSF11B	34
Organismal Injury and Abnormalities,Reproductive System Disease	Disorder of pregnancy	6.92e-07	3.28e-05	-2.2	ACKR2,ACTG2,ADAMTS3,ADRA2A,ADRA2B,AKT1,ANXA5,APOL3,ASB4,ATP1A2,C3,CACNA1S,CBS/CBSL,COL12A1,COL8A1,CSF3R,EPHX1,F5,FHL1,GRIN3A,GSTP1,HOXD10,HUS1,IGF2,IL11RA,ITGB8,KLF15,KRT8,MET,MMP23B,MOCOS,MXRA5,NAALAD2,NPTX2,NRK,PDLIM3,PEG10,PMEPA1,PRRG1,PTGER2,PTGS2,RET,S1PR3,SCN1B,SCN4B,SFMBT1,SLIT3,SLN,ST14,TACC1,THNSL1,TNC,TNNC2,XPNPEP2,YBX3,ZBTB16,ZNF133	57
Neurological Disease,Organismal Injury and Abnormalities	Seizures	4.94e-06	0.000183	-2.145	AMPH,ANK3,ATP1A2,ATP6V0A4,C3,CA3,CCR1,CH25H,CKB,CTSD,DTNA,EEF1A2,FOS,FOSB,FRRS1L,GALR1,GFAP,GFRA1,GJC2,GRIA2,GRIN3A,HOMER1,HTR4,INHBA,KCNK1,KCNMB4,LEP,NGFR,NPTX2,NR4A3,NRN1,PCOLCE2,PIK3C2G,PIM3,PTGS2,RBFOX1,SCN1B,SCN4A,SCN4B,SLC25A25,SLN,SPTBN2,ST8SIA1,TMTC1	44
Cell-To-Cell Signaling and Interaction,Hematological System Development and Function,Immune Cell Trafficking	Adhesion of immune cells	4.03e-05	0.00104	-2.043	A2M,ADGRB1,C3,CCL11,CCL4,CCR1,CDH1,CSF3R,CXCL2,DCSTAMP,FUT7,GAS6,IL15,KCNK5,LBP,LGALS3,LIPG,LSP1,MSR1,OCSTAMP,OLR1,P2RX7,PER1,PLA2G6,PTGS2,S100A8,SPP1,THBS1,TNC,TNFRSF11B	30
Neurological Disease,Organismal Injury and Abnormalities	Seizure disorder	8.12e-07	3.74e-05	-1.989	ADRA2B,AMPH,ANK3,ATP1A2,ATP6V0A4,C3,CA3,CACNA1S,CCR1,CH25H,CKB,CLU,CTSD,DTNA,EEF1A2,EPHX1,FOS,FOSB,FRRS1L,GALR1,GFAP,GFRA1,GJC2,GRIA2,GRIN3A,HOMER1,HTR4,INHBA,KCNK1,KCNMB4,LEP,NGFR,NPTX2,NR4A3,NRN1,PCOLCE2,PIK3C2G,PIM3,PRIMA1,PTGS2,RBFOX1,SCN1B,SCN4A,SCN4B,SLC25A25,SLN,SPTBN2,ST8SIA1,TMTC1,TNK2,TNNC2	51
Organismal Survival	Organismal death	3.68e-11	4.12e-09	-1.896	ACE2,ADAM12,ADAM19,ADAMTS3,ADCY10,ADCYAP1R1,ADH1C,ADRA2A,ADRA2B,AKT1,ALDH1A1,ALOX5,AMPH,ANK3,ANKH,ANXA2,APAF1,APLNR,ATP1A2,ATP2A1,BGN,BMP7,BSCL2,C3,CACNB1,CAP2,CAST,CAVIN3,CBS/CBSL,CCL11,CCR1,CDA,CDH1,CFI,CKB,CLDN4,CLEC7A,CNTFR,CNTN1,COL11A1,COL12A1,CR2,CRABP2,CRLF2,CRYAB,CTNNA2,CTSD,CXCL14,CXCL2,DDAH1,DDR1,DES,DMRT2,DSC3,ECM1,EEF1A2,ELOVL4,ESRRG,EYA4,F5,FADS2,FBN2,FOS,FST,GAS6,GFAP,GFRA1,GJA5,GJ…	195
Organismal Survival	Morbidity or mortality	6.41e-11	7e-09	-1.789	ACE2,ADAM12,ADAM19,ADAMTS3,ADCY10,ADCYAP1R1,ADH1C,ADRA2A,ADRA2B,AKT1,ALDH1A1,ALOX5,AMPH,ANK3,ANKH,ANXA2,APAF1,APLNR,ATP1A2,ATP2A1,BGN,BMP7,BSCL2,C3,CACNB1,CAP2,CAST,CAVIN3,CBS/CBSL,CCL11,CCR1,CDA,CDH1,CFI,CKB,CLDN4,CLEC7A,CNTFR,CNTN1,COL11A1,COL12A1,CR2,CRABP2,CRLF2,CRYAB,CTNNA2,CTSD,CXCL14,CXCL2,DDAH1,DDR1,DES,DMRT2,DSC3,ECM1,EEF1A2,ELOVL4,ESRRG,EYA4,F5,FADS2,FBN2,FCN1,FOS,FST,GAS6,GFAP,GFRA1,GJ…	196
Nutritional Disease	Weight gain	3.86e-05	0.00101	-1.629	ADRA2A,ADRA2B,ASB4,AZGP1,C3,CA3,CAMK2B,CISD1,CSPG4,CYP1B1,FOS,HAP1,IGFBP3,INHBA,LEP,LGALS3,NUAK2,PON3,PPP1R3A,PRLR,PTGS2,RDH16,RGS7,RXRG,SCN1B,SCN4A,SCN4B,SLC25A25,TGFB3,TRIM63,TUB,UCP2	32
Hematological Disease,Immunological Disease	Lymphoproliferative disorder	2.26e-07	1.22e-05	-1.51	ACOT11,ADAM19,ADAMTS16,ADAMTSL3,ADGRB1,AKAP11,AKT1,ALDH1A1,ALOX5,AMPH,ANK3,ANKH,ANO5,ANXA2,ANXA5,ARPP21,ASB10,ASB15,ATP1A2,ATP2B2,BASP1,BSCL2,C3,C3orf67,C7,CACNA1S,CACNB1,CALD1,CARNS1,CCL11,CCL4,CCT6B,CDC42EP3,CDH1,CKMT2,CLU,CMYA5,CNTFR,CNTNAP4,COCH,COL11A1,COL12A1,COL6A1,COL8A2,CR2,CRLF2,CRYAB,CSF3R,CTNNA2,CTSL,CXCL14,CXCL2,CYP1B1,DDR1,DES,DSC3,DUSP27,DUSP4,EGF,EPHX1,FBN2,FOS,GAS6,GFAP,GFRA1,GPR…	139
Cell-To-Cell Signaling and Interaction	Binding of blood cells	1.59e-06	6.75e-05	-1.491	A2M,ADGRB1,ADRA2A,AKT1,ANXA5,BPI,C3,CCL11,CCL4,CCR1,CDH1,CR2,CSF3R,CXCL2,DCSTAMP,F5,FUT7,GAS6,IL15,KCNK5,LBP,LGALS3,LIPG,LSP1,MFNG,MSR1,OCSTAMP,OLR1,P2RX7,PER1,PLA2G6,PTGS2,RAP1GAP,S100A8,SPP1,TFRC,THBS1,TNC,TNFRSF11B	39
Cellular Function and Maintenance	Cellular homeostasis	4.85e-07	2.39e-05	-1.472	ACAP1,ACOT11,ACTN2,ADRA2A,AK1,AKT1,ANK1,APAF1,ATP1A2,ATP2A1,ATP2B2,ATP6V0A4,BSCL2,BST2,BTN2A2,BVES,C3,C7,CACNG1,CAST,CCL11,CCL23,CCL4,CCR1,CISD1,CISH,CKB,CLDN4,CLEC11A,CLEC7A,CNIH3,CRYAB,CTSD,CTSL,CXCL2,CYB5A,DLG4,DUSP4,EGF,F5,FUT7,FXYD2,GAS6,GLRB,HJV,HNF4A,HSPB1,IDO1,IGF2,IGFBP3,IGFBP5,IL11RA,IL15,IL15RA,IL2RA,INHBA,INHBB,ITGB8,JPH2,KCNK1,KCNK5,KLF15,KRT8,LDHA,LEP,LIPA,MERTK,MET,MFNG,MSR1,MT2A,M…	121
Lipid Metabolism,Small Molecule Biochemistry	Metabolism of eicosanoid	1.84e-05	0.000546	-1.441	ALOX5,CCL11,CLEC7A,CLU,CNTFR,CYP1B1,EGF,EPHX1,EPHX2,FADS2,HNF4A,HPGD,IGF2,IL15,LEP,MGST2,OLR1,P2RX7,PDPN,PLA2G6,PTGDS,PTGER2,PTGS2,S1PR3	24
Immunological Disease	Systemic autoimmune syndrome	4.81e-10	4.35e-08	-1.406	ADAM12,ADAMTS7,ADRA2A,ADRA2B,AGFG1,AKT1,ALOX5,AMPD1,ATP2B2,BGN,BPI,BST2,C1QTNF6,C3,C3orf67,CACNG1,CADM2,CALD1,CASP6,CAST,CBS/CBSL,CCL11,CCL23,CCL4,CCR1,CD1C,CDA,CDC42EP3,CDH1,CISH,CLU,CNTNAP4,COCH,COL11A2,COL12A1,COL6A1,CR2,CSF3R,CXCL14,CXCL2,CYP2S1,DDR1,DDX60,DKK3,DNASE1L3,ECHDC3,ECM1,EPHX2,EVC,F5,FCN1,FCRL1,FKBP5,FOS,FOSB,GALNT6,GFAP,GPNMB,HSPB8,IGFBP5,IL2RA,INHBB,LBP,LCP1,LEP,LGALS3BP,LYZ,MCTP…	117
Inflammatory Response	Inflammatory response	4.17e-07	2.09e-05	-1.359	ACKR2,ACOT11,ADRA2A,AKT1,ALOX5,ANXA2,APOL3,BPI,C1QTNF12,C3,CCL11,CCL23,CCL4,CCR1,CLCA1,CLEC7A,CRLF2,CSF3R,CSPG4,CXCL14,CXCL2,ECM1,EPHX2,FOS,GJC2,GPX1,HCAR2,HDAC9,HSPB1,IDO1,IL15,IL2RA,LBP,LCP1,LEP,LGALS3,LGALS3BP,LIPA,LSP1,LYZ,MUC5B,NCKAP1L,NR1D2,OLR1,P2RX7,P2RY6,PGLYRP2,PLA2G6,PLIN2,PLP1,PTGER2,PTGS2,PTN,S100A12,S100A8,S1PR3,SEMA4D,SLC7A2,SPP1,THBS1,THBS4,TNFAIP6,VIPR1,WNT5A,ZBTB16	65
Lipid Metabolism,Small Molecule Biochemistry	Synthesis of eicosanoid	2.17e-05	0.000628	-1.298	ALOX5,CCL11,CLEC7A,CLU,CNTFR,CYP1B1,EGF,EPHX2,FADS2,HNF4A,HPGD,IGF2,IL15,LEP,MGST2,OLR1,P2RX7,PLA2G6,PTGDS,PTGER2,PTGS2,S1PR3	22
Cellular Movement,Hematological System Development and Function,Immune Cell Trafficking	Cell movement of granulocytes	3.76e-05	0.000988	-1.257	ADCY10,ALOX5,C3,CAST,CCL11,CCL23,CCL4,CCR1,CLEC11A,CRYAB,CSF3R,CXCL14,CXCL2,EPHX2,FUT7,IGFBP3,IL15,IL2RA,LBP,LEP,LGALS3,LSP1,MET,MSR1,NCKAP1L,NQO1,PLP1,PTGS2,S100A12,S100A8,SPP1,ST14,THBS4,WRN	34
Cancer,Hematological Disease,Organismal Injury and Abnormalities	Lymphocytic neoplasm	3.24e-07	1.69e-05	-1.254	ACOT11,ADAM19,ADAMTS16,ADAMTSL3,ADGRB1,AKAP11,AKT1,ALDH1A1,ALOX5,AMPH,ANK3,ANKH,ANO5,ANXA2,ANXA5,ARPP21,ASB10,ASB15,ATP1A2,ATP2B2,BASP1,BSCL2,C3,C3orf67,C7,CACNA1S,CACNB1,CALD1,CARNS1,CCL11,CCL4,CCT6B,CDC42EP3,CDH1,CKMT2,CLU,CMYA5,CNTFR,CNTNAP4,COCH,COL11A1,COL12A1,COL6A1,COL8A2,CR2,CRLF2,CRYAB,CSF3R,CTNNA2,CTSL,CXCL14,CXCL2,CYP1B1,DDR1,DES,DSC3,DUSP27,DUSP4,EGF,FBN2,FOS,GAS6,GFAP,GFRA1,GPR157,GR…	138
Cancer,Hematological Disease,Immunological Disease,Organismal Injury and Abnormalities	Neoplasia of leukocytes	3.45e-07	1.77e-05	-1.254	ACOT11,ADAM19,ADAMTS16,ADAMTSL3,ADGRB1,AKAP11,AKT1,ALDH1A1,ALOX5,AMPH,ANK3,ANKH,ANO5,ANXA2,ANXA5,ARPP21,ASB10,ASB15,ATP1A2,ATP2B2,BASP1,BSCL2,C3,C3orf67,C7,CACNA1S,CACNB1,CALD1,CARNS1,CCL11,CCL4,CCT6B,CDC42EP3,CDH1,CKMT2,CLU,CMYA5,CNTFR,CNTNAP4,COCH,COL11A1,COL12A1,COL6A1,COL8A2,CR2,CRLF2,CRYAB,CSF3R,CTNNA2,CTSL,CXCL14,CXCL2,CYP1B1,DDR1,DES,DSC3,DUSP27,DUSP4,EGF,FBN2,FOS,GAS6,GFAP,GFRA1,GPR157,GR…	138
Cancer,Hematological Disease,Immunological Disease,Organismal Injury and Abnormalities	Lymphocytic cancer	1.04e-06	4.73e-05	-1.254	ACOT11,ADAM19,ADAMTS16,ADAMTSL3,ADGRB1,AKAP11,AKT1,ALDH1A1,ALOX5,AMPH,ANK3,ANKH,ANO5,ANXA2,ARPP21,ASB10,ASB15,ATP1A2,ATP2B2,BASP1,BSCL2,C3,C7,CACNA1S,CACNB1,CALD1,CARNS1,CCL11,CCL4,CCT6B,CDC42EP3,CDH1,CKMT2,CLU,CMYA5,CNTFR,CNTNAP4,COCH,COL11A1,COL12A1,COL6A1,COL8A2,CR2,CRLF2,CSF3R,CTNNA2,CTSL,CXCL14,CXCL2,CYP1B1,DDR1,DES,DSC3,DUSP27,DUSP4,EGF,FBN2,GAS6,GFAP,GFRA1,GPR157,GRIN3A,HDAC9,HFM1,HSPB1,ID…	132
Cancer,Hematological Disease,Organismal Injury and Abnormalities	Hematologic cancer of cells	1.89e-05	0.000558	-1.254	ACOT11,ADAM19,ADAMTS16,ADAMTSL3,ADGRB1,AKAP11,AKT1,ALDH1A1,ALOX5,AMPH,ANK3,ANKH,ANO5,ANXA2,ARPP21,ASB10,ASB15,ATP1A2,ATP2B2,BASP1,BSCL2,C3,C7,CACNA1S,CACNB1,CALD1,CARNS1,CCL4,CCT6B,CDC42EP3,CDH1,CKMT2,CLU,CMYA5,CNTFR,CNTNAP4,COCH,COL11A1,COL12A1,COL6A1,COL8A2,CR2,CRLF2,CSF3R,CTNNA2,CTSL,CXCL14,CYP1B1,DDR1,DES,DSC3,DUSP27,DUSP4,EGF,FBN2,GAS6,GFAP,GFRA1,GPR157,GRIN3A,HDAC9,HFM1,HSPB1,IDO1,IGFBP3,IL…	123
Cardiovascular Disease,Organismal Injury and Abnormalities	Occlusion of artery	1.84e-06	7.71e-05	-1.225	ADAMTS7,ADRA2A,ADRA2B,ALOX5,CA3,CACNA1S,CACNB1,CBS/CBSL,CCR1,CES1,CKM,CLU,CXCL2,DDR1,EGF,EPHX2,F5,FOS,FOSB,FUT7,GFOD1,GPX1,GRIN3A,HCAR2,HDAC9,IGF2,LEP,LGALS3,LIPG,MERTK,MPZ,MSR1,MTR,NPR3,OLR1,PLA2G6,PLIN2,PON3,PTGER2,PTGS2,RBFOX1,RNF157,S100A8,SCN1B,SPP1,ST14,TF,THBS1,TNFRSF11B,TNFSF15	50
Connective Tissue Disorders,Inflammatory Disease,Inflammatory Response,Organismal Injury and Abnormalities,Skeletal and Muscular Disorders	Inflammation of joint	2.68e-10	2.57e-08	-1.169	ADAM12,ADAMTS16,ADAMTS17,ADAMTS18,ADAMTS3,ADAMTS7,ADRA2A,ADRA2B,ALOX5,AMPD1,ANKH,APAF1,AZGP1,BGN,C1QTNF6,C3,CACNA1S,CACNG1,CALD1,CAST,CAVIN3,CCL11,CCL23,CCL4,CCR1,CDA,CDH1,CLU,CNTNAP4,COCH,COL11A1,COL11A2,CR2,CRYAB,CSF3R,CXCL14,CXCL2,DDR1,EPHX2,EVC,FCN1,FKBP5,FMOD,FOS,FOSB,GFAP,HSPB8,IGFBP5,IL11RA,IL15,IL15RA,IL20RB,IL2RA,LBP,LCP1,LEP,LYZ,MCTP2,MERTK,MMP27,MSR1,MYBPC2,NECTIN1,NGFR,NQO1,NR4A3,OLAH…	98
Cellular Function and Maintenance	Ion homeostasis of cells	5.21e-06	0.000189	-1.141	ANK1,ATP1A2,ATP2B2,C3,C7,CACNG1,CCL11,CCL23,CCL4,CCR1,CKB,CLDN4,CLEC7A,CXCL2,DLG4,EGF,FXYD2,HJV,HNF4A,IGF2,INHBB,JPH2,KCNK1,KCNK5,KRT8,LEP,MT2A,P2RX3,P2RX7,PGM1,PLA2G6,PRND,PYGM,RMDN3,S1PR3,SCARA5,SFRP4,SLC24A3,SLC25A25,SPP1,SRL,SYPL2,TF,TFRC,TNFRSF11B,TNK2,TRPV5,UCP2,WFS1,WNT4	50
Connective Tissue Disorders,Inflammatory Disease,Organismal Injury and Abnormalities,Skeletal and Muscular Disorders	Rheumatic Disease	8.44e-13	1.13e-10	-1.133	ADAM12,ADAMTS16,ADAMTS17,ADAMTS18,ADAMTS3,ADAMTS7,ADRA2A,ADRA2B,AGFG1,AKT1,ALOX5,AMPD1,ANKH,APAF1,ATP2B2,AZGP1,BGN,BPI,BST2,C1QTNF6,C3,C3orf67,CACNA1S,CACNG1,CADM2,CALD1,CAMK2B,CASP6,CAST,CAVIN3,CCL11,CCL23,CCL4,CCR1,CD1C,CDA,CDH1,CLU,CNTNAP4,COCH,COL11A1,COL11A2,CR2,CRYAB,CSF3R,CTSL,CXCL14,CXCL2,CYP2S1,DDR1,DDX60,DKK3,DNASE1L3,ECHDC3,EPHX2,EVC,FCN1,FKBP5,FMOD,FOS,FOSB,GFAP,GSTP1,HSPB8,IDO1,IGFBP…	125
Inflammatory Disease	Chronic inflammatory disorder	2.86e-08	1.83e-06	-1.131	ADAM12,ADAMTS7,ADRA2A,ADRA2B,AKT1,ALOX5,AMPD1,BGN,C1QTNF6,C3,CA3,CACNG1,CALD1,CCL11,CCL23,CCL4,CCR1,CDA,CDC42EP3,CDH1,CKB,CKM,CLU,CNTNAP4,COCH,COL11A2,CR2,CSF3R,CTSD,CTSL,CXCL14,CXCL2,DDR1,EGF,EPHX2,EVC,FCN1,FKBP5,FOS,FOSB,FUT7,GAS6,GFAP,GLRB,GRIN3A,HPGD,HSPB8,HTR4,IDO1,IGFBP5,IL2RA,LBP,LCP1,LEP,LPIN2,LYZ,MCTP2,MERTK,MTR,MYBPC2,NECTIN1,NEGR1,NGFR,NR4A3,NR5A2,OLAH,PADI2,PHACTR3,PIK3C2G,PRR5,PSTPIP…	97
Cellular Movement,Hematological System Development and Function,Immune Cell Trafficking,Inflammatory Response	Cell movement of phagocytes	8.12e-07	3.74e-05	-1.116	ACKR2,ADCY10,ALOX5,ASB2,C3,CAST,CCL11,CCL23,CCL4,CCR1,CES1,CSF3R,CXCL14,CXCL2,EPHX2,FOXO6,FUT7,GAS6,HCAR2,IL11RA,IL15,IL15RA,IL2RA,LBP,LEP,LGALS3,LSP1,MET,NCKAP1L,NQO1,P2RX7,PCOLCE2,PDPN,PLA2G6,PLP1,PTGDS,PTGS2,PTN,RAMP1,S100A12,S100A8,S1PR3,SEMA4D,SFTPC,SPP1,ST14,THBS1,THBS4,VIPR1,WNT5A,WRN	51
Protein Trafficking	Interaction of protein	1.06e-05	0.000347	-1.083	A2M,ACTN2,AKT1,ALDH1A1,ANXA2,BMP7,CDA,EGF,GPX3,GRIA2,HOMER1,IGF2,IGFBP3,KCNJ12,KRT8,LEP,ME1,PCBD1,PFKM,PKD2L1,RRM2,RXRG,TF,TNFRSF11B,TRPV5,TXNRD1	26
Cardiovascular Disease,Organismal Injury and Abnormalities	Atherosclerosis	1.22e-06	5.36e-05	-1.007	ADAMTS7,ADRA2A,ADRA2B,ALOX5,CA3,CACNA1S,CACNB1,CBS/CBSL,CCR1,CES1,CLU,CXCL2,DDR1,EGF,EPHX2,F5,FOS,FOSB,FUT7,GFOD1,GPX1,GRIN3A,HCAR2,IGF2,LEP,LGALS3,LIPG,MPZ,MSR1,MTR,NPR3,OLR1,PLA2G6,PLIN2,PON3,PTGS2,RBFOX1,RNF157,S100A8,SCN1B,SPP1,ST14,TF,THBS1,TNFRSF11B,TNFSF15	46
Cellular Movement	Cell movement of myeloid cells	1.48e-07	8.25e-06	-1.001	ACKR2,ADCY10,ALOX5,C3,CAST,CCL11,CCL23,CCL4,CCR1,CES1,CLEC11A,CRYAB,CSF3R,CXCL14,CXCL2,DDR1,EPHX2,FOXO6,FUT7,GAS6,HCAR2,IGFBP3,IL15,IL15RA,IL2RA,LBP,LEP,LGALS3,LIPA,LSP1,MET,MSR1,NCKAP1L,NQO1,P2RX7,PCOLCE2,PLA2G6,PLP1,PTGDS,PTGS2,PTN,S100A12,S100A8,SEMA4D,SFTPC,SPP1,ST14,THBS1,THBS4,VIPR1,WNT5A,WRN,ZBTB16	53
Carbohydrate Metabolism,Cellular Function and Maintenance,Small Molecule Biochemistry	Homeostasis of D-glucose	5.72e-06	0.000204	-1	ACAP1,ACOT11,ADRA2A,AK1,AKT1,BSCL2,C3,HNF4A,IGFBP3,IGFBP5,KLF15,LEP,MET,MYT1,NGFR,PCK1,PFKM,PRKAG3,RBP4,SESN2,SLC27A1,SLC2A4,SOX4,VIPR1,WFS1	25
Cellular Growth and Proliferation	Cell proliferation of hematopoietic cell lines	1.19e-05	0.000383	-0.975	AKT1,AQP7,ASB15,CLEC11A,CLEC7A,CNTFR,CRLF2,CSF3R,EGF,FHL3,FOS,IL15,IL20RB,INHBA,LEP,MERTK,MET,MYH7,PLP1,PPP1R1A,PRLR,PTP4A3,SEMA4D,SPP1,TNFSF15,VENTX,WNT5A,WRN	28
Neurological Disease	Motor dysfunction or movement disorder	2.24e-17	4.85e-15	-0.974	A2M,ACOT11,ACTN2,ACTN3,ADCY2,ADH1C,ADRA2A,ADRA2B,AK1,AKT1,ANK3,ANKH,ANXA2,APLNR,ARPP21,ATP1A2,ATP2A1,ATP2B2,BASP1,BGN,C3,C7,CA3,CACNB1,CAMK2A,CAMK2B,CASP6,CCL11,CCL4,CKB,CLU,CNTFR,CNTN1,COCH,CORO2B,CRYAB,CTSD,DIRAS2,DKK3,DTNA,EEF1A2,ELOVL4,ENO3,EPHX2,ESRRG,FAM107A,FMOD,FOS,FOSB,GFAP,GJC2,GLRB,GPM6B,GPRC5C,GRIA2,GRIN3A,GSTP1,HAP1,HIVEP3,HOMER1,HOXD10,HSPB1,HTR4,IDO1,IDS,IGF2,IGFBP5,LAMB1,LDHA,LEP,…	124
Cardiovascular Disease,Organismal Injury and Abnormalities	Vaso-occlusion	2.06e-06	8.4e-05	-0.946	ADAMTS7,ADRA2A,ADRA2B,ALOX5,CA3,CACNA1S,CACNB1,CBS/CBSL,CCR1,CES1,CKM,CLU,CXCL2,DDR1,EGF,EPHX2,F5,FOS,FOSB,FUT7,GFOD1,GPX1,GRIN3A,HCAR2,HDAC9,IGF2,LEP,LGALS3,LIPG,MERTK,MPZ,MSR1,MTR,NPR3,OLR1,PLA2G6,PLIN2,PON3,PTGER2,PTGS2,RBFOX1,RNF157,RRM2,S100A8,SCN1B,SPP1,ST14,TF,THBS1,TNFRSF11B,TNFSF15	51
Cardiovascular System Development and Function,Embryonic Development,Organ Development,Organismal Development,Tissue Development	Cardiogenesis	2.11e-07	1.14e-05	-0.943	ACTN2,ADAM19,AKT1,ANKRD1,APLNR,BMP7,BVES,CBS/CBSL,COL11A1,ESRRG,FHOD3,GJA5,HDAC9,HOPX,HSPB8,IGF2,JPH2,KLF15,KLHL41,KRT8,LBX1,LEP,LMOD2,MYCN,MYH7,MYL2,MYLK2,MYO18B,MYOZ1,MYOZ2,MYPN,NEB,NFAT5,P2RY6,PDPN,PROX1,PTK7,RBP4,ROBO1,SEMA3C,SLC2A4,SLIT3,SMYD1,SOX4,SOX9,SYNPO2L,TBX1,THBS1,TNNI1,TPM1,WNT5A,XIRP2	52
Cellular Movement	Homing of cells	1.22e-05	0.00039	-0.923	A2M,ACKR2,ACKR4,AKT1,ALOX5,ANXA2,APLNR,C3,CCL11,CCL23,CCL4,CCR1,CSF3R,CXCL14,CXCL2,EGF,FUT7,GAS6,GFRA1,HCAR2,IGFBP3,IL15,LBP,LCP1,LGALS3,LSP1,MET,NCKAP1L,NQO1,PIK3C2G,PLA2G6,PROX1,PTGS2,PTN,RGS3,ROBO1,S100A12,S100A8,S1PR3,SCN1B,SEMA4D,SLIT1,SLIT3,SPP1,THBS1,THBS4,VIPR1,WNT5A	48
Cardiovascular System Development and Function,Organ Development,Organ Morphology	Contraction of heart	9.47e-10	8.22e-08	-0.905	ACE2,ACTG2,ANK3,APLNR,ATP1A2,CRYAB,DES,GJA5,GPX1,HOPX,HSPB7,KCNJ12,LEP,LMOD2,MET,MYH7,MYL1,MYL2,PPP1R1A,SCN1B,SCN4B,SLN,SPP1,SRL,TNNI1,TPM1,TRIM54,TRIM63	28
Connective Tissue Disorders,Inflammatory Disease,Inflammatory Response,Organismal Injury and Abnormalities,Skeletal and Muscular Disorders	Experimentally-induced arthritis	3.94e-06	0.00015	-0.9	AZGP1,C3,CAST,CCL4,CCR1,CR2,CXCL14,CXCL2,IL15,IL20RB,LEP,MSR1,NQO1,P2RX7,PTGER2,PTGS2,SPP1,THBS1,TNFAIP6,TNFSF15	20
Connective Tissue Disorders,Inflammatory Disease,Inflammatory Response,Organismal Injury and Abnormalities,Skeletal and Muscular Disorders	Polyarthritis	1.07e-06	4.84e-05	-0.87	CCL4,CCR1,CDA,CDH1,COCH,CR2,CXCL14,FOS,FOSB,HSPB8,IL20RB,MYBPC2,NQO1,NR4A3,P2RX7,PRR5,PTGER2,PTGS2,S100A12,S100A8,SPP1,THBS1,TNFSF15	23
Cancer,Hematological Disease,Organismal Injury and Abnormalities	Hematopoietic neoplasm	9.08e-09	6.59e-07	-0.865	ACER2,ACOT11,ACTN2,ADAM12,ADAM19,ADAMTS16,ADAMTS17,ADAMTS3,ADAMTS7,ADAMTSL3,ADCYAP1R1,ADGRB1,AKAP11,AKT1,ALDH1A1,ALDH4A1,ALOX5,AMPH,ANK3,ANKH,ANO5,ANXA2,ANXA5,APAF1,APLNR,AQP7,ARID3C,ARPP21,ASB10,ASB15,ATP1A2,ATP2B2,ATP6V0A4,BASP1,BMP7,BPI,BSCL2,C3,C3orf67,C7,CACNA1S,CACNB1,CADM2,CALD1,CARNS1,CCL11,CCL4,CCT6B,CDA,CDC42EP3,CDH1,CDKL3,CHIA,CKMT2,CLEC18A/CLEC18C,CLU,CMYA5,CNKSR1,CNTFR,CNTNAP4,COCH,C…	221
Cardiovascular Disease,Organismal Injury and Abnormalities	Failure of heart	6.43e-06	0.000225	-0.853	ACE2,ADRA2A,ADRA2B,ATP1A2,CA3,CACNA1S,CACNB1,CACNG1,CKM,CRYAB,CSF3R,DES,GRIN3A,HPGD,HSPB7,JPH2,KCNJ12,KLF15,KRT8,MYCN,MYH7,MYL2,MYOM1,NEBL,NPR3,PTGS2,RRAD,SOX9,TF,TRIM63	30
Cardiovascular Disease,Organismal Injury and Abnormalities	Arrhythmia	3.38e-07	1.74e-05	-0.849	ACTN2,ADRA2A,ADRA2B,ANKRD1,ASB2,ATP1A2,CACNA1S,CACNB1,CACNG1,CDC42EP3,DES,ESRRG,GJA5,KCNJ12,KCNMB1,KCNMB4,MYBPC2,MYH7,MYOM1,NEBL,P2RX7,PTGS2,SCN1B,SCN4A,SCN4B,SLC2A5,TGFB3,TPM1,TTC39A	29
Lipid Metabolism,Small Molecule Biochemistry	Synthesis of lipid	1.03e-08	7.34e-07	-0.769	A2M,ACER2,ADH1C,AGMO,AKT1,ALDH1A1,ALOX5,B4GALT6,BCO1,BMP7,BSCL2,C3,CCL11,CES1,CH25H,CHPT1,CLEC7A,CLU,CNKSR1,CNTFR,CYB5A,CYP1B1,DKK3,EBP,EGF,ELOVL4,EPHX2,ESRRG,FADS2,FOS,HNF4A,HPGD,HSD3B1,IGF2,IL15,INHBA,ISX,LEP,LPIN2,LSS,ME1,MGST2,MTMR7,NR5A2,OLAH,OLR1,P2RX1,P2RX7,PDHB,PHKA1,PITPNM3,PLA2G12A,PLA2G6,PLP1,PON3,PRLR,PROX1,PTGDS,PTGER2,PTGS2,RBP1,RDH16,RGS3,RHOQ,S1PR3,SLC27A1,SLC2A4,SPP1,ST8SIA1,ST8S…	73
Cell-To-Cell Signaling and Interaction	Adhesion of tumor cell lines	3.33e-07	1.73e-05	-0.752	ADAM12,AKT1,ANXA2,ANXA2R,BMP7,CCL4,CDH1,CR2,CXCL2,DDR1,DKK3,EGF,EPHB6,FOS,FUT7,GALNT6,GFAP,GPNMB,HAPLN4,INHBB,KCNK5,LAMC2,LEP,LGALS3,LIPA,MET,PTP4A3,RAP1GAP,RGS3,SFRP4,SPP1,THBS1,TNC,UCHL1,WNT5A,ZBTB16	36
Endocrine System Disorders,Gastrointestinal Disease,Metabolic Disease,Organismal Injury and Abnormalities	Diabetes mellitus	1.7e-12	2.21e-10	-0.741	A2M,ACE2,ADRA2A,ADRA2B,AKT1,ALDH1A1,ANXA2,ANXA5,ASB2,ATP1A2,BMP7,BPI,BSCL2,C1QTNF6,C3,C3orf67,CA3,CACNA1S,CACNG1,CBS/CBSL,CCL4,CCR1,CDC42EP3,CISH,CLU,COL11A1,COL11A2,COL12A1,COL22A1,COL6A1,COL8A1,COL8A2,CR2,CTSL,DDAH1,DDR1,DDX60,DKK3,DLG4,ECM1,ENPEP,FADS2,FCRL1,FOS,FXYD2,GALNT6,GAS6,GFAP,GPNMB,GPR1,GRIN3A,GSTP1,HCAR2,HNF4A,HPGD,HSPB1,HTR4,IGF2,IL15,IL15RA,IL2RA,KCNJ12,KRT8,LCP1,LEP,LGALS3,LYZ,MAF…	109
Cancer,Organismal Injury and Abnormalities	Lymphoid cancer	3.66e-07	1.86e-05	-0.726	ACOT11,ADAM12,ADAM19,ADAMTS16,ADAMTSL3,ADGRB1,AKAP11,AKT1,ALDH1A1,ALOX5,AMPH,ANK3,ANKH,ANO5,ANXA2,ANXA5,ARPP21,ASB10,ASB15,ATP1A2,ATP2B2,BASP1,BSCL2,C3,C3orf67,C7,CACNA1S,CACNB1,CALD1,CARNS1,CCL11,CCL4,CCT6B,CDC42EP3,CDH1,CKMT2,CLU,CMYA5,CNTFR,CNTNAP4,COCH,COL11A1,COL12A1,COL6A1,COL8A2,CR2,CRLF2,CRYAB,CSF3R,CTNNA2,CTSL,CXCL14,CXCL2,CYP1B1,DDR1,DES,DSC3,DUSP27,DUSP4,EGF,FBN2,FOS,GAS6,GFAP,GFRA1,GP…	139
Inflammatory Response	Inflammation of absolute anatomical region	1.67e-07	9.14e-06	-0.671	ACE2,ACKR2,ACKR4,ADAMTS18,ADRA2A,ADRA2B,AKT1,ALOX5,ANXA5,ASB2,C3,CA3,CBS/CBSL,CCL11,CCL4,CCR1,CDC42EP3,CDH1,CH25H,CISH,CKB,CKM,CLCA1,CLEC7A,CLU,COCH,CR2,CRLF2,CSF3R,CTSD,CXCL2,DDR1,ECM1,EPHB6,F5,FUT7,GAS6,GFAP,GPX1,GRIN3A,GSTP1,HPGD,IDO1,IGF2,IGFBP3,IKZF4,IL11RA,IL15,IL15RA,IL2RA,ITGB8,KRT8,LBP,LEP,LGALS3,LIPA,MERTK,MTR,MUC5B,NECTIN1,NGFR,NQO1,NR5A2,P2RX3,P2RX7,P2RY6,PER1,PGLYRP2,PLP1,PON3,PRR5,P…	92
Cellular Movement	Chemotaxis	2.34e-05	0.00067	-0.623	A2M,ACKR2,ACKR4,AKT1,ALOX5,ANXA2,APLNR,C3,CCL11,CCL23,CCL4,CCR1,CSF3R,CXCL14,CXCL2,EGF,GAS6,GFRA1,HCAR2,IL15,LBP,LCP1,LGALS3,LSP1,MET,NCKAP1L,PIK3C2G,PLA2G6,PROX1,PTGS2,PTN,RGS3,ROBO1,S100A12,S100A8,S1PR3,SCN1B,SEMA4D,SLIT1,SLIT3,SPP1,THBS1,THBS4,VIPR1,WNT5A	45
Energy Production,Molecular Transport,Nucleic Acid Metabolism,Small Molecule Biochemistry	Concentration of ATP	3.02e-05	0.000829	-0.616	AKT1,C3,EGF,HNF4A,IGFBP3,KCNMB4,KRT8,LDHA,LEP,MPZ,NQO1,P2RX7,PIM3,SLC25A25,SLC2A4,UCP2	16
Inflammatory Response,Organismal Injury and Abnormalities	Inflammation of organ	6.06e-07	2.92e-05	-0.596	ACE2,ACKR2,ACKR4,ADAMTS18,ADCY10,ADRA2A,ADRA2B,AKT1,ALOX5,ANXA5,ASB2,BGN,C3,CA3,CBS/CBSL,CCL11,CCL23,CCL4,CCR1,CDA,CDC42EP3,CDH1,CES1,CFI,CH25H,CISH,CKB,CKM,CLCA1,CLEC7A,CLU,COCH,CR2,CRLF2,CSF3R,CTSD,CTSL,CXCL2,DDR1,DSC3,ECHDC3,ECM1,EGF,EPHB6,F5,FADS2,FUT7,GAS6,GFAP,GPX1,GRIA2,GRIN3A,GSTP1,HPGD,IDO1,IGF2,IGFBP3,IKZF4,IL11RA,IL15,IL15RA,IL2RA,ITGB8,KRT8,LBP,LEP,LGALS3,LIPA,MERTK,MTR,MUC5B,NECTIN1,…	111
Cancer,Organismal Injury and Abnormalities	Connective or soft tissue tumor	1.19e-08	8.25e-07	-0.578	ADAM12,ADAMTS18,ADAMTSL3,ADRA2A,ADRA2B,AKT1,ALDH1A1,AMPD1,ANK1,ASB4,ATP6V0A4,C3orf67,CACNA1S,CAPN6,CCL11,CDC42EP3,CDH1,CLDN4,CNN1,COL11A1,COL11A2,COL12A1,COL22A1,COL6A1,COL8A1,COL8A2,CPZ,CRABP2,CRYAB,CSF3R,CSPG4,CTSL,CXCL14,CYP1B1,DDR1,DES,DSC3,EGF,EML6,EPHX2,ESRRG,FBN2,FBXO40,FKBP10,FMOD,FOS,GFRA1,GPRC5D,GRIA2,HOPX,HSPB7,HTR4,IGF2,IGFBP3,IGFBP5,IGFN1,IL11RA,IL15,JPH2,KCNJ12,KIAA1324L,KIF1A,KY,LA…	122
Amino Acid Metabolism,Small Molecule Biochemistry	Metabolism of amino acids	5.08e-07	2.5e-05	-0.555	ADSSL1,ALDH4A1,CARNS1,CBS/CBSL,CKM,CKMT2,DDAH1,EGF,FOLH1B,GADL1,HNF4A,IDO1,ME1,MET,MTR,NAALAD2,PAH,PCBD1,PHGDH,RIMKLA,SLC7A2,SLC7A5,SLC7A8	23
Lipid Metabolism,Small Molecule Biochemistry	Fatty acid metabolism	1.52e-06	6.48e-05	-0.515	ACOT11,ALOX5,B4GALT6,CCL11,CES1,CLEC7A,CLU,CNTFR,CYP1B1,EGF,ELOVL4,EPHX1,EPHX2,FADS2,GM2A,HNF4A,HPGD,IGF2,IL15,LBP,LEP,LIPA,LIPG,LSS,ME1,MGST2,MSR1,NQO1,NUDT7,OLAH,OLR1,P2RX7,PCOLCE2,PDHB,PDPN,PHGDH,PLA2G6,PLIN2,PLP1,PTGDS,PTGER2,PTGS2,RBP4,S100A12,S100A8,S1PR3,SLC27A1,SLC2A4,ST8SIA1,ST8SIA2	50
Cancer,Endocrine System Disorders,Organismal Injury and Abnormalities	Neuroendocrine tumor	1.27e-07	7.3e-06	-0.489	A2M,ADAMTS18,ADCY2,ADRA2A,ADRA2B,AKT1,AMPH,ANKH,ANKRD34B,ANXA2,C3,C3orf67,CACNA1S,CAMK2A,CAMK2B,CDH1,CKB,CLU,COCH,COL11A1,CPXM2,CPZ,CRLF2,CSF3R,ECHDC3,EGF,EML6,ENO3,FKBP10,GALR1,GAS6,GPRC5C,HTR4,IGF2,ISLR2,JAKMIP2,KCNJ12,LEP,LGALS3,LMOD2,MAFA,MERTK,MET,MSR1,MYCN,MYH2,MYT1,NAV2,NEB,NRK,PHACTR3,PRLR,PSTPIP2,RET,RRM2,S100A8,SEMA4D,SFRP4,SH3BGR,SLC24A3,STPG2,THBS1,TMEM52,TNK2,VGLL2,XIRP2	66
Cell-To-Cell Signaling and Interaction	Binding of tumor cell lines	5.31e-09	4.01e-07	-0.482	ADAM12,ADGRB1,AKT1,ANXA2,ANXA2R,ANXA5,BMP7,CCL4,CDH1,CLEC7A,CNTFR,CR2,CXCL2,DDR1,DKK3,EGF,EPHB6,FOS,FUT7,GALNT6,GAS6,GFAP,GPNMB,HAPLN4,IGF2,IGFBP3,INHBB,KCNK5,LAMC2,LEP,LGALS3,LGALS3BP,LIPA,MET,PTP4A3,RAMP1,RAP1GAP,RGS3,SFRP4,SPP1,TFRC,THBS1,TNC,UCHL1,VIPR1,WNT5A,ZBTB16	47
Cancer,Organismal Injury and Abnormalities,Reproductive System Disease	Mammary tumor	7.69e-13	1.04e-10	-0.468	ACTN2,ADAM12,ADAMTS18,ADAMTS3,ADCY10,ADCY2,ADGRB3,AK1,AKT1,ALDH1A1,ALOX5,AMPD1,AMPH,ASB10,ATP2A1,ATP2B2,BGN,BMP7,BSCL2,C3,C3orf67,CALD1,CAMK2A,CARNS1,CAST,CBS/CBSL,CCL4,CDC42EP3,CDH1,CES1,CISD1,CKB,CKM,CKMT2,CLCA1,CLDN4,CLU,CNN1,CNTN1,COCH,COL11A1,COL11A2,COL12A1,COL22A1,COL6A1,COL8A1,CPXM2,CRABP2,CRYAB,CSF3R,CSPG4,CTNNA2,CTSD,CXCL14,CXCL2,DDR1,DOK5,DTX4,DUSP4,ECM1,EGF,EGFL6,EPHB6,EPHX2,ESRRG,FAD…	194
Cardiovascular System Development and Function,Organ Development	Heart rate	2.92e-09	2.28e-07	-0.467	ACE2,ACTG2,ADCY10,ADRA2A,ADRA2B,ANK3,APLNR,ATP1A2,CRYAB,DDAH1,DES,GJA5,GPX1,HOPX,HSPB7,IDO1,JPH2,KCNJ12,LEP,LMOD2,MET,MYH7,MYL1,MYL2,PPP1R1A,SCN1B,SCN4B,SLN,SOX4,SPP1,SRL,THBS1,TNNI1,TPM1,TRIM54,TRIM63	36
Organismal Injury and Abnormalities,Renal and Urological Disease	Renal lesion	1.57e-07	8.67e-06	-0.443	ADAM19,ADCY2,AKT1,ANK1,ANO5,ANXA2,ANXA5,AQP7,ASB15,ATP1A2,ATP2A1,BASP1,BLVRB,BMP7,BSCL2,C3,C3orf67,CADM2,CCL4,CCR1,CDC42EP3,CDH1,CLDN4,CLU,CMYA5,COCH,CSF3R,CSPG4,CTNNA2,CTSL,CXCL2,DIRAS3,EEF1A2,EGF,ENPEP,EPHB6,EPHX1,FBN2,FCRL5,FOS,GAS6,GFOD1,GPX3,GSTP1,IDO1,IGF2,IGFBP5,IL15,IL2RA,INHBB,LCP1,LGALS3,LYNX1,LYZ,MED12L,MERTK,MET,MOCOS,MUC5B,MYBPC1,MYBPC2,MYCN,MYH7,NANOS1,NAV2,NFAT5,NFE2L3,NPL,PADI2,PA…	101
Cell Death and Survival	Neuronal cell death	1.1e-07	6.39e-06	-0.437	A2M,ADAM12,ADCY10,ADCYAP1R1,AKT1,APAF1,ATP1A2,CAMK2A,CAMK2B,CASP6,CAST,CLU,CNTFR,CTSD,DLG4,EPHX2,FOS,GAS6,GFAP,GFRA1,GPX1,GRIA2,GRIN3A,HAP1,HDAC9,HSPB1,IGF2,IGFBP3,IL11RA,INHBA,KIF1A,LDHA,LEP,LGALS3,LYNX1,MET,MYCN,NELL2,NGFR,NQO1,NR4A3,NRN1,P2RX7,PERP,PLA2G6,PRND,PTGDS,PTGS2,PTN,RASD2,RET,SOX4,ST8SIA1,ST8SIA2,TF,TGFB3,THBS1,TMEM158,UCP2,WFS1,WNT5A	61
Cancer,Organismal Injury and Abnormalities	Connective tissue tumor	6.99e-06	0.000239	-0.434	ADAMTS18,ADAMTSL3,AKT1,AMPD1,ANK1,ASB4,ATP6V0A4,C3orf67,CACNA1S,CCL11,CDH1,CLDN4,CNN1,COL11A1,COL11A2,COL12A1,COL22A1,COL6A1,COL8A1,COL8A2,CPZ,CRABP2,CRYAB,CSF3R,CSPG4,CTSL,DDR1,DSC3,EGF,EML6,EPHX2,FBN2,FBXO40,FKBP10,FOS,GFRA1,GPRC5D,HTR4,IGF2,IGFBP3,IGFN1,IL11RA,IL15,JPH2,KCNJ12,KIAA1324L,KIF1A,KY,LAMB1,LAMC2,LDHA,LGALS3BP,LVRN,MERTK,MET,MTR,MTUS2,MUC5B,MYADML2,MYCN,MYL2,MYO15A,MYOM2,MYOZ2,NAV2,…	98
Cancer,Organismal Injury and Abnormalities	Genitourinary tumor	1.44e-28	1.23e-25	-0.411	A2M,ACBD7,ACE2,ACTG2,ACTN2,ADAM12,ADAM19,ADAMTS16,ADAMTS18,ADAMTS3,ADAMTS7,ADAMTSL3,ADCY10,ADCY2,ADCYAP1R1,ADGRB3,ADPRHL1,ADRA2A,ADRA2B,ADSSL1,AGMO,AK1,AK7,AKAP11,AKT1,ALDH1A1,ALDH4A1,ALOX5,AMBN,AMIGO2,AMPD1,AMPH,ANHX,ANK1,ANK3,ANKRD1,ANKRD34B,ANO5,ANXA2,ANXA5,APAF1,APOL3,AQP7,ARID3C,ARPP21,ASB10,ASB15,ASB16,ASB2,ASB4,ATP1A2,ATP2A1,ATP2B2,ATP6V0A4,AZGP1,B4GALT6,BASP1,BGN,BLVRB,BMP7,BSCL2,BTN2A2,C…	522
Cardiovascular System Development and Function,Cellular Development,Cellular Function and Maintenance,Cellular Growth and Proliferation,Organismal Development,Tissue Development	Endothelial cell development	3.69e-05	0.000974	-0.4	ADRA2B,AKT1,ANXA2,BPI,C3,CCL11,COL8A1,COL8A2,CXCL2,ECM1,EGF,EPHX2,GAS6,GPX1,HTR4,IGF2,LEP,LGALS3,LIPA,MERTK,MET,PRKX,PROX1,PTGS2,PTN,SEMA4D,SPP1,THBS1,THBS4,TNFSF15,TNMD,WNT5A	32
Cancer,Organismal Injury and Abnormalities	Lymphatic system tumor	5.71e-07	2.76e-05	-0.396	ACOT11,ADAM12,ADAM19,ADAMTS16,ADAMTSL3,ADGRB1,AKAP11,AKT1,ALDH1A1,ALOX5,AMPH,ANK3,ANKH,ANO5,ANXA2,ANXA5,ARPP21,ASB10,ASB15,ATP1A2,ATP2B2,BASP1,BSCL2,C3,C3orf67,C7,CACNA1S,CACNB1,CALD1,CARNS1,CCL11,CCL4,CCT6B,CDC42EP3,CDH1,CKMT2,CLU,CMYA5,CNTFR,CNTNAP4,COCH,COL11A1,COL12A1,COL6A1,COL8A2,CR2,CRLF2,CRYAB,CSF3R,CTNNA2,CTSL,CXCL14,CXCL2,CYP1B1,DDR1,DES,DSC3,DUSP27,DUSP4,EGF,FBN2,FOS,GAS6,GFAP,GFRA1,GP…	140
Cardiovascular System Development and Function,Hematological System Development and Function	Blood pressure	1.83e-06	7.71e-05	-0.391	ACE2,ADRA2A,ADRA2B,APLNR,ASB4,ATP1A2,BGN,CKM,CKMT2,CRYAB,DDAH1,EPHB6,EPHX2,GJA5,GPX1,GRIP2,HSPB8,IDO1,KCNK5,KCNMB1,LEP,NPR3,P2RX1,PDLIM5,PTGER2,PTGS2,RAMP1,RBP4,SCPEP1,SPP1,THBS1,UCP2,WRN	33
Hematological System Development and Function,Tissue Morphology	Quantity of leukocytes	4.03e-05	0.00104	-0.362	ACKR2,ACKR4,ADAM12,AKT1,ALOX5,BTN2A2,C3,CBS/CBSL,CCL11,CCL4,CCR1,CISH,CLCA1,CLEC11A,CLEC7A,CLU,CR2,CRLF2,CSF3R,CTSD,CXCL14,CXCL2,DDR1,DKK3,EPHX2,FOS,FOSB,FUT7,GSTP1,HIVEP3,IDO1,IGF2,IGFBP3,IKZF4,IL15,IL15RA,IL20RB,IL2RA,ITGB8,LEP,LGALS3,LIPG,LSP1,MATK,MERTK,MFNG,MPZ,NFAT5,NGFR,NQO1,P2RX5,P2RX7,PIM3,PLP1,PTGER2,PTGS2,PTN,RBP1,S100A8,S1PR3,SEMA4D,SFRP5,SOX4,SPP1,ST14,ST8SIA1,TF,THBS1,TNFRSF11B,TNFR…	73
Cancer,Organismal Injury and Abnormalities	Cancer of cells	1.1e-13	1.71e-11	-0.355	ACKR2,ACOT11,ACSM5,ACTN2,ADAM12,ADAM19,ADAMTS16,ADAMTS17,ADAMTS18,ADAMTS7,ADAMTSL3,ADCY10,ADGRB1,ADGRB3,AKAP11,AKT1,ALDH1A1,ALOX5,AMPD1,AMPH,ANK3,ANKH,ANO5,ANXA2,APOBEC2,AQP7,ARPP21,ART4,ASB10,ASB15,ATP1A2,ATP2A1,ATP2B2,BASP1,BGN,BPI,BSCL2,C1QTNF12,C3,C6orf132,C7,CA3,CACNA1S,CACNB1,CADM2,CALD1,CAMK2B,CAP2,CARNS1,CCL11,CCL4,CCT6B,CDC42EP3,CDH1,CDH18,CFI,CKM,CKMT2,CLCN1,CLDN4,CLEC18A/CLEC18C,CLU,CM…	309
Cellular Development,Cellular Growth and Proliferation,Connective Tissue Development and Function,Tissue Development	Development of connective tissue cells	1.82e-05	0.000542	-0.327	ADAMTS7,ALOX5,BMP7,CALD1,CCL11,COL11A1,CYP1B1,DCSTAMP,ECM1,FGF18,FNDC5,FOS,FST,GPNMB,HIVEP3,INHBA,PLA2G6,PTGS2,RXRG,SEMA4D,SFRP4,SLN,SOX9,SPP1,TNFRSF11B	25
Connective Tissue Development and Function,Skeletal and Muscular System Development and Function,Tissue Development	Cartilage development	1.33e-05	0.00042	-0.301	ADAMTS7,BGN,CHST13,COL11A1,COL11A2,COL12A1,CSPG4,ECM1,FGF18,ITGB8,LEP,PER1,RXRG,SOX4,SOX9,TGFB3,WNT5A,XYLT1,ZBTB16	19
Cellular Development,Cellular Growth and Proliferation,Nervous System Development and Function	Proliferation of neuroglia	2.55e-05	0.000724	-0.299	AKT1,B4GALT6,CCR1,CNTN1,CXCL2,GFAP,GJC2,LGALS3,P2RX7,PLAG1,PLP1,PTN,S1PR3,SOX4,TF,TNC	16
Cellular Movement,Hematological System Development and Function,Immune Cell Trafficking,Inflammatory Response	Cellular infiltration by phagocytes	1.56e-05	0.000475	-0.29	ACKR2,C3,CAST,CCL4,CCR1,CES1,CXCL2,EPHX2,FOXO6,FUT7,GAS6,IL11RA,IL15,IL15RA,IL2RA,LBP,LEP,LGALS3,MET,NQO1,P2RX7,PCOLCE2,PLP1,PTGS2,SFTPC,SPP1,ST14,WRN	28
Cardiovascular Disease,Organismal Injury and Abnormalities	Abnormality of left ventricle	7.84e-06	0.000266	-0.277	ACE2,ADAM12,ADAM19,ADRA2A,AKT1,ANKRD1,BGN,CA3,CACNA1S,CAST,CKM,CKMT2,CSF3R,DES,DTNA,GPX1,HDAC9,KLF15,MYH7,PDLIM5,PFKM,SOX9,SPP1,TGFB3,TPM1,TRIM54,WRN	27
Dermatological Diseases and Conditions,Organismal Injury and Abnormalities	Skin lesion	3.43e-34	4.38e-30	-0.253	A2M,ABRA,ACAP1,ACE2,ACKR2,ACOT11,ACSM5,ACTN2,ADAM12,ADAM19,ADAMTS16,ADAMTS17,ADAMTS18,ADAMTS3,ADAMTS7,ADAMTSL3,ADCY10,ADCYAP1R1,ADPRHL1,ADSSL1,AGFG1,AGMO,AK7,AKAP11,AKT1,ALDH4A1,ALOX5,AMBN,AMIGO2,AMPD1,AMPH,ANHX,ANK1,ANK3,ANKH,ANKRD1,ANKRD34B,ANO5,ANXA2,APAF1,APLNR,APOBEC2,APOL3,AQP7,ARID3C,ARPP21,ART4,ASB10,ASB15,ASB16,ASB2,ASB4,ATP1A2,ATP2A1,ATP2B2,ATP6V0A4,AZGP1,BASP1,BGN,BLVRB,BMP7,BPI,BVES,C…	489
Cellular Movement	Cell movement of blood cells	8.8e-09	6.46e-07	-0.249	ACKR2,ADCY10,AKT1,ALOX5,ASB2,B4GALT6,BGN,C3,CAST,CCL11,CCL23,CCL4,CCR1,CES1,CLEC11A,CLEC7A,COCH,CR2,CRYAB,CSF3R,CXCL14,CXCL2,CYP1B1,DDR1,EPHX2,FOS,FOXO6,FUT7,GAS6,GFAP,HCAR2,IDO1,IGFBP3,IL11RA,IL15,IL15RA,IL2RA,KCNK5,LBP,LCP1,LEP,LGALS3,LIPA,LSP1,LYZ,MERTK,MET,MPZ,MSR1,NCKAP1L,NQO1,OLR1,P2RX1,P2RX7,PCOLCE2,PDPN,PER1,PGLYRP2,PLA2G6,PLP1,PROX1,PTGDS,PTGS2,PTN,RAMP1,RGS3,S100A12,S100A8,S1PR3,SEMA4D,…	85
Cancer,Endocrine System Disorders,Organismal Injury and Abnormalities	Endocrine cancer	2.43e-19	6.33e-17	-0.243	A2M,AARD,ABRA,ACAP1,ACBD7,ACE2,ACER2,ACOT11,ACSM5,ACTG2,ACTN2,ADAM12,ADAM19,ADAMTS16,ADAMTS17,ADAMTS18,ADAMTS3,ADAMTS7,ADAMTSL3,ADCY10,ADCY2,ADCYAP1R1,ADPRHL1,ADRA2A,ADSSL1,AGFG1,AGMO,AK7,AKAP11,AKT1,ALDH1A1,ALDH4A1,ALOX5,AMPD1,AMPH,ANHX,ANK1,ANK3,ANKH,ANKRD1,ANO5,ANXA2,ANXA5,APAF1,APOL3,AQP7,ARPP21,ASB10,ASB15,ASB16,ASB2,ASB4,ATP1A2,ATP2A1,ATP2B2,ATP6V0A4,AZGP1,BASP1,BGN,BLVRB,BMP7,BPI,BTN2A2,BV…	549
Cancer,Endocrine System Disorders,Organismal Injury and Abnormalities	Endocrine carcinoma	3.18e-19	7.86e-17	-0.243	A2M,AARD,ABRA,ACAP1,ACBD7,ACE2,ACER2,ACOT11,ACSM5,ACTG2,ACTN2,ADAM12,ADAM19,ADAMTS16,ADAMTS17,ADAMTS18,ADAMTS3,ADAMTS7,ADAMTSL3,ADCY10,ADCY2,ADCYAP1R1,ADPRHL1,ADRA2A,ADSSL1,AGFG1,AGMO,AK7,AKAP11,AKT1,ALDH1A1,ALDH4A1,ALOX5,AMPD1,AMPH,ANHX,ANK1,ANK3,ANKH,ANKRD1,ANO5,ANXA2,ANXA5,APAF1,APOL3,AQP7,ARPP21,ASB10,ASB15,ASB16,ASB2,ASB4,ATP1A2,ATP2A1,ATP2B2,ATP6V0A4,AZGP1,BASP1,BGN,BLVRB,BMP7,BPI,BTN2A2,BV…	548
Cancer,Organismal Injury and Abnormalities,Respiratory Disease	Lung cancer	4.81e-06	0.000179	-0.214	ACE2,ACTN2,ADAM12,ADAM19,ADAMTS3,ADAMTS7,ADCY10,ADCY2,ADCYAP1R1,ADGRB3,ADH1C,AKT1,ALOX5,ANXA2,AQP7,ARID3C,ATP1A2,ATP2B2,BGN,C3orf67,C7,CALD1,CAMK2B,CD164L2,CDA,CDC42EP3,CDH1,CKB,CLCA1,CLDN4,CLEC7A,CLU,CMYA5,CNTNAP4,COCH,COL11A1,COL12A1,COL22A1,CSF3R,CSPG4,CTNNA2,CTSD,CXCL2,CYP1B1,DDR1,DMRT2,DOK5,EGF,ELOVL4,EPB41L4B,EPHB6,EYA4,FBN2,FCRL5,FHL1,FHOD3,FKBP5,FOLH1B,GADL1,GPNMB,GPX3,GRIN3A,GSTP1,HAPLN4…	150
Cancer,Organismal Injury and Abnormalities	Thoracic cancer	5.15e-06	0.000188	-0.214	ACE2,ACTN2,ADAM12,ADAM19,ADAMTS3,ADAMTS7,ADCY10,ADCY2,ADCYAP1R1,ADGRB3,ADH1C,AKT1,ALOX5,ANXA2,AQP7,ARID3C,ATP1A2,ATP2B2,BGN,C3orf67,C7,CALD1,CAMK2B,CD164L2,CDA,CDC42EP3,CDH1,CKB,CLCA1,CLDN4,CLEC7A,CLU,CMYA5,CNTNAP4,COCH,COL11A1,COL12A1,COL22A1,CR2,CSF3R,CSPG4,CTNNA2,CTSD,CXCL2,CYP1B1,DDR1,DMRT2,DOK5,EGF,ELOVL4,EPB41L4B,EPHB6,EYA4,FBN2,FCRL5,FHL1,FHOD3,FKBP5,FOLH1B,GADL1,GPNMB,GPX3,GRIN3A,GSTP1,HA…	151
Tissue Development	Development of epithelial tissue	1.42e-05	0.000446	-0.173	ADRA2B,AKT1,ANXA2,BMP7,BPI,C3,CCL11,CDH1,COL8A1,COL8A2,CXCL2,DACT2,DIRAS3,ECM1,EGF,EPHX2,GAS6,GPX1,HTR4,IGF2,INHBB,ITGB8,KRT8,LAMB1,LEP,LGALS3,LIPA,MERTK,MET,MYCN,PRKX,PRLR,PROX1,PTGS2,PTN,SEMA4D,SOX9,SPP1,THBS1,THBS4,TNFRSF11B,TNFSF15,TNMD,WNT4,WNT5A	45
Nutritional Disease	Obesity	7.2e-07	3.39e-05	-0.166	ACE2,ACOT11,ADAM12,ADRA2A,ADRA2B,AKT1,AQP7,ASB4,BSCL2,C1QTNF12,C3,C3orf67,CA3,CACNA1S,CACNB1,CISD1,CSPG4,CXCL2,EPHX2,GAS6,GPR1,GRIN3A,HTR4,IGFBP5,KLF15,LBP,LEP,LPIN2,NR4A3,PLIN2,PON3,PPP1R3A,PRLR,PROX1,PTGS2,RBP1,RXRG,SCN1B,SCN4A,SCN4B,SLC25A25,SLC27A1,SLN,SPP1,SULT1A3/SULT1A4,TNMD,TRIM72,TUB,TXNRD1,UCP2,WRN	51
Gastrointestinal Disease,Organismal Injury and Abnormalities	Abnormality of large intestine	2.77e-05	0.000774	-0.153	ACKR2,ADAMTS18,AKT1,ALOX5,C3,CCL11,CCR1,CDC42EP3,CDH1,CKB,CKM,CR2,CRLF2,CXCL2,FUT7,GPX1,GRIN3A,HPGD,IL11RA,IL2RA,ITGB8,KRT8,LBP,MERTK,MYCN,NR5A2,PGLYRP2,PRR5,PTGS2,RET,S100A8,SLC2A5,SPP1,TF,TNFRSF11B,TNFSF15,VIPR1,WNT5A	38
Cellular Movement	Cellular infiltration by myeloid cells	9.77e-06	0.000321	-0.14	ACKR2,C3,CAST,CCL11,CCL4,CCR1,CES1,CRYAB,CXCL2,EPHX2,FOXO6,FUT7,GAS6,IL15,IL15RA,IL2RA,LBP,LEP,LGALS3,MET,MSR1,NQO1,P2RX7,PCOLCE2,PLP1,PTGS2,SFTPC,SPP1,ST14,WRN,ZBTB16	31
Cellular Movement,Immune Cell Trafficking	Leukocyte migration	1.2e-08	8.25e-07	-0.138	ACKR2,ADCY10,AKT1,ALOX5,ASB2,B4GALT6,BGN,C3,CAST,CCL11,CCL23,CCL4,CCR1,CES1,CLEC11A,CLEC7A,COCH,CR2,CRYAB,CSF3R,CXCL14,CXCL2,CYP1B1,DDR1,EPHX2,FOS,FOXO6,FUT7,GAS6,GFAP,HCAR2,IDO1,IGFBP3,IL11RA,IL15,IL15RA,IL2RA,KCNK5,LBP,LCP1,LEP,LGALS3,LIPA,LSP1,LYZ,MERTK,MET,MPZ,MSR1,NCKAP1L,NQO1,OLR1,P2RX1,P2RX7,PCOLCE2,PDPN,PER1,PGLYRP2,PLA2G6,PLP1,PROX1,PTGDS,PTGS2,PTN,RAMP1,RGS3,S100A12,S100A8,S1PR3,SEMA4D,…	84
Neurological Disease	Movement Disorders	1.16e-16	2.4e-14	-0.135	A2M,ACOT11,ACTN2,ACTN3,ADCY2,ADH1C,ADRA2A,ADRA2B,AK1,AKT1,ANK3,ANKH,ANXA2,APLNR,ARPP21,ATP1A2,ATP2A1,ATP2B2,BASP1,BGN,C3,C7,CA3,CAMK2A,CAMK2B,CASP6,CCL11,CCL4,CKB,CLU,CNTFR,CNTN1,COCH,CORO2B,CRYAB,CTSD,DIRAS2,DKK3,DTNA,EEF1A2,ELOVL4,ENO3,EPHX2,ESRRG,FAM107A,FMOD,FOS,FOSB,GFAP,GJC2,GLRB,GPM6B,GPRC5C,GRIA2,GRIN3A,GSTP1,HAP1,HIVEP3,HOMER1,HOXD10,HSPB1,HTR4,IDO1,IDS,IGF2,IGFBP5,LAMB1,LDHA,LEP,LRRN1,M…	121
Cardiovascular Disease,Organismal Injury and Abnormalities	Atherosclerotic lesion	1.12e-06	5.02e-05	-0.106	ALOX5,CBS/CBSL,CCR1,CES1,CXCL2,DDR1,EGF,EPHX2,F5,FUT7,GPX1,IGF2,LEP,LIPG,MPZ,MSR1,PLA2G6,PON3,SPP1,THBS1,TNFRSF11B	21
Cellular Development,Cellular Growth and Proliferation,Digestive System Development and Function,Hepatic System Development and Function,Organ Development	Proliferation of liver cells	1.67e-05	0.000503	-0.096	AKT1,C3,CR2,CRLF2,EGF,FGF18,FOS,HNF4A,IGF2,INHBA,LEP,LGALS3,MET,NGFR,PIM3,PTN,SLC7A5,SPP1,TF	19
Cell-To-Cell Signaling and Interaction,Cellular Movement,Hematological System Development and Function,Immune Cell Trafficking,Inflammatory Response	Recruitment of phagocytes	6.58e-06	0.000228	-0.072	ALOX5,B4GALT6,CCL4,CCR1,COCH,CR2,CRYAB,CXCL2,CYP1B1,FUT7,IDO1,IL2RA,LEP,LGALS3,LSP1,LYZ,MPZ,OLR1,P2RX1,PLA2G6,PTN,S100A8,SPP1,ST14,THBS1,UCP2	26
Cancer,Organismal Injury and Abnormalities	Extraadrenal retroperitoneal tumor	1.46e-14	2.56e-12	-0.063	A2M,ABRA,ACAP1,ACE2,ACSM5,ACTN2,ADAM12,ADAM19,ADAMTS17,ADAMTS18,ADAMTS3,ADAMTS7,ADAMTSL3,ADCY2,ADCYAP1R1,ADPRHL1,ADRA2A,ADRA2B,AKAP11,AKT1,AMPD1,AMPH,ANK1,ANKRD34B,ANO5,ANXA2,ANXA5,APAF1,APLNR,AQP7,ASB15,ATP1A2,ATP2A1,ATP2B2,AZGP1,BASP1,BLVRB,BPI,BSCL2,C10orf71,C3orf67,CACNA1S,CADM2,CALD1,CAMK2A,CAPN6,CASP6,CCL11,CCL4,CCR1,CDC42EP3,CDH1,CDH18,CFI,CKM,CLDN4,CLU,CMYA5,CNKSR1,CNTN1,CNTNAP4,COCH,COL1…	256
Inflammatory Response	Inflammation of body cavity	8.18e-07	3.76e-05	-0.049	ACE2,ACKR2,ADAMTS18,ADRA2A,ADRA2B,AKT1,ALOX5,ANXA5,ASB2,C3,CBS/CBSL,CCL11,CCL4,CCR1,CDC42EP3,CDH1,CH25H,CISH,CKB,CKM,CLCA1,CLEC7A,CLU,COCH,CR2,CRLF2,CSF3R,CTSD,CXCL2,DDR1,F5,FUT7,GPX1,GRIN3A,GSTP1,HPGD,IGF2,IGFBP3,IL11RA,IL15,IL15RA,IL2RA,ITGB8,KRT8,LBP,LEP,LGALS3,LIPA,MERTK,MTR,MUC5B,NQO1,NR5A2,P2RX3,PER1,PGLYRP2,PON3,PRR5,PTGS2,RET,S100A8,SCARA5,SFTPC,SLC2A4,SPP1,TF,TFRC,THBS1,TNFAIP6,TNFRSF11B…	76
Cellular Movement,Hematological System Development and Function,Immune Cell Trafficking	Cell movement of leukocytes	1.38e-07	7.75e-06	-0.033	ACKR2,ADCY10,AKT1,ALOX5,ASB2,BGN,C3,CAST,CCL11,CCL23,CCL4,CCR1,CES1,CLEC11A,CR2,CRYAB,CSF3R,CXCL14,CXCL2,EPHX2,FOS,FOXO6,FUT7,GAS6,GFAP,HCAR2,IDO1,IGFBP3,IL11RA,IL15,IL15RA,IL2RA,KCNK5,LBP,LCP1,LEP,LGALS3,LIPA,LSP1,MET,MSR1,NCKAP1L,NQO1,P2RX7,PCOLCE2,PDPN,PGLYRP2,PLA2G6,PLP1,PTGDS,PTGS2,PTN,RAMP1,S100A12,S100A8,S1PR3,SEMA4D,SFTPC,SPP1,ST14,THBS1,THBS4,TNFRSF11B,TNFSF15,TNK2,UCP2,VIPR1,WNT5A,WRN	69
Cellular Assembly and Organization,Cellular Function and Maintenance	Organization of actin cytoskeleton	4.5e-05	0.00115	-0.012	ADAM12,ADRA2A,BST2,CAP2,CAVIN3,CCL11,CDH1,CLU,FAM107A,FHL3,GAS6,GPM6B,LCP1,LEP,MICALL2,MYH4,NCKAP1L,NRAP,NUAK2,PDLIM7,PTK7,RET,RHOQ,SH3BP1,SHROOM3,SPECC1L,TF,TNFSF15	28
Carbohydrate Metabolism	Metabolism of carbohydrate	3.42e-05	0.000919	-0.006	ADCY10,ADCYAP1R1,AKT1,ALDH1A1,APLNR,B4GALT6,BGN,CHIA,CHPT1,CHST13,CKM,CNKSR1,COL11A1,CSPG4,CYB5A,EGF,EPHX1,ESRRG,FMOD,FOXO6,GALR1,GM2A,IDS,IGF2,IGFBP3,IGFBP5,LEP,LPIN2,MTMR7,NGFR,NQO1,P2RY6,PCK1,PFKM,PGGHG,PGM1,PHKA1,PITPNM3,PLA2G12A,PLA2G6,PPP1R3A,PRKAG3,PYGM,RGS3,RHOQ,SLC27A1,SLC2A4,SLC2A5,SPP1,ST8SIA1,ST8SIA2,TGFB3,TNFAIP6,XYLT1	54
INCREASED IN DUROC
Skeletal and Muscular System Development and Function	Contractility of skeletal muscle	2.01e-13	3.06e-11	3.046	ATP2A1,CACNB1,CKM,CKMT2,COL6A1,JPH1,MYH4,MYLK2,SLC2A4,SRL,SYNC,SYPL2,TRIM72	13
Lipid Metabolism,Molecular Transport,Small Molecule Biochemistry	Concentration of acylglycerol	1.45e-05	0.000451	2.686	ACOT11,ADCY10,AKT1,ALOX5,AQP7,AZGP1,BCO1,BSCL2,C3,CBS/CBSL,CES1,CXCL14,FADS2,HCAR2,HNF4A,IGF2,LEP,LGALS3,LIPA,LIPG,NQO1,NUAK2,P2RX7,PCK1,PLA2G6,PLIN2,PON3,PTGS2,RRAD,RXRG,SLC27A1,SPP1,UCP2,WRN	34
Cancer,Organismal Injury and Abnormalities	Tumorigenesis of epithelial neoplasm	2.07e-17	4.64e-15	2.604	A2M,ACBD7,ACE2,ACKR2,ACTN2,ADAM19,ADAMTS16,ADAMTS18,ADAMTS3,ADAMTS7,ADAMTSL3,ADCY10,ADCY2,ADCYAP1R1,ADGRB3,ADH1C,ADSSL1,AGMO,AK7,AKAP11,AKT1,ALDH1A1,ALDH4A1,ALOX5,AMBN,AMIGO2,AMPD1,AMPH,ANK1,ANK3,ANKRD34B,ANO5,ANXA2,ANXA5,APAF1,AQP7,ARID3C,ARPP21,ASB10,ASB15,ASB2,ASB4,ATP1A2,ATP2A1,ATP2B2,ATP6V0A4,AZGP1,BASP1,BGN,BLVRB,BMP7,BPI,BSCL2,BTN2A2,C10orf71,C1QTNF6,C3,C3orf67,C7,CACNA1S,CACNG6,CADM2,CALD…	475
Cellular Assembly and Organization,Tissue Development	Fibrogenesis	2.4e-06	9.53e-05	2.54	A2M,ACTN2,AKAP11,AKT1,CALD1,CCL11,CRYAB,CTSL,DES,EGF,ESRRG,FAM107A,FHL1,FHOD3,FMOD,HSPB1,KLHL41,KRT8,LBP,LEP,LMOD2,MET,MICALL2,MYH2,MYL2,MYOM1,MYOZ1,MYOZ2,MYPN,NCKAP1L,NEB,PROX1,PTGDS,PTGS2,ROBO1,SFTPC,SYNM,SYNPO2L,TGFB3,TNC,TPM1,TPM2,WNT4	43
Cancer,Organismal Injury and Abnormalities	Incidence of tumor	4.69e-20	1.33e-17	2.535	A2M,ACBD7,ACE2,ACKR2,ACTG2,ACTN2,ADAM12,ADAM19,ADAMTS16,ADAMTS18,ADAMTS3,ADAMTS7,ADAMTSL3,ADCY10,ADCY2,ADCYAP1R1,ADGRB3,ADH1C,ADRA2A,ADRA2B,ADSSL1,AGMO,AK7,AKAP11,AKT1,ALDH1A1,ALDH4A1,ALOX5,AMBN,AMIGO2,AMPD1,AMPH,ANK1,ANK3,ANKRD34B,ANO5,ANXA2,ANXA5,APAF1,AQP7,ARID3C,ARPP21,ASB10,ASB15,ASB2,ASB4,ATP1A2,ATP2A1,ATP2B2,ATP6V0A4,AZGP1,BASP1,BGN,BLVRB,BMP7,BPI,BSCL2,BTN2A2,C10orf71,C1QTNF6,C3,C3orf67,C…	501
Skeletal and Muscular System Development and Function	Contractility of muscle	5.76e-13	7.9e-11	2.49	ACE2,AK1,APLNR,ATP1A2,ATP2A1,CA3,CACNB1,CKM,CKMT2,CLU,COL6A1,DES,HSPB8,JPH1,LEP,MYH4,MYH7,MYLK2,NEB,PDLIM5,PLA2G6,PVALB,RRAD,SLC2A4,SLN,SPP1,SRL,SYNC,SYPL2,TNNT1,TRIM54,TRIM63,TRIM72	33
Organismal Development	Size of animal	9.05e-06	0.000304	2.429	AKT1,BMP7,CISH,DDR1,DIRAS3,ELOVL4,FMOD,FOS,FOSB,FST,IGF2,IGFBP5,LEP,MET,MSR1,MYCN,NR4A3,PHGDH,RGS7,YBX3,ZBTB16	21
Cell Morphology	Shape change of tumor cell lines	1.48e-05	0.000459	2.409	AKT1,ANXA5,C3,CDH1,EGF,EPHB6,GFAP,HTR4,INHBB,MATK,MERTK,MET,RAP1GAP,RRAD,SEMA4D,SYNM,THBS1,TNC,TPM1,UCHL1	20
Cancer,Organismal Injury and Abnormalities	Tumorigenesis of tissue	3.14e-32	5e-29	2.377	A2M,AARD,ABRA,ACAP1,ACBD7,ACE2,ACER2,ACKR2,ACOT11,ACSM5,ACTG2,ACTN2,ADAM12,ADAM19,ADAMTS16,ADAMTS17,ADAMTS18,ADAMTS3,ADAMTS7,ADAMTSL3,ADCY10,ADCY2,ADCYAP1R1,ADGRB3,ADH1C,ADPRHL1,ADRA2A,ADRA2B,ADSSL1,AGFG1,AGMO,AK1,AK7,AKAP11,AKT1,ALDH1A1,ALDH4A1,ALOX5,AMBN,AMIGO2,AMPD1,AMPH,ANHX,ANK1,ANK3,ANKH,ANKRD1,ANKRD34B,ANO5,ANXA2,ANXA2R,ANXA5,APAF1,APLNR,APOBEC2,APOL3,AQP7,ARID3C,ARPP21,ART4,ASB10,ASB15,AS…	697
Neurological Disease,Organismal Injury and Abnormalities	Brain lesion	2.35e-05	0.000673	2.354	ADAM12,ADAM19,ADRA2A,ADRA2B,AK7,AKT1,ANXA2,APOL3,AQP7,ATP1A2,CACNA1S,CACNB1,CDH1,CDH18,CFI,CKM,CNKSR1,CNTNAP4,COCH,COL11A1,COL22A1,CRYAB,CSF3R,DKK3,EYA4,F5,FBN2,FOS,GFAP,GPX1,HDAC9,HFM1,HIVEP3,HSPB1,HTRA3,JPH1,KCNMB1,LCP1,LGALS3,LMOD3,LYNX1,MET,MSR1,MT2A,MTR,MUC5B,MYCN,MYH7,MYO15A,MYT1,NEGR1,P2RX5,PAH,PANX2,PIK3C2G,PLEKHD1,PSTPIP2,PTGDS,PTGS2,PTK7,PVALB,RBM47,RET,SH3BGR,SPTBN2,SULT1C2,SYNM,THBS1,…	76
Cancer,Organismal Injury and Abnormalities	Frequency of tumor	2.19e-17	4.82e-15	2.337	A2M,ACBD7,ACE2,ACKR2,ACTN2,ADAM12,ADAM19,ADAMTS16,ADAMTS18,ADAMTS3,ADAMTS7,ADAMTSL3,ADCY10,ADCY2,ADCYAP1R1,ADGRB3,ADH1C,ADSSL1,AGMO,AK7,AKAP11,AKT1,ALDH1A1,ALDH4A1,ALOX5,AMBN,AMIGO2,AMPD1,AMPH,ANK1,ANK3,ANKRD34B,ANO5,ANXA2,ANXA5,APAF1,AQP7,ARID3C,ARPP21,ASB10,ASB15,ASB2,ASB4,ATP1A2,ATP2A1,ATP2B2,ATP6V0A4,AZGP1,BASP1,BGN,BLVRB,BMP7,BPI,BSCL2,BTN2A2,C10orf71,C1QTNF6,C3,C3orf67,C7,CACNA1S,CACNG6,CAD…	480
Organ Development,Skeletal and Muscular System Development and Function	Function of skeletal muscle	3.69e-13	5.29e-11	2.236	AKT1,APOBEC2,ATP2A1,AZGP1,BGN,CACNB1,CKM,CKMT2,COL12A1,FST,HOMER1,IGFBP3,IGFBP5,INHBA,INHBB,JPH1,LBX1,MET,MYH4,MYOZ1,NEB,SLC2A4,SPP1,SRL,SYPL2,TNNT1,TRIM63	27
Cancer,Organismal Injury and Abnormalities	Development of malignant tumor	9.45e-16	1.83e-13	2.222	A2M,ACBD7,ACE2,ACKR2,ACTN2,ADAM12,ADAM19,ADAMTS16,ADAMTS18,ADAMTS3,ADAMTS7,ADAMTSL3,ADCY10,ADCY2,ADCYAP1R1,ADGRB3,ADH1C,ADSSL1,AGMO,AK7,AKAP11,AKT1,ALDH1A1,ALDH4A1,ALOX5,AMBN,AMIGO2,AMPD1,AMPH,ANK1,ANK3,ANKRD34B,ANO5,ANXA2,ANXA5,APAF1,AQP7,ARID3C,ARPP21,ASB10,ASB15,ASB2,ASB4,ATP1A2,ATP2A1,ATP2B2,ATP6V0A4,AZGP1,BASP1,BGN,BLVRB,BMP7,BPI,BSCL2,BTN2A2,C10orf71,C1QTNF6,C3,C3orf67,C7,CACNA1S,CACNG6,CAD…	468
Cancer,Organismal Injury and Abnormalities	Epithelial neoplasm	1.31e-32	3.34e-29	2.22	A2M,AARD,ABRA,ACAP1,ACBD7,ACE2,ACER2,ACKR2,ACOT11,ACSM5,ACTG2,ACTN2,ADAM12,ADAM19,ADAMTS16,ADAMTS17,ADAMTS18,ADAMTS3,ADAMTS7,ADAMTSL3,ADCY10,ADCY2,ADCYAP1R1,ADGRB3,ADH1C,ADPRHL1,ADRA2A,ADRA2B,ADSSL1,AGFG1,AGMO,AK1,AK7,AKAP11,AKT1,ALDH1A1,ALDH4A1,ALOX5,AMBN,AMIGO2,AMPD1,AMPH,ANHX,ANK1,ANK3,ANKH,ANKRD1,ANKRD34B,ANO5,ANXA2,ANXA2R,ANXA5,APAF1,APLNR,APOBEC2,APOL3,AQP7,ARID3C,ARPP21,ART4,ASB10,ASB15,AS…	696
Cancer,Organismal Injury and Abnormalities	Development of carcinoma	9.95e-16	1.9e-13	2.124	A2M,ACBD7,ACE2,ACKR2,ACTN2,ADAM19,ADAMTS16,ADAMTS18,ADAMTS3,ADAMTS7,ADAMTSL3,ADCY10,ADCY2,ADCYAP1R1,ADGRB3,ADH1C,ADSSL1,AGMO,AK7,AKAP11,AKT1,ALDH1A1,ALDH4A1,ALOX5,AMBN,AMIGO2,AMPD1,AMPH,ANK1,ANK3,ANKRD34B,ANO5,ANXA2,ANXA5,APAF1,AQP7,ARID3C,ARPP21,ASB10,ASB15,ASB2,ASB4,ATP1A2,ATP2A1,ATP2B2,ATP6V0A4,AZGP1,BASP1,BGN,BLVRB,BMP7,BPI,BSCL2,BTN2A2,C10orf71,C1QTNF6,C3,C3orf67,C7,CACNA1S,CACNG6,CADM2,CALD…	464
Behavior	Cognition	1.45e-05	0.000451	2.098	ADGRB3,ADRA2A,AKT1,AMPH,ATP1A2,C3,CAMK2A,CAMK2B,CKB,DLG4,DOP1B,DUSP4,FAM107A,FOS,FOXO6,GM2A,GRIA2,HOMER1,HTR4,IDS,IGF2,IL15RA,KIF1A,NECTIN1,NGFR,NPTX2,NREP,NRN1,PAH,PLA2G6,PLP1,PTGER2,PTGS2,PTN,SLC2A4,ST8SIA2,SYNPO,TBX1,TNC,TUSC3,UCHL1,WFS1,WRN	43
Cellular Movement	Invasion of ovarian cancer cell lines	4.17e-05	0.00108	2.011	AKT1,CDH1,CLDN4,CLU,COL11A1,EGF,PLA2G6,PTGS2,ST14	9
Cellular Development,Cellular Growth and Proliferation,Nervous System Development and Function,Tissue Development	Development of neurons	9.59e-09	6.92e-07	1.966	A2M,ADGRB1,ADGRB2,ADGRB3,AKT1,AMIGO2,ANK3,BASP1,BMP7,C3,CACNA1S,CALD1,CAMK2A,CAMK2B,CASP6,CAST,CDH1,CDKL3,CKB,CKM,CLMN,CLU,CNTN1,CTNNA2,DDR1,DLG4,FAM107A,FOS,FOXO6,GFRA1,GRIN3A,HAP1,HSPB1,HTR4,IL11RA,INHBA,KIF1A,KY,LAMB1,LBX1,LEP,LRRN1,MET,MICALL2,MPZ,MT2A,MYCN,NANOS1,NCMAP,NECTIN1,NGFR,NRN1,PDLIM5,PHGDH,PROX1,PTGS2,PTN,PVALB,RET,ROBO1,S1PR3,SCN4B,SEMA4D,SLIT1,SLIT3,SOX4,SPTBN2,ST8SIA1,ST8SIA2,ST…	76
Cancer,Organismal Injury and Abnormalities	Carcinoma	1.87e-32	3.98e-29	1.954	A2M,AARD,ABRA,ACAP1,ACBD7,ACE2,ACER2,ACKR2,ACOT11,ACSM5,ACTG2,ACTN2,ADAM12,ADAM19,ADAMTS16,ADAMTS17,ADAMTS18,ADAMTS3,ADAMTS7,ADAMTSL3,ADCY10,ADCY2,ADCYAP1R1,ADGRB3,ADH1C,ADPRHL1,ADRA2A,ADRA2B,ADSSL1,AGFG1,AGMO,AK1,AK7,AKAP11,AKT1,ALDH1A1,ALDH4A1,ALOX5,AMBN,AMIGO2,AMPD1,AMPH,ANHX,ANK1,ANK3,ANKH,ANKRD1,ANKRD34B,ANO5,ANXA2,ANXA2R,ANXA5,APAF1,APLNR,APOBEC2,APOL3,AQP7,ARID3C,ARPP21,ART4,ASB10,ASB15,AS…	695
Lipid Metabolism,Molecular Transport,Small Molecule Biochemistry	Concentration of lipid	8.46e-11	8.92e-09	1.93	ACOT11,ADCY10,ADH1C,ADRA2A,AGMO,AKT1,ALDH1A1,ALOX5,APAF1,AQP7,AZGP1,B4GALT6,BCO1,BMP7,BSCL2,C3,CBS/CBSL,CES1,CLEC11A,CLU,CR2,CSPG4,CTSD,CXCL14,CYP1B1,DIRAS3,DKK3,DLG4,EDIL3,EEF1A2,EGF,EPHX2,FADS2,FOS,GPM6B,GPX1,HCAR2,HNF4A,HPGD,IGF2,IL15RA,INHBA,LBP,LEP,LGALS3,LIPA,LIPG,MERTK,MSR1,NGFR,NQO1,NR5A2,NUAK2,OLR1,P2RX7,PCK1,PHGDH,PLA2G6,PLIN2,PLP1,PON3,PRLR,PTGDS,PTGS2,PVALB,RBP1,RBP4,RDH16,RRAD,RXRG,S…	82
Cancer,Organismal Injury and Abnormalities	Non-melanoma solid tumor	4.08e-33	1.36e-29	1.926	A2M,AARD,ABRA,ACAP1,ACBD7,ACE2,ACER2,ACKR2,ACOT11,ACSM5,ACTG2,ACTN2,ADAM12,ADAM19,ADAMTS16,ADAMTS17,ADAMTS18,ADAMTS3,ADAMTS7,ADAMTSL3,ADCY10,ADCY2,ADCYAP1R1,ADGRB1,ADGRB3,ADH1C,ADPRHL1,ADRA2A,ADRA2B,ADSSL1,AGFG1,AGMO,AK1,AK7,AKAP11,AKT1,ALDH1A1,ALDH4A1,ALOX5,AMBN,AMIGO2,AMPD1,AMPH,ANHX,ANK1,ANK3,ANKH,ANKRD1,ANKRD34B,ANO5,ANXA2,ANXA2R,ANXA5,APAF1,APLNR,APOBEC2,APOL3,AQP7,ARID3C,ARPP21,ART4,ASB10,A…	700
Cancer,Organismal Injury and Abnormalities	Nonhematologic malignant neoplasm	3.02e-32	5e-29	1.921	A2M,AARD,ABRA,ACAP1,ACBD7,ACE2,ACER2,ACKR2,ACOT11,ACSM5,ACTG2,ACTN2,ADAM12,ADAM19,ADAMTS16,ADAMTS17,ADAMTS18,ADAMTS3,ADAMTS7,ADAMTSL3,ADCY10,ADCY2,ADCYAP1R1,ADGRB1,ADGRB3,ADH1C,ADPRHL1,ADRA2A,ADRA2B,ADSSL1,AGFG1,AGMO,AK1,AK7,AKAP11,AKT1,ALDH1A1,ALDH4A1,ALOX5,AMBN,AMIGO2,AMPD1,AMPH,ANHX,ANK1,ANK3,ANKH,ANKRD1,ANKRD34B,ANO5,ANXA2,ANXA2R,ANXA5,APAF1,APLNR,APOBEC2,APOL3,AQP7,ARID3C,ARPP21,ART4,ASB10,A…	701
Embryonic Development,Organismal Development	Development of head	3.49e-05	0.000934	1.914	ADAM19,ADAMTS18,ADCYAP1R1,ADGRB1,AK7,AKT1,ALDH1A1,APAF1,ATP2B2,BMP7,CASP6,CBS/CBSL,CNTN1,COCH,COL11A1,COL11A2,COL8A1,COL8A2,CRISPLD1,CRYAB,CSPG4,CTNNA2,CTSD,CXCL14,CYP1B1,DDR1,DLG4,EGF,ELOVL4,EPHX2,EYA4,FMOD,FOS,FST,GRIN3A,HAP1,HSPB8,IGF2,IL11RA,INHBA,INHBB,KIF1A,LAMB1,LGALS3,MERTK,MET,MYCN,MYO15A,NANOS1,NECTIN1,NGFR,NR4A3,NXNL1,PHGDH,PROX1,PTK7,RBP1,RBP4,RGS7,ROBO1,SEMA6D,SLIT1,SLIT3,SMOC1,SOX4,…	79
Cancer,Neurological Disease,Organismal Injury and Abnormalities	Central nervous system solid tumor	1.98e-09	1.59e-07	1.89	ADAM12,ADAM19,ADGRB1,ADGRB3,ADRA2A,ADRA2B,AK7,AKT1,ALDH1A1,ANXA2,APOL3,AQP7,ASB2,CACNA1S,CALD1,CAP2,CDC42EP3,CDH1,CDH18,CFI,CKM,CLEC11A,CLU,CNKSR1,CNTNAP4,COCH,COL11A1,COL12A1,COL22A1,CSF3R,CSPG4,DDR1,DES,DKK3,DTNA,EPHB6,EYA4,FAM107A,GFAP,GFRA1,GPNMB,GPR157,GPX1,HAPLN4,HDAC9,HFM1,HIVEP3,HSPA2,HTRA3,IDS,IGF2,IGFBP3,IGFBP5,IL15,IL2RA,ITGB8,JPH1,KCNK1,KCNMB1,LAMB1,LCP1,LMOD3,LYNX1,MERTK,MET,MSR1,MUC…	112
Tissue Morphology	Quantity of cells	1.83e-11	2.1e-09	1.836	A2M,ACKR2,ACKR4,ADAM12,AKT1,ALOX5,ANK3,APAF1,ASB4,ATP2B2,BGN,BMP7,BSCL2,BTN2A2,C3,CAMK2A,CBS/CBSL,CCL11,CCL4,CCR1,CDH1,CES1,CISH,CLCA1,CLEC11A,CLEC7A,CLU,CMYA5,CNN1,CNTFR,CR2,CRLF2,CRYAB,CSF3R,CSPG4,CTSD,CXCL14,CXCL2,DDR1,DES,DKK3,DLG4,DUSP4,EGF,EGFL6,EPHX2,ESRRG,FADS2,FGF18,FNDC5,FOS,FOSB,FST,FUT7,GFAP,GFRA1,GJC2,GPNMB,GPX1,GSTP1,HAP1,HIVEP3,HJV,HNF4A,HOMER1,HSPB1,HSPB8,HTR4,IDO1,IGF2,IGFBP3,IGF…	155
Cellular Assembly and Organization,Cellular Function and Maintenance	Microtubule dynamics	2.31e-06	9.29e-05	1.807	A2M,ACAP1,ACTN2,ADGRB1,ADGRB3,AKAP11,AKT1,ANK3,BASP1,BMP7,BST2,C3,CALD1,CAMK2A,CAMK2B,CASP6,CAST,CDH1,CDKL3,CKB,CKM,CLMN,CLU,CNTN1,CTNNA2,DDR1,DLG4,EGF,EPHB6,EPHX2,FAM107A,FIGN,FOS,FOXO6,GAS6,GFRA1,GJC2,GRIN3A,HAP1,HNF4A,IL11RA,INHBA,ISLR2,ITGB8,KLHL41,KLHL42,LAMB1,LCP1,LEP,MATK,MET,MICALL2,MPZ,MT2A,MYH4,MYL2,NANOS1,NGFR,NRN1,P2RX1,PDPN,PHGDH,PRKAG3,PTGS2,PTK7,PTN,PVALB,RAP1GAP,RET,RHOQ,ROBO1,RRA…	94
Cancer,Organismal Injury and Abnormalities	Cancer	1.08e-27	7.27e-25	1.79	A2M,AARD,ABRA,ACAP1,ACBD7,ACE2,ACER2,ACKR2,ACOT11,ACSM5,ACTG2,ACTN2,ADAM12,ADAM19,ADAMTS16,ADAMTS17,ADAMTS18,ADAMTS3,ADAMTS7,ADAMTSL3,ADCY10,ADCY2,ADCYAP1R1,ADGRB1,ADGRB2,ADGRB3,ADH1C,ADPRHL1,ADRA2A,ADRA2B,ADSSL1,AGFG1,AGMO,AK1,AK7,AKAP11,AKT1,ALDH1A1,ALDH4A1,ALOX5,AMBN,AMIGO2,AMPD1,AMPH,ANHX,ANK1,ANK3,ANKH,ANKRD1,ANKRD34B,ANO5,ANXA2,ANXA2R,ANXA5,APAF1,APLNR,APOBEC2,APOL3,AQP7,ARID3C,ARPP21,ART4,…	705
Cellular Movement	Cell movement of ovarian cancer cell lines	2.47e-05	0.000705	1.789	AKT1,CDK7,CLDN4,CLU,COL11A1,EGF,EGFL6,PLA2G6,PTGS2,SFRP4,SPP1	11
Cellular Growth and Proliferation	Outgrowth of cells	1.51e-05	0.000462	1.759	A2M,AKT1,BASP1,CAMK2A,CAMK2B,CRYAB,CXCL14,CXCL2,DDR1,DOK5,EGF,FAM107A,FGF18,GFAP,GFRA1,HAP1,ISLR2,LEP,MATK,MET,MICALL2,NGFR,NRN1,PRAG1,PTN,RAP1GAP,RET,RHOQ,ROBO1,SCN1B,SCN4B,SEMA4D,THBS1,TNC,TNFRSF19,WNT5A	36
Metabolic Disease,Organismal Injury and Abnormalities	Glucose metabolism disorder	7.49e-16	1.52e-13	1.753	A2M,ACE2,ADCYAP1R1,ADRA2A,ADRA2B,AKT1,ALDH1A1,ANXA2,ANXA5,AQP7,ASB2,ATP1A2,BMP7,BPI,BSCL2,C1QTNF12,C1QTNF6,C3,C3orf67,CA3,CACNA1S,CACNB1,CACNG1,CBS/CBSL,CCL4,CCR1,CDC42EP3,CISD1,CISH,CLU,COL11A1,COL11A2,COL12A1,COL22A1,COL6A1,COL8A1,COL8A2,CR2,CSPG4,CTSL,CXCL14,DDAH1,DDR1,DDX60,DKK3,DLG4,ECM1,ENPEP,FADS2,FCRL1,FOS,FXYD2,GALNT6,GAS6,GFAP,GPNMB,GPR1,GPX1,GRIN3A,GSTP1,HCAR2,HNF4A,HPGD,HSPB1,HTR4,IGF…	135
Cellular Movement	Cell movement of tumor cell lines	3.41e-05	0.000919	1.748	A2M,ACKR4,ADAM12,AKAP11,AKT1,ANXA2,BMP7,C3,CALD1,CCL11,CCL23,CCL4,CDH1,CDK7,CLDN4,CLU,CNN1,COL11A1,CTSL,CXCL14,CXCL2,DDR1,DKK3,ECM1,EGF,EGFL6,EPHB6,FOS,FOSB,FUT7,GAS6,GFAP,GRIA2,HAPLN4,HDAC9,IGF2,IGFBP3,KRT8,LAMC2,LCP1,LDHA,LEP,LGALS3,LGALS3BP,MATK,MERTK,MET,MFNG,NANOS1,NR5A2,NREP,P2RX1,PDPN,PLA2G6,PTGS2,PTN,PTP4A3,RAP1GAP,RET,RGS3,ROBO1,S100A8,S1PR3,SEMA3C,SEMA4D,SFRP4,SOX9,SPP1,ST14,STMN3,SYNM,…	79
Cellular Assembly and Organization,Cellular Function and Maintenance	Organization of cytoskeleton	1.51e-09	1.25e-07	1.659	A2M,ACAP1,ACTN2,ADAM12,ADGRB1,ADGRB3,ADRA2A,AGFG1,AKAP11,AKT1,ANK3,BASP1,BMP7,BST2,C3,CALD1,CAMK2A,CAMK2B,CAP2,CAPN6,CASP6,CAST,CAVIN3,CCL11,CDH1,CDKL3,CKB,CKM,CLMN,CLU,CNTN1,CTNNA2,DDR1,DES,DLG4,EGF,EPHB6,EPHX2,FAM107A,FHL3,FIGN,FOS,FOXO6,GAS6,GFAP,GFRA1,GJC2,GPM6B,GRIN3A,HAP1,HNF4A,IL11RA,INHBA,ISLR2,ITGB8,KLHL41,KLHL42,LAMB1,LCP1,LEP,LSP1,MATK,MERTK,MET,MICALL2,MPZ,MT2A,MYH4,MYL2,NANOS1,NCKAP1…	119
Cellular Assembly and Organization,Cellular Function and Maintenance	Organization of cytoplasm	1.63e-08	1.1e-06	1.659	A2M,ACAP1,ACTN2,ADAM12,ADGRB1,ADGRB3,ADRA2A,AGFG1,AKAP11,AKT1,ANK3,BASP1,BMP7,BST2,C3,CACNA1S,CALD1,CAMK2A,CAMK2B,CAP2,CAPN6,CASP6,CAST,CAVIN3,CCL11,CDH1,CDKL3,CKB,CKM,CLMN,CLU,CNTN1,CTNNA2,DDR1,DES,DLG4,DOP1B,EGF,EPHB6,EPHX2,FAM107A,FHL3,FIGN,FOS,FOXO6,GAS6,GFAP,GFRA1,GJC2,GPM6B,GRIN3A,HAP1,HNF4A,IL11RA,INHBA,ISLR2,ITGB8,KLHL41,KLHL42,LAMB1,LCP1,LEP,LSP1,MATK,MERTK,MET,MICALL2,MPZ,MT2A,MYH4,MYL2…	125
Cellular Development,Cellular Growth and Proliferation,Nervous System Development and Function,Tissue Development	Outgrowth of neurites	1.9e-05	0.000558	1.593	A2M,AKT1,BASP1,CAMK2A,CAMK2B,DDR1,DOK5,EGF,FAM107A,FGF18,GFAP,GFRA1,HAP1,ISLR2,LEP,MATK,MET,MICALL2,NGFR,NRN1,PRAG1,PTN,RAP1GAP,RET,RHOQ,ROBO1,SCN1B,SCN4B,SEMA4D,THBS1,TNC,TNFRSF19,WNT5A	33
Organismal Development	Size of body	1.22e-08	8.36e-07	1.58	ADAMTS18,ADCYAP1R1,AKAP11,AKT1,ANXA2,APLNR,APOBEC2,AQP7,ATP2B2,BGN,BMP7,BSCL2,C3,CAMK2A,CAMK2B,CASP6,CAVIN3,CBS/CBSL,CKB,CKM,CKMT2,CNTN1,COL11A2,COL12A1,CTSD,CXCL14,EGF,EYA4,FADS2,FMOD,FOS,FOSB,FST,GPX1,GRIA2,HAP1,HTR4,IDS,IGF2,IGFBP3,IGFBP5,IL15,IL2RA,KRT8,LEP,LIPA,MDFI,MEOX1,MYCN,MYH4,MYLPF,MYOZ1,NECTIN1,NEGR1,NGFR,NPR3,NQO1,NRN1,P2RX7,PCK1,PER1,PIM3,PLIN2,PLP1,PPP1R3A,PRIMA1,PRLR,PTP4A3,RASD2,…	80
Cellular Movement	Migration of ovarian cancer cell lines	1.19e-05	0.000383	1.572	AKT1,CDK7,CLU,COL11A1,EGF,EGFL6,PLA2G6,PTGS2,SFRP4,SPP1	10
Cardiovascular Disease	Disorder of blood pressure	3.14e-05	0.000855	1.544	ACE2,ACTG2,ADRA2A,ADRA2B,APLNR,APOL3,ASB4,CA3,CACNA1S,CACNB1,CACNG1,COL12A1,COL8A1,DDR1,EPHX1,F5,FHL1,GSTP1,HOXD10,KCNMB1,KLF15,LEP,MET,MMP23B,MOCOS,MXRA5,MYBPC1,NAALAD2,NEGR1,NPR3,NPTX2,OLR1,PAH,PDLIM3,PMEPA1,PRRG1,PTGDS,PTGER2,PTGS2,RBFOX1,RET,SCN1B,SCN4B,SFMBT1,SLC2A4,SLC2A5,SLIT3,SLN,TACC1,THNSL1,TNC,TNFAIP6,TNNC2,TRIM72,XPNPEP2,YBX3,ZBTB16,ZNF133	58
Molecular Transport	Transport of ion	7.13e-14	1.17e-11	1.54	ACTN2,ADRA2A,AKT1,ANK1,ANK3,ANKH,ANO5,AQP7,ATP1A2,ATP2A1,ATP2B2,ATP6V0A4,ATP6V1E2,CA3,CACNA1S,CACNB1,CAMK2A,CAMK2B,CCR1,CLCA1,CLCN1,CNTFR,CNTN1,CXCL2,EGF,FHL1,FXYD2,GJA5,GLRB,GRIN3A,KCNC4,KCNJ12,KCNK1,KCNK5,KCNMB1,KCNMB4,KCNS3,LEP,NALCN,NECTIN1,NIPA1,P2RX1,P2RX3,P2RX5,P2RX7,P2RY6,PER1,PKD2L1,PLLP,PPP1R1A,PRLR,RAMP1,SCN1B,SCN4A,SCN4B,SFRP4,SGK2,SLC24A3,SLC30A2,SLC7A5,SLN,TF,TFRC,TRPV5,TUSC3,UCP2	66
Cancer,Organismal Injury and Abnormalities	Development of adenocarcinoma	2.06e-14	3.46e-12	1.529	ACBD7,ACE2,ACTN2,ADAM19,ADAMTS16,ADAMTS3,ADAMTS7,ADAMTSL3,ADCY10,ADCY2,ADCYAP1R1,ADGRB3,ADH1C,AGMO,AK7,AKAP11,AKT1,ALDH1A1,ALDH4A1,ALOX5,AMBN,AMPD1,AMPH,ANK1,ANK3,ANO5,ANXA2,ANXA5,AQP7,ARID3C,ASB10,ASB15,ASB4,ATP1A2,ATP2A1,ATP2B2,ATP6V0A4,AZGP1,BASP1,BGN,BLVRB,BMP7,BSCL2,BTN2A2,C3,C3orf67,C7,CACNA1S,CACNG6,CADM2,CALD1,CAMK2B,CAP2,CAPN6,CAST,CCDC60,CCL4,CCR1,CDC42EP3,CDH1,CDH18,CDKL3,CES1,CHML,CLC…	319
Cancer,Neurological Disease,Organismal Injury and Abnormalities	Nervous system neoplasm	1.08e-09	9.19e-08	1.48	ADAM12,ADAM19,ADGRB1,ADGRB3,ADRA2A,ADRA2B,AK7,AKT1,ALDH1A1,ANXA2,APOL3,AQP7,ASB2,C3,CACNA1S,CALD1,CAP2,CDC42EP3,CDH1,CDH18,CFI,CKM,CLEC11A,CLU,CNKSR1,CNTNAP4,COCH,COL11A1,COL12A1,COL22A1,CSF3R,CSPG4,DDR1,DES,DKK3,DTNA,EPHB6,EYA4,FAM107A,GALR1,GFAP,GFRA1,GPNMB,GPR157,GPX1,GSTP1,HAPLN4,HDAC9,HFM1,HIVEP3,HSPA2,HTRA3,IDS,IGF2,IGFBP3,IGFBP5,IL15,IL2RA,ITGB8,JPH1,KCNK1,KCNMB1,LAMB1,LCP1,LGALS3,LMOD3,LY…	117
Embryonic Development,Organ Development,Organismal Development,Skeletal and Muscular System Development and Function,Tissue Development	Formation of muscle	4.23e-20	1.23e-17	1.471	ACTN2,ADAM12,ADGRB3,AKT1,ANKRD1,ANXA5,BGN,BMP7,BVES,CACNA1S,CAPN6,COL11A1,CRYAB,DDR1,DES,ESRRG,EVC,FHL1,FHL3,FHOD3,FMOD,HDAC9,HOPX,HOXD10,IGF2,IGFBP5,JPH1,JPH2,KLHL41,KRT8,KY,LBX1,LMOD2,MEOX1,MET,MYH2,MYH7,MYL2,MYLK2,MYLPF,MYMK,MYO18B,MYOM1,MYOZ1,MYOZ2,MYPN,MYT1,NEB,PROX1,RBP4,S1PR3,SLIT3,SYNPO2L,SYPL2,TBX1,THBS1,TNNI1,TPM1,TRIM72,UCHL1,VGLL2,WNT5A,XIRP2	63
Cellular Development,Cellular Growth and Proliferation,Embryonic Development,Organ Development,Organismal Development,Skeletal and Muscular System Development and Function,Tissue Development	Formation of muscle cells	2.28e-09	1.82e-07	1.46	ACTN2,ADAM12,CACNA1S,DDR1,ESRRG,FHL1,FHOD3,HOPX,IGF2,JPH2,KLHL41,KRT8,LMOD2,MYH2,MYL2,MYO18B,MYOM1,MYOZ1,MYOZ2,MYPN,NEB,PROX1,SYNPO2L,TPM1,UCHL1	25
Cancer,Organismal Injury and Abnormalities	Cancer of secretory structure	5.53e-24	2.35e-21	1.455	A2M,AARD,ABRA,ACAP1,ACBD7,ACE2,ACER2,ACOT11,ACSM5,ACTG2,ACTN2,ADAM12,ADAM19,ADAMTS16,ADAMTS17,ADAMTS18,ADAMTS3,ADAMTS7,ADAMTSL3,ADCY10,ADCY2,ADCYAP1R1,ADPRHL1,ADRA2A,ADRA2B,ADSSL1,AGFG1,AGMO,AK7,AKAP11,AKT1,ALDH1A1,ALDH4A1,ALOX5,AMPD1,AMPH,ANHX,ANK1,ANK3,ANKH,ANKRD1,ANKRD34B,ANO5,ANXA2,ANXA5,APAF1,APLNR,APOL3,AQP7,ARPP21,ASB10,ASB15,ASB16,ASB2,ASB4,ATP1A2,ATP2A1,ATP2B2,ATP6V0A4,AZGP1,B4GALT6,BASP…	605
Cardiovascular System Development and Function,Cellular Movement	Chemotaxis of endothelial cells	9.67e-06	0.000319	1.455	CCL11,CXCL14,LGALS3,MET,PROX1,PTGS2,SEMA4D,THBS1	8
Molecular Transport	Transport of molecule	2.01e-12	2.59e-10	1.365	A2M,ACTN2,ADRA2A,ADRA2B,AGFG1,AK1,AKT1,ALOX5,ANK1,ANK3,ANKH,ANKRD1,ANO5,AQP7,ATP1A2,ATP2A1,ATP2B2,ATP6V0A4,ATP6V1E2,BTN2A2,BVES,C1QTNF12,C3,CA3,CACNA1S,CACNB1,CAMK2A,CAMK2B,CCR1,CDH1,CES1,CISD1,CLCA1,CLCN1,CLU,CNTFR,CNTN1,CR2,CXCL2,DOP1B,EGF,EPHB6,FAM53A,FHL1,FST,FXYD2,GALR1,GAS6,GFRA1,GJA5,GLRB,GM2A,GRIA2,GRIN3A,GRIP2,HJV,IL15,IL15RA,INHBA,KCNC4,KCNJ12,KCNK1,KCNK5,KCNMB1,KCNMB4,KCNS3,KLF15,KRT8,…	139
Cardiovascular Disease,Organismal Injury and Abnormalities	Peripheral vascular disease	1.11e-05	0.00036	1.342	ACE2,ADRA2A,ADRA2B,ALOX5,AMPH,ATP1A2,CA3,CACNA1S,CACNB1,CACNG1,CCR1,COL6A1,F5,FBN2,GPX1,GPX3,GRIA2,GRIN3A,HCAR2,HDAC9,HSPB1,IGFBP5,IL15,LCP1,LIPA,MSR1,MTR,NGFR,NPL,NPR3,OLR1,PAH,PDLIM5,PITPNM3,PTGER2,PTGS2,S100A12,SCN1B,SPP1,THBS1,TMEM176B,TNFRSF11B,UCP2	43
Cellular Development,Cellular Growth and Proliferation,Nervous System Development and Function,Tissue Development	Growth of neurites	6.11e-06	0.000216	1.289	A2M,ADCY10,AKT1,BASP1,BMP7,CAMK2A,CAMK2B,DDR1,DLG4,DOK5,DUSP13,EGF,FAM107A,FGF18,GFAP,GFRA1,HAP1,ISLR2,LEP,MATK,MET,MICALL2,MT2A,NGFR,NRN1,NUDT7,PRAG1,PTN,RAP1GAP,RET,RHOQ,ROBO1,SCN1B,SCN4B,SEMA4D,SLIT1,THBS1,TNC,TNFRSF19,WNT5A	40
Embryonic Development,Organ Development,Organismal Development,Tissue Development	Development of sensory organ	4.28e-05	0.0011	1.265	ADAMTS18,AKT1,ALDH1A1,APAF1,ATP2B2,BMP7,CASP6,CBS/CBSL,COL11A1,COL8A1,COL8A2,CRYAB,CSPG4,CTSD,CXCL14,CYP1B1,DDR1,EGF,ELOVL4,EPHX2,EYA4,FMOD,FOS,FST,IGF2,INHBB,LGALS3,MERTK,MET,MYCN,MYO15A,NECTIN1,NGFR,NR4A3,NXNL1,PROX1,PTK7,RBP1,RBP4,RGS7,SMOC1,SOX4,SOX9,TBX1,TGFB3,THBS1,TUB,WNT5A	48
Molecular Transport	Transport of monovalent inorganic cation	1.69e-09	1.39e-07	1.254	ACTN2,ADRA2A,AKT1,ANK1,ANK3,ATP1A2,ATP6V0A4,ATP6V1E2,CNTFR,CNTN1,CXCL2,EGF,FHL1,FXYD2,GJA5,KCNC4,KCNJ12,KCNK1,KCNK5,KCNMB1,KCNMB4,KCNS3,P2RX3,P2RX7,PER1,SCN1B,SCN4A,SCN4B,SLC7A5,UCP2	30
Skeletal and Muscular System Development and Function	Function of muscle	9.22e-14	1.45e-11	1.251	ACE2,AKT1,APLNR,APOBEC2,ATP1A2,ATP2A1,AZGP1,BGN,CACNB1,CKM,CKMT2,CLU,COL12A1,DES,ESRRG,FST,HOMER1,HSPB8,IGFBP3,IGFBP5,INHBA,INHBB,JPH1,KCNMB1,LBX1,LEP,MET,MYH4,MYH7,MYOZ1,NEB,P2RX1,PDLIM5,PLA2G6,PPP1R1A,PTGS2,RRAD,SLC2A4,SLN,SPP1,SRL,SYPL2,THBS1,TNNT1,TPM1,TRIM54,TRIM63	47
Cellular Movement	Invasion of cells	6.71e-06	0.000232	1.25	ADAM12,ADAMTS7,ADRA2A,AKT1,ANK3,ANXA2,ATP6V0A4,AZGP1,BMP7,CA3,CCL11,CCR1,CDH1,CES1,CLDN4,CLU,COL11A1,CRYAB,CSPG4,CTSD,CTSL,CXCL14,CYP1B1,DDR1,DKK3,ECM1,EGF,EPHB6,FAM107A,FOS,FST,GFRA1,HTRA3,IGF2,INHBA,INHBB,ITGB8,KRT8,LCP1,LDHA,LEP,LGALS3,MATK,MERTK,MET,MYCN,NANOS1,NFAT5,NGFR,NQO1,NUAK2,PLA2G6,PTGER2,PTGS2,PTP4A3,RAP1GAP,RET,RHOQ,ROBO1,RRM2,RXRG,S1PR3,SEMA4D,SOX4,SOX9,SPP1,ST14,ST8SIA1,TGFB3,TMEM…	74
Cell-To-Cell Signaling and Interaction	Binding of connective tissue cells	2.25e-05	0.000649	1.241	ADAM12,AKT1,AMBN,ANXA2,ANXA2R,BGN,CDH1,DCSTAMP,EGF,FUT7,IGF2,IGFBP3,LGALS3BP,MET,MYMK,SPP1,TNC,TNFRSF11B,TNMD	19
Molecular Transport	Transport of inorganic cation	2.04e-13	3.07e-11	1.234	ACTN2,ADRA2A,AKT1,ANK1,ANK3,ATP1A2,ATP2A1,ATP2B2,ATP6V0A4,ATP6V1E2,CACNA1S,CACNB1,CAMK2A,CAMK2B,CCR1,CNTFR,CNTN1,CXCL2,EGF,FHL1,FXYD2,GJA5,GRIN3A,KCNC4,KCNJ12,KCNK1,KCNK5,KCNMB1,KCNMB4,KCNS3,NECTIN1,NIPA1,P2RX3,P2RX7,PER1,PPP1R1A,PRLR,RAMP1,SCN1B,SCN4A,SCN4B,SLC30A2,SLC7A5,SLN,TF,TFRC,TRPV5,TUSC3,UCP2	49
Molecular Transport	Transport of cation	2.4e-13	3.56e-11	1.234	ACTN2,ADRA2A,AKT1,ANK1,ANK3,ATP1A2,ATP2A1,ATP2B2,ATP6V0A4,ATP6V1E2,CACNA1S,CACNB1,CAMK2A,CAMK2B,CCR1,CNTFR,CNTN1,CXCL2,EGF,FHL1,FXYD2,GJA5,GRIN3A,KCNC4,KCNJ12,KCNK1,KCNK5,KCNMB1,KCNMB4,KCNS3,NECTIN1,NIPA1,P2RX3,P2RX5,P2RX7,PER1,PKD2L1,PPP1R1A,PRLR,RAMP1,SCN1B,SCN4A,SCN4B,SLC24A3,SLC30A2,SLC7A5,SLN,TF,TFRC,TRPV5,TUSC3,UCP2	52
Molecular Transport	Transport of metal ion	1.08e-11	1.31e-09	1.234	ACTN2,ADRA2A,AKT1,ANK3,ATP1A2,ATP2A1,ATP2B2,CACNA1S,CACNB1,CAMK2A,CAMK2B,CCR1,CNTFR,CNTN1,CXCL2,EGF,FHL1,GJA5,GRIN3A,KCNC4,KCNJ12,KCNK1,KCNK5,KCNMB1,KCNMB4,KCNS3,NECTIN1,NIPA1,P2RX7,PER1,PPP1R1A,PRLR,RAMP1,SCN1B,SCN4A,SCN4B,SLC30A2,SLC7A5,SLN,TF,TFRC,TRPV5,TUSC3	43
Cancer,Organismal Injury and Abnormalities	Malignant genitourinary solid tumor	3.4e-29	3.62e-26	1.195	A2M,ACBD7,ACE2,ACTG2,ACTN2,ADAM12,ADAM19,ADAMTS16,ADAMTS18,ADAMTS3,ADAMTS7,ADAMTSL3,ADCY10,ADCY2,ADCYAP1R1,ADGRB3,ADPRHL1,ADRA2A,ADRA2B,ADSSL1,AGMO,AK1,AK7,AKAP11,AKT1,ALDH1A1,ALDH4A1,ALOX5,AMBN,AMIGO2,AMPD1,AMPH,ANHX,ANK1,ANK3,ANKRD1,ANKRD34B,ANO5,ANXA2,ANXA5,APAF1,APOL3,AQP7,ARID3C,ARPP21,ASB10,ASB15,ASB16,ASB2,ASB4,ATP1A2,ATP2A1,ATP2B2,ATP6V0A4,AZGP1,B4GALT6,BASP1,BGN,BLVRB,BMP7,BSCL2,BTN2A2,C…	517
Carbohydrate Metabolism,Molecular Transport,Small Molecule Biochemistry	Concentration of D-glucose	9.43e-06	0.000314	1.192	ACOT11,ADRA2A,AKT1,ALDH1A1,AQP7,AZGP1,BSCL2,C1QTNF12,C3,CES1,CXCL14,EPHX2,FOXO6,GPX1,HK1,IGF2,IGFBP3,IGFBP5,LEP,LGALS3,MAFA,NQO1,NUAK2,PCK1,PLIN2,PRLR,PROX1,PTP4A3,RTN2,SLC2A4,SPP1,UCP2,WFS1	33
Cancer,Organismal Injury and Abnormalities	Head and neck cancer	9.39e-21	2.86e-18	1.172	A2M,AARD,ABRA,ACAP1,ACBD7,ACE2,ACER2,ACOT11,ACSM5,ACTG2,ACTN2,ADAM12,ADAM19,ADAMTS16,ADAMTS17,ADAMTS18,ADAMTS3,ADAMTS7,ADAMTSL3,ADCY10,ADCY2,ADCYAP1R1,ADPRHL1,ADRA2A,ADSSL1,AGFG1,AGMO,AK7,AKAP11,AKT1,ALDH1A1,ALDH4A1,ALOX5,AMPD1,AMPH,ANHX,ANK1,ANK3,ANKH,ANKRD1,ANO5,ANXA2,ANXA5,APAF1,APOL3,AQP7,ARPP21,ASB10,ASB15,ASB16,ASB2,ASB4,ATP1A2,ATP2A1,ATP2B2,ATP6V0A4,AZGP1,BASP1,BGN,BLVRB,BMP7,BPI,BTN2A2,BV…	575
Cancer,Organismal Injury and Abnormalities	Head and neck tumor	2.82e-22	1.03e-19	1.161	A2M,AARD,ABRA,ACAP1,ACBD7,ACE2,ACER2,ACOT11,ACSM5,ACTG2,ACTN2,ADAM12,ADAM19,ADAMTS16,ADAMTS17,ADAMTS18,ADAMTS3,ADAMTS7,ADAMTSL3,ADCY10,ADCY2,ADCYAP1R1,ADPRHL1,ADRA2A,ADRA2B,ADSSL1,AGFG1,AGMO,AK7,AKAP11,AKT1,ALDH1A1,ALDH4A1,ALOX5,AMPD1,AMPH,ANHX,ANK1,ANK3,ANKH,ANKRD1,ANO5,ANXA2,ANXA5,APAF1,APOL3,AQP7,ARPP21,ASB10,ASB15,ASB16,ASB2,ASB4,ATP1A2,ATP2A1,ATP2B2,ATP6V0A4,AZGP1,BASP1,BGN,BLVRB,BMP7,BPI,BT…	584
Organismal Development	Mass of organism	4.56e-07	2.27e-05	1.161	ADAM12,ADRA2A,ADRA2B,AKT1,AQP7,ATP1A2,ATP2B2,AZGP1,C3,CISH,DLG4,ELOVL4,FOS,FST,GFAP,GPX1,HAP1,IGF2,IGFBP3,KCNK5,LEP,LIPA,ME1,MSR1,MYLPF,PCK1,PON3,PPP1R3A,PRLR,PTGS2,RASD2,RDH16,SLC2A4,SLN,SYPL2,TNFSF15,UCP2,WRN	38
Cellular Development,Skeletal and Muscular System Development and Function,Tissue Development	Differentiation of muscle cells	3.71e-05	0.000976	1.157	AKT1,ANKRD1,APLNR,ASB2,BMP7,CTNNA2,CXCL14,FBXO40,FOS,GPX1,HIVEP3,HOPX,IGF2,IGFBP3,IGFBP5,KLHL41,MET,MKX,MYLK2,NGFR,NMRK2,RBM24,SMYD1,SOX9,TBX1,TRIM54,TRIM72,WNT4	28
Cell Morphology,Cellular Assembly and Organization,Cellular Function and Maintenance	Formation of cellular protrusions	3.99e-07	2e-05	1.142	A2M,ACAP1,ACTN2,ADGRB1,ADGRB3,AKT1,ANK3,BASP1,BMP7,C3,CALD1,CAMK2A,CAMK2B,CASP6,CAST,CDH1,CDKL3,CKB,CKM,CLMN,CLU,CNTN1,CTNNA2,DDR1,DLG4,EGF,EPHB6,EPHX2,FAM107A,FOS,FOXO6,GFRA1,GRIN3A,HAP1,HNF4A,IL11RA,INHBA,ITGB8,KLHL41,LAMB1,LCP1,LEP,MATK,MET,MICALL2,MPZ,MT2A,NANOS1,NGFR,NRN1,P2RX1,PDPN,PHGDH,PRKAG3,PTGS2,PTK7,PTN,PVALB,RAP1GAP,RET,RHOQ,ROBO1,S1PR3,SCN4B,SEMA4D,SH3BP1,SLIT1,SLIT3,SPTBN2,ST8SIA1,…	79
Cell-To-Cell Signaling and Interaction,Cellular Assembly and Organization	Formation of cell-cell contacts	2.77e-05	0.000774	1.142	ADGRB1,ADGRB2,ADGRB3,AMIGO2,CACNA1S,CDH1,CLDN4,CNTN1,DLG4,GJA5,GJC2,INHBA,KIF1A,KY,LRRN1,MET,MPP7,NECTIN1,NGFR,NRN1,PDLIM5,PRLR,SLC30A2,SPTBN2,THBS1,TNC,WNT5A	27
Cancer,Organismal Injury and Abnormalities	Breast or colorectal cancer	9.45e-16	1.83e-13	1.134	ACE2,ACTN2,ADAM12,ADAM19,ADAMTS16,ADAMTS18,ADAMTS3,ADCY10,ADCY2,ADGRB3,ADSSL1,AGMO,AK1,AKT1,ALDH1A1,ALOX5,AMBN,AMIGO2,AMPD1,AMPH,ANK1,ANK3,ANKRD34B,ANO5,ANXA2,APAF1,ARPP21,ASB10,ASB2,ASB4,ATP2A1,ATP2B2,BGN,BMP7,BPI,BSCL2,BST2,C10orf71,C1QTNF6,C3,C3orf67,C7,CACNA1S,CADM2,CALD1,CAMK2A,CAPN6,CARNS1,CAST,CAVIN3,CBS/CBSL,CCDC60,CCL4,CDC42EP3,CDH1,CDH18,CDK7,CES1,CFI,CHIA,CHPT1,CHST13,CKB,CKM,CKMT2,CLC…	403
Molecular Transport	Transport of metal	1.63e-11	1.89e-09	1.115	ACTN2,ADRA2A,AKT1,ANK1,ANK3,ATP1A2,ATP2A1,ATP2B2,CACNA1S,CACNB1,CAMK2A,CAMK2B,CCR1,CISD1,CLU,CNTFR,CNTN1,CXCL2,EGF,FHL1,GJA5,GRIN3A,HJV,KCNC4,KCNJ12,KCNK1,KCNK5,KCNMB1,KCNMB4,KCNS3,MT2A,NECTIN1,NIPA1,P2RX7,PER1,PPP1R1A,PRLR,PRND,RAMP1,SCARA5,SCN1B,SCN4A,SCN4B,SLC30A2,SLC7A5,SLN,TF,TFRC,TRPV5,TUSC3	50
Cancer,Organismal Injury and Abnormalities	Malignant solid tumor	1.09e-28	1.07e-25	1.103	A2M,AARD,ABRA,ACAP1,ACBD7,ACE2,ACER2,ACKR2,ACOT11,ACSM5,ACTG2,ACTN2,ADAM12,ADAM19,ADAMTS16,ADAMTS17,ADAMTS18,ADAMTS3,ADAMTS7,ADAMTSL3,ADCY10,ADCY2,ADCYAP1R1,ADGRB1,ADGRB3,ADH1C,ADPRHL1,ADRA2A,ADRA2B,ADSSL1,AGFG1,AGMO,AK1,AK7,AKAP11,AKT1,ALDH1A1,ALDH4A1,ALOX5,AMBN,AMIGO2,AMPD1,AMPH,ANHX,ANK1,ANK3,ANKH,ANKRD1,ANKRD34B,ANO5,ANXA2,ANXA2R,ANXA5,APAF1,APLNR,APOBEC2,APOL3,AQP7,ARID3C,ARPP21,ART4,ASB10,A…	704
Cellular Movement	Cell movement	1.19e-10	1.22e-08	1.048	A2M,ACKR2,ACKR4,ADAM12,ADAM19,ADAMTS7,ADCY10,ADCYAP1R1,ADRA2A,AKAP11,AKT1,ALOX5,ANO5,ANXA2,APAF1,APLNR,ASB2,B4GALT6,BGN,BMP7,BST2,C3,CALD1,CAST,CCL11,CCL23,CCL4,CCR1,CDH1,CDK7,CES1,CLDN4,CLEC11A,CLEC7A,CLU,CNN1,COCH,COL11A1,COL6A1,CR2,CRYAB,CSF3R,CSPG4,CTNNA2,CTSL,CXCL14,CXCL2,CYP1B1,CYP2S1,DDR1,DKK3,DLG4,ECM1,EGF,EGFL6,EPB41L4B,EPHB6,EPHX2,FAM107A,FGF18,FHL1,FHL3,FIGN,FOS,FOSB,FOXO6,FST,FUT7,GAS…	178
Cell-To-Cell Signaling and Interaction,Cellular Assembly and Organization	Cell-cell contact	2.92e-09	2.28e-07	1.027	ADAM12,ADGRB1,ADGRB2,ADGRB3,AKT1,AMIGO2,AMPH,ANK3,ANXA5,ASB2,C3,CACNA1S,CAMK2A,CDH1,CLDN4,CNTN1,DCSTAMP,DDR1,DES,DLG4,DTNA,DUSP4,EGF,FST,GALNT6,GFAP,GJA5,GJC2,HNF4A,IGF2,INHBA,KIF1A,KY,LEP,LGALS3,LRRN1,MERTK,MET,MPP7,MYMK,NECTIN1,NEGR1,NGFR,NMRK2,NPTX2,NRN1,OCSTAMP,OLR1,P2RX7,PDLIM5,PDPN,PERP,PRLR,RAP1GAP,RET,SLC30A2,SOX9,SPTBN2,TGFB3,THBS1,TNC,TRIM54,WNT5A	63
Cardiovascular System Development and Function,Cellular Movement	Homing of endothelial cells	1.19e-06	5.29e-05	1.026	CCL11,CXCL14,IGFBP3,LGALS3,MET,PROX1,PTGS2,SEMA4D,THBS1	9
Cancer,Organismal Injury and Abnormalities	Abdominal neoplasm	1.94e-28	1.55e-25	1.005	A2M,ABRA,ACAP1,ACBD7,ACE2,ACOT11,ACSM5,ACTG2,ACTN2,ADAM12,ADAM19,ADAMTS16,ADAMTS17,ADAMTS18,ADAMTS3,ADAMTS7,ADAMTSL3,ADCY10,ADCY2,ADCYAP1R1,ADGRB3,ADH1C,ADPRHL1,ADRA2A,ADRA2B,ADSSL1,AGFG1,AGMO,AK7,AKAP11,AKT1,ALDH1A1,ALDH4A1,ALOX5,AMBN,AMIGO2,AMPD1,AMPH,ANHX,ANK1,ANK3,ANKRD1,ANKRD34B,ANO5,ANXA2,ANXA2R,ANXA5,APAF1,APLNR,APOL3,AQP7,ARID3C,ARPP21,ASB10,ASB15,ASB16,ASB2,ASB4,ATP1A2,ATP2A1,ATP2B2,ATP6…	667
Cancer,Gastrointestinal Disease,Organismal Injury and Abnormalities	Malignant neoplasm of large intestine	1.47e-21	4.8e-19	1	A2M,ABRA,ACAP1,ACE2,ACTG2,ACTN2,ADAM12,ADAM19,ADAMTS16,ADAMTS17,ADAMTS18,ADAMTS3,ADAMTS7,ADAMTSL3,ADCY10,ADCY2,ADCYAP1R1,ADPRHL1,ADRA2A,ADSSL1,AGFG1,AGMO,AK7,AKAP11,AKT1,ALDH1A1,ALDH4A1,ALOX5,AMBN,AMIGO2,AMPD1,ANK1,ANK3,ANKRD34B,ANO5,ANXA2,ANXA2R,APAF1,APLNR,AQP7,ARPP21,ASB10,ASB15,ASB16,ASB2,ASB4,ATP1A2,ATP2A1,ATP2B2,ATP6V0A4,ATP6V1E2,AZGP1,B4GALT6,BASP1,BGN,BLVRB,BMP7,BPI,BSCL2,BST2,BTN2A2,BVES…	562
Cancer,Gastrointestinal Disease,Organismal Injury and Abnormalities	Colorectal cancer	7.3e-10	6.47e-08	1	ACE2,ACTN2,ADAM12,ADAM19,ADAMTS16,ADAMTS18,ADAMTS3,ADCY10,ADCY2,ADSSL1,AGMO,AKT1,ALDH1A1,ALOX5,AMBN,AMIGO2,AMPD1,ANK1,ANK3,ANKRD34B,ANO5,ANXA2,APAF1,ARPP21,ASB10,ASB2,ASB4,ATP2A1,ATP2B2,BMP7,BPI,BST2,C10orf71,C1QTNF6,C3,C7,CACNA1S,CADM2,CALD1,CAPN6,CARNS1,CAST,CAVIN3,CBS/CBSL,CCDC60,CDC42EP3,CDH1,CDH18,CDK7,CES1,CFI,CHIA,CHPT1,CHST13,CLCA1,CLCN1,CLDN4,CLMN,CLU,CMYA5,CNKSR1,CNTFR,CNTN1,CNTNAP4,COL…	328
Neurological Disease,Organismal Injury and Abnormalities	Epilepsy	2.33e-06	9.35e-05	1	ADRA2B,ATP1A2,C3,CA3,CACNA1S,CCR1,CH25H,CLU,DTNA,EEF1A2,EPHX1,FOS,FOSB,FRRS1L,GFAP,GFRA1,GRIN3A,HOMER1,HTR4,INHBA,KCNK1,NGFR,NPTX2,NR4A3,NRN1,PIM3,PRIMA1,PTGS2,RBFOX1,SCN1B,SCN4A,SCN4B,SLC25A25,SLN,SPTBN2,TMTC1,TNK2	37
Cancer,Organismal Injury and Abnormalities,Respiratory Disease	Development of lung tumor	5.09e-06	0.000186	1	ACTN2,ADAM19,ADAMTS3,ADCY2,ADCYAP1R1,ADGRB3,ADH1C,AKT1,AQP7,ARID3C,ATP1A2,ATP2B2,BGN,C7,CALD1,CAMK2B,CDC42EP3,CDH1,CLCA1,CLDN4,CMYA5,CNTNAP4,COCH,COL11A1,COL22A1,CSPG4,CTNNA2,CXCL2,CYP1B1,DDR1,DOK5,ELOVL4,EPHB6,EYA4,FBN2,FCRL5,FHOD3,FKBP5,GADL1,GPNMB,GPX3,HAPLN4,HDAC9,HNF4A,HPGD,HR,HSD17B6,IGFBP3,IGFN1,INHBA,KY,LCP1,LDHA,MARCH10,MET,MPP7,MTURN,MUC5B,MXRA5,MYBPC2,MYH2,MYH4,MYH7,MYOZ3,MYPN,NALCN,NA…	96
Cancer,Dermatological Diseases and Conditions,Organismal Injury and Abnormalities	Skin cancer	4.26e-33	1.36e-29	1	A2M,ABRA,ACAP1,ACE2,ACOT11,ACSM5,ACTN2,ADAM12,ADAM19,ADAMTS16,ADAMTS17,ADAMTS18,ADAMTS7,ADAMTSL3,ADCY10,ADCYAP1R1,ADPRHL1,ADSSL1,AGFG1,AGMO,AK7,AKAP11,AKT1,ALDH4A1,ALOX5,AMBN,AMIGO2,AMPD1,AMPH,ANHX,ANK1,ANK3,ANKH,ANKRD34B,ANO5,ANXA2,APAF1,APLNR,APOBEC2,APOL3,AQP7,ARID3C,ARPP21,ART4,ASB10,ASB15,ASB16,ASB2,ASB4,ATP1A2,ATP2A1,ATP2B2,ATP6V0A4,AZGP1,BASP1,BGN,BLVRB,BMP7,BPI,BVES,C10orf71,C15orf62,C3,C…	482
Skeletal and Muscular System Development and Function	Mineralization of bone	3.01e-05	0.000825	0.97	ANKH,BMP7,CCR1,COL12A1,DDR1,ECM1,FBN2,GPM6B,P2RX7,PDLIM7,PRLR,PTGS2,PTN,SFRP4,SOX4,SOX9,SPP1,TNFRSF11B,WNT4	19
Cancer,Organismal Injury and Abnormalities	Abdominal carcinoma	3.2e-28	2.4e-25	0.966	A2M,ABRA,ACAP1,ACBD7,ACE2,ACOT11,ACSM5,ACTG2,ACTN2,ADAM12,ADAM19,ADAMTS16,ADAMTS17,ADAMTS18,ADAMTS3,ADAMTS7,ADAMTSL3,ADCY10,ADCY2,ADCYAP1R1,ADH1C,ADPRHL1,ADRA2A,ADRA2B,ADSSL1,AGFG1,AGMO,AK7,AKAP11,AKT1,ALDH1A1,ALDH4A1,ALOX5,AMBN,AMIGO2,AMPD1,AMPH,ANHX,ANK1,ANK3,ANKRD1,ANKRD34B,ANO5,ANXA2,ANXA2R,ANXA5,APAF1,APLNR,APOL3,AQP7,ARID3C,ARPP21,ASB10,ASB15,ASB16,ASB2,ASB4,ATP1A2,ATP2A1,ATP2B2,ATP6V0A4,AT…	647
Cell Morphology,Cellular Development	Branching of cells	8.14e-06	0.000276	0.957	A2M,ADGRB1,AKT1,BASP1,BMP7,C3,CALD1,CAMK2A,CAMK2B,CDH1,CTNNA2,DLG4,EGF,FAM107A,FOS,FOXO6,GRIN3A,LEP,MET,MT2A,NGFR,NRN1,PRKX,PRLR,PROX1,PTGS2,PVALB,RET,S1PR3,SCN4B,SEMA4D,SLIT1,SPP1,SPTBN2,TNC,UCHL1,WNT5A	37
Cancer,Organismal Injury and Abnormalities	Pelvic tumor	1.89e-25	1.07e-22	0.957	A2M,ACBD7,ACE2,ACTG2,ADAM12,ADAM19,ADAMTS16,ADAMTS18,ADAMTS3,ADAMTS7,ADAMTSL3,ADCY10,ADCY2,ADCYAP1R1,ADGRB3,ADPRHL1,ADRA2A,ADRA2B,ADSSL1,AGMO,AK7,AKAP11,AKT1,ALDH1A1,ALDH4A1,ALOX5,AMBN,AMIGO2,AMPD1,AMPH,ANHX,ANK1,ANK3,ANKRD1,ANKRD34B,ANO5,ANXA2,ANXA5,APAF1,APOL3,AQP7,ARID3C,ARPP21,ASB10,ASB16,ASB2,ASB4,ATP1A2,ATP2A1,ATP2B2,ATP6V0A4,AZGP1,B4GALT6,BMP7,BSCL2,BTN2A2,C10orf71,C1QTNF12,C3,C3orf67,C7,C…	471
Cancer,Dermatological Diseases and Conditions,Organismal Injury and Abnormalities	Skin tumor	1.57e-33	1e-29	0.955	A2M,ABRA,ACAP1,ACE2,ACKR2,ACOT11,ACSM5,ACTN2,ADAM12,ADAM19,ADAMTS16,ADAMTS17,ADAMTS18,ADAMTS7,ADAMTSL3,ADCY10,ADCYAP1R1,ADPRHL1,ADSSL1,AGFG1,AGMO,AK7,AKAP11,AKT1,ALDH4A1,ALOX5,AMBN,AMIGO2,AMPD1,AMPH,ANHX,ANK1,ANK3,ANKH,ANKRD34B,ANO5,ANXA2,APAF1,APLNR,APOBEC2,APOL3,AQP7,ARID3C,ARPP21,ART4,ASB10,ASB15,ASB16,ASB2,ASB4,ATP1A2,ATP2A1,ATP2B2,ATP6V0A4,AZGP1,BASP1,BGN,BLVRB,BMP7,BPI,BVES,C10orf71,C15orf6…	485
Cancer,Organismal Injury and Abnormalities	Benign Tumors	4.48e-18	1.06e-15	0.953	ADAM12,ADCYAP1R1,ADGRB3,ADRA2A,ADRA2B,AKT1,ALDH1A1,ANKH,ANXA2,ANXA5,ASB2,ATP2A1,C3,C3orf67,CAMK2B,CAPN6,CDC42EP3,CDH1,CKM,CLMN,CLU,COL11A1,COL11A2,COL12A1,COL22A1,COL6A1,COL8A1,COL8A2,CRABP2,CRLF2,CRYAB,CXCL14,CYP1B1,DDR1,DNASE1L3,EGF,ENO3,ESRRG,FKBP10,FMOD,FOS,GALNT6,GPM6B,GRIA2,GSTP1,HOPX,HSPB7,HTR4,IGF2,IGFBP3,IGFBP5,INHBA,ISX,LEP,LGALS3,LSP1,MET,MXRA5,MYCN,MYH2,MYH4,MYLPF,NEBL,NEGR1,NFE2L3,NR…	103
Cellular Development,Skeletal and Muscular System Development and Function,Tissue Development	Differentiation of muscle	2.85e-05	0.000792	0.931	AKT1,ANKRD1,APLNR,ASB2,BMP7,CDH1,CTNNA2,CXCL14,FBXO40,FOS,GPX1,HIVEP3,HOPX,IGF2,IGFBP3,IGFBP5,KLHL41,MET,MKX,MYLK2,NGFR,NMRK2,RBM24,SMYD1,SOX9,TBX1,TRIM54,TRIM72,WNT4	29
Cancer,Gastrointestinal Disease,Organismal Injury and Abnormalities	Intestinal adenoma	3.16e-05	0.000859	0.927	CLMN,CLU,CRYAB,DNASE1L3,EGF,GALNT6,GSTP1,IGF2,INHBA,ISX,NEBL,NFE2L3,NR5A2,NUAK2,NXPE4,PCK1,PTGS2,SCARA5,SLC7A5,SLIT3,SMPDL3A,SOX9	22
Cancer,Organismal Injury and Abnormalities	Adenocarcinoma	1.6e-29	1.85e-26	0.925	A2M,ABRA,ACAP1,ACBD7,ACE2,ACSM5,ACTG2,ACTN2,ADAM12,ADAM19,ADAMTS16,ADAMTS17,ADAMTS18,ADAMTS3,ADAMTS7,ADAMTSL3,ADCY10,ADCY2,ADCYAP1R1,ADGRB3,ADH1C,ADPRHL1,ADRA2A,ADRA2B,ADSSL1,AGFG1,AGMO,AK7,AKAP11,AKT1,ALDH1A1,ALDH4A1,ALOX5,AMBN,AMIGO2,AMPD1,AMPH,ANHX,ANK1,ANK3,ANKRD1,ANKRD34B,ANO5,ANXA2,ANXA2R,ANXA5,APAF1,APLNR,APOL3,AQP7,ARID3C,ARPP21,ASB10,ASB15,ASB16,ASB2,ASB4,ATP1A2,ATP2A1,ATP2B2,ATP6V0A4,AT…	631
Cell Morphology	Sprouting	9.32e-07	4.25e-05	0.913	A2M,ADGRB1,AKT1,BASP1,BMP7,C3,CALD1,CAMK2A,CAMK2B,CDH1,CTNNA2,DLG4,EGF,EPHX2,FAM107A,FOS,FOXO6,GRIN3A,IGF2,ITGB8,LEP,MET,MT2A,NGFR,NRN1,OLR1,PRKX,PROX1,PTGS2,PVALB,RET,S1PR3,SCN4B,SEMA4D,SLIT1,SPP1,SPTBN2,THBS1,TNC,UCHL1,WNT5A	41
Cellular Development,Cellular Growth and Proliferation,Nervous System Development and Function,Tissue Development	Proliferation of neuronal cells	2.14e-05	0.000624	0.895	A2M,ADCY10,ADCYAP1R1,AKT1,BASP1,BMP7,CAMK2A,CAMK2B,DDR1,DLG4,DOK5,DUSP13,EGF,FAM107A,FGF18,GFAP,GFRA1,HAP1,ISLR2,LEP,MATK,MET,MICALL2,MT2A,NGFR,NRN1,NUDT7,PRAG1,PRLR,PTN,RAP1GAP,RET,RHOQ,ROBO1,SCN1B,SCN4B,SEMA4D,SLIT1,SPP1,SYNPO,THBS1,TNC,TNFRSF19,WNT5A	44
Cancer,Organismal Injury and Abnormalities	Extracranial solid tumor	6.97e-27	4.45e-24	0.871	A2M,AARD,ABRA,ACAP1,ACBD7,ACE2,ACER2,ACKR2,ACOT11,ACSM5,ACTG2,ACTN2,ADAM12,ADAM19,ADAMTS16,ADAMTS17,ADAMTS18,ADAMTS3,ADAMTS7,ADAMTSL3,ADCY10,ADCY2,ADCYAP1R1,ADGRB3,ADH1C,ADPRHL1,ADRA2A,ADRA2B,ADSSL1,AGFG1,AGMO,AK1,AK7,AKAP11,AKT1,ALDH1A1,ALDH4A1,ALOX5,AMBN,AMIGO2,AMPD1,AMPH,ANHX,ANK1,ANK3,ANKH,ANKRD1,ANKRD34B,ANO5,ANXA2,ANXA2R,ANXA5,APAF1,APLNR,APOBEC2,APOL3,AQP7,ARID3C,ARPP21,ART4,ASB10,ASB15,AS…	701
Cancer,Cellular Development,Cellular Growth and Proliferation,Organismal Injury and Abnormalities,Tumor Morphology	Proliferation of tumor cells	1.49e-05	0.000459	0.864	AKT1,ALOX5,ANXA2,BMP7,CCL11,CDH1,CNKSR1,CSF3R,EGF,FGF18,FOS,FST,GFRA1,IGF2,IGFBP3,IGFBP5,IL15,INHBA,INHBB,LEP,LGALS3,MET,PEG10,PTGS2,SOX4,SPP1,TGFB3,THBS1,WNT5A	29
Connective Tissue Development and Function,Tissue Morphology	Quantity of connective tissue	4.48e-06	0.000168	0.846	ACOT11,ADAM12,ADRA2A,AKT1,ALDH1A1,ATP1A2,ATP2B2,BGN,BSCL2,C3,CES1,CLEC11A,CSPG4,CXCL14,EGF,FGF18,FNDC5,FOS,FOSB,GPNMB,GPX1,HIVEP3,HJV,HTR4,IGFBP3,LEP,LGALS3,LIPA,MEOX1,MSR1,NPR3,NQO1,P2RX7,PCK1,PER1,PFKM,PIM3,PLA2G6,PLIN2,PON3,PPP1R3A,PRLR,PSTPIP2,SFRP4,SFTPC,SLC25A25,SLC2A4,SPP1,TFRC,TNFRSF11B,TRIM63,TRPV5,UCP2,WNT5A	54
Cancer,Organismal Injury and Abnormalities	Abdominal cancer	5.61e-28	3.98e-25	0.845	A2M,ABRA,ACAP1,ACBD7,ACE2,ACOT11,ACSM5,ACTG2,ACTN2,ADAM12,ADAM19,ADAMTS16,ADAMTS17,ADAMTS18,ADAMTS3,ADAMTS7,ADAMTSL3,ADCY10,ADCY2,ADCYAP1R1,ADGRB3,ADH1C,ADPRHL1,ADRA2A,ADRA2B,ADSSL1,AGFG1,AGMO,AK7,AKAP11,AKT1,ALDH1A1,ALDH4A1,ALOX5,AMBN,AMIGO2,AMPD1,AMPH,ANHX,ANK1,ANK3,ANKRD1,ANKRD34B,ANO5,ANXA2,ANXA2R,ANXA5,APAF1,APLNR,APOL3,AQP7,ARID3C,ARPP21,ASB10,ASB15,ASB16,ASB2,ASB4,ATP1A2,ATP2A1,ATP2B2,ATP6…	660
Lipid Metabolism,Molecular Transport,Small Molecule Biochemistry	Concentration of fatty acid	7.51e-07	3.52e-05	0.843	ACOT11,AKT1,ALOX5,AZGP1,BSCL2,C3,CBS/CBSL,CES1,CLEC11A,CYP1B1,EGF,EPHX2,FADS2,FOS,GPX1,HCAR2,HPGD,IGF2,IL15RA,LEP,LIPA,MERTK,NUAK2,OLR1,PCK1,PLIN2,PON3,PTGDS,PTGS2,SLC27A1,SLC2A4,UCP2	32
Cardiovascular System Development and Function	Development of vasculature	3.07e-08	1.95e-06	0.821	ABRA,ACE2,ADAM12,ADAM19,ADGRB1,ADRA2A,ADRA2B,AKT1,AMIGO2,ANXA2,APLNR,ASB4,BPI,C3,CBS/CBSL,CCL11,CDH1,CLU,CNN1,COL8A1,COL8A2,CRYAB,CSPG4,CXCL14,CXCL2,CYP1B1,DDAH1,DDR1,ECM1,EDIL3,EGF,ENPEP,EPHX2,FBN2,FGF18,FMOD,FOS,GAS6,GFAP,GJA5,GPX1,HOXD10,HPGD,HSPB1,HSPB7,HTR4,HUS1,IGF2,IGFBP3,IL11RA,IL15,INHBA,ITGB8,LEP,LGALS3,LIPA,MERTK,MET,MYCN,MYO18B,NGFR,OLR1,P2RX7,PDPN,PFKM,PRKX,PROX1,PTGER2,PTGS2,PTK7,PT…	93
Cardiovascular System Development and Function,Organismal Development	Angiogenesis	5.06e-06	0.000186	0.821	ABRA,ACE2,ADAM12,ADGRB1,ADRA2A,ADRA2B,AKT1,AMIGO2,ANXA2,APLNR,BPI,C3,CBS/CBSL,CCL11,CDH1,COL8A1,COL8A2,CRYAB,CSPG4,CXCL14,CXCL2,CYP1B1,DDAH1,DDR1,ECM1,EDIL3,EGF,ENPEP,EPHX2,FGF18,FOS,GAS6,GJA5,GPX1,HOXD10,HSPB1,HTR4,IGF2,IGFBP3,IL15,INHBA,ITGB8,LEP,LGALS3,LIPA,MERTK,MET,MYO18B,NGFR,OLR1,P2RX7,PFKM,PRKX,PROX1,PTGER2,PTGS2,PTK7,PTN,PTP4A3,RAMP1,ROBO1,S1PR3,SEMA3C,SEMA4D,SLIT3,SPINK5,SPP1,TBX1,TF,TH…	76
Cellular Movement	Migration of cells	2.14e-10	2.1e-08	0.816	A2M,ACKR2,ADAM12,ADAM19,ADAMTS7,ADCY10,ADCYAP1R1,ADRA2A,AKAP11,AKT1,ALOX5,ANXA2,APAF1,ASB2,B4GALT6,BGN,BST2,C3,CALD1,CAST,CCL11,CCL23,CCL4,CCR1,CDH1,CDK7,CES1,CLDN4,CLEC11A,CLEC7A,CLU,COCH,COL11A1,COL6A1,CR2,CRYAB,CSF3R,CSPG4,CTNNA2,CTSL,CXCL14,CXCL2,CYP1B1,CYP2S1,DDR1,DLG4,ECM1,EGF,EGFL6,EPB41L4B,EPHB6,EPHX2,FAM107A,FGF18,FHL1,FIGN,FOS,FOXO6,FUT7,GAS6,GFAP,GFRA1,GPNMB,GRIA2,HAPLN4,HCAR2,HNF4A,HO…	161
Cancer,Gastrointestinal Disease,Organismal Injury and Abnormalities	Gastrointestinal tract cancer	1.93e-25	1.07e-22	0.816	A2M,ABRA,ACAP1,ACE2,ACTG2,ACTN2,ADAM12,ADAM19,ADAMTS16,ADAMTS17,ADAMTS18,ADAMTS3,ADAMTS7,ADAMTSL3,ADCY10,ADCY2,ADCYAP1R1,ADPRHL1,ADRA2A,ADRA2B,ADSSL1,AGFG1,AGMO,AK7,AKAP11,AKT1,ALDH1A1,ALDH4A1,ALOX5,AMBN,AMIGO2,AMPD1,AMPH,ANK1,ANK3,ANKRD34B,ANO5,ANXA2,ANXA2R,APAF1,APLNR,AQP7,ARPP21,ASB10,ASB15,ASB16,ASB2,ASB4,ATP1A2,ATP2A1,ATP2B2,ATP6V0A4,ATP6V1E2,AZGP1,B4GALT6,BASP1,BGN,BLVRB,BMP7,BPI,BSCL2,BST2…	590
Tissue Development	Regeneration of muscle	1.11e-05	0.000358	0.816	ADGRB1,BVES,CMYA5,CRYAB,CSF3R,GPX1,HOPX,MET,MYMK,MYOZ1,P2RX5,PFKM,TRIM72	13
Organ Morphology,Tissue Development	Regeneration of skeletal muscle	1.66e-05	0.000501	0.816	ADGRB1,BVES,CMYA5,CRYAB,CSF3R,GPX1,HOPX,MET,MYMK,P2RX5	10
Carbohydrate Metabolism	Quantity of carbohydrate	1.31e-07	7.49e-06	0.794	ACOT11,ADRA2A,AGMO,AKT1,ALDH1A1,APAF1,AQP7,ATP2B2,AZGP1,BSCL2,C1QTNF12,C3,CES1,CKM,CR2,CXCL14,EEF1A2,EGF,EPHX2,FOXO6,GPX1,HCAR1,HK1,IDS,IGF2,IGFBP3,IGFBP5,LBP,LEP,LGALS3,LIPG,MAFA,NQO1,NUAK2,PCK1,PFKM,PHGDH,PLA2G6,PLIN2,PPP1R3A,PRKAG3,PRLR,PROX1,PTGS2,PTP4A3,RTN2,SFTPC,SLC2A4,SPP1,UCP2,WFS1,XYLT1	52
Cardiovascular System Development and Function,Cellular Movement	Cell movement of endothelial cells	1.73e-05	0.000519	0.775	AKT1,ANXA2,CCL11,CRYAB,CSPG4,CXCL14,CYP1B1,EGF,FGF18,GAS6,HSPB1,IGF2,IGFBP3,IL2RA,LEP,LGALS3,LIPA,MET,NOXA1,OLR1,PRKX,PROX1,PTGS2,PTN,PTP4A3,ROBO1,SEMA4D,SEMA6D,SPP1,TGFB3,THBS1,TNFSF15,WNT5A	33
Cardiovascular Disease	Vascular lesion	5.53e-07	2.69e-05	0.763	ALOX5,CBS/CBSL,CCR1,CES1,COL11A1,CTSL,CXCL2,DDR1,EGF,EPHX2,F5,FBN2,FUT7,GPX1,IGF2,LEP,LIPG,MPZ,MSR1,PLA2G6,PON3,PTGER2,PTGS2,S100A12,SPP1,TGFB3,THBS1,TNFRSF11B	28
Cancer,Organismal Injury and Abnormalities	Head and neck carcinoma	7.83e-20	2.17e-17	0.762	A2M,AARD,ABRA,ACAP1,ACBD7,ACE2,ACER2,ACOT11,ACSM5,ACTG2,ACTN2,ADAM12,ADAM19,ADAMTS16,ADAMTS17,ADAMTS18,ADAMTS3,ADAMTS7,ADAMTSL3,ADCY10,ADCY2,ADCYAP1R1,ADPRHL1,ADRA2A,ADSSL1,AGFG1,AGMO,AK7,AKAP11,AKT1,ALDH1A1,ALDH4A1,ALOX5,AMPD1,AMPH,ANHX,ANK1,ANK3,ANKH,ANKRD1,ANO5,ANXA2,ANXA5,APAF1,APOL3,AQP7,ARPP21,ASB10,ASB15,ASB16,ASB2,ASB4,ATP1A2,ATP2A1,ATP2B2,ATP6V0A4,AZGP1,BASP1,BGN,BLVRB,BMP7,BPI,BTN2A2,BV…	570
Cardiovascular Disease	Hypertension	3.58e-05	0.000958	0.714	ACE2,ACTG2,ADRA2A,ADRA2B,APLNR,APOL3,ASB4,CA3,CACNA1S,CACNB1,CACNG1,COL12A1,COL8A1,DDR1,EPHX1,F5,FHL1,GSTP1,HOXD10,KCNMB1,KLF15,LEP,MET,MMP23B,MOCOS,MXRA5,MYBPC1,NAALAD2,NEGR1,NPR3,NPTX2,OLR1,PAH,PDLIM3,PMEPA1,PRRG1,PTGDS,PTGS2,RBFOX1,RET,SCN1B,SCN4B,SFMBT1,SLC2A4,SLIT3,SLN,TACC1,THNSL1,TNC,TNFAIP6,TNNC2,TRIM72,XPNPEP2,YBX3,ZBTB16,ZNF133	56
Organismal Injury and Abnormalities	Benign lesion	8.34e-16	1.66e-13	0.709	ADAM12,ADCYAP1R1,ADGRB3,ADRA2A,ADRA2B,AKT1,ALDH1A1,ANKH,ANXA2,ANXA5,ASB2,ATP2A1,C3,C3orf67,CAMK2B,CAPN6,CDC42EP3,CDH1,CKM,CLMN,CLU,COL11A1,COL11A2,COL12A1,COL22A1,COL6A1,COL8A1,COL8A2,CRABP2,CRLF2,CRYAB,CXCL14,CYP1B1,DDR1,DNASE1L3,EGF,ENO3,ESRRG,FKBP10,FMOD,FOS,GALNT6,GPM6B,GRIA2,GSTP1,HAP1,HOPX,HSPB7,HTR4,IGF2,IGFBP3,IGFBP5,INHBA,ISX,JPH1,LEP,LGALS3,LSP1,MET,MXRA5,MYCN,MYH2,MYH4,MYLPF,NEBL,NEGR1…	106
Cellular Movement,Hematological System Development and Function,Immune Cell Trafficking	Cellular infiltration by leukocytes	3.33e-06	0.000129	0.696	ACKR2,AKT1,BGN,C3,CAST,CCL11,CCL4,CCR1,CES1,CR2,CRYAB,CXCL2,EPHX2,FOXO6,FUT7,GAS6,GFAP,IDO1,IGFBP3,IL11RA,IL15,IL15RA,IL2RA,LBP,LEP,LGALS3,MET,MSR1,NQO1,P2RX7,PCOLCE2,PLP1,PTGS2,SFTPC,SPP1,ST14,THBS1,UCP2,WRN	39
Neurological Disease	Neurological signs	8.57e-17	1.82e-14	0.692	A2M,ACOT11,ACTN2,ACTN3,ADCY2,ADRA2A,ADRA2B,AK1,AKT1,APLNR,ARPP21,ATP2A1,ATP2B2,BASP1,C3,C7,CAMK2A,CAMK2B,CASP6,CCL4,CKB,CLU,COCH,CORO2B,CRYAB,DIRAS2,DKK3,DTNA,EEF1A2,ENO3,EPHX2,ESRRG,FAM107A,FOS,FOSB,GFAP,GLRB,GPRC5C,GRIA2,GRIN3A,HAP1,HCAR2,HOMER1,IDO1,IDS,IL15RA,LAMB1,LDHA,LEP,LRRN1,MERTK,MT2A,MYH7,MYOM2,MYOZ2,NPTX2,NREP,PDLIM7,PFKM,PGAM2,PPP1R1A,PPP1R3A,PRKX,PRR5,PTGS2,PVALB,RAP1GAP,RASD2,RBFOX…	88
Cell-To-Cell Signaling and Interaction,Cellular Assembly and Organization,Skeletal and Muscular System Development and Function	Fusion of muscle cell lines	4.45e-06	0.000167	0.67	ADGRB1,AKT1,AMPH,ANXA5,ASB2,FST,MYMK,NMRK2	8
Cancer,Organismal Injury and Abnormalities	Lymphoreticular neoplasm	2.54e-06	0.0001	0.622	ACER2,ACTN2,ADAM12,ADAM19,ADAMTS17,ADAMTS3,ADAMTS7,ADAMTSL3,ADCYAP1R1,AKAP11,AKT1,ALDH4A1,ALOX5,AMPH,ANK3,ANO5,ANXA2,APAF1,APLNR,AQP7,ARID3C,ARPP21,ASB10,ATP1A2,ATP2B2,ATP6V0A4,BASP1,BMP7,BPI,BSCL2,C3,C7,CADM2,CALD1,CARNS1,CCT6B,CDA,CDC42EP3,CDH1,CHIA,CLEC18A/CLEC18C,CLU,CMYA5,CNKSR1,CNTFR,CNTNAP4,COCH,COL11A1,COL12A1,COL6A1,COL8A2,CR2,CSF3R,CSPG4,CTNNA2,CTSL,CXCL14,CYP1B1,DDR1,DDX60,DES,DSC3,DUS…	186
Cardiovascular System Development and Function,Organ Development,Organ Morphology,Skeletal and Muscular System Development and Function	Contraction of cardiac muscle	1.56e-07	8.65e-06	0.6	ACE2,ANK3,ATP1A2,GJA5,LEP,LMOD2,MET,MYH7,MYL1,MYL2,SCN1B,SCN4B,SRL,TNNI1,TPM1,TRIM54,TRIM63	17
Cancer,Gastrointestinal Disease,Organismal Injury and Abnormalities	Digestive organ tumor	5.09e-23	1.97e-20	0.578	A2M,ABRA,ACAP1,ACE2,ACOT11,ACSM5,ACTG2,ACTN2,ADAM12,ADAM19,ADAMTS16,ADAMTS17,ADAMTS18,ADAMTS3,ADAMTS7,ADAMTSL3,ADCY10,ADCY2,ADCYAP1R1,ADH1C,ADPRHL1,ADRA2A,ADRA2B,ADSSL1,AGFG1,AGMO,AK7,AKAP11,AKT1,ALDH1A1,ALDH4A1,ALOX5,AMBN,AMIGO2,AMPD1,AMPH,ANK1,ANK3,ANKRD34B,ANO5,ANXA2,ANXA2R,ANXA5,APAF1,APLNR,AQP7,ARPP21,ASB10,ASB15,ASB16,ASB2,ASB4,ATP1A2,ATP2A1,ATP2B2,ATP6V0A4,ATP6V1E2,AZGP1,B4GALT6,BASP1,BGN,…	631
Cancer,Organismal Injury and Abnormalities	Thoracic neoplasm	2.8e-06	0.00011	0.575	ACE2,ACTN2,ADAM12,ADAM19,ADAMTS3,ADAMTS7,ADCY10,ADCY2,ADCYAP1R1,ADGRB3,ADH1C,AKT1,ALOX5,ANXA2,AQP7,ARID3C,ATP1A2,ATP2B2,BGN,C3orf67,C7,CALD1,CAMK2B,CD164L2,CDA,CDC42EP3,CDH1,CKB,CLCA1,CLDN4,CLEC7A,CLU,CMYA5,CNTNAP4,COCH,COL11A1,COL12A1,COL22A1,CR2,CRYAB,CSF3R,CSPG4,CTNNA2,CTSD,CXCL2,CYP1B1,DDR1,DMRT2,DOK5,EGF,ELOVL4,EPB41L4B,EPHB6,EPHX1,EYA4,FBN2,FCRL5,FHL1,FHOD3,FKBP5,FOLH1B,GADL1,GPNMB,GPX1,GPX…	156
Cardiovascular System Development and Function,Organismal Development	Vasculogenesis	3.86e-06	0.000147	0.563	ABRA,ACE2,ADGRB1,ADRA2A,ADRA2B,AKT1,AMIGO2,ANXA2,APLNR,BPI,C3,CBS/CBSL,CCL11,CDH1,COL8A1,COL8A2,CRYAB,CSPG4,CXCL14,CXCL2,CYP1B1,DDR1,ECM1,EDIL3,EGF,EPHX2,FOS,GAS6,GJA5,GPX1,HOXD10,HTR4,IGF2,IGFBP3,INHBA,ITGB8,LEP,LGALS3,LIPA,MERTK,MET,MYO18B,NGFR,OLR1,PRKX,PROX1,PTGER2,PTGS2,PTK7,PTN,PTP4A3,ROBO1,S1PR3,SEMA3C,SEMA4D,SLIT3,SPP1,TBX1,TF,THBS1,THBS4,TNC,TNFSF15,TNMD,WNT5A	65
Cell Death and Survival,DNA Replication, Recombination, and Repair	Fragmentation of DNA	3.18e-05	0.000861	0.562	AKT1,APAF1,CAST,CLU,CRYAB,DNASE1L3,EGF,GPX1,HSPB1,IGF2,IGFBP5,INHBA,KRT8,LEP,MSR1,PTGS2,PTN,TNFRSF19	18
Cancer,Organismal Injury and Abnormalities,Reproductive System Disease	Genital tumor	6.31e-24	2.6e-21	0.549	A2M,ACBD7,ACE2,ACTG2,ADAM12,ADAM19,ADAMTS16,ADAMTS18,ADAMTS3,ADAMTS7,ADAMTSL3,ADCY10,ADCY2,ADCYAP1R1,ADGRB3,ADRA2A,ADRA2B,ADSSL1,AGMO,AK7,AKAP11,AKT1,ALDH1A1,ALDH4A1,ALOX5,AMBN,AMPD1,AMPH,ANHX,ANK1,ANK3,ANKRD1,ANKRD34B,ANO5,ANXA2,ANXA5,APOL3,AQP7,ARID3C,ARPP21,ASB10,ASB16,ASB2,ASB4,ATP1A2,ATP2A1,ATP2B2,ATP6V0A4,AZGP1,B4GALT6,BMP7,BSCL2,BTN2A2,C10orf71,C1QTNF12,C3,C3orf67,C7,CA3,CACNA1S,CACNB1,CAC…	445
Skeletal and Muscular System Development and Function	Activation of muscle	4.61e-05	0.00118	0.548	CKM,CRYAB,LEP,LGALS3,MSR1,MYLK2,S100A12	7
Cell Death and Survival	Necrosis	6.13e-08	3.77e-06	0.544	A2M,ACER2,ACSM5,ADAM12,ADAMTS16,ADAMTS3,ADCY10,ADCYAP1R1,AKT1,ALDH1A1,ALOX5,AMIGO2,ANKRD1,ANXA2,ANXA5,APAF1,AQP7,ATP1A2,ATP2A1,ATP2B2,BGN,BMP7,BPI,C3,CA3,CAMK2A,CAMK2B,CASP6,CAST,CAVIN3,CBS/CBSL,CCL11,CCL4,CDA,CDC42EP3,CDH1,CDK7,CES1,CHIA,CISH,CLEC11A,CLU,CNTFR,COL6A1,CR2,CRABP2,CRYAB,CSF3R,CSPG4,CTNNA2,CTSD,CXCL2,CYB5A,CYP1B1,DES,DIRAS3,DKK3,DLG4,DUSP4,EEF1A2,EGF,ELOVL4,EPHB6,EPHX1,EPHX2,EYA4,F5…	191
Cancer,Organismal Injury and Abnormalities,Respiratory Disease	Respiratory system tumor	3.71e-07	1.88e-05	0.54	ACE2,ACTN2,ADAM12,ADAM19,ADAMTS3,ADAMTS7,ADAMTSL3,ADCY10,ADCY2,ADCYAP1R1,ADGRB3,ADH1C,AKT1,ALOX5,AMPH,ANK3,ANO5,ANXA2,AQP7,ARID3C,ARPP21,ATP1A2,ATP2B2,BGN,C3orf67,C7,CACNA1S,CALD1,CAMK2B,CD164L2,CDA,CDC42EP3,CDH1,CDH18,CFI,CKB,CLCA1,CLDN4,CLEC7A,CLU,CMYA5,CNTN1,CNTNAP4,COCH,COL11A1,COL12A1,COL22A1,CRYAB,CSF3R,CSPG4,CTNNA2,CTSD,CXCL2,CYP1B1,DDR1,DMRT2,DOK5,DUSP27,EDIL3,EGF,ELOVL4,EPB41L4B,EPHB6,EP…	188
Cancer,Organismal Injury and Abnormalities,Respiratory Disease	Lung tumor	5.32e-06	0.000192	0.54	ACE2,ACTN2,ADAM12,ADAM19,ADAMTS3,ADAMTS7,ADCY10,ADCY2,ADCYAP1R1,ADGRB3,ADH1C,AKT1,ALOX5,ANXA2,AQP7,ARID3C,ATP1A2,ATP2B2,BGN,C3orf67,C7,CALD1,CAMK2B,CD164L2,CDA,CDC42EP3,CDH1,CKB,CLCA1,CLDN4,CLEC7A,CLU,CMYA5,CNTNAP4,COCH,COL11A1,COL12A1,COL22A1,CRYAB,CSF3R,CSPG4,CTNNA2,CTSD,CXCL2,CYP1B1,DDR1,DMRT2,DOK5,EGF,ELOVL4,EPB41L4B,EPHB6,EPHX1,EYA4,FBN2,FCRL5,FHL1,FHOD3,FKBP5,FOLH1B,GADL1,GPNMB,GPX1,GPX3,GR…	153
Cell Morphology,Cellular Assembly and Organization,Cellular Development,Cellular Function and Maintenance,Cellular Growth and Proliferation,Nervous System Development and Function,Organismal Development,Tissue Development	Neuritogenesis	7.73e-07	3.6e-05	0.534	A2M,ADGRB1,ADGRB3,AKT1,ANK3,BASP1,BMP7,C3,CALD1,CAMK2A,CAMK2B,CASP6,CDKL3,CKB,CKM,CLMN,CLU,CNTN1,CTNNA2,DDR1,DLG4,FAM107A,FOS,FOXO6,GFRA1,GRIN3A,HAP1,IL11RA,INHBA,LAMB1,LEP,MET,MICALL2,MPZ,MT2A,NANOS1,NGFR,NRN1,PHGDH,PTGS2,PTN,PVALB,RET,ROBO1,S1PR3,SCN4B,SEMA4D,SLIT1,SLIT3,SPTBN2,ST8SIA1,STMN3,THBS4,TNC,TNK2,UCHL1,WNT5A	57
Cancer,Gastrointestinal Disease,Hepatic System Disease,Organismal Injury and Abnormalities	Liver tumor	5.7e-06	0.000204	0.534	A2M,ACE2,ACTG2,ADAM12,ADAM19,ADAMTS16,ADAMTS17,ADAMTS18,ADAMTS3,ADAMTSL3,ADCY10,ADCY2,ADRA2A,ADRA2B,AGFG1,AKAP11,AKT1,ALDH1A1,ALDH4A1,AMIGO2,AMPD1,AMPH,ANK1,ANK3,ANO5,ANXA2,ANXA5,AQP7,ASB15,ASB2,ASB4,ATP1A2,ATP2B2,ATP6V0A4,B4GALT6,BMP7,BSCL2,C10orf71,C3,C3orf67,C7,CACNA1S,CADM2,CAMK2A,CAMK2B,CAP2,CAST,CCDC60,CCR1,CCT6B,CDC42EP3,CDH1,CDKL3,CES1,CISH,CKMT2,CLCA1,CLDN4,CLMN,CNN1,CNTFR,CNTN1,CNTNAP4,…	312
Cancer,Gastrointestinal Disease,Organismal Injury and Abnormalities	Hepatobiliary carcinoma	2.74e-08	1.77e-06	0.524	A2M,ACE2,ACOT11,ACTG2,ADAM12,ADAM19,ADAMTS16,ADAMTS17,ADAMTS18,ADAMTS3,ADAMTSL3,ADCY10,ADCY2,ADH1C,ADRA2A,ADRA2B,AGFG1,AKAP11,AKT1,ALDH4A1,AMIGO2,AMPD1,AMPH,ANK1,ANK3,ANO5,ANXA2,ANXA5,AQP7,ASB15,ASB2,ASB4,ATP1A2,ATP2B2,ATP6V0A4,B4GALT6,BMP7,BSCL2,C10orf71,C3,C3orf67,C7,CACNA1S,CADM2,CAMK2A,CAMK2B,CAP2,CAST,CCDC60,CCR1,CCT6B,CDC42EP3,CDH1,CDKL3,CISH,CLCA1,CLMN,CMYA5,CNKSR1,CNN1,CNTFR,CNTN1,COCH,CO…	291
Cancer,Gastrointestinal Disease,Hepatic System Disease,Organismal Injury and Abnormalities	Liver carcinoma	1.8e-06	7.6e-05	0.524	ACTG2,ADAM12,ADAM19,ADAMTS16,ADAMTS17,ADAMTS18,ADAMTS3,ADAMTSL3,ADCY10,ADCY2,ADRA2A,AGFG1,AKT1,ALDH4A1,AMIGO2,AMPH,ANK1,ANK3,ANO5,ANXA2,ANXA5,AQP7,ASB15,ASB2,ASB4,ATP1A2,ATP2B2,ATP6V0A4,B4GALT6,BMP7,BSCL2,C10orf71,C3,C3orf67,C7,CACNA1S,CADM2,CAMK2A,CAMK2B,CAP2,CAST,CCDC60,CCR1,CCT6B,CDC42EP3,CDH1,CDKL3,CISH,CLCA1,CLMN,CNN1,CNTFR,CNTN1,COCH,COL11A1,COL11A2,COL12A1,COL22A1,COL6A1,COL8A2,CORO2B,CPXM…	268
Cellular Movement	Cellular infiltration by blood cells	1.85e-06	7.73e-05	0.511	ACKR2,AKT1,BGN,C3,CAST,CCL11,CCL4,CCR1,CES1,CR2,CRYAB,CXCL2,EPHX2,FOXO6,FUT7,GAS6,GFAP,IDO1,IGFBP3,IL11RA,IL15,IL15RA,IL2RA,LBP,LEP,LGALS3,MET,MSR1,NQO1,P2RX7,PCOLCE2,PLP1,PTGS2,SFTPC,SPP1,ST14,THBS1,UCP2,WRN,ZBTB16	40
Organismal Injury and Abnormalities	Fibrosis	2.64e-05	0.000744	0.503	ACE2,ADRA2A,AKT1,ALOX5,BGN,BMP7,C3,CBS/CBSL,CCR1,CDH1,CISH,CLU,CRLF2,CYP4B1,DDR1,DES,DTNA,EGF,GPX1,GSTP1,HNF4A,HOPX,HSPB1,HSPB8,IGF2,IL11RA,IL2RA,KLF15,KLHL41,KRT8,LGALS3,MUC5B,MYBPC1,MYH2,MYL2,PTGS2,RET,SFRP4,SFTPC,SLC2A4,SLN,SPP1,ST14,THBS1,THBS4,TNFRSF11B,TPM1,TPM2,WRN	49
Cancer,Gastrointestinal Disease,Organismal Injury and Abnormalities	Gastrointestinal tumor	1.4e-25	8.53e-23	0.501	A2M,ABRA,ACAP1,ACE2,ACTG2,ACTN2,ADAM12,ADAM19,ADAMTS16,ADAMTS17,ADAMTS18,ADAMTS3,ADAMTS7,ADAMTSL3,ADCY10,ADCY2,ADCYAP1R1,ADPRHL1,ADRA2A,ADRA2B,ADSSL1,AGFG1,AGMO,AK7,AKAP11,AKT1,ALDH1A1,ALDH4A1,ALOX5,AMBN,AMIGO2,AMPD1,AMPH,ANK1,ANK3,ANKRD34B,ANO5,ANXA2,ANXA2R,APAF1,APLNR,AQP7,ARPP21,ASB10,ASB15,ASB16,ASB2,ASB4,ATP1A2,ATP2A1,ATP2B2,ATP6V0A4,ATP6V1E2,AZGP1,B4GALT6,BASP1,BGN,BLVRB,BMP7,BPI,BSCL2,BST2…	592
Cancer,Gastrointestinal Disease,Organismal Injury and Abnormalities	Colon tumor	8.68e-08	5.18e-06	0.492	ACE2,ACTN2,ADAM12,ADAM19,ADAMTS16,ADAMTS18,ADAMTS3,ADCY10,ADCY2,ADSSL1,AGMO,AKT1,ALOX5,AMBN,AMPD1,ANK1,ANK3,ANKRD34B,ANO5,APAF1,ARPP21,ASB10,ASB2,ASB4,ATP2A1,ATP2B2,BMP7,BPI,BST2,C10orf71,C1QTNF6,C3,CADM2,CALD1,CAPN6,CARNS1,CAST,CBS/CBSL,CCDC60,CDC42EP3,CDH1,CDH18,CDK7,CES1,CFI,CHIA,CHPT1,CHST13,CLCA1,CLCN1,CLDN4,CLMN,CLU,CMYA5,CNN1,CNTN1,CNTNAP4,COL11A1,COL12A1,COL22A1,COL6A1,COL8A1,CORO2B,CPXM2…	287
Cell-To-Cell Signaling and Interaction	Activation of cells	6.14e-06	0.000216	0.482	AKT1,ANK3,ANXA2,BPI,C3,CAST,CCL11,CD1C,CDH1,CISH,CLEC7A,CR2,CRLF2,CRYAB,CTSL,CXCL2,EGF,ENPEP,F5,FCRL1,GAS6,GFAP,GJA5,GJC2,GP9,GPNMB,HDAC9,HSPB8,IDO1,IGF2,IL15,IL15RA,IL20RB,IL2RA,ISX,KRT8,LBP,LEP,LGALS3,LGALS3BP,LSP1,LYNX1,MERTK,MET,MPZ,MUC5B,MYCN,MYLK2,NR4A3,P2RX1,P2RX7,P2RY6,PDPN,PGLYRP2,PPP1R1A,PTGER2,PTGS2,RET,S100A12,S100A8,SCN1B,SEMA4D,SLC7A2,SPP1,THBS1,TNC,TNFAIP6,TNFRSF11B,TNFRSF13C,WNT5A	70
Skeletal and Muscular System Development and Function	Contraction of striated muscle	4.38e-13	6.14e-11	0.451	ACE2,ANK3,ATP1A2,CACNA1S,DTNA,GJA5,HOMER1,KLHL41,LEP,LMOD2,MET,MYH7,MYL1,MYL2,MYLK2,PGAM2,SCN1B,SCN4B,SRL,TNNC2,TNNI1,TNNI2,TNNT1,TNNT3,TPM1,TRIM54,TRIM63	27
Cellular Function and Maintenance,Small Molecule Biochemistry	Homeostasis of ion	1.21e-06	5.36e-05	0.436	ANK1,ATP1A2,ATP2B2,C7,CCL11,CCL23,CCR1,CKB,CLDN4,HJV,HNF4A,IGF2,JPH2,LEP,MT2A,PGM1,PRND,PYGM,RMDN3,SCARA5,SFRP4,SLC24A3,SPP1,SYPL2,TF,TFRC,TNFRSF11B,TRPV5,WFS1,WNK2	30
Cancer,Gastrointestinal Disease,Organismal Injury and Abnormalities	Development of digestive organ tumor	9.97e-10	8.6e-08	0.431	A2M,ACE2,ACTN2,ADAM19,ADAMTS16,ADAMTS18,ADAMTS3,ADCY10,ADCY2,ADSSL1,AGMO,AKT1,ALDH1A1,ALOX5,AMBN,AMIGO2,AMPD1,AMPH,ANK1,ANK3,ANKRD34B,ANO5,APAF1,ARPP21,ASB10,ASB2,ASB4,ATP2A1,ATP2B2,AZGP1,BMP7,BPI,C10orf71,C1QTNF6,C3,C7,CADM2,CALD1,CAPN6,CARNS1,CAST,CBS/CBSL,CCDC60,CDC42EP3,CDH1,CDH18,CES1,CFI,CHIA,CHPT1,CHST13,CLCA1,CLCN1,CLDN4,CLMN,CLU,CMYA5,CNKSR1,CNTN1,CNTNAP4,COL11A1,COL12A1,COL22A1,COL6A1,C…	326
Cancer,Gastrointestinal Disease,Organismal Injury and Abnormalities	Digestive system cancer	3.24e-24	1.59e-21	0.409	A2M,ABRA,ACAP1,ACE2,ACOT11,ACSM5,ACTG2,ACTN2,ADAM12,ADAM19,ADAMTS16,ADAMTS17,ADAMTS18,ADAMTS3,ADAMTS7,ADAMTSL3,ADCY10,ADCY2,ADCYAP1R1,ADH1C,ADPRHL1,ADRA2A,ADRA2B,ADSSL1,AGFG1,AGMO,AK7,AKAP11,AKT1,ALDH1A1,ALDH4A1,ALOX5,AMBN,AMIGO2,AMPD1,AMPH,ANK1,ANK3,ANKRD34B,ANO5,ANXA2,ANXA2R,ANXA5,APAF1,APLNR,AQP7,ARPP21,ASB10,ASB15,ASB16,ASB2,ASB4,ATP1A2,ATP2A1,ATP2B2,ATP6V0A4,ATP6V1E2,AZGP1,B4GALT6,BASP1,BGN,…	625
Cancer,Organismal Injury and Abnormalities	Development of benign tumor	2.93e-07	1.55e-05	0.409	AKT1,ANXA2,ANXA5,ASB2,C3,C3orf67,CAMK2B,CDH1,CLMN,CLU,CRLF2,CRYAB,CYP1B1,DNASE1L3,EGF,ENO3,FKBP10,FOS,GALNT6,GSTP1,HTR4,IGF2,INHBA,ISX,LEP,LGALS3,MET,NEBL,NFE2L3,NR5A2,NUAK2,NXPE4,PCK1,PERP,PLAG1,PRLR,PTGS2,RBP4,RET,RRM2,S100A8,SCARA5,SEMA4D,SLC7A5,SLIT3,SMPDL3A,SOX9,SPP1,THBS1,TRIM7	50
Cellular Movement	Cellular infiltration	2.97e-06	0.000116	0.398	ACKR2,AKT1,BGN,C3,CAST,CCL11,CCL4,CCR1,CES1,CR2,CRYAB,CXCL2,EPHX2,FOXO6,FST,FUT7,GAS6,GFAP,IDO1,IGFBP3,IL11RA,IL15,IL15RA,IL2RA,LBP,LEP,LGALS3,MET,MSR1,NQO1,P2RX7,PCOLCE2,PLP1,PTGS2,PTN,RBP1,SFTPC,SPP1,ST14,THBS1,UCP2,WRN,ZBTB16	43
Cancer,Gastrointestinal Disease,Organismal Injury and Abnormalities	Large intestine neoplasm	8.83e-22	3.05e-19	0.396	A2M,ABRA,ACAP1,ACE2,ACTG2,ACTN2,ADAM12,ADAM19,ADAMTS16,ADAMTS17,ADAMTS18,ADAMTS3,ADAMTS7,ADAMTSL3,ADCY10,ADCY2,ADCYAP1R1,ADPRHL1,ADRA2A,ADSSL1,AGFG1,AGMO,AK7,AKAP11,AKT1,ALDH1A1,ALDH4A1,ALOX5,AMBN,AMIGO2,AMPD1,ANK1,ANK3,ANKRD34B,ANO5,ANXA2,ANXA2R,APAF1,APLNR,AQP7,ARPP21,ASB10,ASB15,ASB16,ASB2,ASB4,ATP1A2,ATP2A1,ATP2B2,ATP6V0A4,ATP6V1E2,AZGP1,B4GALT6,BASP1,BGN,BLVRB,BMP7,BPI,BSCL2,BST2,BTN2A2,BVES…	564
Cancer,Gastrointestinal Disease,Organismal Injury and Abnormalities	Colorectal tumor	3.08e-10	2.87e-08	0.396	ACE2,ACTN2,ADAM12,ADAM19,ADAMTS16,ADAMTS18,ADAMTS3,ADCY10,ADCY2,ADSSL1,AGMO,AKT1,ALDH1A1,ALOX5,AMBN,AMIGO2,AMPD1,ANK1,ANK3,ANKRD34B,ANO5,ANXA2,APAF1,ARPP21,ASB10,ASB2,ASB4,ATP2A1,ATP2B2,BMP7,BPI,BST2,C10orf71,C1QTNF6,C3,C7,CACNA1S,CADM2,CALD1,CAPN6,CARNS1,CAST,CAVIN3,CBS/CBSL,CCDC60,CDC42EP3,CDH1,CDH18,CDK7,CES1,CFI,CHIA,CHPT1,CHST13,CLCA1,CLCN1,CLDN4,CLMN,CLU,CMYA5,CNKSR1,CNN1,CNTFR,CNTN1,CNTNAP…	334
Cell-To-Cell Signaling and Interaction,Cellular Movement	Recruitment of myeloid cells	4.85e-06	0.00018	0.386	ALOX5,B4GALT6,CCL11,CCL4,CCR1,COCH,CR2,CRYAB,CXCL2,CYP1B1,FUT7,IDO1,IL15RA,IL2RA,LEP,LGALS3,LSP1,LYZ,MPZ,OLR1,P2RX1,PLA2G6,PTN,S100A8,SPP1,ST14,THBS1,UCP2	28
Carbohydrate Metabolism	Metabolism of polysaccharide	1.27e-05	0.000403	0.348	ADCY10,AKT1,APLNR,B4GALT6,BGN,CHIA,CHST13,CKM,COL11A1,CSPG4,EGF,FMOD,IDS,IGF2,IGFBP3,LEP,PFKM,PGM1,PPP1R3A,PRKAG3,PYGM,SLC2A4,SPP1,TGFB3,TNFAIP6,XYLT1	26
Cardiovascular System Development and Function,Ophthalmic Disease,Organismal Development,Organismal Injury and Abnormalities,Visual System Development and Function	Corneal neovascularization	3.36e-06	0.00013	0.342	ADGRB1,EGF,IGF2,INHBA,LEP,LGALS3,PTK7,S1PR3	8
Organismal Development	Development of genitourinary system	2.25e-05	0.000649	0.306	ADAMTS16,ADRA2A,ADRA2B,AGFG1,AK7,AKT1,ALDH1A1,AMPH,AQP7,ASB4,ATP2B2,BMP7,BSCL2,CBS/CBSL,CCL11,CCT6B,CDH1,CISH,CSPG4,CXCL14,DACT2,DDR1,DIRAS3,DUSP13,EGF,FADS2,FOS,FST,GFRA1,GJA5,HSPA2,IDS,IGF2,IGFBP5,IL11RA,INHBA,INHBB,LEP,LGALS3,LIPA,MERTK,MET,NR4A3,NR5A2,NRK,PCK1,PEG10,PLIN2,PON3,PRKX,PRLR,PRND,PTGER2,PTGS2,PTN,RBP4,RDH16,RET,SFMBT1,SLC2A4,SLC2A5,SLC30A2,SOX4,SOX9,SPP1,TDRP,TF,TGFB3,THBS1,TNK2,W…	77
Lipid Metabolism,Small Molecule Biochemistry	Synthesis of acylglycerol	3.79e-05	0.000994	0.304	AGMO,ALDH1A1,BSCL2,C3,EGF,ESRRG,IGF2,LEP,LPIN2,P2RX7,RGS3,SLC27A1,SPP1	13
Cancer,Gastrointestinal Disease,Organismal Injury and Abnormalities	Intestinal tumor	5.02e-22	1.78e-19	0.29	A2M,ABRA,ACAP1,ACE2,ACTG2,ACTN2,ADAM12,ADAM19,ADAMTS16,ADAMTS17,ADAMTS18,ADAMTS3,ADAMTS7,ADAMTSL3,ADCY10,ADCY2,ADCYAP1R1,ADPRHL1,ADRA2A,ADSSL1,AGFG1,AGMO,AK7,AKAP11,AKT1,ALDH1A1,ALDH4A1,ALOX5,AMBN,AMIGO2,AMPD1,ANK1,ANK3,ANKRD34B,ANO5,ANXA2,ANXA2R,APAF1,APLNR,AQP7,ARPP21,ASB10,ASB15,ASB16,ASB2,ASB4,ATP1A2,ATP2A1,ATP2B2,ATP6V0A4,ATP6V1E2,AZGP1,B4GALT6,BASP1,BGN,BLVRB,BMP7,BPI,BSCL2,BST2,BTN2A2,BVES…	565
Cancer,Organismal Injury and Abnormalities	Neoplasia of cells	1.62e-14	2.8e-12	0.274	ACKR2,ACOT11,ACSM5,ACTN2,ADAM12,ADAM19,ADAMTS16,ADAMTS17,ADAMTS18,ADAMTS7,ADAMTSL3,ADCY10,ADGRB1,ADGRB3,AKAP11,AKT1,ALDH1A1,ALOX5,AMPD1,AMPH,ANK3,ANKH,ANO5,ANXA2,ANXA5,APOBEC2,AQP7,ARPP21,ART4,ASB10,ASB15,ATP1A2,ATP2A1,ATP2B2,BASP1,BGN,BPI,BSCL2,C1QTNF12,C3,C3orf67,C6orf132,C7,CA3,CACNA1S,CACNB1,CADM2,CALD1,CAMK2B,CAP2,CARNS1,CAST,CCL11,CCL4,CCT6B,CDC42EP3,CDH1,CDH18,CFI,CKM,CKMT2,CLCN1,CLDN4,CLE…	319
Skeletal and Muscular System Development and Function	Relaxation of muscle	1.63e-05	0.000494	0.24	ATP1A2,ATP2A1,DES,OLR1,PVALB,SLC27A1,SLN,SRL,THBS1,TNNT1,TPM1	11
Skeletal and Muscular System Development and Function	Muscle contraction	1.56e-24	7.95e-22	0.238	ACE2,ACTG2,ACTN2,ADRA2B,ANK3,ATP1A2,ATP2A1,CACNA1S,CALD1,CKMT2,CLCN1,CNN1,CRYAB,DES,DTNA,EGF,GJA5,HOMER1,KCNJ12,KLHL41,LEP,LMOD2,MET,MYBPC1,MYBPC2,MYH2,MYH4,MYH7,MYL1,MYL2,MYLK2,MYLPF,MYOM1,MYOM2,MYOT,P2RX1,P2RX6,PGAM2,PTGS2,SCN1B,SCN4A,SCN4B,SLN,SRL,TNNC2,TNNI1,TNNI2,TNNT1,TNNT3,TPM1,TPM2,TRIM54,TRIM63,TRIM72	54
Nervous System Development and Function,Tissue Morphology	Density of neurons	9.61e-06	0.000319	0.224	ADGRB1,CSPG4,DLG4,FAM107A,FOXO6,GRIN3A,KIF1A,LEP,NGFR,PTGS2,PVALB,RET,SCN1B,SCN4B,SEMA4D,SPTBN2,UCHL1,WNT5A	18
Cancer,Organismal Injury and Abnormalities,Respiratory Disease	Lung carcinoma	8.25e-06	0.000278	0.2	ACE2,ACTN2,ADAM12,ADAM19,ADAMTS3,ADAMTS7,ADCY10,ADCY2,ADCYAP1R1,ADGRB3,ADH1C,AKT1,ANXA2,AQP7,ARID3C,ATP1A2,ATP2B2,BGN,C3orf67,C7,CALD1,CAMK2B,CD164L2,CDA,CDC42EP3,CDH1,CKB,CLCA1,CLDN4,CLEC7A,CLU,CMYA5,CNTNAP4,COCH,COL11A1,COL12A1,COL22A1,CSF3R,CSPG4,CTNNA2,CTSD,CXCL2,CYP1B1,DDR1,DMRT2,DOK5,EGF,ELOVL4,EPB41L4B,EPHB6,EYA4,FBN2,FCRL5,FHOD3,FKBP5,FOLH1B,GADL1,GPNMB,GPX3,GRIN3A,GSTP1,HAPLN4,HDAC9,HNF4…	138
Embryonic Development,Organismal Development	Development of body trunk	1.62e-09	1.33e-07	0.173	ACE2,ACTN2,ADAM19,ADAMTS18,ADRA2B,AKT1,ALDH1A1,ANKRD1,APLNR,ATP2A1,ATP2B2,BMP7,BVES,CBS/CBSL,CCL11,CDH1,CISH,CLU,COL11A1,DDR1,DIRAS3,DMRT2,EGF,ESRRG,F5,FADS2,FGF18,FHOD3,FOSB,FST,GJA5,HDAC9,HOPX,HOXD10,HSPB1,HSPB8,IDS,IGF2,IGFBP5,IL15,INHBA,INHBB,JPH2,KLF15,KLHL41,KRT8,LBP,LBX1,LEP,LIPA,LMOD2,MEOX1,MERTK,MET,MYCN,MYH7,MYL2,MYLK2,MYO18B,MYOZ1,MYOZ2,MYPN,MYT1,NEB,NFAT5,NR5A2,P2RY6,PDPN,PRLR,PROX1,P…	99
Cancer,Gastrointestinal Disease,Hepatic System Disease,Organismal Injury and Abnormalities	Hepatobiliary system cancer	1.35e-09	1.14e-07	0.171	A2M,ACE2,ACOT11,ACTG2,ADAM12,ADAM19,ADAMTS16,ADAMTS17,ADAMTS18,ADAMTS3,ADAMTSL3,ADCY10,ADCY2,ADH1C,ADRA2A,ADRA2B,AGFG1,AKAP11,AKT1,ALDH1A1,ALDH4A1,AMIGO2,AMPD1,AMPH,ANK1,ANK3,ANO5,ANXA2,ANXA5,AQP7,ASB15,ASB2,ASB4,ATP1A2,ATP2B2,ATP6V0A4,B4GALT6,BMP7,BSCL2,C10orf71,C3,C3orf67,C7,CACNA1S,CADM2,CAMK2A,CAMK2B,CAP2,CAST,CCDC60,CCR1,CCT6B,CDC42EP3,CDH1,CDKL3,CES1,CISH,CLCA1,CLDN4,CLMN,CMYA5,CNKSR1,CNN1,…	306
Cancer,Gastrointestinal Disease,Hepatic System Disease,Organismal Injury and Abnormalities	Liver cancer	8.82e-08	5.24e-06	0.171	ACTG2,ADAM12,ADAM19,ADAMTS16,ADAMTS17,ADAMTS18,ADAMTS3,ADAMTSL3,ADCY10,ADCY2,ADRA2A,ADRA2B,AGFG1,AKT1,ALDH1A1,ALDH4A1,AMIGO2,AMPH,ANK1,ANK3,ANO5,ANXA2,ANXA5,AQP7,ASB15,ASB2,ASB4,ATP1A2,ATP2B2,ATP6V0A4,B4GALT6,BMP7,BSCL2,C10orf71,C3,C3orf67,C7,CACNA1S,CADM2,CAMK2A,CAMK2B,CAP2,CAST,CCDC60,CCR1,CCT6B,CDC42EP3,CDH1,CDKL3,CES1,CISH,CLCA1,CLDN4,CLMN,CNN1,CNTFR,CNTN1,COCH,COL11A1,COL11A2,COL12A1,COL22A1…	284
Cancer,Organismal Injury and Abnormalities	Adenoma	1.1e-08	7.7e-07	0.161	AKT1,ANXA2,ANXA5,ASB2,C3,C3orf67,CAMK2B,CDH1,CLMN,CLU,CRYAB,CYP1B1,DNASE1L3,EGF,ENO3,FKBP10,FOS,GALNT6,GSTP1,HTR4,IGF2,INHBA,ISX,LEP,LGALS3,MET,NEBL,NFE2L3,NR5A2,NUAK2,NXPE4,PCK1,PLAG1,PRLR,PTGS2,RBP4,RET,RRM2,S100A8,SCARA5,SEMA4D,SLC7A5,SLIT3,SMPDL3A,SOX9,THBS1,TRIM7	47
Cell-To-Cell Signaling and Interaction,Cellular Movement,Hematological System Development and Function,Immune Cell Trafficking	Recruitment of leukocytes	1.9e-06	7.83e-05	0.137	ALOX5,B4GALT6,CCL11,CCL23,CCL4,CCR1,CLEC7A,COCH,CR2,CRYAB,CXCL2,CYP1B1,FOS,FUT7,IDO1,IL15RA,IL2RA,LEP,LGALS3,LSP1,LYZ,MPZ,OLR1,P2RX1,PGLYRP2,PLA2G6,PTN,S100A8,SPP1,ST14,THBS1,UCP2	32
DNA Replication, Recombination, and Repair	Degradation of DNA	9.46e-06	0.000315	0.128	AKT1,ALOX5,APAF1,CAST,CLU,CRYAB,DNASE1L3,EGF,GPX1,HSPB1,IGF2,IGFBP5,INHBA,KRT8,LEP,MSR1,PTGS2,PTN,TNFRSF19,WRN	20
Cardiovascular Disease,Organismal Injury and Abnormalities	Abnormality of heart ventricle	1.6e-07	8.83e-06	0.128	ACE2,ACTN2,ADAM12,ADAM19,ADRA2A,ADRA2B,AKT1,ANKRD1,BGN,CA3,CACNA1S,CAST,CKM,CKMT2,CLU,CSF3R,DES,DTNA,GJA5,GPX1,HDAC9,HSPB7,HSPB8,IGF2,ITGB8,KLF15,MYH7,MYOM1,NFAT5,PDLIM5,PDPN,PFKM,PTGS2,SLC2A4,SOX4,SOX9,SPP1,TBX1,TGFB3,THBS1,TPM1,TRIM54,WRN	43
Cell-To-Cell Signaling and Interaction,Cellular Assembly and Organization	Fusion of cells	6.26e-06	0.00022	0.119	ADAM12,ADGRB1,ADGRB3,AKT1,AMPH,ANXA5,ASB2,CACNA1S,DCSTAMP,FST,IGF2,MYMK,NMRK2,OCSTAMP,P2RX7,TRIM54	16
Skeletal and Muscular System Development and Function	Quantity of bone	4.19e-05	0.00108	0.119	BGN,BMP7,C3,ECM1,EGF,FNDC5,FOS,FOSB,FST,GPNMB,HIVEP3,HOXD10,IGFBP5,LEP,MDFI,MFNG,MSR1,NPR3,P2RX7,PER1,PSTPIP2,SFRP4,SPP1,TNFRSF11B,TRPV5,ZBTB16	26
Cancer,Endocrine System Disorders,Organismal Injury and Abnormalities	Endocrine gland tumor	6.51e-21	2.03e-18	0.089	A2M,AARD,ABRA,ACAP1,ACBD7,ACE2,ACER2,ACOT11,ACSM5,ACTG2,ACTN2,ADAM12,ADAM19,ADAMTS16,ADAMTS17,ADAMTS18,ADAMTS3,ADAMTS7,ADAMTSL3,ADCY10,ADCY2,ADCYAP1R1,ADPRHL1,ADRA2A,ADRA2B,ADSSL1,AGFG1,AGMO,AK7,AKAP11,AKT1,ALDH1A1,ALDH4A1,ALOX5,AMPD1,AMPH,ANHX,ANK1,ANK3,ANKH,ANKRD1,ANKRD34B,ANO5,ANXA2,ANXA5,APAF1,APOL3,AQP7,ARPP21,ASB10,ASB15,ASB16,ASB2,ASB4,ATP1A2,ATP2A1,ATP2B2,ATP6V0A4,AZGP1,BASP1,BGN,BLVRB,BM…	559
Cancer,Dermatological Diseases and Conditions,Organismal Injury and Abnormalities	Papilloma	2.23e-06	8.99e-05	0.068	AKT1,ATP2A1,CKM,CLU,GSTP1,IGFBP5,MYCN,MYH2,MYH4,MYLPF,PERP,S100A8,SPP1,THBS1,TNNC2,TNNI2,TNNT3,WRN	18
Connective Tissue Development and Function,Tissue Morphology	Quantity of connective tissue cells	3.07e-05	0.000837	0.06	ADAM12,ATP2B2,BGN,BSCL2,C3,CSPG4,EGF,FGF18,FNDC5,FOS,FOSB,GPNMB,GPX1,HIVEP3,IGFBP3,MSR1,NPR3,P2RX7,PCK1,PER1,PSTPIP2,SFRP4,SFTPC,SPP1,TNFRSF11B,TRPV5	26
Gastrointestinal Disease,Hepatic System Disease,Organismal Injury and Abnormalities	Liver lesion	5.47e-06	0.000197	0.052	A2M,ACE2,ACTG2,ADAM12,ADAM19,ADAMTS16,ADAMTS17,ADAMTS18,ADAMTS3,ADAMTSL3,ADCY10,ADCY2,ADRA2A,ADRA2B,AGFG1,AKAP11,AKT1,ALDH1A1,ALDH4A1,AMIGO2,AMPD1,AMPH,ANK1,ANK3,ANO5,ANXA2,ANXA5,AQP7,ASB15,ASB2,ASB4,ATP1A2,ATP2A1,ATP2B2,ATP6V0A4,B4GALT6,BMP7,BSCL2,C10orf71,C3,C3orf67,C7,CACNA1S,CADM2,CAMK2A,CAMK2B,CAP2,CAST,CBS/CBSL,CCDC60,CCL4,CCR1,CCT6B,CDC42EP3,CDH1,CDKL3,CES1,CISH,CKMT2,CLCA1,CLDN4,CLMN,CNN1…	322
Cancer,Hematological Disease,Organismal Injury and Abnormalities	Hematologic cancer	2.36e-08	1.56e-06	0.049	ACER2,ACOT11,ACTN2,ADAM12,ADAM19,ADAMTS16,ADAMTS17,ADAMTS3,ADAMTS7,ADAMTSL3,ADCYAP1R1,ADGRB1,AKAP11,AKT1,ALDH1A1,ALDH4A1,ALOX5,AMPH,ANK3,ANKH,ANO5,ANXA2,ANXA5,APAF1,APLNR,AQP7,ARID3C,ARPP21,ASB10,ASB15,ATP1A2,ATP2B2,ATP6V0A4,BASP1,BPI,BSCL2,C3,C3orf67,C7,CACNA1S,CACNB1,CADM2,CALD1,CARNS1,CCL11,CCL4,CCT6B,CDA,CDC42EP3,CDH1,CDKL3,CHIA,CKMT2,CLEC18A/CLEC18C,CLU,CMYA5,CNKSR1,CNTFR,CNTNAP4,COCH,COL11A…	217
