# Supplementary material for: Breed, Diet, and Interaction Effects on Adipose Tissue Transcriptome in Iberian and Duroc Pigs Fed Different Energy Sources
Source: Genes (Basel). 2019 Aug 4;10(8):589. doi: 10.3390/genes10080589 (PMC6723240; doi:10.3390/genes10080589)
Supplement: Supplementary file 1 [file genes-10-00589-s001.zip › Table S6_Upstream regulators_Breed effects.xlsx]

## Sheet: Total_Upstream regulators
Upstream Regulator	Expr Log Ratio	Molecule Type	Activation z-score	p-value of overlap	Target molecules in dataset
ACTIVATED IN IBERIAN
KDM5A		transcription regulator	-3.357	3.28e-05	ACTN2,CACNA1S,HOMER1,MRPL12,MYBPC1,MYH2,MYH4,MYH7,MYL1,MYOM2,PGAM2,TNNC2,TNNI2,TNNT1,TRIM72
DNMT3A		enzyme	-3.051	2.74e-06	CAMK2A,CASP6,CDH1,CKM,MYH7,MYL2,MYT1,P2RX7,PPP1R14C,PPP1R3A,PTGS2,SLIT3,SLN,SPP1,ST14,TNNI1
AHR		ligand-dependent nuclear receptor	-2.702	9.15e-10	A2M,ADAM19,ALOX5,APAF1,CDH1,COL11A1,COL12A1,COL6A1,CTSD,CYP1B1,CYP2S1,DACT2,ENPEP,ESRRG,FBN2,FOS,GAS6,HDAC9,IDO1,LBP,LDHA,MYH7,MYL2,NQO1,PCK1,PLA2G12A,PTGS2,RBP1,RDH16,SDSL,SYT12,TGFB3,THBS1,TNFRSF19
SMTNL1		other	-2.668	2.13e-08	MYH4,MYL1,MYOM1,MYOM2,PFKM,PTGS2,PYGM,TNNC2,TNNI2,TNNT3
PTEN		phosphatase	-2.569	0.00257	AKT1,C3,CA3,CDH1,CXCL2,ENTPD8,FOS,GJA5,GPR157,GPRC5C,IGFBP5,MET,MMP23B,NGFR,NQO1,NR5A2,PDHB,PTGS2,PTN,SFTPC,SOX4
HNF4A	1.212	transcription regulator	-2.53	5.71e-05	ADGRB1,BLVRB,BMP7,CDH1,CRABP2,EBP,FHL1,GPX1,HNF4A,INHBA,KRT8,LAD1,LDHA,LGALS3,LIPA,NR5A2,PCBD1,PCK1,PEG10,PERP,PTGDS,SDR16C5,SPP1,SULT1A3/SULT1A4,SYNPO,TF,TFRC,TNC,TNFAIP6,UCHL1,UCP2,WNT4,XPNPEP2
NR1H3		ligand-dependent nuclear receptor	-2.294	0.0166	CCL4,CCR1,GAS6,GPX1,GPX3,GSTP1,LSP1,LYZ,MERTK,PTGS2,SLC2A4,TBX1,VIPR1
NOS2		enzyme	-2.145	0.000899	AZGP1,CCL4,CSF3R,CXCL2,DLG4,LEP,LGALS3BP,MYH7,MYL2,PERP,PTGS2,S100A8,SLC2A4,TNK2,TNNT3
MED1		transcription regulator	-2.138	0.00149	FADS2,GSTP1,LAD1,MET,MYCN,MYH7,OLR1,PRLR,SLC2A4,THBS1,TNNI1,TNNT1
RBPJ		transcription regulator	-2.101	0.000222	BMP7,CR2,EGF,FGF18,FOS,IGF2,INHBA,INHBB,SOX4,SOX9,TGFB3,TNC,WNT5A
UCP1		transporter	-1.957	0.000891	ANKRD1,ASB2,DKK3,ESRRG,GPX3,MYH2,MYH4,PCK1,PHGDH,SLN,SMOX,SMTNL2,SYNM,UCP2
NFE2L2		transcription regulator	-1.896	0.00191	CA3,CDH1,CTSD,CXCL2,DCSTAMP,EPHX1,FKBP5,GFAP,GPX1,GSTP1,HSD3B1,KCNMB4,MATK,ME1,NFE2L3,NQO1,NRSN1,PHGDH,PHKA1,PLIN2,PTGS2,SLC7A8,TUB,TXNRD1
THRB		ligand-dependent nuclear receptor	-1.894	0.000133	AKT1,CCR1,CTSD,CXCL2,EGF,FOS,IGFBP3,ME1,MET,MYH7,NUDT7,PCK1,PER1,PTGS2,SFRP4,TCEA3,WNT4
KRT17		other	-1.89	5.19e-05	CCL11,CCL4,CCR1,CLEC7A,CXCL2,IL15,SPP1
STAT5B		transcription regulator	-1.757	0.0234	CASP6,CDH1,CISH,GSTP1,IL2RA,MYH7,MYL2,NQO1,NUDT7,PRLR,SCARA5,TF,TNNI1,TNNT1
HSF1		transcription regulator	-1.687	0.0194	BMP7,BST2,CLU,CRYAB,FMOD,HSPB1,INHBB,LDHA,RRAD,SEMA3C,SLIT3,ZFAND2A
PSEN1		peptidase	-1.643	0.0169	AMPH,ATP1A2,BASP1,C3,CCL4,CKB,CTSD,CXCL2,DLG4,FOS,GFAP,GPM6B,GSTP1,HK1,MERTK,MSR1,PTGS2,PVALB,RHOQ,SYT13,UCHL1
FAS		transmembrane receptor	-1.643	0.00694	BGN,COL6A1,COL8A1,CXCL2,MET,NUAK2,SPP1,TNC,TNFRSF11B
SOX1		transcription regulator	-1.633	0.0333	DUSP4,INHBA,PCDH18,TNFRSF19,TXNRD1,WNT5A
SELPLG		other	-1.633	0.00164	APOL3,CCL4,CXCL2,CYP1B1,FOS,IDO1
SOD1		enzyme	-1.633	4.75e-07	ADCY2,CAST,CKB,CLU,CRYAB,DLG4,FOS,GFAP,GSTP1,HIVEP3,HOMER1,HSPB1,HSPB8,IL15,INHBA,KCNC4,MET,MYOM1,P2RX7,P2RY6,PTGS2,SCN1B,SPP1,TFRC
SREBF1		transcription regulator	-1.617	1.93e-05	ADH1C,CAP2,CFI,CYB5A,FADS2,GPNMB,GPX3,LEP,LGALS3,LSS,MYL1,PCK1,PLA2G6,PTGDS,RBP1,TF,TNNI1,TNNI2,TRIM63,UCP2
HDAC4		transcription regulator	-1.601	4.19e-08	CAMK2A,CAP2,CNTN1,FOS,FST,HDAC9,HOMER1,LDHA,LMOD2,MYBPC2,MYLK2,MYOM2,MYOT,MYOZ1,PTGS2,RGS7,SLC2A4
FOXA2		transcription regulator	-1.532	2.03e-08	ACTG2,ADH1C,ALOX5,C3,CCL11,CDH1,CLCA1,CNN1,EPHX1,GRIN3A,HNF4A,HPGD,LYZ,MAFA,MUC5B,NPTX2,NR5A2,PCK1,PPP1R14C,PTGDS,TF,TNNI1
PPIF		enzyme	-1.508	0.000374	ACKR4,AMIGO2,CCL4,CCR1,CXCL2,HCAR1,INHBB,PTN,RGS3,TBX1,WNT5A
HTT		transcription regulator	-1.491	1.44e-08	ACTN2,ADRA2B,ARPP21,ATP2B2,CAMK2A,CAMK2B,CKM,CLCN1,COCH,COL6A1,CORO2B,CRYAB,DKK3,DLG4,ENO3,FHL1,FOS,GFAP,GPX3,HAP1,HAPLN3,HOMER1,IGF2,IGFBP5,KCNC4,KCNJ12,LDHA,MYL1,MYL2,NGFR,PER1,PFKM,PPP1R1A,RAP1GAP,RASD2,RBP4,RXRG,SCN4B,SPP1,TNNI2,TNNT3,UCHL1
UPF2		other	-1.432	0.00268	CLU,KLHL41,PTGS2,PYGM,TNFRSF11B
AURK		group	-1.414	0.000297	ACER2,ANK1,PRAG1,PSTPIP2,RRAD,SESN2,TCEA3,VWCE
CCL5		cytokine	-1.414	0.00969	CCL4,CCR1,CXCL2,CYP1B1,GFAP,OLR1
SOX3		transcription regulator	-1.414	0.00326	DUSP4,INHBA,PCDH18,RET,TNFRSF19,TXNRD1,WNT5A,ZBTB16
ANLN		other	-1.414	0.000297	ACER2,ANK1,PRAG1,PSTPIP2,RRAD,SESN2,TCEA3,VWCE
INHA		growth factor	-1.411	2.41e-05	ACTG2,CNN1,COCH,COL6A1,CYP1B1,EPHX1,FST,INHBA,INHBB,KRT8,PRLR,PTGS2,SFRP4
IL17RA		transmembrane receptor	-1.4	0.00363	CCL11,CCR1,CSF3R,CXCL2,S100A8
FGF2		growth factor	-1.39	0.000736	ACER2,BGN,CDH1,CRYAB,GFAP,GPNMB,MMD,MPZ,MYCN,RET,SEMA6D,SOX9,SPP1,WNT4
PTCH1		transmembrane receptor	-1.387	0.000153	IGF2,MYCN,SOX9,TNNI2,TNNT1,TNNT3
ZBTB20		transcription regulator	-1.342	0.0268	AKT1,CISH,GAS6,LEP,PCK1
RORA		ligand-dependent nuclear receptor	-1.342	1.34e-05	CCL4,CH25H,CISH,CKMT2,CLCA1,GPX1,GSTP1,HPGD,HSD3B1,KCNK5,LPIN2,MUC5B,NAALAD2,PCK1,RBFOX1,RDH16,S100A8,SLC2A13
BCL2L1		other	-1.342	0.0109	ECM1,GFAP,NQO1,THBS1,TNFRSF11B
CHD4		enzyme	-1.342	0.0147	CDA,NGFR,RRAD,SFRP4,SMOC1,TNNC2
Alpha catenin		group	-1.34	0.00227	BGN,COL6A1,CXCL2,EGFL6,IGF2,LYZ,MMP23B,PTGS2,S100A8,TNC,TNFAIP6
DNMT3B		enzyme	-1.324	1.4e-05	CAMK2A,CDH1,CKM,CYP1B1,HDAC9,JAKMIP2,MYH7,MYL2,MYT1,PPP1R14C,PPP1R1A,PPP1R3A,SLN,ST14,TNNI1,TNNT1,TNNT3
CDKN2A		transcription regulator	-1.294	0.00606	A2M,C3,CCL11,CCL4,CXCL14,FOS,IGFBP5,IL15,LGALS3,MYL2,PTGS2,TPM1
IKBKG		kinase	-1.272	0.0126	C3,CCR1,CH25H,CLU,CXCL2,FOS,GM2A,MYH7,SEMA3C,TMEM176B
LRP1		transmembrane receptor	-1.253	0.00105	CCL4,CDH1,CTSD,PLIN2,SLC2A4,WNT5A
FGF1		growth factor	-1.252	0.000106	CR2,FHOD3,GPX1,GSTP1,NQO1,PMEPA1,SLC7A2,SPP1,TGFB3,THBS1
Esrra		transcription regulator	-1.238	0.000176	ACE2,CH25H,ENO3,HSD3B1,PCK1,PGAM2,PGM1,PTGS2,PYGM,SOX9,SPP1,STAC2
NOTCH1		transcription regulator	-1.211	0.00427	ASB2,CDH1,FOSB,GFAP,IGFBP3,MPZ,NGFR,PRAG1,PROX1,TGFB3,WNT4
PRL		cytokine	-1.191	1.29e-05	ANXA2,ANXA5,BST2,CDH1,CISH,CLU,CTSD,DES,ECM1,EGF,FOS,GPNMB,IGF2,IGFBP3,IGFBP5,IL2RA,PDPN,PIM3,PRLR,PROX1,SPP1
HIC1		transcription regulator	-1.134	0.00408	AMIGO2,CXCL14,FST,INHBA,SMPDL3A,SOX9,SPP1
STK3		kinase	-1.131	0.001	PDPN,SFTPC,SOX4,SPP1
NR3C1		ligand-dependent nuclear receptor	-1.123	1.05e-06	A2M,ACTN2,ADH1C,AKT1,AMIGO2,APOL3,CASP6,CCL4,CDC42EP3,CRABP2,CRYAB,CXCL2,DNASE1L3,EPB41L4B,FKBP5,FOS,GPX1,GPX3,GRIA2,HCAR2,IL15,IL15RA,INHBA,LAD1,LEP,NGFR,NQO1,OLR1,PCK1,PDPN,PER1,PIM3,PLIN2,PPP1R14C,PRLR,PTGS2,SEMA3C,SFTPC,SOX4,SPP1,THBS1,TNFAIP6,TNFRSF11B,VGLL2,WNT5A
LDL		complex	-1.12	0.0419	C3,GJA5,GPX1,MSR1,OLR1,PLIN2
FST	0.737	other	-1.103	0.039	ATP1A2,BMP7,FST,INHBB
APP		other	-1.091	0.000378	ACTN2,AK1,AMPH,ANXA5,ATP1A2,BASP1,C3,CCL4,CKB,CTSD,CXCL2,DDAH1,DLG4,FOS,GFAP,GPM6B,GSTP1,HK1,IGF2,LBP,LGALS3,MERTK,MSR1,PRIMA1,PRLR,PTGS2,PVALB,UCHL1
TLR5		transmembrane receptor	-1.091	0.0109	CCL11,CCL4,CXCL2,IL15
STK11		kinase	-1.091	0.0394	CDH1,CTSD,IGFBP5,LDHA,NPTX2,PGM1,PHGDH,PTGS2,RRM2,SPP1,TXNRD1
Nr1h		group	-1.077	0.00708	ADAMTS3,ALDH1A1,C3,IL15,MERTK,MPZ,NR5A2,PTGS2,SLC2A4,THBS1,ZBTB16
NFkB (complex)		complex	-1.07	0.0187	AMPH,C3,CCL4,CLU,CXCL2,GAS6,HNF4A,HSPB1,IDO1,IL15,IL15RA,IL2RA,ITGB8,LSP1,PIM3,PTGS2,SLC2A4,SLC2A5,SLC7A5,TFRC,TNFRSF11B
NME1		kinase	-1.067	0.03	CTSD,MET,PTGS2,PTN
FOXO1		transcription regulator	-1.031	0.00134	APAF1,CDC42EP3,CH25H,CKMT2,DCSTAMP,ENPEP,FMOD,FOS,FOSB,IL15,LEP,LPIN2,ME1,MYCN,PCK1,PDHB,S1PR3,SEMA6D,SLC2A4,THBS1,TNNT1,WNT4
KRAS		enzyme	-1.023	7.42e-05	AMPH,BGN,CDH1,CLU,CRYAB,DDAH1,DUSP4,GFAP,IGF2,LDHA,LIPG,MET,MMD,MYCN,NQO1,NR5A2,NRN1,PDPN,PGAM2,SOX9,THBS1,TNC,ZFAND2A
NORAD		other	-1	0.03	BASP1,IGFBP3,SLIT3,THBS1
PRKAA1		kinase	-1	0.0361	CDC42EP3,CLU,DDAH1,EGF,FKBP5,GPX1,LDHA,PMEPA1,TNFSF15
DMP1		other	-1	0.0223	CORO2B,CSDC2,LIPG,SPP1
SYVN1		transporter	-1	0.0424	CDA,CSPG4,CYP1B1,HSPB1,LGALS3BP,OLR1,SLC7A2,SLC7A5,TFRC
MARK2		kinase	-1	0.02	CXCL2,IL15,LEP,PTGS2
FASN		enzyme	-1	0.0328	CDH1,PCK1,PTGS2,RBP4
RAPGEF3		other	-1	0.0022	CYP1B1,LEP,SPP1,THBS1
C3	-0.822	peptidase	-0.99	0.0011	C3,CCL4,CDH1,CR2,CXCL2,LEP,UCP2
TFAP2C		transcription regulator	-0.99	2.28e-05	CDH1,FST,GPX1,HK1,IGFBP5,KRT8,MT2A,RET,TACC1,THBS1
IL1B		cytokine	-0.989	1.4e-05	A2M,C3,CCL11,CCL4,CISH,CXCL2,FGF18,FKBP5,FOS,FOSB,FST,HNF4A,IGFBP5,IL15,IL2RA,ITGB8,LBP,LCP1,LEP,MAFA,MT2A,NR4A3,PTGDS,PTGS2,S100A8,SLC25A25,SLC2A4,SOX9,SPP1,THBS1,TNFAIP6,TNFSF15
MAC		complex	-0.975	0.00275	CXCL2,PTGER2,SPP1,THBS1
AGT		growth factor	-0.944	0.0162	CCL4,CXCL2,FOS,MYH7,SPP1
CHUK		kinase	-0.926	0.00353	C3,CCR1,CH25H,CLU,CXCL2,FOS,GM2A,PTGS2,RBP1,SEMA3C,TMEM176B,TNFRSF11B
SLC16A2		transporter	-0.914	0.0247	HR,SLC7A5,SLC7A8,STAC2
CIP2A		other	-0.896	0.0147	ACTG2,COL8A1,CRYAB,ENO3,GPNMB,PDLIM7
TGFBR2		kinase	-0.895	0.0244	ATP1A2,CDH1,CXCL2,FMOD,FST,GFAP,HPGD,PDPN,SPP1,TGFB3,TNFRSF11B
EGR1		transcription regulator	-0.888	0.000986	CASP6,CCL4,CDH1,CXCL2,DLG4,DUSP4,HPGD,IGF2,LYZ,ME1,THBS1,WNT4
FNIP1		other	-0.882	4.24e-05	MYH7,TNNI1,TNNT1,ZBTB16
TAF4		transcription regulator	-0.849	0.0114	CDH1,FMOD,GAS6,HOPX,PTN,SPP1,TGFB3,THBS1
PRNP		other	-0.808	0.00969	CTSD,DLG4,FST,IGF2,PRND,SOX9
STAT5A		transcription regulator	-0.794	0.0154	CASP6,CDH1,CISH,CYP1B1,FOS,FOSB,IL2RA,MYH7,MYL2,OLR1,RIMKLA,SBSPON,SLC7A8,TBX1,TNNI1,TNNT1
UXT		transcription regulator	-0.777	0.000638	F5,FKBP5,HPGD,HUS1,IL2RA,PMEPA1
CD14		transmembrane receptor	-0.776	0.00164	CCL4,CISH,CXCL2,IL2RA,MSR1,PTGS2
CEBPA		transcription regulator	-0.739	2.33e-07	A2M,APLNR,C3,CCL4,CCR1,CRABP2,CSF3R,EEF1A2,EPHX1,FHL1,FOS,GP9,GSTP1,IGFBP3,KCNMB1,LEP,MT2A,MYCN,NR5A2,OLR1,PCK1,PLIN2,PRLR,PTGS2,S100A8,SFTPC,SLC2A4,SMPDL3A,SPP1,SULT1A3/SULT1A4,THBS1,TNFAIP6
TP53		transcription regulator	-0.739	9.12e-12	A2M,ACER2,ACOT11,ACSM5,ADAM12,ADGRB1,ADGRB3,AK1,AKT1,ALDH4A1,ANK1,ANKH,ANKRD1,APAF1,CAMK2B,CASP6,CDC42EP3,CDH1,CDK7,CISD1,CKB,CKM,CKMT2,CLU,CNN1,CRYAB,CSF3R,CTSD,CYB5A,DDIT4L,DDR1,DKK3,DUSP4,EGFL6,ENO3,ENTPD8,EPHX1,ESRRG,EYA4,F5,FHL1,FKBP5,FOS,GAS6,GPR157,GPRC5C,GPX1,GPX3,GSTP1,HDAC9,HSPB1,IGF2,IGFBP3,IGFBP5,IL2RA,INHBA,KAT2B,KRT8,LDHA,LGALS3,LSP1,LSS,LYZ,ME1,MET,MGST2,MMP23B,MOCOS,MRPL12,MYL2,NO…
AKT1	0.619	kinase	-0.724	0.00143	AKT1,CISH,FOSB,IGFBP5,IL2RA,KLF15,LEP,NQO1,SEMA6D,TRIM63
AR		ligand-dependent nuclear receptor	-0.721	2.91e-07	ACBD7,AKT1,ALDH1A1,ANKRD1,AZGP1,CAMK2A,CAST,CDH1,CLCN1,DES,EBP,EPB41L4B,EPHX1,FAM84A,FKBP5,GFAP,HOPX,HSD3B1,HSPB7,IGF2,IGFBP3,MYOM1,MYOT,MYOZ2,NMRK2,PCBD1,PMEPA1,PTGDS,S1PR3,SCN4A,SMYD1,SOX9,SPP1,TF,THBS1,TMEM158
TP63		transcription regulator	-0.715	0.00859	AKT1,APAF1,BST2,CAST,CDH1,CTSD,FST,IGFBP3,INHBA,ITGB8,PERP,S100A8,TGFB3,THBS1,TNC,TPM1,WNT4,WNT5A
Vegf		group	-0.711	0.00012	CNN1,FST,HOPX,IGFBP3,INHBB,MET,MYCN,NPL,SHISA2,TNC
LTBR		transmembrane receptor	-0.707	3.36e-05	CLU,CNN1,COCH,CR2,DSC3,GPM6B,LYZ,PDPN
BMP2		growth factor	-0.705	0.00879	CDH1,ESRRG,FOSB,FST,IGFBP5,SPP1,WNT4
RUNX2		transcription regulator	-0.701	6.27e-05	AMBN,CDH1,COL11A1,FGF18,IL20RB,LEP,LGALS3,PCDH18,PTGDS,SPP1,TPM1
HEY2		transcription regulator	-0.684	0.0034	ANKRD1,GJA5,PROX1,SLN
mir-29		microRNA	-0.684	0.0147	ADAM12,FKBP5,IDO1,IL2RA,OLR1
SQSTM1		transcription regulator	-0.673	0.0177	CXCL2,IL15,IL15RA,LEP,NQO1
FOXO3		transcription regulator	-0.664	0.0217	APAF1,CDC42EP3,CDH1,CH25H,ENPEP,FMOD,FOS,FOSB,GPX1,S1PR3,UCP2
HDAC2		transcription regulator	-0.64	0.00372	CDH1,COL11A1,FAM107A,ITGB8,MPZ,MYCN,PTGS2,SOX9,TNFRSF19,TNNI2
TLR3		transmembrane receptor	-0.63	0.00683	C3,CAST,CCL4,CLCA1,CXCL2,FOS,IL15,LIPA,LIPG,LPIN2,NFE2L3,PTGER2,PTGS2,S100A8,TNC
STAT6		transcription regulator	-0.594	0.0383	ADAM19,CASP6,CCL11,CCL23,CISH,CR2,CXCL2,DCSTAMP,EPHX1,FCRL1,GPM6B,HSD3B1,IL2RA,LGALS3BP,OCSTAMP,PTGS2,TMEM176B
TICAM1		other	-0.588	0.0332	CCL4,CH25H,CXCL2,IL15,IL15RA,MET,PSTPIP2,PTGS2,SLC7A2
NR3C2		ligand-dependent nuclear receptor	-0.588	0.000582	DES,FKBP5,GPX1,GPX3,INHBA,NRIP3,PDHB,PTGS2,RRAD,SEMA3C,TNNT3
Lh		complex	-0.57	0.0087	ACTG2,CAP2,FKBP5,FST,HSD3B1,INHBB,PDLIM3,PRKX,PTGS2,RGS7,THBS1,TNFRSF11B,TPM1,TPM2,YBX3
STK40		kinase	-0.555	0.000852	CCL4,CKM,DES,FGF18,PDPN,PTGS2,SFTPC
TFRC	-0.736	transporter	-0.555	0.00183	ANXA2,APAF1,FOS,GPX3,LDHA,ME1,PHGDH,PTN,TGFB3
TGM2		enzyme	-0.543	0.0403	C3,DCSTAMP,DDX60,GM2A,LSP1,MERTK,MT2A,MYH7,S100A8,SLC7A2,SPP1,THBS1,TNFRSF11B
TREM1		transmembrane receptor	-0.538	0.000101	CCL23,CXCL2,DCSTAMP,DUSP4,HOMER1,HTRA4,IDO1,IL15RA,INHBA,NRIP3,PTGS2,RRAD,S1PR3,SPP1,THBS1,TMEM158,TNFSF15,WNT5A
ESR2		ligand-dependent nuclear receptor	-0.518	1.72e-08	AK7,ANK1,C3,CBS/CBSL,CDH1,CES1,COL11A1,DDAH1,EYA4,FOS,GM2A,GSTP1,HPGD,KRT8,LEP,MPP7,MYH7,PERP,PTGS2,SFRP4,SPP1,ST8SIA1,THBS4,TMEM182
MSTN		growth factor	-0.502	5.86e-07	DES,IGF2,IGFBP3,IGFBP5,INHBA,INHBB,LEP,MYH4,TRIM63
estrogen receptor		group	-0.489	0.000772	BMP7,C3,CALD1,CDH1,CLDN4,CNKSR1,COL12A1,COL6A1,FOS,GP9,KRT8,LAMC2,PCDH18,PRLR,TGFB3,TNC,WNT5A
TWIST1		transcription regulator	-0.485	0.021	ALDH1A1,C3,CDH1,FMOD,HOXD10
PGR		ligand-dependent nuclear receptor	-0.472	0.00515	CALD1,FKBP5,FOS,GAS6,KCNK1,MATK,MYCN,PRLR,PTGS2,S100A8,TGFB3,TNC,WNT4
IL4		cytokine	-0.462	0.00713	ADAM19,ANXA2,CASP6,CCL11,CCL23,CCL4,CD1C,CISH,CR2,CYB5A,EPHX1,FOS,FUT7,GPM6B,IDO1,IL2RA,LGALS3,LGALS3BP,LIPG,LSP1,MERTK,PLIN2,SPINK5,ST14,TFRC,TGFB3,VIPR1
HOXC8		transcription regulator	-0.447	0.00268	ADAM19,ANKRD1,CNN1,NQO1,SPP1
ARHGAP21		other	-0.447	0.0147	CXCL2,IL15,IL15RA,MERTK,PTGS2
DIO2		enzyme	-0.447	0.00479	COL6A1,HR,MYH7,SLN,STAC2
IFNG		cytokine	-0.432	0.0039	ADRA2A,BST2,C3,CCL11,CCL4,CH25H,CISH,CLEC7A,CTSD,CXCL2,DDX60,EGF,FAM107A,FOSB,GFAP,GJA5,HCAR2,HDAC9,IDO1,IL15,IL2RA,LAMC2,LGALS3BP,MAFA,NFE2L3,NR5A2,P2RY6,PCK1,PTGS2,PTN,S1PR3,SLC2A4,SLC7A5,SPP1,SYNM,THBS1,TNFRSF11B,TRIL,USP6NL,VIPR1,ZBTB16
SNAI1		transcription regulator	-0.421	0.0125	ANKRD1,CDH1,HNF4A,HPGD,KRT8,PTGS2
ESRRA		ligand-dependent nuclear receptor	-0.412	0.0466	B4GALT6,CACNB1,CKB,CYB5A,HK1,LDHA,LIPA,MYH7,SPP1,STAC2
IKBKB		kinase	-0.408	0.00128	ANKRD1,C3,CCL11,CCL4,CCR1,CDH1,CH25H,CLU,CXCL2,CYP1B1,FOS,GM2A,PTGS2,RBP1,SEMA3C,TMEM176B,TNC,TNFRSF11B
SP1		transcription regulator	-0.402	0.000215	ALOX5,ANK1,ANKH,BMP7,CBS/CBSL,CDH1,COL8A1,CR2,CRYAB,HNF4A,HSD3B1,IGF2,IGFBP3,IL15,LIPA,MET,MUC5B,MYCN,MYH7,NGFR,P2RX7,PCK1,PRLR,PTGS2,PTN,SOX9,SPP1,TXNRD1
Immunoglobulin		complex	-0.378	0.00637	CCL4,CDH1,CISH,CXCL2,FOSB,INHBA,TNFSF15
SAMSN1		other	-0.378	0.03	CCL4,CXCL2,IL15,IL15RA,INHBA,MERTK,PTGS2
OTX2		transcription regulator	-0.378	0.002	A2M,COL8A1,CPXM2,GPNMB,SEMA3C,TF,THBS4
OGA		enzyme	-0.354	2.59e-06	ADAM19,ADAMTS17,AZGP1,CCR1,CDH1,CH25H,CNN1,EPHB6,FGF18,GALNT6,GAS6,GFOD1,GP9,GRIN3A,HPGD,IGF2,IGFBP3,IGFBP5,LAMB1,LEP,LSS,MICALL2,PFKM,PLIN2,PTGDS,RBP4,SFRP5,SLC27A1,SOX9,ST14,THBS1,TNC,TNFRSF11B
MTOR		kinase	-0.34	0.0443	CDH1,CXCL2,DLG4,FST,HK1,HSPB1,IGF2,ISLR2,LDHA,LEP,PLP1,SLC2A4,SOX4,TRIM63
ZFP36		transcription regulator	-0.339	0.0171	CXCL2,FOS,PTGS2,S100A8,SPP1,TFRC
MKNK1		kinase	-0.333	0.00651	ANXA2,ANXA5,CAMK2A,FOS,FOSB,HSPA2,NELL2,NR4A3,PDLIM5
KMT2D		transcription regulator	-0.293	0.00123	BVES,CRLF2,CSPG4,CTSD,DSC3,ENO3,FHL1,GPRC5C,HFM1,HOPX,MEOX1,NPR3,S100A8,SYPL2,TMEM53,WDR17
CEBPB		transcription regulator	-0.288	0.0128	ALDH1A1,APLNR,C3,CCL4,CDC42EP3,CSF3R,CYB5A,FHL1,FOS,GFAP,IGFBP3,IL11RA,LEP,PCK1,PRLR,PTGS2,SPP1,TF
MAPK1		kinase	-0.261	0.000851	ADAM12,ADH1C,ATP1A2,BST2,CCL4,CISH,CRABP2,CTNNA2,ENO3,FOS,GFOD1,HOMER1,LAD1,LGALS3,LGALS3BP,NPTX2,NRN1,PDLIM3,PTGER2,PTGS2,TMEM158
ADAM17		peptidase	-0.254	0.0247	ADAM12,CXCL2,MYH7,TNFRSF11B
PRDM1		transcription regulator	-0.243	0.00891	CXCL2,FNDC5,FOS,IDO1,LRRN1,MYO18B,NFAT5,PROX1,ST14
PRKD1		kinase	-0.218	0.02	CCL11,CCL4,CXCL2,PTGS2
Il3		cytokine	-0.199	0.00448	ADAM19,CISH,CSF3R,FOS,LYZ,SOX9,SPP1
BRD4		kinase	-0.18	0.0422	AMPD1,CCR1,CXCL2,FOS,IL2RA,NQO1,SLC7A2,THBS1
AMPK		complex	-0.179	0.0184	CDH1,DUSP4,PCK1,PDHB,SLC2A4,UCP2
AGER		transmembrane receptor	-0.179	0.0115	APAF1,CCL4,CKM,CXCL2,PTGS2,S100A8
TNF		cytokine	-0.169	6.72e-11	BST2,C3,CCL11,CCL4,CCR1,CDH1,CH25H,CISH,CKM,CLEC11A,CLU,CNN1,CRYAB,CXCL2,CYP1B1,DCSTAMP,DSC3,FOS,FST,GM2A,GSTP1,HDAC9,HPGD,IDO1,IGF2,IGFBP3,IL15,INHBA,KRT8,LAMC2,LBP,LEP,LGALS3,LSS,MEOX1,MET,MGST2,MMD,MSR1,NQO1,NR4A3,NR5A2,P2RX5,P2RY6,PDPN,PHGDH,PTGS2,RBP1,ROBO1,RRM2,S100A8,SEMA3C,SLC2A4,SLC7A8,SMPDL3A,SOX4,SOX9,SYNPO,TF,TFRC,TGFB3,TMEM176B,TNC,TNFRSF11B,TNFSF15,TRIM63,TUB,VIPR1,WNT5A
MAP3K8		kinase	-0.168	0.0221	CCL4,CCR1,CXCL2,HTRA4,INHBA,LAD1,PTGER2,PTGS2,RGS3,SBK1
IRS1		enzyme	-0.162	1.94e-06	COL6A1,CRABP2,FHL1,FOS,GLRB,LEP,MYL1,MYLPF,PCK1,SLC2A4,SPP1,TNNI1,TNNT3,TRIM63,UCP2,WNT5A
PI3K (complex)		complex	-0.142	0.0254	AKT1,CCL4,CCR1,CTSD,FOS,IGF2,LEP,MAFA,NQO1,PTGS2,SEMA6D
TNFSF12		cytokine	-0.14	0.000496	ADAM12,CCL11,CCR1,CXCL2,KLF15,MYH4,PGAM2,S100A8,SLC2A4,TRIM63
CD44		other	-0.113	0.000594	BGN,CCL4,CLEC7A,CLU,CRABP2,ECM1,FKBP5,LAMB1,LGALS3,PMEPA1,PTP4A3,SBK1,SPINK5,SPP1,THBS1,WNT5A
ERN1		kinase	-0.106	0.0165	CDH1,CNTN1,CXCL2,CYP1B1,LAD1,P3H1,PLIN2,ST14,WFS1
CASZ1		enzyme	-0.102	2.9e-07	CKM,FGF18,GRIN3A,MYOZ1,MYPN,RAMP1,TGFB3,TNNI2,TNNT1,XYLT1
Calcineurin protein(s)		complex	-0.095	0.00479	CCL4,FOS,MYH7,NR4A3,PTGS2
EZH2		transcription regulator	-0.093	0.000171	BMP7,C3,CDH1,CXCL2,CYP1B1,FHOD3,HOXD10,IGFBP3,KCNK1,LAMC2,LYPD6B,MYH4,MYT1,NGFR,PER1,PTGS2,RAP1GAP,S100A8,SFRP5,TBX1
JUN		transcription regulator	-0.087	0.000943	A2M,AKT1,CDH1,GSTP1,HOMER1,HPGD,IGFBP3,ITGB8,MPZ,MT2A,NR5A2,PGLYRP2,PTGDS,PTGS2,SPP1,TNC,WNT4,WNT5A,XYLT1
DICER1		enzyme	-0.079	0.000148	AKT1,CAMK2A,CDH1,DLG4,FOS,IGF2,IL2RA,LCP1,LIPG,MT2A,MYH7,NANOS1,NGFR,P2RX3,RBFOX1,RET,SEMA3C,SFRP4,SFRP5,THBS1,TNNT1,WNT4,WNT5A
SCGB1A1		cytokine	-0.017	0.00173	C3,CCL11,PTGS2,S100A8
ACTIVATED IN DUROC
DGCR8		enzyme	0	0.000297	CDH1,CNN1,FOS,MPZ,NGFR,PLP1,SMOC1,TNC
Creb		group	0	0.0102	ALOX5,ANK3,CLMN,DUSP4,FOS,GJA5,HPGD,HSPB8,NRN1,PCK1,PTGS2,RBFOX1,SOX4,SOX9,SYNPO
EBF2		transcription regulator	0	0.0034	MEOX1,SFRP4,SHISA3,THBS4
DOCK8		other	0	0.0295	CCL4,IL15,IL15RA,INHBA,MERTK,PTGS2
VGLL3		other	0	0.000524	COL12A1,SOX9,SPP1,THBS1
EGR3		transcription regulator	0	0.0424	IL2RA,NGFR,RET,SOX9
CBFB		transcription regulator	0	0.0333	COCH,IKZF4,IL2RA,KCNK5,LGALS3BP,PRRG1
GLI1		transcription regulator	0	0.0014	AKT1,CDH1,EPB41L4B,FHL1,IDS,MYCN,NREP,PCDH18,PCOLCE2,PSTPIP2,SPP1,TNC
CHADL		other	0	0.000365	CRYAB,CSPG4,FAM107A,IGFBP3,MET,SOX9
BCL6		transcription regulator	0	0.0436	C1QTNF12,CCL4,CISH,DCSTAMP,FCRL1,FMOD,FUT7,HDAC9,IL2RA,PFKM,SOX9
PTPRJ		phosphatase	0	0.00605	CCL4,CXCL2,INHBA,MERTK,MET,PTGS2
RGS1		other	0	0.00133	CXCL2,IL15,IL15RA,INHBA
NCR2		transmembrane receptor	0	0.00275	CCL4,NR4A3,PTGS2,THBS1
PPARG		ligand-dependent nuclear receptor	0.034	3.08e-07	AQP7,C3,CCL11,CDH1,CES1,CR2,CRABP2,CTSL,CXCL14,CXCL2,CYP4B1,EPHX1,FOXO6,FST,HCAR1,HCAR2,HR,IGFBP3,IGFBP5,IL2RA,LEP,MYH7,OLAH,OLR1,PCK1,PDHB,PLIN2,PTGS2,RBP4,S100A8,SLC27A1,SLC2A4,SPP1,UCP2,XYLT1
IL15	-0.767	cytokine	0.037	0.0146	AKT1,CCL11,CCL4,CXCL2,ENO3,HK1,IL2RA,LDHA,LEP,PGAM2,PGM1,TFRC
S100A9		other	0.04	0.000159	A2M,ALDH1A1,C3,CXCL14,EPB41L4B,HTR4,KLF15,NGFR,NR4A3,OLR1,PER1,RBFOX1,RXRG,S100A8,STAC2
TLR4		transmembrane receptor	0.063	0.012	BPI,C3,CAST,CCL4,CDH1,CISH,CXCL2,EGF,GFAP,IL15,IL15RA,IL2RA,INHBA,MERTK,MET,NR4A3,PTGS2,SMPDL3A,TRIM63
Ccl2		cytokine	0.063	0.0289	CCL11,CCL4,CXCL2,LEP,SLC2A4
ALOX5	0.568	enzyme	0.068	0.0109	DCSTAMP,LEP,MSR1,PTGS2
PI3K (family)		group	0.095	0.00348	CDH1,CTSD,FOS,HK1,LEP,NQO1,PTGS2,SOX4,THBS1,TNC
EPAS1		transcription regulator	0.096	0.000322	CKB,CKM,CKMT2,FHL1,FOS,GPX1,IGFBP3,INHBB,LEP,MYH4,RET,SLC2A4,SLC7A5,SOX9
KLF2		transcription regulator	0.109	0.00277	CR2,CXCL2,PDPN,PTGS2,SOX9,TFRC
NR4A1		ligand-dependent nuclear receptor	0.118	5.23e-06	COL6A1,CRABP2,ENO3,HCAR1,IKZF4,IL2RA,KRT8,LEP,MAFA,MPZ,NR4A3,PRKAG3,PTGDS,SLC2A4,TGFB3
NEDD9		other	0.128	0.00142	ALOX5,CDH1,FOS,NRN1,PCK1,PLIN2
CD28		transmembrane receptor	0.131	0.0375	CASP6,CCL4,CRLF2,CXCL2,FOS,IL2RA,LDHA,PTGS2,SLC7A5,TFRC
FGF21		growth factor	0.14	0.007	FOS,LEP,ME1,PCK1,TBX1
CLEC7A	-1.627	transmembrane receptor	0.152	0.00943	CCL4,CLCA1,CXCL2,PTGS2
NR1H4		ligand-dependent nuclear receptor	0.152	0.0267	GPX1,HNF4A,LDHA,MAFA,NR5A2,PCK1,PGM1,PTGS2,SPP1
IL11RA	0.754	transmembrane receptor	0.152	0.0022	CCL11,CCL4,CLCA1,FOS
TGFA		growth factor	0.178	0.00788	AKT1,CXCL2,GFAP,GSTP1,PTGS2
IL1A		cytokine	0.186	0.00453	ALDH1A1,CXCL2,FOS,FOSB,HSD3B1,MT2A,PTGS2,S100A12,S100A8,SPP1,TNFRSF11B
THRA		ligand-dependent nuclear receptor	0.218	0.0369	CXCL2,FOS,MAFA,MYH2,MYH7,PCK1,SYT12
AGTR1		G-protein coupled receptor	0.218	0.00479	ACE2,FOS,GSTP1,PTGS2,TGFB3
ELK1		transcription regulator	0.218	0.039	ANKH,FOS,SPP1,THBS1
CSF2		cytokine	0.242	0.00648	C3,CCL23,CCR1,CD1C,CISH,FOS,IDO1,IL2RA,LCP1,LDHA,LEP,MMD,PHGDH,PTGS2,RRM2,SLC2A4,SMC2,SPP1
CTNNB1		transcription regulator	0.266	1.02e-07	ALDH1A1,BGN,BMP7,CA3,CDK7,CRABP2,CTNNA2,CYB5A,CYP1B1,ECM1,EDIL3,ENO3,FGF18,GFAP,IDO1,IGFBP5,INHBB,LAMB1,LAMC2,LGALS3,LIPA,ME1,MEOX1,MMP23B,MPZ,MTMR7,MYCN,NGFR,NR5A2,NUDT7,PRSS35,PTGS2,RBP4,S100A8,SEMA3C,SOX4,SOX9,SPP1,SYNM,TFCP2L1,TGFB3,TNC,TNFRSF11B,TNFRSF19,WNT4
NGF		growth factor	0.293	8.91e-05	A2M,ACER2,CRYAB,FOS,GRIA2,MMD,MYCN,NGFR,RET,SEMA6D,WNT4
BMP6		growth factor	0.294	0.00949	CYP1B1,EPHX1,INHBA,PCOLCE2,PMEPA1,PTGS2,TXNRD1
SOX2		transcription regulator	0.333	0.0246	ADRA2B,ALDH1A1,CDH1,CRABP2,CXCL14,DUSP4,HOPX,INHBA,LBX1,MYCN,NR5A2,PCDH18,SGK2,TNFRSF19,TXNRD1,WNT5A
EGLN1		enzyme	0.342	0.00371	INHBA,LEP,PRLR,PTGS2,SOX9,TGFB3,TNFRSF11B
INHBA	0.799	growth factor	0.345	0.0376	DTNA,FIGN,FST,INHBB,MYT1,NRK,S100A8,SOX4,TENT5B
PPARD		ligand-dependent nuclear receptor	0.36	0.000226	AQP7,CLEC7A,GAS6,LIPG,LPIN2,MDFI,MERTK,MYOM2,PLIN2,PLP1,PRKAG3,PTGS2,RBP1,TCEA3,THBS1,TNFRSF11B,TRIM63
TLR2		transmembrane receptor	0.36	0.0169	CAST,CCR1,CD1C,CISH,CXCL2,IL15,IL15RA,IL2RA,LEP,PTGS2
IGF1		growth factor	0.373	1.83e-05	CACNA1S,CCL11,CCL4,CNN1,CTSD,FOS,GFAP,HSD3B1,IGF2,IGFBP3,IGFBP5,LDHA,LEP,MPZ,PLP1,PRLR,PTGS2,SLC25A25,SLC2A4,SPP1,TF,THBS1
SASH1		other	0.378	0.0102	CCL4,IL15,IL15RA,INHBA,MERTK,MET,PTGS2
Hdac		group	0.379	0.0274	APAF1,DKK3,FOS,IGFBP3,MEOX1,MYCN,SEMA3C,SPP1,THBS4,WNT4
IgG		complex	0.386	5.26e-05	C3,CCL4,CLDN4,CRABP2,FOSB,FST,GPX1,HSPB1,IL2RA,LGALS3,PDPN,PTGS2,ST14,TNC,TNFRSF13C,TNFSF15
NR4A3	-0.691	ligand-dependent nuclear receptor	0.398	0.00418	COL6A1,IKZF4,IL2RA,TGFB3,UCP2
NR4A2		ligand-dependent nuclear receptor	0.398	0.0171	COL6A1,IKZF4,IL2RA,PTGS2,SLC2A4,TGFB3
ERK1/2		group	0.4	0.00444	C3,CCL4,CLEC11A,FKBP5,FOS,FOSB,HPGD,IGFBP3,MYCN,NR4A3,PTGS2,PTN,SOX9,SPP1,TRIM63
RXRA		ligand-dependent nuclear receptor	0.407	5.22e-05	ADH1C,ALDH1A1,CLMN,CRABP2,ECM1,GAS6,GPX1,HNF4A,HOXD10,LYZ,MYCN,NAV2,RET,RXRG,S100A8,SEMA4D,SPP1
HGF		growth factor	0.417	0.00105	AKT1,ANK3,CDH1,CXCL2,DES,FOS,HK1,LDHA,MERTK,MET,PTGS2,ST14,THBS1
IGF2	1.415	growth factor	0.43	0.00105	AKT1,CKM,IGF2,IGFBP3,IGFBP5,PTGS2
PTGS2	1.716	enzyme	0.437	0.0177	ANXA2,CCL4,CDH1,FOS,LEP,MSR1,NEB,PTGER2,PTGS2,TNFAIP6
NFKBIA		transcription regulator	0.442	0.0295	ANKRD1,C3,CCL11,CXCL2,PTGS2,S100A8
MYOC		other	0.447	0.00199	ENPEP,IGFBP5,KLHL41,LAMB1,MPZ,PLP1,SESN2,SPP1,TRIM63
CEBPD		transcription regulator	0.465	0.0159	CLU,CSF3R,FOS,IGFBP5,LEP,MPZ
ADRB2		G-protein coupled receptor	0.485	0.00193	ADRA2B,CYP1B1,LEP,SPP1,TNFRSF11B
TNFRSF1A		transmembrane receptor	0.493	0.0361	CCL4,CXCL2,GFAP,IL15,LBP,NQO1,P2RX7,RGS7,TFRC
IL13		cytokine	0.495	4.46e-05	C3,CASP6,CCL11,CCL4,CD1C,CISH,CLCA1,CXCL2,FADS2,GAS6,GPNMB,GPX3,HK1,JAKMIP2,LIPA,MAP3K7CL,MERTK,MUC5B,PLIN2,ST14,TFRC,THBS1,WNT5A
TNFSF11		cytokine	0.526	0.0248	DCSTAMP,FOS,PTGS2,SPP1,TNFRSF11B
TNFRSF1B		transmembrane receptor	0.555	0.0442	CXCL2,GFAP,LBP,LEP,NR5A2,P2RX7
LTB4R		G-protein coupled receptor	0.555	0.00268	ALOX5,CLEC7A,CXCL2,EGF,PTGS2
CREBBP		transcription regulator	0.555	0.00018	ADAM12,AMPD1,BMP7,CAMK2B,CDC42EP3,CKB,CORO2B,DUSP4,FOS,FOSB,FUT7,GFRA1,GM2A,GRIA2,IL2RA,LGALS3BP,MPZ,NR4A3,PCK1,PTGS2,RNF157,SCN4B,SMOC1,WFS1
FSH		complex	0.556	6.31e-05	ACTG2,ADAMTS16,CAP2,CH25H,FKBP5,FOS,FST,HSD3B1,IGFBP3,INHBA,INHBB,MT2A,PCK1,PDLIM3,PRKX,PRLR,PTGER2,PTGS2,RGS7,TFRC,THBS1,TNFAIP6,TNFRSF11B,TPM1,TPM2,YBX3
SMAD4		transcription regulator	0.557	0.0482	BMP7,CDC42EP3,COCH,FUT7,HNF4A,HSD3B1,MYCN,PTGS2,THBS1,TNFAIP6
INSR		kinase	0.57	0.00427	ANKRD1,CASP6,CCL4,CKMT2,CORO2B,CYP1B1,DES,FHL1,FOS,IGF2,LCP1,LSS,LYZ,MYH7,MYOM2,OLR1,PDHB,RRM2,RTN2,SLC2A4,ST8SIA2,TGFB3,TNNI1,UCP2
IL6		cytokine	0.606	3.18e-06	A2M,ACER2,ADGRB1,C3,CCL11,CCL4,CDH1,CISH,CLU,CRYAB,CXCL2,FOS,GFAP,HJV,HPGD,IDO1,IGF2,IGFBP3,IGFBP5,LBP,LEP,LYZ,MERTK,MMD,MYCN,PTGS2,RET,SEMA6D,TF,THBS1,WNT4
IL10RA		transmembrane receptor	0.626	0.000255	ADH1C,ALOX5,ANKH,C3,CBS/CBSL,CSF3R,CYP2S1,DCSTAMP,ECM1,FHL1,GAS6,HCAR2,HPGD,HTR4,IL15RA,INHBA,NPL,NR5A2,OLR1,PCK1,SULT1C2,THBS4,TNFSF15
FOXA1		transcription regulator	0.629	6.08e-05	ACTG2,ADH1C,CDH1,CNN1,EPHX1,GRIN3A,HK1,HNF4A,MUC5B,NPTX2,PPP1R14C,SFTPC,SOX9,TF,TNNI1
PARG		enzyme	0.631	1.34e-05	LGALS3BP,MTR,NELL2,NFAT5,PTGS2,PVALB
NCOA2		transcription regulator	0.64	0.00374	CCL4,FST,HCAR2,LIPG,LYZ,PCK1,PLIN2,PTGS2,RET
CCR2		G-protein coupled receptor	0.647	0.00946	BGN,CCL11,CCL4,CCR1,COL12A1,COL6A1,CXCL2,THBS1,TNC
E2F1		transcription regulator	0.659	0.0142	APAF1,CASP6,CRABP2,DUSP4,EYA4,FOS,GM2A,IGF2,LEP,MYCN,MYH2,MYH4,MYH7,PPP1R3A,RHOQ,RRM2,THBS1,TXNRD1,UCP2,YBX3
PPARA		ligand-dependent nuclear receptor	0.664	0.00193	ANXA2,AQP7,C3,CFI,FADS2,FOS,GSTP1,HNF4A,HSD3B1,IGFBP3,IGFBP5,KRT8,LIPG,LSS,MMD,PAH,PCK1,PLIN2,PTGS2,RBP4,RBP7,S100A8,SLC27A1,SLC2A4,SMC2,UCP2
Pkc(s)		group	0.681	0.000986	CNN1,DES,FOS,HPGD,IGF2,KRT8,LIPA,NQO1,NR4A3,PER1,PLA2G6,PTGS2
PDGF BB		complex	0.725	0.044	CNN1,FOS,FOSB,INHBA,NR4A3,PTGS2,RXRG,THBS1
WNT5A	0.622	cytokine	0.762	0.0147	CXCL2,IL15,LCP1,PRLR,PTGS2,SPP1
IL22		cytokine	0.762	0.0314	CCL4,CLCA1,CXCL2,LBP,MUC5B,PTGS2
PTH		other	0.764	0.000153	CXCL2,FOS,FOSB,IGFBP5,SFRP4,SPP1,THBS4,TNFRSF11B,TRPV5,WNT4
TAF4B		transcription regulator	0.765	1.05e-05	FST,INHBA,INHBB,RET,SPP1,TGFB3,ZBTB16
EPO		cytokine	0.786	0.0212	CISH,DES,FOS,PTGS2,TF,TFRC
TLR9		transmembrane receptor	0.799	0.0434	AKT1,CAST,CCL4,CISH,IDO1,IL2RA,LIPG,PTGER2,PTGS2,S100A8,SMPDL3A,TNC
FOS	0.668	transcription regulator	0.808	9.66e-06	A2M,ADAM12,ANK3,CAST,CRABP2,FOS,GM2A,GSTP1,HPGD,HSD3B1,HSPB8,IGFBP5,LGALS3BP,MET,NQO1,NR5A2,PDPN,PMEPA1,PTGS2,RAP1GAP,RBP1,S100A8,SEMA4D,SEMA6D,SPP1,TNMD,WNT4,WNT5A
RETNLB		other	0.816	0.0396	AKT1,CAMK2B,CCR1,KLF15,THBS4,WNT5A
LIPE		enzyme	0.822	4.98e-07	ADH1C,ALDH1A1,ANKRD1,FKBP5,FMOD,FOS,MYH4,PCK1,PER1,PLIN2,PTGS2,PVALB,RAMP1,RBP4,RRAD,RXRG,SLC2A4
CG		complex	0.826	0.000137	ADCYAP1R1,APLNR,CDH1,CLU,COL11A1,EPHB6,FHL1,FOS,FST,GM2A,HPGD,HSD3B1,IGFBP3,INHBA,INHBB,LGALS3BP,NPR3,NR5A2,PRLR,PTGER2,PTGS2,SFRP4,SPP1,ST8SIA1,TMEM158,TNFAIP6
GDF9		growth factor	0.837	0.00193	INHBA,INHBB,PTGER2,PTGS2,TNFAIP6
ANXA2	-0.593	other	0.849	0.02	AKT1,IGFBP3,PTGS2,SESN2
DMD		other	0.853	6.48e-18	AMPD1,ANKRD1,ARPP21,ATP2A1,BGN,CAMK2B,CKMT2,CNKSR1,DES,EGF,EPB41L4B,GJA5,IGF2,IGFN1,KY,LYZ,MYBPC1,MYBPC2,MYH2,MYH4,MYH7,MYL1,MYLK2,MYOM2,MYOZ1,PADI2,PAMR1,PFKM,PPP1R14C,PROX1,PSTPIP2,PVALB,PYGM,SCN1B,SLC2A4,SLN,SYNM,TNNI1,TTC7B
SIX5		transcription regulator	0.896	9.22e-05	IGF2,IGFBP5,MDFI,PTN,ST14,WNT4
PTK2		kinase	0.905	0.00012	CSPG4,FOS,KRT8,MYH7,PCOLCE2,SPP1,THBS1,TNC
ID2		transcription regulator	0.905	0.00134	BMP7,CCL11,CCR1,CDH1,DUSP4,IKZF4,IL20RB,INHBB,MPZ,NFAT5,NR4A3,RAP1GAP,SOX4,TF,ZBTB16
MIF		cytokine	0.924	0.00617	CCR1,CXCL2,FOS,IL15,IL15RA,IL2RA,MET,MYCN
PPARGC1A		transcription regulator	0.926	1.81e-08	AK1,CKMT2,CXCL14,EGFL6,GAS6,GPX1,INHBA,KCNK1,LDHA,LIPA,ME1,MYH7,MYL2,OLR1,PCK1,PTGS2,PTN,PVALB,RBP4,SEMA3C,SESN2,SLC2A4,SLIT3,ST8SIA1,STAC2,SYT2,TRIM63,UCP2
Calmodulin		group	0.937	0.021	DLG4,EPHB6,LGI3,S1PR3,SYT2
CD3 group		group	0.958	0.0334	IL2RA,LDHA,PLA2G6,SLC7A5,TFRC
VCAN		other	0.961	0.000284	C3,CLU,CXCL2,FST,INHBB,LAMB1,LBP,LGALS3,RBP1,SMOC1,TGFB3,WNT4,YBX3
JAG2		growth factor	1	0.0328	BMP7,C3,CCR1,SPP1
EP300		transcription regulator	1	0.000163	ADAM12,AMPD1,CAMK2B,CDC42EP3,CHPT1,CKB,CORO2B,DUSP4,FOS,GFRA1,GM2A,IL2RA,LDHA,LGALS3BP,MMD,OLR1,PCK1,PRLR,PTGS2,RNF157,SCN4B,SLC27A1,SMOC1,WFS1
JAK2		kinase	1	0.00713	ACER2,AKT1,F5,FOS,GFAP,PTGS2,RBP1,TF
LEP	-1.091	growth factor	1.001	0.00089	APAF1,CA3,CASP6,CDH1,CYB5A,EPHX2,FADS2,FOS,GFAP,GPX1,IGFBP3,LEP,LIPA,OPLAH,PCK1,PLIN2,PLP1,PTGS2,SLC27A1,SLC2A4,TNFRSF11B,UCP2
EGF	2.549	growth factor	1.005	0.00227	CDH1,CLU,CTSD,FOS,FST,GFAP,GSTP1,HNF4A,IGFBP3,IGFBP5,PTGS2
TP73		transcription regulator	1.006	1.62e-05	ADAM19,C3,CDH1,CLEC7A,CLMN,CNTFR,CRYAB,CTSD,CXCL2,FST,GPNMB,HSPB8,IGFBP3,IGFBP5,KCNK1,LCP1,LYZ,MMP23B,MYOZ2,PDPN,PERP,PTP4A3,SPP1,TBX1,THBS1,TNNI1,WNT4
CREB1		transcription regulator	1.008	0.0208	CCL4,CH25H,FOS,FOSB,FUT7,IL2RA,LSS,MUC5B,NR4A3,PER1,PTGS2
P38 MAPK		group	1.028	0.000205	ANK1,ANXA5,BGN,CXCL2,FOS,FST,HOMER1,INHBA,ITGB8,KLF15,LBX1,MYH2,NR4A3,PCK1,PTGS2,RBP1,RRAD,S100A12,THBS1
WNT3A		cytokine	1.035	0.00379	FHOD3,MMD,NR5A2,PMEPA1,SLC7A2,SOX9,TFCP2L1,TGFB3,THBS1,TMEM158,TNFRSF19
FOXL2		transcription regulator	1.044	0.000179	CH25H,CXCL2,FOS,FST,INHBA,NR4A3,NR5A2,PTGS2,SOX4
Growth hormone		group	1.053	0.000798	C3,CA3,CDH1,CISH,CLU,DDR1,FKBP5,FOS,GFAP,GSTP1,IGFBP3,IGFBP5,PCK1,TF,TGFB3
ITGA9		other	1.067	0.00413	CCL4,CDH1,CXCL14,TNC
HIF1A		transcription regulator	1.074	3.97e-05	AKT1,CDH1,CXCL2,CYB5A,CYP2S1,ESRRG,FHL1,FHL3,FOS,HSPB1,IGF2,IGFBP3,IGFBP5,IL15,INHBB,LDHA,LEP,MET,PTGS2,RET,SESN2,SLC2A4,SOX9,TFRC,TGFB3,THBS1
PARP1		enzyme	1.078	0.00402	CDH1,FOS,IL2RA,LGALS3BP,NELL2,NFAT5,PEG10,PTGS2,PVALB
IPMK		kinase	1.091	0.00591	FOS,FOSB,PDLIM5,PER1
FOSL1		transcription regulator	1.091	0.0247	FOS,HPGD,MET,SEMA6D
FOXC2		transcription regulator	1.098	0.0458	CDH1,MET,PTGS2,SLC2A4
MYC		transcription regulator	1.105	0.00298	ANXA5,CAST,CDK7,CLU,COL8A1,CRABP2,CRYAB,CSPG4,DUSP4,FADS2,FKBP5,FMOD,HSPB1,INHBA,LDHA,LRRN1,MYH7,MYLPF,NFAT5,PCDH18,PDLIM7,PEG10,PERP,PLP1,RRM2,RTN2,SCPEP1,SLC7A5,SOX9,SPP1,TFRC,THBS1,TNC,TNFRSF19,TNNT3,TXNRD1,WNT5A,WRN,YBX3
Tgf beta		group	1.109	0.00605	BGN,CCL11,CCL4,CDH1,MERTK,TNFRSF11B
KLF4		transcription regulator	1.11	0.0302	ALDH1A1,CDH1,COL8A1,CRABP2,DUSP4,HSPB1,INHBA,MYH7,PCDH18,TNFRSF19,TXNRD1,WNT5A
CYP27B1		enzyme	1.114	0.02	CCL11,CCL4,IL15,TRPV5
TSC2		other	1.127	1.85e-05	A2M,ANXA2,CRYAB,FAM107A,FOS,GFAP,GPNMB,HSPB1,IGFBP5,LGALS3,PVALB,SCPEP1,SMPDL3A,TMEM176B,UCP2
HSPA9		other	1.134	3.87e-06	CLMN,CRABP2,HOXD10,MYCN,NAV2,RET,SESN2
HDAC1		transcription regulator	1.141	0.0037	APAF1,CDH1,FAM107A,GSTP1,MPZ,MYH4,PCK1,PRAG1,PTGS2,RRM2,SOX9,SPP1,TBX1,TNFRSF19,TNNI2
REL		transcription regulator	1.154	0.0294	C1QTNF12,CCL4,CDH1,CR2,FADS2,FOS,IL2RA,MED12L,NR4A3,PFKM,PHGDH,PTGDS,TNFRSF13C
ATF4		transcription regulator	1.154	0.00427	ANKRD1,FUT7,HNF4A,IGFBP5,LGALS3,PCK1,PHGDH,PTGS2,SLC7A5,TNFRSF11B,WFS1
MAP2K1/2		group	1.157	0.0314	C3,CCL4,CDH1,DUSP4,FOS,HSPB1
GHR		transmembrane receptor	1.172	0.00984	CISH,IGFBP3,LEP,PRLR,SPP1
ADIPOQ		other	1.179	0.00452	ACSM5,CASP6,CXCL2,LEP,MSR1,PCK1,PDHB,PTGS2,SLC27A1,UCP2
MAP4K4		kinase	1.195	0.0459	ALDH4A1,CHPT1,MAFA,PFKM,PGM1,PLA2G12A,PLA2G6,SLC2A4
AREG		growth factor	1.23	0.00949	C3,HCAR2,ITGB8,PTGS2,RRM2,TNFAIP6,TXNRD1
CNTF		cytokine	1.264	0.0134	CISH,CNTFR,FOS,GFAP,LEP
ACOX1		enzyme	1.265	0.0221	ACER2,ANXA2,GSTP1,HSD3B1,KRT8,LGALS3,LGALS3BP,PAH,PLIN2,UCP2
S100A8	-0.745	other	1.291	9.82e-05	A2M,ALDH1A1,CXCL14,CXCL2,EPB41L4B,HTR4,IDO1,KLF15,NGFR,NR4A3,OLR1,PER1,RBFOX1,RXRG,S100A8,STAC2
AKT2		kinase	1.303	0.00479	CDH1,IGF2,LEP,MYCN,SEMA6D
Gm15807/Hmgn5		other	1.342	0.000638	ATP2A1,AZGP1,SHISA2,TNNC2,TNNI2,TNNT3
ADRB		group	1.353	0.0132	ANKRD1,ANXA5,CASP6,CRYAB,CXCL2,FOS,LSS,NQO1,PTGS2,TRIM54
Rock		group	1.387	0.000575	CDH1,CNN1,DES,NGFR,THBS1
MRTFB		transcription regulator	1.387	0.0226	CNN1,FADS2,FCN1,MGST2,P2RX1,RAMP1,S100A8
APOE		transporter	1.4	0.00119	ADGRB1,ANK3,BGN,CCL4,CLU,CTSD,ECM1,FKBP5,GPX3,GRIA2,LEP,LIPA,LIPG,MSR1,NELL2,PMEPA1,PTGS2,PTP4A3,S100A8,SPP1,SULT1A3/SULT1A4,UCP2
LPL		enzyme	1.406	0.0062	MSR1,MYL2,SLC27A1,SLC2A4,THBS1
ID3		transcription regulator	1.414	0.0159	BMP7,CCL11,CCR1,DUSP4,IKZF4,IL20RB,INHBB,NFAT5,NR4A3,RAP1GAP,SOX4,ZBTB16
PKD1		ion channel	1.441	0.00099	ALDH1A1,AMPH,COL12A1,CXCL2,EDIL3,FOSB,HDAC9,JAKMIP2,JPH2,P2RX7,PAH,PCK1,PRLR,PVALB,RGS3,TNFRSF11B
EOMES		transcription regulator	1.463	0.0252	APLNR,CAP2,DUSP4,IGFBP3,MEOX1,MXRA5,NAV2,PDPN
INS		other	1.486	0.00149	CBS/CBSL,CDH1,CRABP2,FOS,FOSB,IGFBP3,IGFBP5,PCK1,PLIN2,PTGS2,RDH16,SLC2A4
HAND2		transcription regulator	1.539	1.39e-05	ACE2,ACTN2,DES,GJA5,HSPB7,MMP27,PDLIM3,PHKA1,TPM1
PRKCE		kinase	1.566	0.0358	AMIGO2,CDH1,DLG4,IL2RA,PTGS2
MRTFA		transcription regulator	1.572	0.0126	CDC42EP3,CNN1,FADS2,FCN1,MGST2,P2RX1,RAMP1,S100A8,TBX1,TNC
BCR (complex)		complex	1.588	0.0216	CCL4,CD1C,FOS,FOSB,IL2RA,PTGS2,TNFRSF13C,ZBTB16
CYP19A1		enzyme	1.62	0.0227	LEP,NR5A2,PLIN2,PRLR,SLC2A4,SOX9
SMARCA4		transcription regulator	1.692	7.34e-08	A2M,ACE2,APOL3,ATP2A1,AZGP1,CCR1,CDH1,CKM,CYP4B1,DUSP13,DUSP4,ENO3,EVA1A,FKBP5,FOS,GPX1,GSTP1,HAPLN3,HPGD,IGFBP5,IL15RA,IL20RB,INHBA,KCNS3,LGALS3,MCTP2,MYL1,MYLPF,NECTIN1,NRIP3,PERP,PLIN2,PON3,PPP1R14C,RAMP1,RBP1,SFTPC,SPP1,TM4SF19,TNNC2,TNNI2,TNNT3,TPM1,TXNRD1
ITGB1		transmembrane receptor	1.698	0.00397	ADAM19,CDH1,FBN2,FOS,GFAP,IGF2,PTGS2,ROBO1,THBS1,WNT5A
HOXA10		transcription regulator	1.732	3.72e-05	ATP1A2,CA3,CSF3R,FST,GAS6,IGFBP3,ME1,MYCN,PDPN,RBP1,SFRP4,SLC27A1,WNT4
OSM		cytokine	1.736	0.0408	ADAMTS3,CCL11,CISH,CXCL2,FOS,LBP,TNFRSF11B
MYOCD		transcription regulator	1.757	1.38e-07	ACE2,ACTN2,CALD1,CNN1,DES,GJA5,HSPB7,MMP27,MYH7,MYL2,PDLIM3,PHKA1,TNNI1,TPM1
E2F3		transcription regulator	1.769	0.0252	FST,IGF2,INHBA,LEP,MYCN,NECTIN1,PTN,RRM2,S100A8,THBS1
POU5F1		transcription regulator	1.831	0.0335	AKT1,APAF1,CASP6,CDH1,CRABP2,DUSP4,HOPX,INHBA,LBX1,MYCN,PCDH18,TNFRSF11B,TNFRSF19,TXNRD1,WNT5A
RELA		transcription regulator	1.836	0.0442	ANKRD1,CBS/CBSL,CCL11,CR2,CXCL2,FOS,FOSB,KRT8,NR4A3,PTGDS,PTGS2,SLC2A4,SLC2A5,SOX9,TNFRSF11B
SIRT1		transcription regulator	1.853	0.0462	ACAP1,CDH1,CLCA1,DDX60,ENTPD8,HIVEP3,KIF1A,LEP,LGALS3,LGALS3BP,NEGR1,NELL2,PCK1,SYNPO,TRIM63,UCP2
GATA4		transcription regulator	1.873	5.03e-06	ACE2,ACTN2,CRABP2,DES,EPHX1,GJA5,HSPB7,MMP27,MYH7,MYL1,NR5A2,PDLIM3,PHKA1,SOX9,SPP1,THBS4,TPM1
N-cor		group	1.89	1.21e-06	CCR1,CR2,CXCL14,CXCL2,FADS2,GSTP1,IGFBP3,OLR1,PCK1,PLIN2,PTGS2,SEMA4D,SLC2A4,TBX1,XYLT1
CSHL1		growth factor	1.919	0.041	CA3,CISH,FOS,HNF4A,MYLPF
LIF		cytokine	1.937	0.00228	COCH,CXCL2,FOS,IL2RA,LEP,PTGS2,SFRP4,SPP1,TMEM176B,TNFRSF11B
MECP2		transcription regulator	1.949	0.00143	ADAM12,CAMK2A,CAMK2B,CDH1,CYB5A,FKBP5,GSTP1,IGFBP3,PLP1,PTGS2
PRKCB		kinase	1.96	0.0272	CCL11,FOS,MYH7,PTGS2
SOX10		transcription regulator	1.964	0.000575	LAMB1,MPZ,NGFR,PLP1,PTN
ADRB3		G-protein coupled receptor	1.981	0.00173	FOS,LEP,PTGS2,UCP2
PELP1		other	2	0.00305	COL12A1,EGF,FOS,KAT2B,LEP,PTGS2,RBP1
MET	0.799	kinase	2.039	0.00143	AKT1,CDH1,HSPB1,IL15,IL15RA,INHBA,MERTK,PIM3,PTGS2,SPP1
COL6A1	0.68	other	2.064	3.56e-06	AK1,CKM,ENO3,PVALB,TNC,TNNI2
TBX5		transcription regulator	2.091	3.75e-08	ACE2,ACTN2,ANKRD1,DES,GJA5,HSPB7,MMP27,MYL2,MYLPF,PDLIM3,PHKA1,TPM1
ESR1		ligand-dependent nuclear receptor	2.093	1.2e-07	ADH1C,ALOX5,C1QTNF6,C3,CCL4,CDH1,CKB,COL8A1,CRABP2,CTSD,CYP1B1,EGF,FOS,FOSB,FST,IGF2,IGFBP3,IL2RA,INHBB,LBP,LEP,LGALS3BP,MMD,NGFR,PON3,PRLR,PTGS2,RDH16,RET,RGS3,SLC2A4,SLC7A2,SLC7A5,SOX4,SPP1,SULT1C2,TACC1,TC2N,TNFAIP6,TNFRSF11B,TPM1,WNT4
MAPK8		kinase	2.138	0.00182	AKT1,CDH1,EGF,FOS,IL2RA,LEP,PTGS2,RBP1,SESN2,WNT4
RB1		transcription regulator	2.165	0.000139	ACTN2,AKT1,APAF1,CACNA1S,CASP6,CDH1,CKM,ENTPD8,FOS,GPR157,GPRC5C,HOMER1,MRPL12,MYBPC1,MYH2,MYH4,MYH7,MYL1,MYOM2,PGAM2,RRM2,TNNC2,TNNI2,TNNT1,TRIM72
FSHR		G-protein coupled receptor	2.177	0.00809	HSD3B1,IGFBP3,INHBA,INHBB,NPR3,PCK1
BDNF		growth factor	2.202	0.00139	ARPP21,CSPG4,FOS,HOMER1,INHBB,KIF1A,NGFR,P2RX3,PLP1,SBK1,THBS1
SRF		transcription regulator	2.204	3.01e-07	ABRA,ACTG2,ANKRD1,CALD1,CKM,CNN1,DES,FCN1,FHL1,FOS,FOSB,FST,GP9,MGST2,MYH2,MYH4,MYH7,MYL1,MYOM1,P2RX1,PDLIM7,PTGS2,RAMP1,S100A8,TNC,TNNT1
STAT5a/b		group	2.213	0.00637	AKT1,CISH,IL2RA,MMD,PCK1,PROX1,RBP1
IGFBP2		other	2.219	0.0121	AKT1,COL11A1,DDAH1,IGFBP3,TGFB3
MYB		transcription regulator	2.219	0.0351	CAMK2B,CARNS1,CASP6,CDH1,IGFBP5,PRAG1,TNFRSF13C
CFTR		ion channel	2.219	0.0374	CFI,EPHX2,FADS2,HPGD,S100A8,SLC7A8
Akt		group	2.311	0.000108	ANKRD1,CDH1,CTSD,FKBP5,FOS,IGF2,LEP,MT2A,PCK1,PTGS2,RRM2,SEMA6D,SOX4,THBS1,TNC
SMAD3		transcription regulator	2.353	3.01e-05	ADAM12,ANKRD1,C3,CCL4,CDH1,DUSP4,FNDC5,FOS,FST,HNF4A,IL15,PTGS2,PTP4A3,S1PR3,TF,TGFB3,TNC
IL1R1		transmembrane receptor	2.39	0.00736	CXCL2,FOS,GFAP,LBP,LEP,PTGS2
KDM5B		transcription regulator	2.438	0.202	CYB5A,FHL1,LGALS3BP,PRLR,SMOX,SOX9
HNF1A		transcription regulator	2.439	0.00019	ACE2,ADH1C,CBS/CBSL,CYB5A,ENPEP,FUT7,HCAR2,HNF4A,HOPX,LIPA,NPTX2,NR5A2,PAH,PAMR1,PCK1,PPP1R1A,PRLR,SGK2,SLC7A2,SULT1C2,TFRC,UCP2
TGFB1		growth factor	2.453	3.5e-07	ADAM19,ADRA2A,ALOX5,ANKRD1,BGN,BMP7,CCL11,CCL4,CDH1,CLDN4,COL12A1,CXCL2,EGF,FAM107A,FOS,GFAP,HCAR2,HSPB1,IGF2,IGFBP3,IGFBP5,IL2RA,INHBA,INHBB,KLF15,LAMC2,MET,MPZ,MYH7,MYLPF,P2RY6,PMEPA1,PTGS2,PTP4A3,S1PR3,SLC7A5,SMC2,SOX4,SPP1,TGFB3,THBS1,TNC,TNFRSF11B,TPM1,VIPR1,WNT5A,XYLT1
MYOD1		transcription regulator	2.53	2.19e-09	ATP2A1,CKM,DES,ENO3,IGF2,IGFBP5,MYH4,MYL1,MYLPF,PRIMA1,SLC2A4,TNNC2,TNNI2,TNNT3
MEF2C		transcription regulator	2.704	1.79e-12	CKM,DES,FOS,FOSB,HDAC9,LMOD2,MYH7,MYLPF,MYOM1,MYOM2,MYOT,MYOZ1,MYOZ2,SMYD1,TNNI1,TNNI2,TNNT1
ERBB2		kinase	2.867	0.00222	ADAM19,ADAMTS16,AKT1,BMP7,CCL11,CCL4,CDC42EP3,CES1,CLDN4,CYP4B1,EPHX2,FOS,GAS6,GPX3,IGFBP5,LAMC2,LSS,MYCN,PGM1,PLIN2,PMEPA1,PRIMA1,PTGS2,RRM2,SMC2,SOX4,THBS1,THBS4,TPM1,WNT5A
ZNF106		other	3	1.68e-05	C3,COL26A1,GPNMB,HSPB1,LGALS3,LYZ,MPZ,NCMAP,S100A8
INSIG1		other	3	0.00432	CLEC7A,CXCL2,FADS2,LIPA,LIPG,LSS,OLR1,PLIN2,S100A8
Bvht		other	3.148	0.000216	IGF2,LSP1,MYH7,MYL2,MYOM1,SMYD1,TBX1,TNNI1,UNC45B,VGLL2
ACTIVATED
HP1		group		0.0339	PTGS2
Steroid 5 alpha-Reductase		group		0.00115	CDH1,PTGS2
MRGPRX2		G-protein coupled receptor		0.0339	CCL4
CARD9		other		0.02	C3,CCR1,CLEC7A,CXCL2
EPHB1		kinase		0.0432	FOS,PTGS2
FFAR3		G-protein coupled receptor		0.0432	LEP,SMOC1
Agtr1b		G-protein coupled receptor		0.000721	FOS,PTGS2,SLC2A4
MEF2		group		0.0252	CKM,MYH4,SLC2A4
ATM/ATR		group		0.0339	RRM2
Nos		group		0.0353	CDH1,FOS
G protein alpha		group		0.0339	FOS
mGLUR Group I		group		0.0107	CAMK2A,DLG4
RNA polymerase II		complex		0.00578	CAP2,CDH1,CKM,CSDC2,CXCL2,CYP1B1,FOS,HNF4A,IGFBP3,IL2RA,MYCN,NR5A2,PCK1,PRLR,PTGS2,SPP1,TNNT1
NFkB (family)		group		0.00659	HNF4A,PTGS2
IL1		group		0.0464	FOS,PTGS2,TNFRSF11B
NMDA Receptor		complex		0.0216	CAMK2A,DLG4
L-type Calcium Channel		complex		0.0158	ANKH,FOS
Ciap		group		0.0464	CCL11,CCL4,CXCL2
Ap1		complex		7.22e-05	CLU,GFAP,HPGD,IGFBP3,MET,MT2A,NQO1,PCK1,SPP1,XYLT1
Ptprd		phosphatase		0.0107	A2M,CXCL14,IGFBP5
Raf		group		0.0162	B4GALT6,DUSP4,RET,SEMA3C,ST8SIA1
ASB9		transcription regulator		0.0339	CKB
DRD3		G-protein coupled receptor		0.00659	FOS,LEP
SLC39A6		transporter		0.0339	CDH1
CNOT6		enzyme		0.0158	CDH18,IGFBP5
KDM8		enzyme		0.0432	DCSTAMP,LDHA
HOXD8		transcription regulator		0.00337	HOXD10,PROX1
LGR4		transmembrane receptor		0.007	BLVRB,CDH1,RDH16,WNT4,WNT5A
PPT1		enzyme		0.0281	CCL4,GFAP
LINC01139		other		0.0432	IGFBP3,LDHA
THRAP3		transcription regulator		0.0131	CA3,NR1D2,PEG10
TLX3		transcription regulator		0.00681	GALR1,GRIA2,GRIN3A
BSCL2	-0.721	other		0.0227	ANKRD1,GRIA2,IGFBP5,LEP,PTGS2,SLC2A4
NPC1		transporter		0.000723	ACKR4,CCR1,CTSD,LGALS3,LIPA,LIPG,LSS,LYZ,PTGS2,S100A8
SAV1		other		0.0281	SOX4,SPP1
MYCNOS		other		0.0339	MYCN
ZNF100		transcription regulator		0.0216	DDAH1,TGFB3
EBF3		transcription regulator		0.0339	SLC2A4
CMTM8		cytokine		0.0339	CDH1
WWTR1		transcription regulator		0.0371	CKM,SH3BP1,SPP1
ZNF85		transcription regulator		0.0216	DDAH1,TGFB3
ARF4		enzyme		0.00337	CLDN4,PLA2G6
ZNF254		transcription regulator		0.0216	DDAH1,TGFB3
ZNF407		transcription regulator		0.0339	SLC2A4
TSPAN33		other		0.0339	PTGS2
ZC3H14		other		0.0186	IL15,IL15RA,MERTK
CHI3L1		enzyme		3.55e-07	AKAP11,CALD1,COL6A1,IGFBP5,PEG10,TGIF2,TMEM158,TNC
ZMPSTE24		peptidase		0.0177	CISH,CXCL14,CXCL2,IGFBP3,IGFBP5
RSPO3		kinase		0.0353	PTGS2,WNT4
HOXD1		transcription regulator		0.0339	HOXD10
VRK2		kinase		0.0339	PTGS2
PRKAG3	4.373	other		0.00276	ANKRD1,DDIT4L,IGFBP5,MAFA,RAMP1,RASD2,SLC7A2
SLC9C1		other		0.0339	ADCY10
RASSF8		other		0.0216	DDAH1,TGFB3
MIR17HG		other		0.00778	FBN2,HOPX,IKZF4,MDFI,MYCN,P3H1,PTK7,SMOC1,SOX4,WNT5A
YOD1		enzyme		0.0107	ANKRD1,INHBA
LMAN1		other		0.0339	F5
MEMO1		other		0.0281	CTSD,FOS
RAI1		other		0.0339	LEP
MDC1		other		0.0339	CLU
Histone h4		group		0.0048	CCL4,FOS,GRIA2,KIF1A,NEGR1,PRLR,PTGS2,RRM2,SPP1,SYNPO,TBX1
ZNF431		transcription regulator		0.0216	DDAH1,TGFB3
KDM6A		enzyme		0.0216	CSPG4,ENO3
SLCO1C1		transporter		0.00659	ALDH1A1,HR
ALX1		transcription regulator		0.0339	CDH1
SAMD4B		other		0.0339	NANOS1
Shc		group		0.0339	FOS
CNOT6L		enzyme		0.0281	CDH18,IGFBP5
MARCKSL1		other		0.0216	CDH1,MYH7
CACNA1C		ion channel		0.0107	ANXA2,PTGS2
FH		enzyme		0.00863	BLVRB,LDHA,NQO1
BAHD1		other		0.0339	IGF2
GSE1		other		0.0339	SLC7A5
RGMB		other		0.0339	CDH1
DAZ2		translation regulator		0.0432	INHBB,TFCP2L1
HOOK3		other		0.0339	MSR1
BMPR2		kinase		0.0289	SEMA3C,SPP1,TNFRSF11B
GRHL2		transcription regulator		0.0252	CDH1,CLDN4,SEMA3C
KIF26B		other		0.0339	NQO1
MKKS		other		0.0339	LEP
FGF14		growth factor		0.0339	FOS
SBNO2		transcription regulator		0.0339	DCSTAMP
FAM3B		cytokine		0.0416	IGFBP3,LDHA,PTN
DPP3		peptidase		0.0339	NQO1
ZNRF3		enzyme		0.0158	SOX9,WNT4
TEAD1		transcription regulator		0.0157	DES,MYH4,MYH7
PNRC2		other		0.0339	LEP
FZD8		G-protein coupled receptor		0.0432	CDH1,IGFBP5
SERPINA12		other		0.0158	LEP,SLC2A4
SBDS		other		0.000792	DCSTAMP,FOS,KIF1A,MT2A,P2RX5,PPP1R1A,RBP7,SPP1,TNC,UBE2QL1
ZFP57		transcription regulator		0.0339	IGF2
G protein		complex		0.0339	CYP1B1
Sapk		group		0.0339	FOS
9530018H14Rik		other		0.0339	CDH1
MEF2B		transcription regulator		0.0339	CKM
hemoglobin		complex		0.00391	ME1,NQO1,TFRC
PROTEASE		group		0.0339	HSD3B1
S100A10		other		0.0216	ANXA2,HTR4
ATP1A2	0.623	transporter		0.00337	ATP1A2,FOS
Cebp		complex		0.0216	CSF3R,PRLR
7S NGF		complex		0.0107	CLU,FOS
DMRT1		transcription regulator		0.0174	ALDH1A1,CDH1,CDK7,DMRT2,FGF18,IGFBP3,ISLR2,RET
MGP		other		0.00591	HNF4A,MET,PAH,SPP1
EIF4G2		translation regulator		0.0432	CTSD,IGF2
DLAT		enzyme		0.0339	CISH
TRDN		other		0.00659	CACNA1S,JPH1
NFATC3		transcription regulator		0.0179	CR2,FOS,FOSB,PTGS2
TIRAP		other		0.0252	CXCL2,IL15,PTGS2
NCOR2		transcription regulator		0.0121	C3,FOS,LEP,PTGS2,SEMA4D
TSLP		cytokine		0.0371	CCL11,CISH,IL2RA
ENPP1		enzyme		0.00659	LEP,SPP1
SETDB1		enzyme		0.0223	CADM2,IL15,MTMR7,PIK3C2G
UCP3		transporter		0.0339	LEP
PGF		growth factor		0.0159	CCL4,FOSB,FST,NANOS1
ABCD1		transporter		0.0353	ALOX5,PTGS2
PRRX1		transcription regulator		0.0158	FOS,SOX9
IL3RA		transmembrane receptor		0.0339	PROX1
PRKG2		kinase		0.0158	PLP1,SOX9
COL9A1		other		0.0107	COL12A1,FMOD,THBS4
CXCL8		cytokine		0.0495	COL12A1,IL2RA,PTGS2,TPM1
IGF2R		transmembrane receptor		0.00281	DDAH1,IGF2,TGFB3
CSRP3		other		0.0107	DES,KRT8
CFB		peptidase		0.0131	C3,CR2,CXCL2
PDE6B		enzyme		0.0216	FOS,GPX1
RYR2		ion channel		0.000736	COL8A1,KRT8,PCK1,SCN4B
UNC5B		transmembrane receptor		0.0353	CCL11,CXCL2
NTF4		growth factor		0.00115	AMBN,FOS
HOXA2		transcription regulator		0.0107	MEOX1,SOX9
USF1		transcription regulator		0.00305	CBS/CBSL,CR2,IGFBP3,PTGS2,SPP1,SYNPO,UCP2
MAL		other		0.0339	NGFR
KHK		kinase		0.0339	SLC2A5
GNA14		enzyme		2.93e-05	ANKRD1,CNN1,CSPG4,FST,HSPB8,KLHL41,NPR3,OLR1,PDLIM5,PTGS2,TNFAIP6
NFE2L3	1.008	transcription regulator		0.0339	NQO1
PAIP2		translation regulator		0.0339	CAMK2A
MST1		growth factor		0.00281	PTGS2,SOX4,SPP1
KCNN4		ion channel		0.0432	CCL11,FOS
NAMPT		cytokine		0.0464	CXCL2,NELL2,PEG10
IL11		cytokine		0.0416	FOS,IL15,SPP1
TLX1		transcription regulator		0.0281	GALR1,GRIN3A
SMAD1		transcription regulator		0.0328	COCH,CXCL2,SOX9
COMT		enzyme		0.0216	CAMK2A,PTGS2
LHCGR		G-protein coupled receptor		0.0358	INHBB,PRLR,PTGS2,TNFAIP6
EXOC8		other		0.0339	CDH1
HOXA13		transcription regulator		0.000347	ALDH1A1,BMP7,SHROOM3,SOX9,WNT5A
PAPPA		peptidase		0.0339	IGFBP5
OCRL		phosphatase		0.0339	MET
PDGFB		growth factor		0.0252	AKT1,FOS,SPP1
PLA2G1B		enzyme		0.0216	LEP,UCP2
NTS		other		0.0339	FOS
ABCD2		transporter		0.0158	ALOX5,PTGS2
POU2F1		transcription regulator		0.00663	A2M,CR2,GAS6,GPX3,MYH4,PTGDS,SESN2,SPP1
RXRB		ligand-dependent nuclear receptor		0.00492	ALDH1A1,ECM1,GAS6,LYZ,S100A8,SEMA4D
KIF22		other		0.0339	MKX
ADAM10		peptidase		2.57e-05	ATP6V0A4,CAMK2A,CCL4,CRYAB,DTNA,FOS,INHBA,MET,MYO15A,PLP1,PVALB,SOX9
F11R		other		0.0339	CDH1
TRPV1		ion channel		0.0432	FOS,PTGS2
PHLPP1		enzyme		0.0157	CXCL2,FGF18,IL15
TTN		kinase		0.00192	CRYAB,FHL1,TRIM63
HMGN1		transcription regulator		0.00228	AZGP1,FOS,FOSB,SHISA2,SOX9
NPPB		other		0.0217	EBP,HSD3B1,LSS
MAPT		other		0.0205	AMPH,ANXA5,ATP1A2,BASP1,C3,CAST,CKB,CTSD,DLG4,FOS,GFAP,GPM6B,GSTP1,HK1,PVALB,UCHL1
GRPR		G-protein coupled receptor		0.0339	MYCN
ZFPM2		transcription regulator		0.0131	MYH7,SOX9,WNT4
DAB2IP		other		0.0353	CDH1,CLU
NGFR	0.709	transmembrane receptor		0.0022	A2M,FOS,GRIA2,NGFR
CTBP2		transcription regulator		0.0353	CDH1,KRT8
PRKCI		kinase		0.0109	CLDN4,CXCL2,HK1,PTGS2
miR-291a-3p (and other miRNAs w/seed AAGUGCU)		mature microRNA		0.00659	C3,CDH1
miR-223-3p (miRNAs w/seed GUCAGUU)		mature microRNA		0.0339	SLC2A4
mir-592		microRNA		0.0339	NGFR
miR-199a-3p (and other miRNAs w/seed CAGUAGU)		mature microRNA		0.0216	MET,PTGS2
INPP1		phosphatase		0.0339	MYLPF
IQSEC1		other		0.0339	CDH1
SRSF10		other		0.0339	GRIA2
MAFG		transcription regulator		0.00391	GSTP1,NQO1,TXNRD1
VPS45		transporter		0.0339	SLC2A4
DKK2		other		0.0339	SPP1
TIMELESS		other		0.0339	PER1
NMNAT1		enzyme		0.0432	NELL2,PEG10
GJA1		transporter		0.0328	GJC2,SPP1,THBS1
SUZ12		enzyme		0.0139	CDH1,CNTFR,HNF4A,HOXD10,IGFBP3,LAMC2,LGALS3,MYT1,SLC7A5,TNFRSF11B
RBBP9		other		0.0339	CDH1
NPVF		other		0.0339	FOS
NPY1R		G-protein coupled receptor		0.0157	FOS,LEP,UCP2
CYSLTR1		G-protein coupled receptor		0.0158	CDH1,FOS
UBE3A		enzyme		0.0289	CAMK2A,SOX9,WNT4
HDAC3		transcription regulator		0.00454	CDH1,CXCL2,ME1,PLIN2,PTGS2,SPP1,TBX1,TNNI2
PLCE1		enzyme		0.00524	CXCL2,GFAP,PTGS2
NKX2-1		transcription regulator		0.0381	CHIA,CLU,EDIL3,LSP1,LYZ,PDPN,PLP1,RRM2,SFTPC,THBS1,WNT4
WNT7A		cytokine		0.0131	CDH1,WNT4,WNT5A
DRD1		G-protein coupled receptor		0.0216	FOS,HOMER1
ANKH	-0.546	transporter		0.000152	SOX9,SPP1,WNT5A
NKX6-1		transcription regulator		0.00681	GFRA1,MAFA,NR4A3
MAFF		transcription regulator		0.00192	GSTP1,NQO1,TXNRD1
ETV5		transcription regulator		0.00402	CDH1,CLDN4,EGFL6,HOPX,LGALS3,LGI3,LYZ,MET,SFTPC
PER2		transcription regulator		0.0281	LEP,PER1
SUMO1P3		other		0.0339	CDH1
CCNDBP1		other		0.0339	MKX
ZNF665		other		0.0216	DDAH1,TGFB3
NEB	5.608	other		0.0339	SLN
SAA1		transporter		0.0464	BGN,CCL11,CCL4
SIGLEC7		transmembrane receptor		0.0339	PTGS2
SIGLEC9		other		0.0339	PTGS2
ZNF528		other		0.0216	DDAH1,TGFB3
SLC6A3		transporter		0.0217	DLG4,FOSB,GFAP
MYH1		enzyme		0.00115	MYH2,MYH4
COX4I1		enzyme		0.0107	CAPN6,SLC24A3,SLC2A4
DNASE2		enzyme		0.0272	ACKR4,CH25H,CXCL2,GPNMB
FGFR3		kinase		0.00313	CCL4,CR2,GFAP,PROX1,SPP1
PSMA1		peptidase		0.0339	GSTP1
RBP7	1.136	other		0.0339	RBP1
NFIX		transcription regulator		0.0107	ADAM12,GFAP,SFTPC
CRY2		enzyme		0.00681	FOS,PCK1,PER1
SCN1B	0.968	ion channel		0.0339	FOS
SUPT16H		transcription regulator		0.00697	KRT8,LMOD2,TMTC1,TNNI2
GLI2		transcription regulator		4.79e-05	CCL11,CCL4,CCR1,CLEC7A,CLU,CXCL2,IL15,MYCN,SOX9,SPP1
CAV1		transmembrane receptor		0.00033	CDH1,CTSD,IDO1,INHBA,INHBB,KRT8,LEP,MUC5B,NQO1,PRLR,SLC7A2,THBS1
GAL		other		0.0353	FOS,LEP
COL4A3		other		0.0416	DDR1,LAMB1,PTGS2
LIMA1		other		0.00524	CDH1,KRT8,MMP27
P2RY1		G-protein coupled receptor		0.00659	FOS,LEP
WNT4	-1.011	cytokine		0.0157	FKBP5,FST,PTGS2
LCOR		transcription regulator		0.0353	CDH1,FKBP5
FANCD2		other		0.0353	GPX1,TXNRD1
KCNE3		ion channel		4.78e-07	ACE2,CISH,COCH,FOSB,HTRA4,KCNK5,PER1,PIK3C2G,PLP1,PTGS2,RDH16,SLC2A5,TNFAIP6
DES	4.032	other		0.00123	ANKRD1,KRT8,SPP1
ADIPOR2		transmembrane receptor		0.0216	PTGS2,UCP2
VDR		transcription regulator		0.0449	AKT1,IGFBP3,LEP,PTGS2,SPP1,TRPV5,UCP2
SP3		transcription regulator		0.0135	CBS/CBSL,IGF2,IGFBP3,ITGB8,MET,MYCN,MYH7,PRLR,PTGS2,TXNRD1,XYLT1
NTRK2		kinase		0.00886	AMBN,FOS,MYCN,PVALB,SPP1,THBS1
INPP5K		phosphatase		0.00337	IGF2,LEP
FERMT1		other		0.0216	WNT4,WNT5A
PTPRE		phosphatase		0.0107	CXCL2,INHBA,MET
PRKRA		other		0.0216	RET,THBS1
PRKAR1A		kinase		0.0464	CDH1,LEP,TUSC3
NRAS		enzyme		5.86e-06	ADCY2,AK1,ANKRD1,CKM,CLEC11A,CRABP2,ENPEP,EPHX1,FHL1,LBP,LSP1,NPR3,NQO1,PERP,PON3
STK24		kinase		0.0339	CDH1
ERBB3		kinase		0.0432	CDH1,PTGS2
MYT1L		transcription regulator		0.0339	RBFOX1
TLL1		peptidase		0.0339	IGFBP3
SCN7A		ion channel		0.0339	FOS
PTAFR		G-protein coupled receptor		0.0289	CDH1,CXCL2,PTGS2
TXNRD1	-0.589	enzyme		0.00337	ESRRG,GPX3
ATF1		transcription regulator		0.00193	FUT7,INHBA,MUC5B,PTGS2,THBS1
TUBB3		other		0.0339	ANXA5
CSF3R	-2.054	transmembrane receptor		0.0281	FOS,LYZ
LMNA		other		0.0495	COL12A1,DES,DUSP4,LEP
TMPO		other		0.0216	COL11A1,COL12A1
FOLR1		transporter		0.0408	ADH1C,BASP1,CLCA1,LSP1,LYZ,PRLR,SMC2
MAFK		transcription regulator		0.0107	GSTP1,NQO1,TXNRD1
CRH		cytokine		0.0371	FOS,IL2RA,LEP
ACSL4		enzyme		0.0339	PTGS2
FANCC		other		0.026	CAMK2B,HOMER1,IGFBP3,MTUS2,MYL1,PTGS2
LRRN1	1.033	other		0.0339	MYCN
HSPB7	3.657	other		0.0339	LMOD2
CD46		other		0.0131	C3,IL2RA,SLC7A5
CIDEB		other		0.00337	LEP,PLIN2
ZNF43		transcription regulator		0.0216	DDAH1,TGFB3
ZNF429		transcription regulator		0.0216	DDAH1,TGFB3
RBP4	0.705	other		0.0216	PCK1,RBP1
RNASE1		enzyme		0.0328	CCL23,CCL4,IL2RA
PLIN2	-0.638	other		0.00037	LEP,PCK1,UCP2
OGT		enzyme		0.00969	DTNA,FOS,GFAP,NGFR,TNC,UCHL1
HNRNPA2B1		other		0.000429	CDH1,DDR1,EYA4,FHL1,IDS,INHBB,MMD,MOCOS,NPR3,PEG10,S1PR3,SLC2A4,SULT1A3/SULT1A4,WNT4
NKX3-1		transcription regulator		0.0289	CA3,FOS,IGFBP3,MMP23B,SOX4
MAP2K6		kinase		0.0328	BGN,CRYAB,MYH7
SMARCA2		transcription regulator		0.0334	COL11A1,FKBP5,IGFBP5,PCK1,RRM2
TNNI3		transporter		0.000359	CCL11,CCL4,CCR1,MYH7
CTBP1		enzyme		0.000899	BMP7,CDH1,FKBP5,KRT8,MMD
LUC7L3		other		0.0339	PTGS2
TACR1		G-protein coupled receptor		0.00863	FOS,LEP,PTGS2
KEAP1		transcription regulator		0.0124	DCSTAMP,GSTP1,NQO1,PHKA1
TRPC6		ion channel		0.0339	MYH7
ACSL5		enzyme		0.0186	KIAA1324L,PEG10,PPP4R4
PAWR		transcription regulator		0.0158	CCL11,IL2RA
TBC1D1		other		0.0339	SLC2A4
POU4F3		transcription regulator		0.0339	FOS
COMMD1		transporter		0.0464	LDHA,TF,TFRC
GNRH1		other		0.0186	HSD3B1,INHBA,INHBB
LY9		other		0.0432	CR2,ZBTB16
CCKAR		G-protein coupled receptor		0.00659	LEP,MET
GNA13		enzyme		0.0353	CNN1,PTGS2
TFF1		other		0.0339	PTGS2
Tmsb4x (includes others)		other		0.0339	CDH1
NFATC1		transcription regulator		0.021	BMP7,DCSTAMP,IL2RA,PRLR,PTGS2
YAP1		transcription regulator		0.0419	AKT1,ANKRD1,LDHA,PTGS2,SOX9,TRIM63
AK1	1.897	kinase		0.000736	AK1,ENO3,LDHA,MYL2
CLU	0.797	other		0.0416	AKT1,CDH1,CLU
COMP		other		0.0339	LGALS3
KAT2B	-0.745	transcription regulator		0.00591	FOSB,KAT2B,PRLR,PTGS2
Pla2g2a		other		0.0339	PTGS2
RORC		ligand-dependent nuclear receptor		0.000858	CISH,CKMT2,GSTP1,HPGD,HSD3B1,KCNK5,LPIN2,NAALAD2,PCK1,RDH16,S100A8,SLC2A13,ZBTB16
PLAGL1		transcription regulator		0.00659	ADCYAP1R1,SLC2A4
NBEAL2		other		0.0186	CCL4,CXCL2,THBS1
RPS6KA5		kinase		0.0157	FOS,IL2RA,PTGS2
JAGN1		other		0.0339	CSF3R
TRNAU1AP		other		0.0339	GPX1
SHANK3		other		0.0353	DLG4,HOMER1
Uchl1os		other		0.0339	UCHL1
NR2F2		ligand-dependent nuclear receptor		0.0289	HNF4A,NR5A2,PROX1
SSRP1		transcription regulator		0.0124	KRT8,LMOD2,TMTC1,TNNI2
ACSS1		enzyme		0.0339	LEP
PRLR	3.034	transmembrane receptor		0.00814	A2M,HSD3B1,IGFBP5,LEP
ATP1B3		transporter		0.0339	BST2
DBP		transcription regulator		0.0353	NQO1,PER1
YY1		transcription regulator		0.00387	ANKRD1,CLU,CR2,CRYAB,FOS,IGFBP5,MYH2,MYH4,MYL1,MYLPF,MYOM1,NGFR,PERP,PROX1,TNFRSF13C,TNNC2,TNNI1
TRPV4		ion channel		0.0464	CXCL2,FOS,THBS1
PTHLH		other		0.0495	ADAMTS7,ECM1,SOX9,TNC
CRHR2		G-protein coupled receptor		0.0328	CXCL2,KCNMB1,RBP4
GTF2I		transcription regulator		0.0281	FOS,THBS1
THEM4		enzyme		0.0339	PTGS2
RAPGEF4		other		0.00659	SPP1,THBS1
MYH6		enzyme		0.0339	MYH7
PTGFR		G-protein coupled receptor		0.0432	PRLR,PTGS2
FOSB	0.942	transcription regulator		0.0186	GRIA2,HPGD,INHBA
XPO1		transporter		0.0353	IGFBP3,MET
ENTPD1		enzyme		0.0432	CXCL2,P2RX1
NRIP1		transcription regulator		0.0268	CYP4B1,MMD,OPLAH,PTGS2,TNFAIP6
RPN2		enzyme		0.0339	GSTP1
CCR1	-0.598	G-protein coupled receptor		0.0464	CCR1,FOS,SPP1
MAPKAPK3		kinase		0.0432	HSPB1,HSPB8
PRDX2		enzyme		0.0216	CDH1,PTGS2
BCL10		transcription regulator		0.0131	CCL4,CXCL2,IL2RA
TARBP2		other		0.00133	MYL1,RET,THBS1,TNNI2
PAX3		transcription regulator		0.0131	LBX1,MET,ST8SIA2
GNG3		enzyme		0.0339	LEP
DRD2		G-protein coupled receptor		0.0109	CRYAB,FOS,IGFBP3,PVALB
ANXA1		enzyme		0.02	AKT1,ANXA2,IL2RA,PTGS2
TERF2IP		other		0.0157	IGF2,SLIT3,SMTNL2
XPA		other		0.0107	FOS,PTGS2
CLEC4E		other		0.00524	CCL4,CXCL2,DCSTAMP
RAB5B		enzyme		0.0339	FOS
CRY1		enzyme		0.00681	FOS,PCK1,PER1
FOXF2		transcription regulator		0.0107	ACTG2,CDH1,WNT5A
HRAS		enzyme		0.000605	ANKRD1,BMP7,C1QTNF12,CRABP2,EFR3B,FHL1,IGF2,MET,PRR5,RAP1GAP,SLIT3,SPP1,THBS1
TKT		enzyme		0.0339	LEP
HDC		enzyme		0.0107	FOS,LEP,PTGS2
TYROBP		transmembrane receptor		0.00188	GPX1,IDO1,MAFA,NCKAP1L,RBM47,SPP1
NFIC		transcription regulator		0.0217	ADAM12,GFAP,SFTPC
SORT1		G-protein coupled receptor		0.0353	ACTN2,SLC2A4
WASF3		other		0.0339	CDH1
BACH1		transcription regulator		0.0217	ME1,NQO1,SPP1
TCL1A		transcription regulator		0.0254	CCR1,CSF3R,CTSD,FKBP5,GPNMB,MSR1,S100A8
EDN1		cytokine		0.0107	FST,INHBA,PTGS2
SSTR2		G-protein coupled receptor		0.00497	CDH1,FOS,GALR1,THBS1
PRC1		other		0.0339	PTGS2
NRXN1		transporter		0.02	GFAP,SOX9,THBS1,TNC
COL14A1		other		0.0339	SLC2A4
DBH		enzyme		0.0216	FOS,UCP2
CCL11	0.994	cytokine		0.0107	CCL4,CXCL2,GFAP
NFIB		transcription regulator		0.00788	CYP4B1,FHOD3,GFRA1,KRT8,SFTPC
QKI		other		0.00863	GFAP,ITGB8,TNC
PLAA		other		0.0107	CLU,PTGS2
DYSF		other		0.0492	ANKRD1,ANXA2,HSPB1,LCP1,LGALS3,LYZ
KIT		transmembrane receptor		0.0118	ANKH,CISH,IL2RA,LGALS3,MGST2,PSTPIP2,SPP1
BAG1		other		0.0157	FKBP5,FOS,PTGS2
GNAQ		enzyme		1.25e-05	ANKRD1,CNN1,CSPG4,FOS,FST,GAS6,HSPB8,KLHL41,MYH7,NPR3,NR4A3,OLR1,PTGS2,TNFAIP6
ZNF433		transcription regulator		0.0339	ALOX5
Hmgn2 (includes others)		other		0.0339	SOX9
ACTG1		other		0.0353	CALD1,CNN1
ZNF91		transcription regulator		0.0216	DDAH1,TGFB3
MYZAP		other		0.00524	DES,FOS,MYL2
CLEC4M		other		0.0158	C3,CCL4
IFITM3		other		0.0339	SPP1
Foxp1		transcription regulator		0.00313	HOPX,MYCN,MYH7,PCK1,PDPN,SOX4
Foxp2		transcription regulator		3.89e-05	HOPX,MYCN,PDPN
ACTA2		other		0.0158	CDH1,MET
Mt3		other		0.00115	GFAP,MT2A
Bhlhe41		transcription regulator		0.0339	PER1
AP2B1		transporter		0.0339	PTGDS
Hmga2		enzyme		0.000145	HNF4A,IL15,IL15RA,IL2RA
LNPEP		peptidase		0.00659	LEP,SLC2A4
Mt1		other		0.0416	FOS,GSTP1,LEP
Mt2		other		0.0371	FOS,GSTP1,LEP
Nedd4		enzyme		0.0339	THBS1
SULT1E1		enzyme		0.0158	PTGS2,TNFAIP6
ZNF708		other		0.0216	DDAH1,TGFB3
PAXIP1		other		0.00659	CSPG4,ENO3
PRR13		other		0.0339	THBS1
SRSF2		transcription regulator		0.0464	CDH1,CES1,PYGM
NRTN		growth factor		0.00863	FOSB,P2RX3,RET
AZGP1	-3.715	transporter		0.0464	AZGP1,CDH1,TRIM63
SPINT1		other		0.0131	PROX1,PTK7,WNT5A
GDF11		growth factor		0.0339	FST
PDX1		transcription regulator		0.00122	ACE2,GFAP,HAP1,HNF4A,MAFA,NR5A2,PHGDH,PPP1R1A,SLIT3,WFS1
PEX14		transcription regulator		0.0339	PTGS2
COLQ		other		0.000522	BGN,COL11A1,COL8A1,DTNA,ECM1,LAMB1,PRIMA1,TGFB3,WNT4
PTGES		enzyme		0.0289	ANXA2,CDH1,MYH7,NEB,PTGS2
PROX1	0.687	transcription regulator		0.0186	MYL1,TNNI2,TNNT3
MEF2D		transcription regulator		0.00492	CDH1,FOS,FOSB,HDAC9,MYH7,SLC2A4
GNA15		enzyme		0.0464	KLHL41,NPR3,PTGS2
ULBP1		transmembrane receptor		0.0281	CCL4,IL2RA
TDGF1		growth factor		0.0281	MYH7,MYL2
Gm26507		other		0.0339	FBN2
HNRNPAB		enzyme		0.0107	PTGS2,SPP1
Hif		complex		0.0216	CKB,CKM
TCF		group		0.00572	ALDH1A1,CTNNA2,ECM1,IDO1,INHBB,LGALS3,SEMA3C,SOX9
