# Supplementary material for: Breed, Diet, and Interaction Effects on Adipose Tissue Transcriptome in Iberian and Duroc Pigs Fed Different Energy Sources
Source: Genes (Basel). 2019 Aug 4;10(8):589. doi: 10.3390/genes10080589 (PMC6723240; doi:10.3390/genes10080589)
Supplement: Supplementary file 1 [file genes-10-00589-s001.zip › Table S7_DEG_Diet effect_Iberian.xlsx]

## Sheet: Results Cufflinks FDR0.1 FC1.5
ID ENSEMBL	Gene	locus	value_HO	value_CH	log2(fold_change)	p_value	q_value	FC HO/CH	FC CH/HO
ENSSSCG00000032679	Ighv5	AEMK02000566.1:121683-123537	1.67065	2.21857	2.21857	5e-05	0.00795946	0.214854	4.65432
ENSSSCG00000031037	IGLV8-61	14:48828405-48842417	45.9331	1.69316	1.69316	5e-05	0.00795946	0.309249	3.23364
ENSSSCG00000000073	novel gene	8:53338941-53340741	0.790586	1.58453	1.58453	0.00175	0.0880983	0.333433	2.9991
ENSSSCG00000013393	SPON1	2:44961729-45300189	0.924268	1.27861	1.27861	0.00175	0.0880983	0.412192	2.42605
ENSSSCG00000006286	SELE	4:81229964-81299275	0.732213	1.21743	1.21743	0.0007	0.0506926	0.430048	2.32532
ENSSSCG00000009334	HSPH1	11:7733877-7759574	16.5598	1.1293	1.1293	5e-05	0.00795946	0.457137	2.18753
ENSSSCG00000000073	novel gene	7:23915071-23929754	89.7382	1.1142	1.1142	5e-05	0.00795946	0.461947	2.16475
ENSSSCG00000023320	CYP3A29	3:6615342-6892457	95.9408	1.06022	1.06022	5e-05	0.00795946	0.479559	2.08525
ENSSSCG00000031476	KLHL6	13:121427118-121487216	2.88396	1.0342	1.0342	5e-05	0.00795946	0.488287	2.04798
ENSSSCG00000013784	DNAJB1	2:64752495-64765510	49.4094	1.01123	1.01123	5e-05	0.00795946	0.496123	2.01563
ENSSSCG00000034345	SPRY3	X:125754656-125764476	1.6683	0.968844	0.968844	0.00035	0.032044	0.510915	1.95727
ENSSSCG00000015301	STEAP1	9:70284468-70295878	4.83261	0.913964	0.913964	0.00075	0.05301	0.530725	1.88422
ENSSSCG00000011848	TFRC	13:133875642-134000847	14.5435	0.907659	0.907659	5e-05	0.00795946	0.533049	1.876
ENSSSCG00000032715	CERS6	15:74927129-75262267	8.79717	0.883703	0.883703	5e-05	0.00795946	0.541975	1.84511
ENSSSCG00000016642	GPR85	18:32667512-32673090	2.70388	0.882388	0.882388	0.0012	0.0702119	0.542469	1.84342
ENSSSCG00000004216	ECHDC1	1:35852493-35927003	354.465	0.878053	0.878053	5e-05	0.00795946	0.544101	1.83789
ENSSSCG00000000073	novel gene	3:31613167-31783922	2.59573	0.877307	0.877307	0.00015	0.01767	0.544383	1.83694
ENSSSCG00000001487	KLHL31	7:27062043-27106120	41.3629	0.871783	0.871783	5e-05	0.00795946	0.546471	1.82992
ENSSSCG00000010814	ESRRG	10:6662351-7040900	3.71225	0.865827	0.865827	5e-05	0.00795946	0.548732	1.82238
ENSSSCG00000014934	CHORDC1	9:23183801-23209543	12.5318	0.839834	0.839834	5e-05	0.00795946	0.558708	1.78984
ENSSSCG00000033581	RGS7BP	16:43088791-43192884	1.70111	0.829194	0.829194	0.00015	0.01767	0.562844	1.77669
ENSSSCG00000040025	NANOS1	14:128962028-128964183	11.5163	0.802667	0.802667	0.00035	0.032044	0.573288	1.74432
ENSSSCG00000004454	ME1	1:82794963-82989908	763.839	0.799562	0.799562	0.0014	0.0775486	0.574524	1.74057
ENSSSCG00000004369	PRDM1	1:72309158-72337411	0.910694	0.788219	0.788219	0.00165	0.0855	0.579058	1.72694
ENSSSCG00000015140	HSPA8	9:49978077-49988038	187.012	0.781918	0.781918	5e-05	0.00795946	0.581593	1.71942
ENSSSCG00000004840	OTUD7A	1:143296594-143422579	4.89071	0.781359	0.781359	5e-05	0.00795946	0.581818	1.71875
ENSSSCG00000035730	ZDHHC21	1:207836566-207913540	1.91304	0.740255	0.740255	0.0002	0.0211617	0.598634	1.67047
ENSSSCG00000015743	PTPN4	15:31159158-31582438	11.8794	0.736997	0.736997	5e-05	0.00795946	0.599987	1.6667
ENSSSCG00000035648	MANEA	1:62887683-62945655	10.8208	0.736151	0.736151	5e-05	0.00795946	0.600339	1.66573
ENSSSCG00000031940	GAS2	2:36703767-36889624	7.42759	0.725478	0.725478	0.00115	0.0681896	0.604797	1.65345
ENSSSCG00000015030	DLAT	9:39738238-39767879	52.699	0.72359	0.72359	5e-05	0.00795946	0.605589	1.65129
ENSSSCG00000004509	LIPG	1:99081903-99110876	13.0253	0.709973	0.709973	0.0001	0.0135923	0.611332	1.63577
ENSSSCG00000026697	UHRF1BP1L	5:83935666-84051925	20.409	0.70859	0.70859	5e-05	0.00795946	0.611918	1.63421
ENSSSCG00000017014	PANK3	16:55313483-55340067	132.213	0.704624	0.704624	5e-05	0.00795946	0.613602	1.62972
ENSSSCG00000004419	MFSD4B	1:76998323-77176911	14.3606	0.704245	0.704245	0.0001	0.0135923	0.613764	1.62929
ENSSSCG00000009233	GPAT3	8:134912454-135002145	5.41434	0.702557	0.702557	0.0003	0.0286541	0.614482	1.62739
ENSSSCG00000006037	OXR1	4:30734458-31254864	35.4815	0.6973	0.6973	5e-05	0.00795946	0.616725	1.62147
ENSSSCG00000008421	LHCGR	3:91607304-92078153	4.37713	0.696026	0.696026	0.00175	0.0880983	0.61727	1.62004
ENSSSCG00000004624	MAPK6	1:119725028-119771400	21.0347	0.694912	0.694912	5e-05	0.00795946	0.617747	1.61879
ENSSSCG00000012026	ADAMTS1	13:190273998-190290253	11.7409	0.693743	0.693743	5e-05	0.00795946	0.618248	1.61747
ENSSSCG00000000856	PAH	5:81391424-81460912	6.28164	0.691746	0.691746	0.0006	0.0467048	0.619104	1.61524
ENSSSCG00000015959	RAPGEF4	15:78773099-79094386	4.50843	0.685468	0.685468	0.0001	0.0135923	0.621804	1.60822
ENSSSCG00000015872	GPD2	15:63592293-63729441	7.57873	0.679501	0.679501	5e-05	0.00795946	0.624381	1.60159
ENSSSCG00000038867	PPM1K	8:130748241-130772930	13.5792	0.673187	0.673187	5e-05	0.00795946	0.62712	1.59459
ENSSSCG00000036735	VCPKMT	1:179899467-179907201	8.47392	0.664059	0.664059	0.0007	0.0506926	0.6311	1.58453
ENSSSCG00000032288	SLC20A1	3:43844721-43876223	45.0321	0.663804	0.663804	5e-05	0.00795946	0.631212	1.58425
ENSSSCG00000030643	SELENOI	3:112626460-112671154	13.6902	0.661131	0.661131	5e-05	0.00795946	0.632382	1.58132
ENSSSCG00000020808	CCT6A	3:16822008-16858812	40.7169	0.660761	0.660761	5e-05	0.00795946	0.632545	1.58092
ENSSSCG00000036145	PRKAA2	6:155683235-155754325	1.81727	0.660259	0.660259	0.00095	0.0591074	0.632765	1.58037
ENSSSCG00000025005	B4GALT6	6:115399610-115593264	6.46308	0.653678	0.653678	0.0004	0.035697	0.635658	1.57317
ENSSSCG00000001565	CDKN1A	7:32354668-32364015	123.08	0.651208	0.651208	5e-05	0.00795946	0.636747	1.57048
ENSSSCG00000037981	CNTNAP2	9:109740515-111155312	2.21731	0.648787	0.648787	0.00135	0.0757286	0.637816	1.56785
ENSSSCG00000012007	HSPA13	13:179309385-179321259	9.08626	0.646131	0.646131	5e-05	0.00795946	0.638992	1.56497
ENSSSCG00000016635	CAV2	18:29695388-29726115	135.528	0.644477	0.644477	5e-05	0.00795946	0.639725	1.56317
ENSSSCG00000032768	EBP	X:42670073-42680715	33.0471	0.642744	0.642744	5e-05	0.00795946	0.640494	1.5613
ENSSSCG00000011000	DNAJA1	10:33399330-33495583	31.2979	0.640817	0.640817	0.0003	0.0286541	0.64135	1.55921
ENSSSCG00000025881	PDHB	13:40079618-40167666	127.694	0.640465	0.640465	0.00035	0.032044	0.641506	1.55883
ENSSSCG00000006771	SLC16A1	4:107510914-107638389	58.3933	0.634189	0.634189	5e-05	0.00795946	0.644303	1.55207
ENSSSCG00000037305	TMEM33	8:33012551-33036994	18.597	0.634018	0.634018	5e-05	0.00795946	0.644379	1.55188
ENSSSCG00000011953	ZBTB11	13:157422017-157460212	5.28658	0.631609	0.631609	0.0001	0.0135923	0.645456	1.54929
ENSSSCG00000008796	RBM47	8:31507962-31690766	11.5931	0.630396	0.630396	0.0001	0.0135923	0.645999	1.54799
ENSSSCG00000016714	CYCS	18:47169867-47172295	78.3561	0.629266	0.629266	5e-05	0.00795946	0.646505	1.54678
ENSSSCG00000012548	MUM1L1	X:86785389-86814832	8.3659	0.628774	0.628774	0.00015	0.01767	0.646726	1.54625
ENSSSCG00000002697	NUDT7	6:10161959-10173980	42.9353	0.627618	0.627618	0.00015	0.01767	0.647244	1.54501
ENSSSCG00000004392	AMD1	1:76839730-76863735	19.6779	0.624074	0.624074	0.0001	0.0135923	0.648836	1.54122
ENSSSCG00000011999	CADM2	13:169678116-170013806	4.59583	0.623868	0.623868	0.0011	0.0654444	0.648929	1.541
ENSSSCG00000032831	BRI3BP	14:28180132-28202084	3.65314	0.622009	0.622009	0.0006	0.0467048	0.649765	1.53902
ENSSSCG00000021270	THAP2	5:35671279-35687414	4.10875	0.617431	0.617431	0.00065	0.0488745	0.651831	1.53414
ENSSSCG00000003760	TTLL7	6:129708343-129868494	5.49717	0.612154	0.612154	5e-05	0.00795946	0.654219	1.52854
ENSSSCG00000006029	NUDCD1	4:28203730-28330182	7.36223	0.61201	0.61201	0.0016	0.0838932	0.654285	1.52839
ENSSSCG00000037420	TMEM170B	7:8093859-8132388	3.24976	0.611726	0.611726	0.00085	0.0562528	0.654413	1.52809
ENSSSCG00000014258	ISOC1	2:131856682-131877984	87.7856	0.611255	0.611255	5e-05	0.00795946	0.654627	1.52759
ENSSSCG00000008406	CCDC88A	3:85800141-85941992	8.89812	0.606179	0.606179	0.0001	0.0135923	0.656934	1.52222
ENSSSCG00000007079	FLRT3	17:22940386-22954459	3.28032	0.602377	0.602377	0.00205	0.0958294	0.658668	1.51822
ENSSSCG00000012000	GBE1	13:173634660-173910739	173.929	0.602357	0.602357	0.0003	0.0286541	0.658677	1.51819
ENSSSCG00000015443	DLD	9:107642063-107668730	77.7457	0.599415	0.599415	5e-05	0.00795946	0.660022	1.5151
ENSSSCG00000006219	MTFR1	4:68901973-68969736	15.5202	0.599212	0.599212	0.0001	0.0135923	0.660114	1.51489
ENSSSCG00000037598	SNX10	18:46061610-46143210	44.6927	0.595889	0.595889	5e-05	0.00795946	0.661637	1.5114
ENSSSCG00000017785	NUFIP2	12:45466529-45507024	20.0481	0.593625	0.593625	5e-05	0.00795946	0.662676	1.50903
ENSSSCG00000038842	PCDH9	11:39352652-39454240	2.79299	0.587221	0.587221	0.0008	0.0543692	0.665624	1.50235
ENSSSCG00000040778	NIPA1	15:32208662-32260108	4.5898	0.579158	0.579158	0.00055	0.0439751	0.669354	1.49398
ENSSSCG00000003766	DNAJB4	6:135243931-135281378	21.4886	0.573417	0.573417	0.00065	0.0488745	0.672023	1.48804
ENSSSCG00000015892	PSMD14	15:68107341-68210519	35.332	0.570915	0.570915	5e-05	0.00795946	0.67319	1.48547
ENSSSCG00000005480	RGS3	1:254078729-254211804	12.5659	-0.571994	-0.571994	0.0021	0.0966328	1.48658	0.672686
ENSSSCG00000004012	THBS2	1:855023-883694	18.1211	-0.57567	-0.57567	5e-05	0.00795946	1.49037	0.670975
ENSSSCG00000003694	EMILIN2	6:103730620-103786896	17.7153	-0.579954	-0.579954	5e-05	0.00795946	1.4948	0.668985
ENSSSCG00000001914	LOXL1	7:59481406-59505269	15.491	-0.588119	-0.588119	0.0002	0.0211617	1.50329	0.66521
ENSSSCG00000034506	MS4A2	2:11400191-11420549	6.08264	-0.590748	-0.590748	0.00015	0.01767	1.50603	0.663999
ENSSSCG00000014310	CXCL14	2:137803991-137813156	7.59157	-0.593611	-0.593611	0.0008	0.0543692	1.50902	0.662682
ENSSSCG00000000136	CSF2RB	5:10814007-10840808	1.21039	-0.59572	-0.59572	0.0021	0.0966328	1.51123	0.661714
ENSSSCG00000030156	APBB1IP	10:49124641-49304347	4.46792	-0.601601	-0.601601	0.00045	0.0380455	1.5174	0.659022
ENSSSCG00000017797	SLC6A4	12:46283609-46328256	2.12718	-0.602286	-0.602286	0.00165	0.0855	1.51812	0.658709
ENSSSCG00000005423	ABCA1	1:246144104-246278498	2.64287	-0.610539	-0.610539	5e-05	0.00795946	1.52683	0.654952
ENSSSCG00000012101	ANOS1	Y:3806898-3963055	1.291	-0.615364	-0.615364	0.0018	0.0888436	1.53194	0.652765
ENSSSCG00000015085	IL10RA	9:45310529-45325168	3.611	-0.61801	-0.61801	0.0005	0.0409028	1.53476	0.651569
ENSSSCG00000000073	novel gene	MT:1245-2205	977.469	-0.625665	-0.625665	0.00095	0.0591074	1.54292	0.648121
ENSSSCG00000029230	ECM1	4:98615740-98635419	82.5778	-0.627006	-0.627006	0.00015	0.01767	1.54436	0.647519
ENSSSCG00000010831	DUSP10	10:10866447-10921056	5.42563	-0.632628	-0.632628	0.00095	0.0591074	1.55039	0.645
ENSSSCG00000008723	HTRA3	8:2793643-2820472	63.7259	-0.634644	-0.634644	5e-05	0.00795946	1.55255	0.6441
ENSSSCG00000015271	PRELP	9:64190981-64207001	20.3627	-0.635733	-0.635733	5e-05	0.00795946	1.55373	0.643614
ENSSSCG00000017614	TRIM25	12:33184033-33214730	8.97274	-0.639158	-0.639158	5e-05	0.00795946	1.55742	0.642088
ENSSSCG00000014369	CD14	2:142346210-142349349	5.68326	-0.639633	-0.639633	0.0006	0.0467048	1.55793	0.641876
ENSSSCG00000016823	C1QTNF3	16:20032975-20063888	6.57566	-0.640666	-0.640666	0.0001	0.0135923	1.55905	0.641417
ENSSSCG00000024881	TCP11L2	5:13934166-13983089	3.60861	-0.643349	-0.643349	0.0002	0.0211617	1.56195	0.640225
ENSSSCG00000014441	CSF1R	2:151036179-151130298	21.6885	-0.650701	-0.650701	0.0001	0.0135923	1.56993	0.636971
ENSSSCG00000012077	MX1	13:204843052-204868931	18.1692	-0.653973	-0.653973	0.00035	0.032044	1.5735	0.635528
ENSSSCG00000039658	FAM107B	10:47140773-47223385	2.99969	-0.655462	-0.655462	0.00045	0.0380455	1.57512	0.634872
ENSSSCG00000006651	ADAMTSL4	4:98577795-98589563	8.99406	-0.660151	-0.660151	5e-05	0.00795946	1.58025	0.632812
ENSSSCG00000010370	ANXA8	14:88319210-88340767	10.1632	-0.660759	-0.660759	0.0001	0.0135923	1.58091	0.632545
ENSSSCG00000011831	APOD	13:132514025-132557866	66.7438	-0.665317	-0.665317	0.00015	0.01767	1.58592	0.63055
ENSSSCG00000001572	FGD2	7:32647676-32674543	3.01127	-0.66545	-0.66545	0.0008	0.0543692	1.58606	0.630492
ENSSSCG00000040673	TMEM140	18:14128382-14247877	23.8578	-0.672162	-0.672162	0.0005	0.0409028	1.59346	0.627566
ENSSSCG00000035170	VSIG4	X:52175601-52198683	4.53604	-0.676706	-0.676706	0.00025	0.0255347	1.59849	0.625592
ENSSSCG00000040575	ISG15	6:63360480-63365398	9.60211	-0.68096	-0.68096	0.00055	0.0439751	1.60321	0.62375
ENSSSCG00000031712	MFAP5	5:62742283-62760258	92.1551	-0.685886	-0.685886	0.00015	0.01767	1.60869	0.621624
ENSSSCG00000025698	SERPINE1	3:8863731-8871573	5.49163	-0.687836	-0.687836	0.00015	0.01767	1.61087	0.620784
ENSSSCG00000003479	MFAP2	6:75551735-75615423	21.8663	-0.688559	-0.688559	0.0002	0.0211617	1.61167	0.620473
ENSSSCG00000034722	CCL14	12:39611735-39616159	40.1038	-0.712506	-0.712506	5e-05	0.00795946	1.63865	0.610259
ENSSSCG00000010728	CPXM2	14:133245328-133395378	2.40396	-0.715669	-0.715669	0.00065	0.0488745	1.64224	0.608923
ENSSSCG00000024310	F13A1	7:3750641-3901444	6.52008	-0.716913	-0.716913	5e-05	0.00795946	1.64366	0.608398
ENSSSCG00000006073	OSR2	4:37890101-37898042	4.43624	-0.718771	-0.718771	0.00065	0.0488745	1.64578	0.607615
ENSSSCG00000027017	NR1D2	13:10756968-10791285	10.6045	-0.720936	-0.720936	5e-05	0.00795946	1.64825	0.606704
ENSSSCG00000002495	SYNE3	7:116665428-116770312	5.188	-0.727412	-0.727412	5e-05	0.00795946	1.65567	0.603986
ENSSSCG00000008240	SH2D6	3:59314142-59324911	4.32543	-0.730158	-0.730158	0.00125	0.0721814	1.65882	0.602838
ENSSSCG00000038643	KLF11	3:126414688-126429910	2.17223	-0.7351	-0.7351	0.00165	0.0855	1.66451	0.600776
ENSSSCG00000039644	TRPM5	2:1646265-1666777	1.73848	-0.748062	-0.748062	0.0002	0.0211617	1.67954	0.595403
ENSSSCG00000015334	PDK4	9:75246951-75260137	5.35251	-0.748455	-0.748455	5e-05	0.00795946	1.67999	0.595241
ENSSSCG00000009672	SCARA5	14:11615549-11747332	19.4885	-0.751862	-0.751862	5e-05	0.00795946	1.68396	0.593837
ENSSSCG00000033146	CD163	5:63300145-63334537	9.20313	-0.756483	-0.756483	5e-05	0.00795946	1.68937	0.591938
ENSSSCG00000001427	C4A	7:24067987-24086128	22.138	-0.756744	-0.756744	5e-05	0.00795946	1.68967	0.591831
ENSSSCG00000007927	PPL	3:37460880-37511880	6.00881	-0.758354	-0.758354	5e-05	0.00795946	1.69156	0.59117
ENSSSCG00000029414	FCN1	1:274124160-274133208	1.53042	-0.766294	-0.766294	0.00135	0.0757286	1.70089	0.587926
ENSSSCG00000007385	KCNS1	17:47483943-47492400	2.15969	-0.767475	-0.767475	0.00045	0.0380455	1.70229	0.587445
ENSSSCG00000011294	FAM198A	13:26358804-26473876	1.68177	-0.767774	-0.767774	0.00125	0.0721814	1.70264	0.587323
ENSSSCG00000009745	ADGRD1	14:24059674-24241573	5.12466	-0.771777	-0.771777	5e-05	0.00795946	1.70737	0.585696
ENSSSCG00000006051	CTHRC1	4:33759543-33771585	7.23594	-0.778687	-0.778687	0.00015	0.01767	1.71557	0.582897
ENSSSCG00000002464	PRIMA1	7:115038478-115101039	0.877594	-0.783986	-0.783986	0.00185	0.0905526	1.72188	0.58076
ENSSSCG00000011683	PCOLCE2	13:83507599-83592776	35.3391	-0.784473	-0.784473	5e-05	0.00795946	1.72246	0.580564
ENSSSCG00000031640	ERVV-2	6:150219173-150228121	44.929	-0.791535	-0.791535	5e-05	0.00795946	1.73092	0.577729
ENSSSCG00000017109	ADAMTS16	16:76326724-76491052	1.61948	-0.792466	-0.792466	0.0002	0.0211617	1.73203	0.577356
ENSSSCG00000008854	CPE	8:43568503-43695862	6.48421	-0.809526	-0.809526	5e-05	0.00795946	1.75264	0.570569
ENSSSCG00000016961	CDK7	16:47410016-47563022	7.07851	-0.810529	-0.810529	0.00135	0.0757286	1.75385	0.570173
ENSSSCG00000011038	MRC1	10:44107071-44226925	3.8111	-0.817911	-0.817911	5e-05	0.00795946	1.76285	0.567263
ENSSSCG00000000073	novel gene	3:21638531-21650281	5.96951	-0.825761	-0.825761	5e-05	0.00795946	1.77247	0.564185
ENSSSCG00000015205	HEPACAM	9:52113633-52131401	40.0872	-0.83024	-0.83024	5e-05	0.00795946	1.77798	0.562436
ENSSSCG00000000073	novel gene	Y:6512527-6524995	1.11494	-0.862967	-0.862967	5e-05	0.00795946	1.81877	0.549821
ENSSSCG00000003278	Lilrb3l	6:59167776-59174470	1.86294	-0.86523	-0.86523	0.0016	0.0838932	1.82163	0.548959
ENSSSCG00000040162	NUPR1	3:18402550-18404408	19.2169	-0.870573	-0.870573	5e-05	0.00795946	1.82839	0.54693
ENSSSCG00000040366	ADAMTSL1	1:203935289-204384855	0.384378	-0.877225	-0.877225	0.00015	0.01767	1.83684	0.544414
ENSSSCG00000006172	PI15	4:61113291-61142878	2.31816	-0.880756	-0.880756	5e-05	0.00795946	1.84134	0.543083
ENSSSCG00000036383	LGALS3BP	12:3212469-3222850	28.9697	-0.883456	-0.883456	5e-05	0.00795946	1.84479	0.542067
ENSSSCG00000002554	PLD4	AEMK02000452.1:3137040-3144117	5.26063	-0.897926	-0.897926	5e-05	0.00795946	1.86339	0.536658
ENSSSCG00000035297	ISG12(A)	7:115356202-115370860	162.909	-0.899609	-0.899609	0.0003	0.0286541	1.86556	0.536032
ENSSSCG00000033512	C1QB	6:80601302-80608011	27.818	-0.900238	-0.900238	5e-05	0.00795946	1.86637	0.535798
ENSSSCG00000035038	CGNL1	1:114424150-114598931	1.15086	-0.909333	-0.909333	5e-05	0.00795946	1.87818	0.532431
ENSSSCG00000038783	IGFBP3	18:49984803-50035762	18.4789	-0.92099	-0.92099	5e-05	0.00795946	1.89341	0.528146
ENSSSCG00000013433	ADAMTSL5	2:76966378-76975880	0.72726	-0.937329	-0.937329	0.0007	0.0506926	1.91498	0.522199
ENSSSCG00000030095	ZBTB16	9:41624453-41839484	9.74528	-0.937441	-0.937441	5e-05	0.00795946	1.91513	0.522158
ENSSSCG00000008842	KIT	8:41402271-41493727	1.44532	-0.947404	-0.947404	5e-05	0.00795946	1.9284	0.518565
ENSSSCG00000017885	SMTNL2	12:50581125-50603145	0.531436	-0.973776	-0.973776	0.0009	0.0578291	1.96397	0.509172
ENSSSCG00000031154	ACKR2	13:26306084-26330130	4.76605	-0.979855	-0.979855	5e-05	0.00795946	1.97227	0.507031
ENSSSCG00000040288	ARNT2	7:49259585-49450461	0.571698	-0.984252	-0.984252	0.00015	0.01767	1.97829	0.505488
ENSSSCG00000007391	MATN4	17:47616159-47640458	22.3097	-0.995451	-0.995451	5e-05	0.00795946	1.9937	0.501579
ENSSSCG00000013556	ADGRE1	2:72217038-72306013	1.05545	-0.99556	-0.99556	5e-05	0.00795946	1.99385	0.501541
ENSSSCG00000011195	GALNT15	13:3330022-3373481	1.38342	-1.01064	-1.01064	0.0002	0.0211617	2.0148	0.496326
ENSSSCG00000038706	C1QC	6:80592197-80599440	21.0355	-1.01272	-1.01272	5e-05	0.00795946	2.01771	0.495611
ENSSSCG00000005981	FBXO32	4:15895091-15930935	1.09709	-1.01505	-1.01505	5e-05	0.00795946	2.02097	0.494811
ENSSSCG00000032843	AHRR	16:79730918-79810188	0.396969	-1.01893	-1.01893	0.0007	0.0506926	2.02642	0.493482
ENSSSCG00000034570	IFI6	6:84852772-84858181	196.384	-1.04264	-1.04264	5e-05	0.00795946	2.05999	0.485438
ENSSSCG00000002368	LTBP2	7:97744126-97852550	1.06318	-1.04874	-1.04874	5e-05	0.00795946	2.06872	0.48339
ENSSSCG00000001570	PI16	7:32600757-32613548	49.0668	-1.05555	-1.05555	5e-05	0.00795946	2.07851	0.481114
ENSSSCG00000039874	CCL26	3:10381198-10385785	6.92713	-1.06301	-1.06301	0.0001	0.0135923	2.08929	0.478632
ENSSSCG00000014725	HBB	9:4790897-4809801	102.79	-1.0749	-1.0749	5e-05	0.00795946	2.10658	0.474704
ENSSSCG00000001906	CYP1A1	7:58802879-58809775	0.697255	-1.09895	-1.09895	5e-05	0.00795946	2.14199	0.466856
ENSSSCG00000015662	C4BPA	9:67716282-67827602	129.854	-1.10752	-1.10752	5e-05	0.00795946	2.15475	0.464091
ENSSSCG00000015661	C4BPB	9:67716282-67827602	129.854	-1.10752	-1.10752	5e-05	0.00795946	2.15475	0.464091
ENSSSCG00000035736	CCL24	3:10347407-10377038	19.3733	-1.11381	-1.11381	5e-05	0.00795946	2.16416	0.462072
ENSSSCG00000002662	C16orf74	6:3175064-3211157	1.48081	-1.11834	-1.11834	0.0009	0.0578291	2.17097	0.460624
ENSSSCG00000003524	C1QA	6:80586058-80591269	42.9689	-1.12037	-1.12037	5e-05	0.00795946	2.17403	0.459976
ENSSSCG00000000029	SCUBE1	5:5561472-5692328	0.289608	-1.12281	-1.12281	5e-05	0.00795946	2.17771	0.459199
ENSSSCG00000000073	novel gene	7:24830957-24856905	0.593311	-1.13061	-1.13061	0.00205	0.0958294	2.18951	0.456723
ENSSSCG00000029886	LYVE1	2:48932972-48955802	4.87307	-1.16859	-1.16859	5e-05	0.00795946	2.24792	0.444856
ENSSSCG00000001455	SLA-DRB1	7:24868655-24914037	14.7808	-1.18016	-1.18016	5e-05	0.00795946	2.26602	0.441303
ENSSSCG00000029545	GPRC5D	5:59535088-59546262	0.858752	-1.19358	-1.19358	0.00155	0.0822477	2.2872	0.437217
ENSSSCG00000000073	novel gene	AEMK02000499.1:16635-28433	0.802115	-1.19572	-1.19572	0.00015	0.01767	2.29059	0.436569
ENSSSCG00000030388	UPP1	18:48417131-48440736	1.22011	-1.19854	-1.19854	0.0006	0.0467048	2.29507	0.435716
ENSSSCG00000031703	DACT2	1:1413891-1426477	4.02423	-1.20434	-1.20434	5e-05	0.00795946	2.30432	0.433968
ENSSSCG00000006719	HSD3B1	4:101563727-101573906	0.783221	-1.22587	-1.22587	0.0005	0.0409028	2.33896	0.42754
ENSSSCG00000017062	TIMD4	16:66253516-66293681	1.11049	-1.25892	-1.25892	0.0002	0.0211617	2.39317	0.417857
ENSSSCG00000013579	CD209	2:71394240-71398103	22.3932	-1.295	-1.295	5e-05	0.00795946	2.45377	0.407536
ENSSSCG00000031851	CBR2	12:971643-977512	3.63659	-1.29635	-1.29635	5e-05	0.00795946	2.45607	0.407155
ENSSSCG00000000252	KRT8	5:18170353-18180276	0.143667	-1.34599	-1.34599	0.00135	0.0757286	2.54205	0.393384
ENSSSCG00000007501	BMP7	17:57584951-57676499	1.49799	-1.44837	-1.44837	5e-05	0.00795946	2.729	0.366435
ENSSSCG00000028674	CR2	9:68025552-68065152	0.468423	-1.46825	-1.46825	5e-05	0.00795946	2.76686	0.36142
ENSSSCG00000016129	GPR1	15:109467077-109528287	0.475649	-1.48132	-1.48132	0.0003	0.0286541	2.79204	0.358161
ENSSSCG00000003521	WNT4	6:80110263-80139670	0.835043	-1.4898	-1.4898	5e-05	0.00795946	2.8085	0.356062
ENSSSCG00000025858	ELN	3:11190300-11245890	109.817	-1.54325	-1.54325	5e-05	0.00795946	2.9145	0.343112
ENSSSCG00000040401	EEF1A2	17:62515416-62526190	0.163049	-2.16885	-2.16885	0.00015	0.01767	4.49665	0.222388
ENSSSCG00000011850	MUC4	13:134185793-134281086	0.154113	-2.17414	-2.17414	0.0008	0.0543692	4.51317	0.221574
ENSSSCG00000007022	ANK1	17:10751528-10985250	0.0748452	-2.20228	-2.20228	5e-05	0.00795946	4.60206	0.217294
ENSSSCG00000006352	MPZ	4:89174117-89180304	0.510831	-2.47608	-2.47608	5e-05	0.00795946	5.56384	0.179732
ENSSSCG00000033260	TNNI2	2:1251526-1254226	0.311116	-2.62529	-2.62529	5e-05	0.00795946	6.17008	0.162072
ENSSSCG00000016157	MYL1	15:113023619-113074313	0.202026	-3.29405	-3.29405	5e-05	0.00795946	9.80862	0.101951
ENSSSCG00000009336	RXFP2	11:8266715-8321228	0.0435096	-3.45809	-3.45809	5e-05	0.00795946	10.9898	0.0909937
ENSSSCG00000029651	SLN	9:36232967-36242436	0.0601916	-3.49558	-3.49558	0.00155	0.0822477	11.2791	0.0886596
ENSSSCG00000010190	ACTA1	14:60412627-60422994	0.613379	-3.98458	-3.98458	5e-05	0.00795946	15.8299	0.0631716
ENSSSCG00000018003	MYH4	12:55190600-55215951	0.0333953	-4.42677	-4.42677	5e-05	0.00795946	21.5075	0.0464953

## Sheet: Results DESeq2 FDR0.1 FC1.5
ID ENSEMBL	Gene	log2FoldChange	pvalue	padj	FC HO/CH	FC CH/HO
ENSSSCG00000031476	KLHL6	1.07122	0.000129959	0.0491667	2.10121	0.475916
ENSSSCG00000013784	DNAJB1	0.970293	0.000413244	0.102155	1.95924	0.510402
ENSSSCG00000000682	GNB3	0.876919	0.000147023	0.0527699	1.83645	0.544529
ENSSSCG00000001487	KLHL31	0.789797	0.000267905	0.0804428	1.72883	0.578425
ENSSSCG00000004216	ECHDC1	0.76305	0.000106315	0.0448741	1.69707	0.589249
ENSSSCG00000032722	GLRB	0.734503	2.96168e-05	0.0225987	1.66382	0.601025
ENSSSCG00000039713	ANKRD9	0.693041	0.000103824	0.0448741	1.61669	0.618548
ENSSSCG00000002779	LRRC36	0.676228	1.38819e-05	0.0161932	1.59796	0.625799
ENSSSCG00000010116	SLC25A1	0.649349	0.000415977	0.102155	1.56846	0.637568
ENSSSCG00000014048	HK3	0.563224	0.000109791	0.0448741	1.47757	0.676788
ENSSSCG00000012548	MUM1L1	0.552517	9.61433e-05	0.0448741	1.46664	0.68183
ENSSSCG00000016635	CAV2	0.549267	0.000332855	0.0913588	1.46334	0.683367
ENSSSCG00000015945	METTL8	0.537752	9.09753e-05	0.0448741	1.45171	0.688844
ENSSSCG00000034293	ARL4C	-0.561738	0.000467963	0.105654	0.677486	1.47605
ENSSSCG00000016111	FZD7	-0.566935	2.4813e-05	0.0225987	0.67505	1.48137
ENSSSCG00000017614	TRIM25	-0.568858	2.52501e-06	0.00504929	0.67415	1.48335
ENSSSCG00000009330	ALOX5AP	-0.573134	0.000112201	0.0448741	0.672155	1.48775
ENSSSCG00000011239	TRANK1	-0.594422	9.4084e-06	0.0131699	0.66231	1.50987
ENSSSCG00000004012	THBS2	-0.595673	0.000134432	0.0495204	0.661735	1.51118
ENSSSCG00000017604	HLF	-0.612504	9.62574e-05	0.0448741	0.65406	1.52891
ENSSSCG00000003479	MFAP2	-0.624813	0.000159187	0.0543486	0.648504	1.54201
ENSSSCG00000025308	IL17D	-0.62732	0.000174159	0.0580447	0.647378	1.54469
ENSSSCG00000010003	CCDC157	-0.670654	0.00024106	0.0766898	0.628222	1.59179
ENSSSCG00000039658	FAM107B	-0.694586	2.88151e-05	0.0225987	0.617887	1.61842
ENSSSCG00000002495	SYNE3	-0.726209	0.000442589	0.103256	0.60449	1.65429
ENSSSCG00000007435	novel gene	-0.751497	0.000103219	0.0448741	0.593987	1.68354
ENSSSCG00000040366	ADAMTSL1	-0.810904	8.54024e-06	0.0131699	0.570025	1.75431
ENSSSCG00000004057	SYTL3	-0.845168	0.000115734	0.0450014	0.556646	1.79647
ENSSSCG00000035038	CGNL1	-0.924342	3.11673e-13	4.36281e-09	0.526921	1.89782
ENSSSCG00000010026	PIK3IP1	-0.94234	0.000207803	0.067647	0.520388	1.92164
ENSSSCG00000029129	RWDD2A	-0.963453	5.4619e-05	0.0347526	0.512828	1.94997
ENSSSCG00000008842	KIT	-0.990242	3.06741e-05	0.0225987	0.503393	1.98652
ENSSSCG00000025208	RNF39	-1.01625	0.000322721	0.0913588	0.4944	2.02265
ENSSSCG00000035736	CCL24	-1.09368	0.00031847	0.0913588	0.468566	2.13417
ENSSSCG00000031703	DACT2	-1.10189	9.05275e-07	0.00316801	0.465907	2.14635
ENSSSCG00000000029	SCUBE1	-1.17932	0.000155395	0.0543486	0.441559	2.2647
ENSSSCG00000028674	CR2	-1.60276	8.88479e-05	0.0448741	0.329248	3.03723
ENSSSCG00000036132	CKM	-2.12846	4.74376e-07	0.00221344	0.228702	4.37251
ENSSSCG00000040401	EEF1A2	-2.16759	5.23116e-05	0.0347526	0.222582	4.49274
ENSSSCG00000033260	TNNI2	-2.54349	0.000105884	0.0448741	0.171527	5.82998
ENSSSCG00000007805	ATP2A1	-2.78006	0.000252053	0.0784052	0.145586	6.8688
ENSSSCG00000038323	ACTN3	-2.799	2.02406e-06	0.00473571	0.143687	6.95958
ENSSSCG00000029441	MYH2	-2.87399	8.04977e-06	0.0131699	0.136409	7.33087
ENSSSCG00000016157	MYL1	-3.4695	0.000369433	0.097572	0.0902768	11.077
ENSSSCG00000029651	SLN	-3.47865	2.02988e-06	0.00473571	0.0897059	11.1475
ENSSSCG00000007424	TNNC2	-3.60122	3.83783e-08	0.00026861	0.0823997	12.136
ENSSSCG00000007799	MYLPF	-3.89007	3.05666e-05	0.0225987	0.0674485	14.8261
ENSSSCG00000010190	ACTA1	-3.99314	1.1501e-05	0.0146356	0.0627979	15.9241
ENSSSCG00000018003	MYH4	-4.43103	4.8525e-05	0.0339626	0.0463583	21.5711

## Sheet: Common genes Cufflinks-DESeq
		CUFFLINKS							DESEQ
ID Ensembl	Gene	value_HO	value_CH	log2FoldChange	p_value	q_value	FC HO/CH	FC CH/HO	log2FoldChange	p_value	p_adj	FC HO/CH	FC CH/HO
ENSSSCG00000031476	KLHL6	1.4082	2.88396	1.0342	5e-05	0.00795946	0.488287	2.04798	1.07122	0.000129959	0.0491667	0.475916	2.10121
ENSSSCG00000013784	DNAJB1	24.5132	49.4094	1.01123	5e-05	0.00795946	0.496123	2.01563	0.970293	0.000413244	0.102155	0.510402	1.95924
ENSSSCG00000004216	ECHDC1	192.865	354.465	0.878053	5e-05	0.00795946	0.544101	1.83789	0.76305	0.000106315	0.0448741	0.589249	1.69707
ENSSSCG00000001487	KLHL31	22.6036	41.3629	0.871783	5e-05	0.00795946	0.546471	1.82992	0.789797	0.000267905	0.0804428	0.578425	1.72883
ENSSSCG00000016635	CAV2	86.7006	135.528	0.644477	5e-05	0.00795946	0.639725	1.56317	0.549267	0.000332855	0.0913588	0.683367	1.46334
ENSSSCG00000012548	MUM1L1	5.41044	8.3659	0.628774	0.00015	0.01767	0.646726	1.54625	0.552517	9.61433e-05	0.0448741	0.68183	1.46664
ENSSSCG00000004012	THBS2	27.0072	18.1211	-0.57567	5e-05	0.00795946	1.49037	0.670975	-0.595673	0.000134432	0.0495204	1.51118	0.661735
ENSSSCG00000017614	TRIM25	13.9743	8.97274	-0.639158	5e-05	0.00795946	1.55742	0.642088	-0.568858	2.52501e-06	0.00504929	1.48335	0.67415
ENSSSCG00000039658	FAM107B	4.72487	2.99969	-0.655462	0.00045	0.0380455	1.57512	0.634872	-0.694586	2.88151e-05	0.0225987	1.61842	0.617887
ENSSSCG00000003479	MFAP2	35.2413	21.8663	-0.688559	0.0002	0.0211617	1.61167	0.620473	-0.624813	0.000159187	0.0543486	1.54201	0.648504
ENSSSCG00000002495	SYNE3	8.5896	5.188	-0.727412	5e-05	0.00795946	1.65567	0.603986	-0.726209	0.000442589	0.103256	1.65429	0.60449
ENSSSCG00000040366	ADAMTSL1	0.706041	0.384378	-0.877225	0.00015	0.01767	1.83684	0.544414	-0.810904	8.54024e-06	0.0131699	1.75431	0.570025
ENSSSCG00000035038	CGNL1	2.16152	1.15086	-0.909333	5e-05	0.00795946	1.87818	0.532431	-0.924342	3.11673e-13	4.36281e-09	1.89782	0.526921
ENSSSCG00000008842	KIT	2.78715	1.44532	-0.947404	5e-05	0.00795946	1.9284	0.518565	-0.990242	3.06741e-05	0.0225987	1.98652	0.503393
ENSSSCG00000000029	SCUBE1	0.630683	0.289608	-1.12281	5e-05	0.00795946	2.17771	0.459199	-1.17932	0.000155395	0.0543486	2.2647	0.441559
ENSSSCG00000031703	DACT2	9.27312	4.02423	-1.20434	5e-05	0.00795946	2.30432	0.433968	-1.10189	9.05275e-07	0.00316801	2.14635	0.465907
ENSSSCG00000028674	CR2	1.29606	0.468423	-1.46825	5e-05	0.00795946	2.76686	0.36142	-1.60276	8.88479e-05	0.0448741	3.03723	0.329248
ENSSSCG00000040401	EEF1A2	0.733177	0.163049	-2.16885	0.00015	0.01767	4.49665	0.222388	-2.16759	5.23116e-05	0.0347526	4.49274	0.222582
ENSSSCG00000033260	TNNI2	1.91961	0.311116	-2.62529	5e-05	0.00795946	6.17008	0.162072	-2.54349	0.000105884	0.0448741	5.82998	0.171527
ENSSSCG00000016157	MYL1	1.9816	0.202026	-3.29405	5e-05	0.00795946	9.80862	0.101951	-3.4695	0.000369433	0.097572	11.077	0.0902768
ENSSSCG00000029651	SLN	0.678909	0.0601916	-3.49558	0.00155	0.0822477	11.2791	0.0886596	-3.47865	2.02988e-06	0.00473571	11.1475	0.0897059
ENSSSCG00000010190	ACTA1	9.70975	0.613379	-3.98458	5e-05	0.00795946	15.8299	0.0631716	-3.99314	1.1501e-05	0.0146356	15.9241	0.0627979
ENSSSCG00000018003	MYH4	0.718251	0.0333953	-4.42677	5e-05	0.00795946	21.5075	0.0464953	-4.43103	4.8525e-05	0.0339626	21.5711	0.0463583
