# Supplementary material for: Breed, Diet, and Interaction Effects on Adipose Tissue Transcriptome in Iberian and Duroc Pigs Fed Different Energy Sources
Source: Genes (Basel). 2019 Aug 4;10(8):589. doi: 10.3390/genes10080589 (PMC6723240; doi:10.3390/genes10080589)
Supplement: Supplementary file 1 [file genes-10-00589-s001.zip › Table S8_DEG_Diet effect_Duroc.xlsx]

## Sheet: Results Cufflinks FDR0.05 FC1.5
ID ENSEMBL	Gene	value_HO	value_CH	log2(fold_change)	p_value	q_value	FC HO/CH	FC CH/HO
ENSSSCG00000021287	GCFC2	1.31717	3.98575	1.59741	0.0002	0.0640724	0.33047	3.026
ENSSSCG00000000419	RDH16	17.114	43.4368	1.34374	5e-05	0.0211148	0.393998	2.53808
ENSSSCG00000012138	ACE2	38.7903	87.2409	1.16931	5e-05	0.0211148	0.444634	2.24904
ENSSSCG00000004452	PRSS35	3.3817	7.49474	1.14813	5e-05	0.0211148	0.45121	2.21626
ENSSSCG00000016872	HMGCS1	20.3179	41.7163	1.03786	5e-05	0.0211148	0.487049	2.05318
ENSSSCG00000008311	CYP26B1	3.5737	7.21578	1.01374	5e-05	0.0211148	0.495261	2.01914
ENSSSCG00000005710	LAMC3	1.02977	2.07571	1.01128	0.00025	0.0761516	0.496106	2.0157
ENSSSCG00000023591	ADGRF2	2.76081	5.02037	0.862701	5e-05	0.0211148	0.549922	1.81844
ENSSSCG00000025698	SERPINE1	4.4414	7.9193	0.834358	5e-05	0.0211148	0.560833	1.78306
ENSSSCG00000025560	PGLYRP2	38.8955	67.9821	0.80555	5e-05	0.0211148	0.572144	1.74781
ENSSSCG00000037158	MTURN	9.3539	5.89056	-0.667164	0.00035	0.0956375	1.58795	0.629743
ENSSSCG00000011831	APOD	90.5862	55.5005	-0.70679	0.00035	0.0956375	1.63217	0.612682
ENSSSCG00000026473	ABCA8	11.8902	6.83454	-0.798863	0.0002	0.0640724	1.73973	0.574802
ENSSSCG00000006141	CA3	226.857	122.561	-0.888283	0.00015	0.0506755	1.85097	0.540257
ENSSSCG00000029219	SH3BGR	10.6562	5.28272	-1.01234	0.00035	0.0956375	2.01718	0.495742
ENSSSCG00000036569	PTP4A3	43.1394	21.0343	-1.03627	5e-05	0.0211148	2.05092	0.487586
ENSSSCG00000008150	TMEM182	9.94891	4.80781	-1.04916	0.0001	0.037162	2.06932	0.483249
ENSSSCG00000031851	CBR2	7.11586	3.24212	-1.1341	0.00015	0.0506755	2.19482	0.455619
ENSSSCG00000001068	CAP2	6.56347	2.92333	-1.16685	5e-05	0.0211148	2.24521	0.445393
ENSSSCG00000030113	SHISA2	9.4116	4.07259	-1.20849	5e-05	0.0211148	2.31096	0.432721
ENSSSCG00000007231	MYLK2	6.4047	2.69255	-1.25016	0.0001	0.037162	2.37868	0.420402
ENSSSCG00000005627	AK1	61.5971	25.5184	-1.27133	5e-05	0.0211148	2.41384	0.414278
ENSSSCG00000016331	RAMP1	14.7318	5.86864	-1.32783	5e-05	0.0211148	2.51025	0.398367
ENSSSCG00000037457	HSPB7	3.12947	1.23898	-1.33676	0.00015	0.0506755	2.52583	0.395909
ENSSSCG00000000073	novel gene	19.4085	7.65699	-1.34184	5e-05	0.0211148	2.53474	0.394517
ENSSSCG00000017282	SCN4A	1.23306	0.481883	-1.35549	0.0002	0.0640724	2.55884	0.390802
ENSSSCG00000014443	CAMK2A	8.89871	3.38707	-1.39356	5e-05	0.0211148	2.62726	0.380624
#N/A	MYOM2	10.7187	3.99753	-1.42295	0.00025	0.0761516	2.68133	0.372949
ENSSSCG00000006174	JPH1	3.96767	1.46782	-1.43461	0.0001	0.037162	2.70309	0.369947
ENSSSCG00000015796	PDLIM3	12.7677	4.58268	-1.47823	5e-05	0.0211148	2.78607	0.358929
#N/A	KLHL33	1.63641	0.586243	-1.48096	0.0001	0.037162	2.79134	0.35825
ENSSSCG00000038455	RBM24	3.87725	1.37946	-1.49093	0.00015	0.0506755	2.8107	0.355783
ENSSSCG00000000073	novel gene	56.8099	19.8337	-1.51818	0.00035	0.0956375	2.86429	0.349126
ENSSSCG00000004728	CAPN3	9.64853	3.35218	-1.52521	5e-05	0.0211148	2.87829	0.347429
ENSSSCG00000032720	SMPX	1.93293	0.670835	-1.52676	5e-05	0.0211148	2.88138	0.347056
ENSSSCG00000012911	CARNS1	6.08918	2.0812	-1.54883	0.0001	0.037162	2.9258	0.341787
ENSSSCG00000031487	LSP1	465.192	158.062	-1.55734	5e-05	0.0211148	2.94311	0.339777
ENSSSCG00000031903	TNNT3	465.192	158.062	-1.55734	5e-05	0.0211148	2.94311	0.339777
ENSSSCG00000004094	PPP1R14C	3.05422	0.983891	-1.63423	0.00025	0.0761516	3.10422	0.322142
ENSSSCG00000025240	DDIT4L	2.52008	0.806374	-1.64395	5e-05	0.0211148	3.1252	0.319979
ENSSSCG00000003218	MYBPC2	59.5277	18.7854	-1.66395	5e-05	0.0211148	3.16883	0.315574
ENSSSCG00000007022	ANK1	29.5604	9.26441	-1.6739	5e-05	0.0211148	3.19076	0.313405
ENSSSCG00000010303	SYNPO2L	3.07344	0.962673	-1.67474	0.00015	0.0506755	3.19262	0.313223
ENSSSCG00000002467	ASB2	4.75771	1.47373	-1.6908	5e-05	0.0211148	3.22836	0.309755
ENSSSCG00000013022	PYGM	166.936	50.2743	-1.7314	0.0003	0.0899081	3.3205	0.30116
ENSSSCG00000013023	RASGRP2	166.936	50.2743	-1.7314	0.0003	0.0899081	3.3205	0.30116
ENSSSCG00000001906	CYP1A1	1.6883	0.498754	-1.75917	5e-05	0.0211148	3.38503	0.295418
ENSSSCG00000015140	HSPA8	16.7347	4.88343	-1.77687	5e-05	0.0211148	3.42682	0.291816
#N/A	H19_2	46.0739	13.301	-1.79242	5e-05	0.0211148	3.46395	0.288687
ENSSSCG00000006754	AMPD1	11.3904	3.08123	-1.88624	5e-05	0.0211148	3.69671	0.270511
ENSSSCG00000010304	MYOZ1	74.5941	20.0955	-1.89219	5e-05	0.0211148	3.71198	0.269398
ENSSSCG00000018005	MYH8	2.06077	0.542115	-1.92651	5e-05	0.0211148	3.80135	0.263065
ENSSSCG00000040401	EEF1A2	123.672	32.0303	-1.949	5e-05	0.0211148	3.86107	0.258996
ENSSSCG00000035429	HFE2	6.59874	1.70568	-1.95184	0.0001	0.037162	3.86868	0.258486
ENSSSCG00000033260	TNNI2	373.962	94.243	-1.98843	5e-05	0.0211148	3.96805	0.252013
ENSSSCG00000033049	KLHL41	33.3476	8.06397	-2.04802	5e-05	0.0211148	4.13538	0.241816
ENSSSCG00000037039	PPP1R27	10.226	1.63153	-2.64794	5e-05	0.0211148	6.26772	0.159548

## Sheet: Results DESeq2 FDR0.1 FC1.5
ID ENSEMBL	Gene	baseMean	log2FoldChange	lfcSE	pvalue	padj	FC HO/CH	FC CH/HO
ENSSSCG00000001906	CYP1A1	103.096	-2.40372	0.266917	2.14699e-19	3.16359e-15	5.29167	0.188976
ENSSSCG00000016991	DUSP1	6171.63	-0.596469	0.127257	2.77074e-06	0.0204134	1.51201	0.661371
ENSSSCG00000008150	TMEM182	479.267	-1.16889	0.257986	5.87492e-06	0.0288556	2.24839	0.444763
ENSSSCG00000009332	TEX26	55.2798	-0.974668	0.237456	4.04984e-05	0.0994574	1.96519	0.508857
ENSSSCG00000023591	ADGRF2	890.509	0.817129	0.198303	3.77879e-05	0.0994574	0.56757	1.7619

## Sheet: Common gene Cufflinks-DESeq2
		CUFFLINKS							DESeq2
ID ENSEMBL	gene	value_HO	value_CH	log2(fold_change)	p_value	q_value	FC HO/CH	FC CH/HO	baseMean	log2FoldChange	lfcSE	pvalue	padj	FC HO/CH	FC CH/HO
ENSSSCG00000001906	CYP1A1	1.6883	0.498754	-1.75917	5e-05	0.0211148	3.38503	0.295418	103.096	-2.40372	0.266917	2.14699e-19	3.16359e-15	5.29167	0.188976
ENSSSCG00000008150	TMEM182	9.94891	4.80781	-1.04916	0.0001	0.037162	2.06932	0.483249	479.267	-1.16889	0.257986	5.87492e-06	0.0288556	2.24839	0.444763
ENSSSCG00000023591	ADGRF2	2.76081	5.02037	0.862701	5e-05	0.0211148	0.549922	1.81844	890.509	0.817129	0.198303	3.77879e-05	0.0994574	0.56757	1.7619
