# Supplementary material for: Breed, Diet, and Interaction Effects on Adipose Tissue Transcriptome in Iberian and Duroc Pigs Fed Different Energy Sources
Source: Genes (Basel). 2019 Aug 4;10(8):589. doi: 10.3390/genes10080589 (PMC6723240; doi:10.3390/genes10080589)
Supplement: Supplementary file 1 [file genes-10-00589-s001.zip › Table S9_Pathways-diet effect.xlsx]

## Sheet: Pathways-diet effect-Iberian
Ingenuity Canonical Pathways	-log(p-value)	p-value	Ratio	z-score	Molecules
Complement System	7.61	2.45471e-08	0.189	-0.816	C4A/C4B,C4BPB,C4BPA,C1QC,C1QA,C1QB,CR2
Acetyl-CoA Biosynthesis I (Pyruvate Dehydrogenase Complex)	4.68	2.0893e-05	0.429		DLAT,DLD,PDHB
Agranulocyte Adhesion and Diapedesis	3.59	0.00025704	0.0417		MYH4,SELE,CXCL14,CCL24,CCL14,CCL26,ACTA1,MYL1
Mineralocorticoid Biosynthesis	2.5	0.00316228	0.2		EBP,HSD3B1
Interferon Signaling	2.45	0.00354813	0.0833		MX1,IFI6,ISG15
Glucocorticoid Biosynthesis	2.42	0.00380189	0.182		EBP,HSD3B1
Aldosterone Signaling in Epithelial Cells	2.41	0.00389045	0.0345		HSPA8,DNAJB4,HSPH1,HSPA13,DNAJB1,DNAJA1
Hepatic Fibrosis / Hepatic Stellate Cell Activation	2.27	0.00537032	0.0323		MYH4,IGFBP3,IL10RA,CD14,SERPINE1,MYL1
Androgen Biosynthesis	2.21	0.00616595	0.143		EBP,HSD3B1
Protein Ubiquitination Pathway	2.05	0.00891251	0.0258		HSPA8,DNAJB4,HSPH1,HSPA13,PSMD14,DNAJB1,DNAJA1
Glucocorticoid Receptor Signaling	1.97	0.0107152	0.0229		HSPA8,SELE,KRT8,CDK7,CDKN1A,PRKAA2,CD163,SERPINE1
Apelin Cardiac Fibroblast Signaling Pathway	1.82	0.0151356	0.0909		PRKAA2,SERPINE1
Spermine Biosynthesis	1.77	0.0169824	0.5		AMD1
Spermidine Biosynthesis I	1.77	0.0169824	0.5		AMD1
Tumoricidal Function of Hepatic Natural Killer Cells	1.75	0.0177828	0.0833		CYCS,LYVE1
Granulocyte Adhesion and Diapedesis	1.72	0.0190546	0.0279		SELE,CXCL14,CCL24,CCL14,CCL26
LXR/RXR Activation	1.69	0.0204174	0.0331	0	C4A/C4B,CD14,ABCA1,APOD
Tyrosine Biosynthesis IV	1.6	0.0251189	0.333		PAH
VDR/RXR Activation	1.53	0.0295121	0.0385		CDKN1A,IGFBP3,CD14
Iron homeostasis signaling pathway	1.52	0.0301995	0.0292		TFRC,BMP7,CD163,HBB
Branched-chain Î±-keto acid Dehydrogenase Complex	1.47	0.0338844	0.25		DLD
Glycerol-3-phosphate Shuttle	1.47	0.0338844	0.25		GPD2
Phenylalanine Degradation I (Aerobic)	1.47	0.0338844	0.25		PAH
Coagulation System	1.44	0.0363078	0.0571		F13A1,SERPINE1
Crosstalk between Dendritic Cells and Natural Killer Cells	1.39	0.040738	0.0337		CD209,CSF2RB,ACTA1
2-ketoglutarate Dehydrogenase Complex	1.38	0.0416869	0.2		DLD
2-oxobutanoate Degradation I	1.38	0.0416869	0.2		DLD
Death Receptor Signaling	1.36	0.0436516	0.033		GAS2,CYCS,ACTA1
Macropinocytosis Signaling	1.35	0.0446684	0.0326		MRC1,CD14,CSF1R
Glycerol Degradation I	1.3	0.0501187	0.167		GPD2
Glycine Cleavage Complex	1.3	0.0501187	0.167		DLD
Glycogen Biosynthesis II (from UDP-D-Glucose)	1.3	0.0501187	0.167		GBE1
Salvage Pathways of Pyrimidine Ribonucleotides	1.3	0.0501187	0.0309		CDK7,UPP1,PRKAA2
BAG2 Signaling Pathway	1.28	0.0524807	0.0465		HSPA8,CDKN1A
Acute Myeloid Leukemia Signaling	1.23	0.0588844	0.0291		CSF2RB,KIT,CSF1R
Cell Cycle: G2/M DNA Damage Checkpoint Regulation	1.18	0.0660693	0.0408		CDK7,CDKN1A
Acute Phase Response Signaling	1.17	0.0676083	0.0223		C4A/C4B,C4BPB,C4BPA,SERPINE1
Phosphatidylethanolamine Biosynthesis II	1.13	0.074131	0.111		SELENOI
RAR Activation	1.09	0.0812831	0.0211		CSF2RB,CDK7,IGFBP3,ZBTB16
Unfolded protein response	1.08	0.0831764	0.0357		HSPA8,HSPH1
PCP pathway	1.02	0.0954993	0.0328		CTHRC1,WNT4
NRF2-mediated Oxidative Stress Response	0.996	0.100925	0.0194		DNAJB4,DNAJB1,DNAJA1,ACTA1
Calcium Signaling	0.996	0.100925	0.0194		MYH4,TNNI2,ACTA1,MYL1
Cellular Effects of Sildenafil (Viagra)	0.991	0.102094	0.0229		MYH4,MYL1,ACTA1
Clathrin-mediated Endocytosis Signaling	0.983	0.103992	0.0192		HSPA8,TFRC,ACTA1,APOD
Cholesterol Biosynthesis I	0.975	0.105925	0.0769		EBP
Cholesterol Biosynthesis II (via 24,25-dihydrolanosterol)	0.975	0.105925	0.0769		EBP
Cholesterol Biosynthesis III (via Desmosterol)	0.975	0.105925	0.0769		EBP
Pyridoxal 5'-phosphate Salvage Pathway	0.971	0.106905	0.0308		CDK7,PRKAA2
Phospholipases	0.971	0.106905	0.0308		PLD4,LIPG
Adipogenesis pathway	0.967	0.107895	0.0224		NR1D2,CDK7,BMP7
STAT3 Pathway	0.959	0.109901	0.0222		CSF2RB,CDKN1A,IL10RA
Isoleucine Degradation I	0.947	0.11298	0.0714		DLD
IL-10 Signaling	0.928	0.118032	0.029		IL10RA,CD14
Choline Biosynthesis III	0.917	0.12106	0.0667		PLD4
Aryl Hydrocarbon Receptor Signaling	0.907	0.12388	0.021		AHRR,CYP1A1,CDKN1A
Granzyme B Signaling	0.893	0.127938	0.0625		CYCS
Extrinsic Prothrombin Activation Pathway	0.893	0.127938	0.0625		F13A1
Parkinson's Signaling	0.893	0.127938	0.0625		CYCS
Basal Cell Carcinoma Signaling	0.889	0.129122	0.0274		WNT4,BMP7
MSP-RON Signaling Pathway	0.879	0.13213	0.027		CSF2RB,ACTA1
Axonal Guidance Signaling	0.857	0.138995	0.014		RGS3,ADAMTS1,WNT4,PSMD14,BMP7,ADAMTS16,MYL1
Actin Cytoskeleton Signaling	0.851	0.140929	0.0171		MYH4,CD14,MYL1,ACTA1
Ubiquinol-10 Biosynthesis (Eukaryotic)	0.845	0.142889	0.0556		ECHDC1
Valine Degradation I	0.845	0.142889	0.0556		DLD
Apelin Muscle Signaling Pathway	0.845	0.142889	0.0556		PRKAA2
Epithelial Adherens Junction Signaling	0.842	0.14388	0.0196		MYH4,MYL1,ACTA1
GADD45 Signaling	0.821	0.151008	0.0526		CDKN1A
Superpathway of Inositol Phosphate Compounds	0.821	0.151008	0.0167	-1	PLD4,DUSP10,KIT,PPM1K
Cyclins and Cell Cycle Regulation	0.815	0.153109	0.0247		CDK7,CDKN1A
Endocannabinoid Cancer Inhibition Pathway	0.807	0.155955	0.0189		CDKN1A,PRKAA2,NUPR1
Cardiomyocyte Differentiation via BMP Receptors	0.801	0.158125	0.05		BMP7
D-myo-inositol-5-phosphate Metabolism	0.79	0.162181	0.0185		PLD4,DUSP10,PPM1K
Tight Junction Signaling	0.759	0.174181	0.0179		MYH4,MYL1,ACTA1
Role of Pattern Recognition Receptors in Recognition of Bacteria and Viruses	0.754	0.176198	0.0178		C1QC,C1QA,C1QB
TCA Cycle II (Eukaryotic)	0.73	0.186209	0.0417		DLD
Regulation of Actin-based Motility by Rho	0.717	0.191867	0.0213		MYL1,ACTA1
FcÎ³ Receptor-mediated Phagocytosis in Macrophages and Monocytes	0.717	0.191867	0.0213		PLD4,ACTA1
Bupropion Degradation	0.714	0.193197	0.04		CYP1A1
CDP-diacylglycerol Biosynthesis I	0.714	0.193197	0.04		GPAT3
TGF-Î² Signaling	0.703	0.198153	0.0208		BMP7,SERPINE1
Estrogen-mediated S-phase Entry	0.699	0.199986	0.0385		CDKN1A
Gluconeogenesis I	0.699	0.199986	0.0385		ME1
D-myo-inositol (1,4,5)-Trisphosphate Biosynthesis	0.684	0.207014	0.037		PLD4
Phosphatidylglycerol Biosynthesis II (Non-plastidic)	0.684	0.207014	0.037		GPAT3
Apoptosis Signaling	0.682	0.20797	0.0202		GAS2,CYCS
Superpathway of Cholesterol Biosynthesis	0.67	0.213796	0.0357		EBP
PPARÎ±/RXRÎ± Activation	0.658	0.219786	0.0159		GPD2,PRKAA2,ABCA1
Acetone Degradation I (to Methylglyoxal)	0.644	0.226986	0.0333		CYP1A1
GÎ±s Signaling	0.633	0.232809	0.0187		LHCGR,RAPGEF4
Cytotoxic T Lymphocyte-mediated Apoptosis of Target Cells	0.62	0.239883	0.0312		CYCS
Type I Diabetes Mellitus Signaling	0.611	0.244906	0.018		CYCS,CPE
Antioxidant Action of Vitamin C	0.611	0.244906	0.018		PLD4,CSF2RB
GPCR-Mediated Nutrient Sensing in Enteroendocrine Cells	0.604	0.248886	0.0179		TRPM5,RAPGEF4
MIF-mediated Glucocorticoid Regulation	0.597	0.25293	0.0294		CD14
ILK Signaling	0.592	0.255859	0.0146		MYH4,MYL1,ACTA1
3-phosphoinositide Biosynthesis	0.592	0.255859	0.0146		DUSP10,KIT,PPM1K
Protein Kinase A Signaling	0.588	0.258226	0.0125		MYH4,PTPN4,TNNI2,DUSP10,MYL1
TWEAK Signaling	0.585	0.260016	0.0286		CYCS
Nucleotide Excision Repair Pathway	0.585	0.260016	0.0286		CDK7
Molecular Mechanisms of Cancer	0.582	0.261818	0.0124		CDK7,CDKN1A,WNT4,CYCS,BMP7
Superpathway of Methionine Degradation	0.565	0.27227	0.027		DLD
IL-15 Production	0.558	0.276694	0.0165		KIT,CSF1R
Virus Entry via Endocytic Pathways	0.558	0.276694	0.0165		TFRC,ACTA1
RhoA Signaling	0.547	0.283792	0.0163		MYL1,ACTA1
Inhibition of Matrix Metalloproteases	0.545	0.285102	0.0256		THBS2
Pancreatic Adenocarcinoma Signaling	0.542	0.287078	0.0161		PLD4,CDKN1A
FXR/RXR Activation	0.533	0.293089	0.0159		C4A/C4B,APOD
Role of PKR in Interferon Induction and Antiviral Response	0.527	0.297167	0.0244		CYCS
Mechanisms of Viral Exit from Host Cells	0.527	0.297167	0.0244		ACTA1
Estrogen Biosynthesis	0.527	0.297167	0.0244		CYP1A1
Atherosclerosis Signaling	0.524	0.299226	0.0156		SELE,APOD
MIF Regulation of Innate Immunity	0.519	0.302691	0.0238		CD14
Intrinsic Prothrombin Activation Pathway	0.519	0.302691	0.0238		F13A1
Retinol Biosynthesis	0.519	0.302691	0.0238		LIPG
AMPK Signaling	0.516	0.304789	0.0133		CDKN1A,PRKAA2,PPM1K
Serotonin Receptor Signaling	0.51	0.30903	0.0233		SLC6A4
Role of RIG1-like Receptors in Antiviral Innate Immunity	0.502	0.314775	0.0227		TRIM25
Role of NANOG in Mammalian Embryonic Stem Cell Pluripotency	0.502	0.314775	0.015		WNT4,BMP7
iNOS Signaling	0.493	0.321366	0.0222		CD14
Androgen Signaling	0.489	0.32434	0.0147		CDK7,DNAJB1
Role of Osteoblasts, Osteoclasts and Chondrocytes in Rheumatoid Arthritis	0.484	0.328095	0.0127		WNT4,BMP7,CSF1R
CCR3 Signaling in Eosinophils	0.472	0.337287	0.0143		CCL24,CCL26
Phagosome Formation	0.472	0.337287	0.0143		MRC1,CR2
Triacylglycerol Biosynthesis	0.471	0.338065	0.0208		GPAT3
TNFR1 Signaling	0.457	0.34914	0.02		CYCS
Assembly of RNA Polymerase II Complex	0.457	0.34914	0.02		CDK7
D-myo-inositol (1,4,5,6)-Tetrakisphosphate Biosynthesis	0.457	0.34914	0.0139		DUSP10,PPM1K
D-myo-inositol (3,4,5,6)-tetrakisphosphate Biosynthesis	0.457	0.34914	0.0139		DUSP10,PPM1K
Human Embryonic Stem Cell Pluripotency	0.445	0.358922	0.0136		WNT4,BMP7
Huntington's Disease Signaling	0.437	0.365595	0.0119		HSPA8,CYCS,DNAJB1
CD27 Signaling in Lymphocytes	0.437	0.365595	0.0189		CYCS
Docosahexaenoic Acid (DHA) Signaling	0.431	0.370681	0.0185		CYCS
Triacylglycerol Degradation	0.431	0.370681	0.0185		LIPG
Cell Cycle Control of Chromosomal Replication	0.418	0.381944	0.0179		CDK7
Nicotine Degradation III	0.418	0.381944	0.0179		CYP1A1
Ovarian Cancer Signaling	0.417	0.382825	0.0129		LHCGR,WNT4
Role of CHK Proteins in Cell Cycle Checkpoint Control	0.411	0.38815	0.0175		CDKN1A
3-phosphoinositide Degradation	0.407	0.391742	0.0127		DUSP10,PPM1K
Nur77 Signaling in T Lymphocytes	0.4	0.398107	0.0169		CYCS
Apelin Pancreas Signaling Pathway	0.4	0.398107	0.0169		PRKAA2
Retinoic acid Mediated Apoptosis Signaling	0.395	0.402717	0.0167		CYCS
SPINK1 Pancreatic Cancer Pathway	0.395	0.402717	0.0167		CPE
Induction of Apoptosis by HIV1	0.389	0.408319	0.0164		CYCS
Activation of IRF by Cytosolic Pattern Recognition Receptors	0.379	0.41783	0.0159		ISG15
Melatonin Degradation I	0.369	0.427563	0.0154		CYP1A1
Nicotine Degradation II	0.369	0.427563	0.0154		CYP1A1
Mitochondrial Dysfunction	0.366	0.430527	0.0117		GPD2,CYCS
Melanoma Signaling	0.364	0.432514	0.0152		CDKN1A
Cell Cycle: G1/S Checkpoint Regulation	0.359	0.437522	0.0149		CDKN1A
eNOS Signaling	0.357	0.439542	0.0115		HSPA8,PRKAA2
Lymphotoxin Î² Receptor Signaling	0.349	0.447713	0.0145		CYCS
Remodeling of Epithelial Adherens Junctions	0.349	0.447713	0.0145		ACTA1
Superpathway of Melatonin Degradation	0.345	0.451856	0.0143		CYP1A1
Caveolar-mediated Endocytosis Signaling	0.34	0.457088	0.0141		ACTA1
Glioblastoma Multiforme Signaling	0.34	0.457088	0.0111		CDKN1A,WNT4
RhoGDI Signaling	0.34	0.457088	0.0111		MYL1,ACTA1
Tec Kinase Signaling	0.34	0.457088	0.0111		MS4A2,ACTA1
HMGB1 Signaling	0.337	0.460257	0.011		SELE,SERPINE1
Ephrin B Signaling	0.335	0.462381	0.0139		RGS3
T Helper Cell Differentiation	0.332	0.465586	0.0137		IL10RA
Th1 and Th2 Activation Pathway	0.321	0.477529	0.0107		IL10RA,TIMD4
Toll-like Receptor Signaling	0.319	0.479733	0.0132		CD14
T Cell Exhaustion Signaling Pathway	0.314	0.485289	0.0105		IL10RA,PRDM1
Agrin Interactions at Neuromuscular Junction	0.311	0.488652	0.0128		ACTA1
Role of Wnt/GSK-3Î² Signaling in the Pathogenesis of Influenza	0.311	0.488652	0.0128		WNT4
Role of BRCA1 in DNA Damage Response	0.303	0.497737	0.0125		CDKN1A
Myc Mediated Apoptosis Signaling	0.303	0.497737	0.0125		CYCS
Chemokine Signaling	0.303	0.497737	0.0125		CCL24
Apelin Adipocyte Signaling Pathway	0.303	0.497737	0.0125		PRKAA2
GM-CSF Signaling	0.288	0.515229	0.0119		CSF2RB
BMP signaling pathway	0.285	0.5188	0.0118		BMP7
Growth Hormone Signaling	0.281	0.5236	0.0116		IGFBP3
Small Cell Lung Cancer Signaling	0.278	0.52723	0.0115		CYCS
Synaptogenesis Signaling Pathway	0.274	0.532108	0.00917		HSPA8,CNTNAP2,THBS2
Antiproliferative Role of Somatostatin Receptor 2	0.268	0.539511	0.0111		CDKN1A
Leukocyte Extravasation Signaling	0.263	0.545758	0.00939		RAPGEF4,ACTA1
IL-8 Signaling	0.259	0.550808	0.0093		PLD4,CR2
IL-3 Signaling	0.259	0.550808	0.0108		CSF2RB
Factors Promoting Cardiogenesis in Vertebrates	0.259	0.550808	0.0108		BMP7
JAK/Stat Signaling	0.256	0.554626	0.0106		CDKN1A
ATM Signaling	0.247	0.566239	0.0103		CDKN1A
Bladder Cancer Signaling	0.247	0.566239	0.0103		CDKN1A
mTOR Signaling	0.247	0.566239	0.00905		PLD4,PRKAA2
LPS-stimulated MAPK Signaling	0.244	0.570164	0.0102		CD14
NF-ÎºB Activation by Viruses	0.244	0.570164	0.0102		CR2
LPS/IL-1 Mediated Inhibition of RXR Function	0.242	0.572796	0.00893		CD14,ABCA1
HER-2 Signaling in Breast Cancer	0.241	0.574116	0.0101		CDKN1A
Sperm Motility	0.24	0.57544	0.00889		KIT,CSF1R
TR/RXR Activation	0.239	0.576766	0.01		ME1
cAMP-mediated signaling	0.237	0.579429	0.00881		LHCGR,RAPGEF4
NER Pathway	0.231	0.587489	0.00971		CDK7
Ceramide Signaling	0.228	0.591562	0.00962		CYCS
Prostate Cancer Signaling	0.223	0.598412	0.00943		CDKN1A
Melanocyte Development and Pigmentation Signaling	0.218	0.605341	0.00926		KIT
Oxidative Phosphorylation	0.215	0.609537	0.00917		CYCS
FAK Signaling	0.213	0.61235	0.00909		ACTA1
PAK Signaling	0.208	0.619441	0.00893		MYL1
Amyotrophic Lateral Sclerosis Signaling	0.206	0.6223	0.00885		CYCS
p53 Signaling	0.206	0.6223	0.00885		CDKN1A
UVA-Induced MAPK Signaling	0.204	0.625173	0.00877		CYCS
VEGF Signaling	0.204	0.625173	0.00877		ACTA1
SAPK/JNK Signaling	0.201	0.629506	0.0087		DUSP10
Apelin Cardiomyocyte Signaling Pathway	0.201	0.629506	0.0087		MYL1
Chronic Myeloid Leukemia Signaling	0.199	0.632412	0.00862		CDKN1A
IGF-1 Signaling	0.199	0.632412	0.00862		IGFBP3

## Sheet: Pathways-diet effect-Duroc
Ingenuity Canonical Pathways	-log(p-value)	p-value	Ratio	Molecules
Protein Kinase A Signaling	2.75	0.00177828	0.0125	PPP1R14C,CAMK2A,PYGM,TNNI2,MYLK2
nNOS Signaling in Neurons	2.32	0.0047863	0.0426	CAMK2A,CAPN3
Calcium Signaling	1.98	0.0104713	0.0146	CAMK2A,TNNI2,MYH8
Ketogenesis	1.66	0.0218776	0.1	HMGCS1
Guanosine Nucleotides Degradation III	1.58	0.0263027	0.0833	XDH
Pregnenolone Biosynthesis	1.58	0.0263027	0.0833	CYP26B1
Urate Biosynthesis/Inosine 5'-phosphate Degradation	1.55	0.0281838	0.0769	XDH
Glycogen Degradation II	1.55	0.0281838	0.0769	PYGM
Mevalonate Pathway I	1.55	0.0281838	0.0769	HMGCS1
Synaptic Long Term Potentiation	1.53	0.0295121	0.0164	PPP1R14C,CAMK2A
Glycogen Degradation III	1.49	0.0323594	0.0667	PYGM
Histidine Degradation VI	1.49	0.0323594	0.0667	CYP26B1
Adenosine Nucleotides Degradation II	1.46	0.0346737	0.0625	XDH
Superpathway of Geranylgeranyldiphosphate Biosynthesis I (via Mevalonate)	1.44	0.0363078	0.0588	HMGCS1
Aryl Hydrocarbon Receptor Signaling	1.42	0.0380189	0.0142	CYP1A1,HSPB7
Ubiquinol-10 Biosynthesis (Eukaryotic)	1.39	0.040738	0.0526	CYP26B1
Purine Nucleotides Degradation II (Aerobic)	1.39	0.040738	0.0526	XDH
Pyrimidine Deoxyribonucleotides De Novo Biosynthesis I	1.31	0.0489779	0.0435	AK1
Aldosterone Signaling in Epithelial Cells	1.28	0.0524807	0.0119	HSPB8,HSPB7
Bupropion Degradation	1.27	0.0537032	0.04	CYP1A1
Superpathway of Cholesterol Biosynthesis	1.22	0.060256	0.0357	HMGCS1
Hepatic Fibrosis / Hepatic Stellate Cell Activation	1.2	0.0630957	0.0107	MYH8,SERPINE1
Acetone Degradation I (to Methylglyoxal)	1.2	0.0630957	0.0333	CYP1A1
Production of Nitric Oxide and Reactive Oxygen Species in Macrophages	1.17	0.0676083	0.0103	PPP1R14C,APOD
ERK/MAPK Signaling	1.15	0.0707946	0.01	PPP1R14C,HSPB7
Retinoate Biosynthesis I	1.14	0.0724436	0.0294	RDH16
Coagulation System	1.13	0.074131	0.0286	SERPINE1
Breast Cancer Regulation by Stathmin1	1.13	0.074131	0.00976	PPP1R14C,CAMK2A
Integrin Signaling	1.08	0.0831764	0.00913	MYLK2,CAPN3
Estrogen Biosynthesis	1.07	0.0851138	0.025	CYP1A1
nNOS Signaling in Skeletal Muscle Cells	1.06	0.0870964	0.0244	CAPN3
Actin Cytoskeleton Signaling	1.05	0.0891251	0.00881	MYH8,MYLK2
Pyrimidine Ribonucleotides Interconversion	1.03	0.0933254	0.0222	AK1
Pyrimidine Ribonucleotides De Novo Biosynthesis	1.01	0.0977237	0.0213	AK1
Amyloid Processing	0.974	0.10617	0.0196	CAPN3
Nicotine Degradation III	0.943	0.114025	0.0182	CYP1A1
Protein Ubiquitination Pathway	0.94	0.114815	0.00755	HSPB8,HSPB7
Regulation of Cellular Mechanics by Calpain Protease	0.929	0.117761	0.0175	CAPN3
Wnt/Ca+ pathway	0.888	0.12942	0.0159	CAMK2A
Melatonin Degradation I	0.882	0.13122	0.0156	CYP1A1
Nicotine Degradation II	0.882	0.13122	0.0156	CYP1A1
Xenobiotic Metabolism Signaling	0.876	0.133045	0.0069	CYP1A1,CAMK2A
Superpathway of Melatonin Degradation	0.851	0.140929	0.0145	CYP1A1
Chemokine Signaling	0.84	0.144544	0.0141	CAMK2A
Melatonin Signaling	0.834	0.146555	0.0139	CAMK2A
GM-CSF Signaling	0.829	0.148252	0.0137	CAMK2A
Dopamine Receptor Signaling	0.807	0.155955	0.013	PPP1R14C
α-Adrenergic Signaling	0.759	0.174181	0.0115	PYGM
HIPPO signaling	0.759	0.174181	0.0115	PPP1R14C
TGF-β Signaling	0.759	0.174181	0.0115	SERPINE1
Crosstalk between Dendritic Cells and Natural Killer Cells	0.75	0.177828	0.0112	CAMK2A
Apoptosis Signaling	0.746	0.179473	0.0111	CAPN3
Death Receptor Signaling	0.733	0.184927	0.0108	HSPB7
Salvage Pathways of Pyrimidine Ribonucleotides	0.724	0.188799	0.0105	AK1
CDK5 Signaling	0.708	0.195884	0.0101	PPP1R14C
FAK Signaling	0.708	0.195884	0.0101	CAPN3
Amyotrophic Lateral Sclerosis Signaling	0.664	0.21677	0.00901	CAPN3
Glioma Signaling	0.654	0.22182	0.00877	CAMK2A
Neuropathic Pain Signaling In Dorsal Horn Neurons	0.65	0.223872	0.0087	CAMK2A
Rac Signaling	0.644	0.226986	0.00855	ANK1
p38 MAPK Signaling	0.634	0.232274	0.00833	HSPB7
LXR/RXR Activation	0.631	0.233884	0.00826	APOD
iCOS-iCOSL Signaling in T Helper Cells	0.625	0.237137	0.00813	CAMK2A
RhoA Signaling	0.622	0.238781	0.00806	MYLK2
FXR/RXR Activation	0.616	0.242103	0.00794	APOD
Atherosclerosis Signaling	0.613	0.243781	0.00787	APOD
IL-6 Signaling	0.61	0.245471	0.00781	HSPB7
PI3K Signaling in B Lymphocytes	0.604	0.248886	0.00769	CAMK2A
Cellular Effects of Sildenafil (Viagra)	0.601	0.250611	0.00763	MYH8
HMGB1 Signaling	0.595	0.254097	0.00752	SERPINE1
GP6 Signaling Pathway	0.592	0.255859	0.00746	LAMC3
Cardiac β-adrenergic Signaling	0.576	0.265461	0.00714	PPP1R14C
Insulin Receptor Signaling	0.573	0.267301	0.00709	PPP1R14C
D-myo-inositol (1,4,5,6)-Tetrakisphosphate Biosynthesis	0.566	0.271644	0.00694	CA3
D-myo-inositol (3,4,5,6)-tetrakisphosphate Biosynthesis	0.566	0.271644	0.00694	CA3
IL-12 Signaling and Production in Macrophages	0.561	0.274789	0.00685	APOD
Epithelial Adherens Junction Signaling	0.561	0.274789	0.00685	MYH8
3-phosphoinositide Degradation	0.532	0.293765	0.00633	CA3
PKCθ Signaling in T Lymphocytes	0.529	0.295801	0.00629	CAMK2A
D-myo-inositol-5-phosphate Metabolism	0.522	0.300608	0.00617	CA3
Dopamine-DARPP32 Feedback in cAMP Signaling	0.518	0.303389	0.0061	PPP1R14C
GNRH Signaling	0.516	0.304789	0.00606	CAMK2A
Tight Junction Signaling	0.511	0.308319	0.00599	MYH8
Acute Phase Response Signaling	0.505	0.312608	0.00588	SERPINE1
Mitochondrial Dysfunction	0.503	0.314051	0.00585	XDH
Germ Cell-Sertoli Cell Junction Signaling	0.499	0.316957	0.00578	LAMC3
RAR Activation	0.466	0.341979	0.00526	RDH16
Agranulocyte Adhesion and Diapedesis	0.464	0.343558	0.00524	MYH8
B Cell Receptor Signaling	0.464	0.343558	0.00524	CAMK2A
NRF2-mediated Oxidative Stress Response	0.46	0.346737	0.00518	HSPB8
ILK Signaling	0.453	0.352371	0.00508	MYH8
Clathrin-mediated Endocytosis Signaling	0.449	0.355631	0.00503	APOD
3-phosphoinositide Biosynthesis	0.448	0.356451	0.005	CA3
Thrombin Signaling	0.441	0.362243	0.0049	CAMK2A
CREB Signaling in Neurons	0.428	0.37325	0.00472	CAMK2A
AMPK Signaling	0.421	0.379315	0.00463	AK1
Role of NFAT in Cardiac Hypertrophy	0.416	0.383707	0.00457	CAMK2A
LPS/IL-1 Mediated Inhibition of RXR Function	0.412	0.387258	0.0045	HMGCS1
cAMP-mediated signaling	0.404	0.394457	0.00441	CAMK2A
Superpathway of Inositol Phosphate Compounds	0.393	0.404576	0.00426	CA3
Opioid Signaling Pathway	0.383	0.414	0.00413	CAMK2A
Huntington's Disease Signaling	0.372	0.42462	0.004	CAPN3
G-Protein Coupled Receptor Signaling	0.34	0.457088	0.00362	CAMK2A
Role of Macrophages, Fibroblasts and Endothelial Cells in Rheumatoid Arthritis	0.302	0.498884	0.00321	CAMK2A
Glucocorticoid Receptor Signaling	0.278	0.52723	0.00295	SERPINE1
Molecular Mechanisms of Cancer	0.235	0.582103	0.00254	CAMK2A
